# Supplementary material for: Redox-inactive CC-type glutaredoxins interfere with TGA transcription factor–dependent repression of target promoters in roots
Source: Plant Cell. 2025 Mar 7;37(3):koaf038. doi: 10.1093/plcell/koaf038 (PMC11887855; doi:10.1093/plcell/koaf038)
Supplement: koaf038_Supplementary_Data [file koaf038_supplementary_data.zip]

Archive with 8 entries (8 files):
- TPC2024RA11307DR1_Supplementary_Figures_Tables_and_Files.pdf
- tpc.11307.2024-s11.pdf
- Author_Revisions_Checklist_.pdf
- Supplementary Data Set S1 Differentially expressed genes Col0 vs. cepd LN.xlsx
- Supplementary Data Set S2 Differentially expressed genes roots_ Col0 tga1 tga4 cepd cepd tga1 tga4 FN and LN.xlsx
- Supplementary Data Set S3 Cluster analysis of differentially expressed genes Col0 tga1 tga4 cepd cepd tga1 tga4 FN and LN.xlsx
- Supplementary Data Set S4 Enriched proteins in TurboIDROXY9 samples compared to TurboID controls.xlsx
- Supplementary Data Set S5 Statistical analysis.xlsx
