# Supplementary material for: Redox-inactive CC-type glutaredoxins interfere with TGA transcription factor–dependent repression of target promoters in roots
Source: Plant Cell. 2025 Mar 7;37(3):koaf038. doi: 10.1093/plcell/koaf038 (PMC11887855; doi:10.1093/plcell/koaf038)
Supplement: koaf038_Supplementary_Data [file koaf038_supplementary_data.zip › Supplementary Data Set S1 Differentially expressed genes Col0 vs. cepd LN.xlsx]

## Sheet: low in cepd
Supplementary Data Set S1 Differentially expressed genes (roots; Col-0 vs. cepd, LN)
Genes that are significantly lower expressed in cepd as compared to Col-0
Genes, which had been identified as TGA1-GFP ChIP-seq target genes by Kobayashi et al. (2024) are highlighted in yellow
ID	Symbol	Col1_TPM	Col3_TPM	Col4_TPM	roxy1_TPM	roxy2_TPM	roxy3_TPM	roxy4_TPM	Col_vs_cepd_log2FC	Col_vs_cepd_adjP
AT1G08100	NRT2.2	104.935	162.214	115.821	2.3577	2.92911	4.41662	3.16751	4.58882	7.4146e-140
AT1G60050	UMAMIT35	17.0604	21.6611	18.8389	0.594973	0.376068	0.604674	0.522869	4.46628	4.16921e-142
AT5G60770	NRT2.4	107.559	141.717	115.741	3.37369	4.5378	6.02463	4.38137	4.26192	6.47907e-152
AT4G10150	ATL7	6.27033	4.55022	6.66116	0.206206	0.0495285	0.0955633	0.153027	3.54619	1.62037e-49
AT3G24290	AMT1-5	6.17586	12.6954	10.7388	0.217436	0.223825	0.3119	0.489847	3.51389	3.47848e-50
AT4G36570	ATRL3	13.7185	18.6775	13.2874	0.62433	0.681624	0.964456	1.1583	3.34997	3.94018e-60
AT4G38340	NLP3	19.674	24.2292	23.5217	1.95186	2.13846	2.10271	1.60414	3.33827	1.21074e-140
AT1G73220	OCT1	13.6135	10.6797	8.78139	0.881944	0.801531	0.718028	0.862344	3.32074	4.17962e-82
AT4G32950	protein_coding	102.222	178.776	141.872	7.61957	10.3556	14.1163	9.53323	3.21516	2.42676e-62
AT4G37220	protein_coding	23.2989	15.9059	19.12	2.08573	0.83495	1.23923	1.38909	3.18793	3.1298e-59
AT3G06020	FAF4	19.5975	27.1047	17.7907	2.39289	1.80767	1.63957	1.96911	3.06683	1.06329e-68
AT5G22390	protein_coding	7.20176	12.8898	15.9161	0.671758	0.717106	1.06655	0.692384	2.92781	2.99074e-36
AT5G09570	protein_coding	4.67806	7.05455	7.08915	0.153188	0.613236	0.118321	0.284206	2.90133	5.15866e-31
AT1G21890	protein_coding	3.8157	3.47792	2.86835	0.348007	0.104484	0.0447997	0.242118	2.85581	1.79172e-31
AT4G25220	RHS15	9.58752	12.9283	10.9461	1.65151	1.00606	1.51594	1.15455	2.73505	3.0609e-57
AT2G28780	protein_coding	91.9526	79.7938	87.0061	14.749	12.9272	12.401	10.2459	2.7096	6.33021e-139
AT2G31081	CLE4	5.19684	6.28506	7.87973	0.380871	0.182962	0.529528	0.211986	2.69294	1.84414e-26
AT3G21080	protein_coding	1.99793	3.02296	2.54907	0.189811	0.136772	0.0586435	0.105645	2.58687	2.04723e-23
AT4G21250	protein_coding	8.37455	10.8103	7.28208	0.891692	0.843718	1.31486	1.32848	2.56811	8.19076e-41
AT2G38600	protein_coding	19.2864	19.019	24.0371	2.84199	3.07598	3.19785	3.28728	2.56107	3.76081e-68
AT2G35990	LOG2	2.19274	2.76396	3.70957	0.301809	0.131802	0.19073	0.330872	2.4752	1.56107e-23
AT5G26080	protein_coding	15.2693	15.5585	14.2162	2.06145	1.32037	2.49452	2.67718	2.43188	1.08642e-39
AT3G61880	CYP78A9	10.5088	14.0939	12.2355	1.97799	2.37546	2.0122	2.12575	2.37005	1.19735e-57
AT1G61080	protein_coding	3.39536	3.80113	3.80582	0.655773	0.557846	0.717561	0.595644	2.31901	6.39992e-48
AT4G01390	protein_coding	42.559	26.8954	20.6791	2.54849	1.1183	1.02207	0.681943	2.27532	9.05829e-17
AT2G30670	protein_coding	16.2621	43.309	36.501	0.49606	0.92069	1.42811	0.501995	2.26581	1.25058e-16
AT2G20800	NDB4	1.08715	3.40317	2.51018	0.0669277	0.107169	0.12062	0.227643	2.2529	9.6202e-17
AT1G51870	protein_coding	1.69063	1.67897	1.54617	0.260967	0.221228	0.260854	0.242082	2.24923	2.90168e-27
AT5G26070	protein_coding	6.66472	7.45535	8.1794	1.45055	0.746584	0.720252	0.288338	2.16859	1.8083e-17
AT3G46370	protein_coding	2.01897	2.00323	2.25268	0.394581	0.414636	0.355567	0.289771	2.15797	1.70405e-27
AT5G22555	protein_coding	12.9725	21.2835	18.2227	3.0357	3.45875	2.58524	3.17705	2.15028	5.52281e-27
AT3G60160	ABCC9	2.70455	3.05528	2.47252	0.551655	0.742811	0.380902	0.333403	2.13582	6.00223e-28
AT4G28850	XTH26	4.81577	5.45547	8.39793	0.862749	0.753538	0.514931	1.23685	2.13262	1.59838e-18
AT2G29000	protein_coding	0.92609	1.08046	1.29333	0.140772	0.0633972	0.176688	0.0816156	2.10615	3.58265e-16
AT1G48800	TPS28	2.23126	2.2184	1.20488	0.343406	0.109976	0.212195	0.148659	2.10252	4.60725e-16
AT2G39510	protein_coding	41.6357	47.854	40.6051	12.8972	7.27452	6.35757	6.42554	2.09789	4.87973e-28
AT2G20520	FLA6	16.0601	11.1855	22.6161	2.79995	2.4806	3.40353	3.53407	2.00956	9.90688e-21
AT2G16960	protein_coding	1.37263	1.76696	1.76948	0.162505	0.325266	0.209196	0.200994	2.00701	1.77972e-15
AT2G31082	CLE7	1.93954	4.51282	5.74563	0.090457	0	0.0698682	0.251733	1.97954	8.85985e-13
AT5G42610	protein_coding	11.166	6.53564	14.0084	1.94634	2.54994	1.57167	1.72342	1.95207	9.35212e-18
AT4G25010	SWEET14	11.5224	15.956	8.07042	2.3862	2.47492	2.76462	2.11291	1.94876	2.75587e-22
AT4G25790	protein_coding	48.5564	53.9837	53.8653	13.6673	10.7772	13.8629	14.3049	1.9128	1.91917e-51
AT1G33890	IAN3	2.60413	4.14103	3.97872	0.342559	0.658231	0.820228	0.603762	1.89152	9.78015e-15
AT3G07490	CML3	13.4784	13.1551	17.4616	3.17783	3.32168	3.22726	3.98508	1.88995	1.30685e-26
AT2G02990	RNS1	24.2618	20.3126	21.5379	5.62384	6.9029	5.39782	5.10179	1.88287	1.16653e-51
AT1G48590	CAR5	1.35882	1.88102	1.77905	0.130707	0.104648	0.100957	0.282913	1.87225	1.03995e-11
AT1G09932	protein_coding	3.25321	3.63354	3.40745	0.898677	0.616721	0.718921	0.744325	1.8671	4.5398e-20
AT2G14760	protein_coding	4.41339	3.29584	4.16568	0.968127	0.750108	0.844261	0.927038	1.86689	8.20225e-21
AT5G45080	PP2A6	8.49313	13.2717	12.5523	2.95556	2.19555	2.84768	2.71342	1.86304	3.46625e-24
AT1G11655	protein_coding	11.2667	18.3211	15.8009	2.63397	3.69046	3.61681	3.46143	1.85791	5.06677e-20
AT3G01080	WRKY58	4.74262	4.76245	5.14776	1.49163	1.2334	1.28434	0.839287	1.8175	7.07284e-25
AT5G19260	FAF3	29.5161	51.0723	35.4312	8.7621	8.68548	11.6019	9.902	1.78228	6.56587e-23
AT3G30260	AGL79	4.10987	3.90742	3.92453	1.04522	1.21196	0.723802	0.869279	1.77552	1.34956e-18
AT5G09735	lncRNA	22.9251	37.8459	37.1201	7.30504	7.01836	8.12499	8.53827	1.77124	4.21383e-18
AT1G34540	CYP94D1	2.20321	1.62662	3.56407	0.254317	0.475099	0.52382	0.340764	1.76577	2.08482e-11
AT5G23810	AAP7	6.23845	8.11128	7.13636	2.0317	2.51866	1.51865	1.62122	1.74402	6.36252e-24
AT2G47750	GH3.9	1.34303	1.48923	1.83968	0.443499	0.399463	0.195746	0.308554	1.74027	1.63569e-13
AT4G39795	FLZ7	49.8102	47.342	52.3876	14.7331	16.2544	14.4832	14.2554	1.72488	2.80082e-60
AT2G18328	RL4	4.71594	5.37186	3.32438	0.760378	0.498094	1.12123	0.897722	1.71322	1.73319e-11
AT3G63380	ACA12	7.4629	15.0138	11.3816	3.89434	2.72579	2.28826	2.14978	1.7105	1.26712e-15
AT2G33750	PUP2	0.812425	1.08765	1.39176	0.133374	0.160174	0.103017	0.0927914	1.69668	1.34098e-09
AT3G50610	CEP9	5.19746	11.2928	6.58279	1.63348	1.96172	1.70699	1.64897	1.68712	7.35009e-13
AT3G20460	protein_coding	19.0345	18.2703	19.28	5.38236	5.90987	6.03798	5.96766	1.67809	1.0379e-58
AT1G30560	protein_coding	0.765489	0.678188	0.593912	0.0261809	0.0628836	0.0202219	0.0971451	1.67604	2.88112e-09
AT3G28510	protein_coding	14.0021	50.0335	39.7524	2.81192	4.00127	2.24491	1.3371	1.67581	2.49325e-09
AT2G22950	ACA7	0.573098	0.496993	0.851176	0.070003	0.134511	0.0865116	0.116887	1.66873	8.47316e-10
AT4G34419	protein_coding	9.37627	17.5724	16.0602	2.15844	4.22153	3.81066	3.318	1.66862	5.16001e-13
AT2G02250	PP2B2	5.30808	5.14783	5.71074	1.41201	1.40505	1.80732	1.12271	1.66432	7.66998e-18
AT5G06630	protein_coding	148.687	149.274	123.136	34.7355	40.2384	43.8584	50.2249	1.65461	1.89955e-33
AT1G01453	protein_coding	8.24526	7.52414	9.27356	2.16132	2.18774	2.40868	2.8928	1.65008	1.1969e-23
AT5G06640	protein_coding	166.417	190.221	156.598	41.1282	45.1216	51.6714	64.0658	1.64532	2.40676e-26
AT2G21650	RL2	12.9765	10.4514	11.4457	3.18528	4.28439	3.09996	2.95478	1.64131	9.77918e-22
AT1G44800	protein_coding	629.865	732.971	675.576	245.553	225.74	203.921	203.786	1.63441	8.40911e-70
AT5G65980	PILS7	14.7477	18.5992	10.1115	4.18179	2.46751	4.94766	3.36345	1.63151	2.40551e-14
AT1G22150	SULTR1%3B3	3.32031	4.06354	1.60414	0.883924	0.530772	0.597394	0.649134	1.62462	4.87288e-11
AT2G24980	protein_coding	114.756	116.656	92.3281	28.1901	31.7043	32.1467	40.9871	1.61388	9.43134e-30
AT5G67400	PER73	247.111	249.838	257.437	83.7654	76.1349	89.2105	81.6154	1.61137	4.8883e-74
AT1G66700	PXMT1	1.68198	4.9371	4.72641	0.690316	0.791349	0.848265	0.494825	1.60897	2.29176e-09
AT3G05860	protein_coding	4.53292	6.38796	6.66362	1.2729	1.52868	1.8151	1.58952	1.59498	1.75591e-13
AT3G03670	PER28	1.01869	1.03737	1.66793	0.252294	0.129853	0.167031	0.133735	1.59344	1.38812e-08
AT3G46340	protein_coding	2.68345	2.73941	2.375	0.441895	0.428635	0.774525	0.945962	1.58768	5.14251e-12
AT2G43000	JUB1	2.03533	6.13996	5.6543	0.808389	0.930379	1.01464	0.968607	1.586	2.23325e-09
AT2G34655	protein_coding	4.01127	3.67635	4.72193	1.08807	0.965831	1.16928	1.18487	1.57798	4.39649e-13
AT4G10510	SBT3.7	2.60063	1.95672	1.72727	0.79881	0.469457	0.511974	0.488747	1.57437	2.69717e-13
AT5G64550	protein_coding	36.7807	39.1537	36.6663	12.543	13.6801	13.4447	11.0586	1.57329	5.02039e-67
AT1G34510	PER8	8.19056	8.09826	11.3881	2.99875	1.82289	2.28761	3.22819	1.57095	3.05751e-14
AT3G60270	protein_coding	0.777353	2.19364	2.46072	0.0531733	0	0.205353	0.0493254	1.56928	2.02565e-08
AT1G69880	TRX8	14.6119	34.1199	25.4155	4.88127	7.39746	7.31609	6.41472	1.56539	7.00242e-12
AT2G45550	CYP76C4	0.609619	1.14803	0.764992	0.0815865	0.163302	0.0840224	0.10091	1.56207	3.62825e-08
AT1G71140	DTX14	0.619351	4.02392	3.25223	0.254193	0.335799	0.294505	0.353697	1.55888	4.34417e-08
AT2G25680	MOT1	15.6856	16.4683	15.7332	6.19449	5.49252	5.11994	4.83327	1.54565	2.2696e-43
AT1G70260	protein_coding	70.9979	88.1958	82.8047	28.4104	20.1889	32.7428	19.207	1.53999	1.08157e-18
AT5G19810	protein_coding	2.51204	2.08646	2.88695	0.724914	0.677119	0.653238	0.298869	1.53668	1.27538e-09
AT1G11920	protein_coding	2.69792	3.77943	3.89659	0.603324	1.02291	1.01424	1.02056	1.53438	3.48436e-11
AT3G60280	UCC3	36.3874	35.4189	36.9473	12.3615	11.1843	13.0639	13.1328	1.52777	2.24441e-47
AT1G16510	SAUR41	21.8445	29.198	27.8562	8.55109	7.90934	8.90211	9.164	1.52651	4.88791e-25
AT5G43590	protein_coding	2.30404	3.27326	3.19333	0.564149	0.871087	0.975237	0.822367	1.51619	1.45326e-11
AT5G06900	CYP93D1	3.4824	0.942061	1.38599	0.463685	0.196539	0.189607	0.202414	1.51491	1.08418e-07
AT1G30510	RFNR2	636.183	881.079	752.58	251.827	241.576	268.101	271.922	1.51278	2.73454e-33
AT1G63570	protein_coding	0.664949	0.847093	1.09251	0.0401334	0.096396	0.0929962	0	1.50033	1.24278e-07
AT5G25250	FLOT1	4.47957	15.356	10.8682	2.62257	2.33781	2.38066	2.73374	1.49896	3.92482e-09
AT5G35525	PCR3	11.872	20.4518	16.3495	3.29908	3.88582	5.43938	5.76756	1.49552	1.92215e-11
AT1G29020	protein_coding	48.0018	65.6933	48.619	16.2379	17.9656	20.1123	19.2447	1.49443	6.34734e-27
AT2G24000	SCPL22	0.841086	0.76663	0.580058	0.0319627	0.153542	0	0.0296497	1.48625	1.65405e-07
AT1G73000	PYL3	2.74675	2.97428	3.15402	0.422744	0.676923	1.05213	0.740732	1.48574	4.00114e-09
AT5G52050	DTX50	2.92755	2.90231	1.54647	0.916053	0.511688	0.213911	0.316191	1.48528	8.11703e-08
AT5G26920	CBP60G	1.46807	3.91157	1.95	0.622607	0.723597	0.511923	0.316722	1.48368	3.46811e-08
AT4G39700	HIPP23	5.61529	8.87615	8.79714	1.55119	2.39514	2.09672	2.77509	1.47822	9.91417e-11
AT4G01830	ABCB5	1.52296	1.03791	1.3743	0.468789	0.490812	0.306383	0.267609	1.47701	4.42437e-11
AT4G08620	SULTR1%3B1	8.99322	6.96928	7.1972	2.84677	2.23991	2.95703	2.49506	1.47176	2.47523e-24
AT3G60330	AHA7	62.9082	57.4792	54.0829	21.632	21.251	22.5511	19.8921	1.46926	1.40001e-85
AT4G11170	protein_coding	0.269215	1.45126	0.871298	0.14469	0.126374	0.0812781	0.0976142	1.46917	3.0546e-07
AT1G07680	protein_coding	1.09309	3.16481	3.17284	0.0659743	0.316926	0.152874	0.4284	1.46253	3.1658e-07
AT5G11930	GRXC10	20.055	25.325	19.6517	9.47876	6.19607	7.13597	6.23289	1.46252	2.30604e-18
AT2G23830	PVA31	1.30363	4.91927	3.38831	0.278664	0.468524	0.688761	0.413597	1.46248	3.35303e-07
AT5G05840	protein_coding	6.36265	6.54572	7.35623	2.46152	2.05645	2.66589	1.96073	1.4604	4.84061e-20
AT4G10860	protein_coding	4.44422	4.63841	3.78875	0.98891	1.31958	1.40035	1.32506	1.45986	3.74836e-11
AT4G15310	CYP702A3	2.6085	4.32616	3.00934	0.87275	1.32763	0.853867	0.809594	1.45961	1.83085e-10
AT5G57530	XTH12	48.6832	44.3176	54.3467	17.5799	19.0255	15.67	18.4821	1.45609	1.93322e-35
AT4G33040	GRXC6	12.5146	19.7601	16.996	5.15819	6.15077	5.48173	5.46363	1.45132	7.01278e-18
AT3G03910	GSH3	2.9251	5.84359	5.15303	1.26525	1.41348	1.49999	1.25557	1.44887	2.2149e-10
AT5G40010	AATP1	3.35077	8.65254	7.39228	1.19584	2.45341	1.63565	1.47907	1.44238	1.67667e-08
AT5G19890	PER59	1.67788	3.91873	5.02342	0.708887	0.405397	1.01686	0.782843	1.43959	2.28659e-07
AT4G14860	OFP11	5.47131	4.09799	6.09061	1.76957	1.39234	1.31967	1.69812	1.43654	2.64862e-10
AT1G75160	protein_coding	2.32089	2.22609	3.04731	0.39689	0.733296	0.943244	0.651375	1.43572	6.61498e-09
AT5G19800	protein_coding	34.1457	35.7771	43.0487	12.0543	11.0056	14.7555	14.4516	1.4331	7.39591e-20
AT5G18910	protein_coding	2.79845	2.22905	2.66511	0.723313	0.894982	0.897276	0.83363	1.42975	1.27219e-13
AT4G22950	AGL19	21.1184	11.6779	14.6353	6.33096	5.43081	4.77355	4.54444	1.42669	1.74453e-14
AT5G41670	PGD3	276.852	467.483	319.903	123.817	120.459	127.603	126.805	1.42333	1.09099e-19
AT1G16500	protein_coding	20.7278	23.339	22.4983	9.96812	7.3037	7.81047	7.14371	1.42163	6.65443e-27
AT1G53620	protein_coding	2.73817	6.69775	6.41193	1.36218	0.920192	1.31517	1.02668	1.42089	2.58213e-07
AT5G23903	protein_coding	1.39603	2.47364	2.51285	0.381971	0.114681	0.147516	0	1.41867	6.40077e-07
AT5G39490	protein_coding	0.530727	1.25387	0.914129	0.163365	0.163494	0.168242	0.101029	1.41151	8.81617e-07
AT1G73810	protein_coding	7.83194	12.3885	10.2976	2.57641	3.94132	3.81416	3.27197	1.41017	2.27629e-13
AT1G15610	protein_coding	0.922086	2.24763	2.00315	0.315367	0.270528	0.38278	0.250753	1.40994	8.08669e-07
AT5G50200	NRT3.1	791.585	911.858	842.901	257.738	249.129	351.441	349.874	1.40958	2.38259e-20
AT5G36150	PEN3	6.2958	3.64242	2.70799	1.58661	0.930033	1.35679	0.963676	1.40839	4.51234e-09
AT1G49570	PER10	9.60199	44.2278	41.1062	2.88503	3.64906	4.29081	4.01438	1.4069	9.85566e-07
AT3G32040	protein_coding	19.0266	20.3342	20.9662	7.61092	7.25485	7.24941	7.94662	1.40679	9.12178e-36
AT3G62680	PRP3	254.786	230.903	243.822	92.2107	79.4448	95.745	98.1697	1.40548	3.00219e-41
AT3G27150	protein_coding	41.2686	47.2973	46.2084	18.92	17.2174	17.7834	13.7935	1.3948	9.48745e-33
AT1G58320	PCR9	1.43867	8.20227	7.31116	0.738071	1.10798	1.04515	0.57055	1.39401	1.43069e-06
AT5G49870	JAL48	19.6532	16.5707	17.1243	6.40023	7.44941	6.28093	6.93336	1.39135	2.25178e-39
AT1G71870	DTX54	57.263	62.9426	52.9661	24.7008	22.8166	20.7498	20.7181	1.38933	2.5688e-52
AT4G35190	LOG5	2.6281	5.68092	4.59099	1.25098	1.56913	1.3098	1.18624	1.3712	5.40138e-09
AT1G21230	WAK5	0.224011	0.735052	0.608305	0	0.0690081	0.0443828	0.0533033	1.37074	1.50287e-06
AT5G46870	protein_coding	17.0802	15.0338	21.8543	6.4601	6.16679	6.93445	6.88382	1.36548	2.67763e-18
AT3G51570	protein_coding	0.980524	0.808093	0.827978	0.397746	0.252884	0.198786	0.227889	1.3636	7.85623e-09
AT2G48080	protein_coding	50.575	60.4619	44.4133	20.2534	17.624	20.8139	20.2473	1.36338	2.58984e-28
AT2G24720	GLR2.2	5.57038	7.40335	5.26458	2.07311	1.84998	2.66876	2.15012	1.35937	1.22671e-15
AT1G65481	protein_coding	4.66475	8.41858	6.89775	2.01773	2.02871	2.17462	2.48111	1.3521	9.05609e-10
AT3G46260	protein_coding	0.795541	0.98742	0.837284	0.141958	0	0.219295	0.0987642	1.35006	3.39244e-06
AT4G25760	GDU2	20.3317	21.6424	19.971	8.38442	7.55192	7.59395	8.47212	1.3487	4.71272e-30
AT5G28650	WRKY74	5.7244	7.2055	7.86334	2.53555	3.00651	2.25593	2.35207	1.34537	2.14536e-14
AT3G49960	PER35	106.611	99.5243	126.286	40.6941	41.4871	44.888	45.3543	1.34533	1.3704e-29
AT3G43930	protein_coding	2.08033	2.38124	2.11703	0.843877	0.625954	0.747657	0.759786	1.34071	1.06023e-10
AT2G37805	protein_coding	0.739972	1.56091	2.55891	0.0542318	0.130259	0.293217	0.150922	1.33539	3.42181e-06
AT2G28850	CYP710A3	1.4357	2.1482	1.06934	0.500851	0.141528	0.432365	0.355287	1.3347	1.86529e-06
AT3G20557	VUP3	3.58779	4.10453	4.69455	0.447718	1.19486	0.922171	1.75357	1.33445	8.16656e-07
AT1G67105	ncRNA	4.76651	4.07028	6.25566	1.59094	1.7691	0.955755	1.91309	1.32694	7.18504e-08
AT1G43910	protein_coding	20.4106	53.3637	43.0682	7.70965	11.3126	10.9786	9.93441	1.32624	1.51656e-06
AT1G32350	AOX3	0.118318	3.61062	3.0018	0.0606998	0.0364486	0.023442	0.0281536	1.31747	7.51926e-07
AT4G20160	protein_coding	0.79095	0.69328	0.716224	0.211225	0.320425	0.223256	0.216565	1.31692	1.01695e-08
AT5G18350	protein_coding	1.10937	1.20948	1.03286	0.305985	0.470364	0.434867	0.147598	1.30988	2.19385e-07
AT4G25820	XTH14	216.989	233.287	240.015	86.794	83.3593	99.4703	99.4358	1.30952	2.33333e-31
AT5G02390	protein_coding	1.67463	1.31578	1.48762	0.693606	0.359697	0.511384	0.453314	1.30905	2.65062e-09
AT5G42510	DIR1	77.5502	73.9939	84.6273	27.1428	27.6047	30.7485	37.3369	1.30743	2.23973e-20
AT2G15620	NIR1	574.057	811.866	619.436	263.122	245.435	275.757	274.427	1.30608	1.20342e-23
AT3G60970	ABCC15	0.114242	0.262405	0.330907	0.0130242	0.0156413	0.0100598	0.0120817	1.30286	3.56091e-06
AT1G53130	GRI	6.69936	26.9739	18.2518	2.14103	2.5036	3.39447	3.39727	1.29791	9.05199e-06
AT5G50800	SWEET13	17.3937	18.1027	10.5311	5.83943	4.51451	6.93463	4.90902	1.29318	4.42998e-11
AT1G32450	NPF7.3	504.078	381.157	442.213	247.809	140.181	145.867	121.132	1.29139	1.68722e-11
AT4G37580	HLS1	2.82556	3.10597	2.32377	0.990544	0.87043	1.10098	1.03092	1.28885	4.17134e-11
AT2G21510	protein_coding	3.3751	3.66912	3.71614	1.17441	1.33807	1.5351	1.25703	1.28798	8.54608e-12
AT2G38490	CIPK22	3.27392	4.2171	2.5293	1.10782	1.41626	1.07649	0.994501	1.28701	1.10337e-08
AT1G24280	G6PD3	96.3956	149.082	104.829	44.8089	44.5429	47.2483	48.3277	1.28246	3.39548e-18
AT2G30660	protein_coding	4.81475	17.4617	12.1504	0.32501	0.585479	1.53132	0.512534	1.28052	4.03301e-06
AT4G31910	BAT1	229.443	260.666	235.373	108.276	98.703	99.9338	99.04	1.27818	1.78512e-56
AT5G52940	protein_coding	0.300922	0.859055	0.924555	0	0.111241	0	0.0286416	1.27655	4.39016e-06
AT5G45070	PP2A8	45.7422	76.2658	57.2892	26.859	21.2065	23.2821	22.1565	1.27468	8.96256e-15
AT3G47480	CML47	0.417947	4.60796	3.26863	0.300183	0.309003	0.298104	0.35802	1.27466	1.01153e-05
AT5G35870	protein_coding	3.67177	3.61447	2.91715	1.30603	1.50815	1.00877	0.792149	1.27422	6.68649e-08
AT5G09750	HEC3	1.21147	1.54591	1.00259	0.368302	0.165866	0.284473	0.256237	1.2735	1.0631e-05
AT3G21460	GRXS10	0.938984	0.660236	2.24801	0	0	0	0	1.27301	1.78922e-06
AT4G08410	protein_coding	51.1983	52.8338	52.8699	17.4331	19.8894	20.2277	26.1081	1.27058	1.10728e-18
AT5G22560	protein_coding	3.20732	2.97155	2.67872	1.08889	0.755555	1.42043	0.942749	1.2682	1.40705e-09
AT1G52800	protein_coding	4.93415	2.33863	2.45005	0.93753	0.990811	1.12966	0.93926	1.2673	7.33839e-07
AT1G63580	CRRSP6	7.76481	9.07157	9.13592	3.28313	3.312	3.85451	3.12676	1.26668	7.9916e-15
AT1G55440	protein_coding	2.3021	2.07556	1.92298	0.75056	0.742314	0.903691	0.675767	1.26638	3.37473e-10
AT1G63550	CRRSP9	1.03442	1.17256	1.80942	0.160812	0.270377	0.521683	0.17901	1.26536	1.36196e-05
AT1G75945	protein_coding	1.46871	0.963859	4.74037	0	0	0	0	1.26351	1.76669e-06
AT1G26360	MES13	6.66355	5.61841	6.58161	1.78359	2.3562	2.68638	2.78511	1.2623	2.8134e-12
AT4G40090	AGP3	254.331	227.685	255.484	105.777	88.2256	103.288	111.653	1.25891	3.11361e-29
AT5G19790	RAP2-11	38.5587	41.7193	44.1422	15.7855	15.6787	19.5541	17.0837	1.25862	3.82756e-23
AT1G01680	PUB54	0.190136	3.107	1.5578	0.0390177	0	0.0602739	0.0361941	1.2577	2.71937e-06
AT2G25240	protein_coding	14.9068	20.2147	19.508	6.9185	6.69506	8.19235	7.47865	1.25543	1.13372e-16
AT5G23160	protein_coding	3.95241	4.11179	4.30706	1.42859	1.21756	1.38819	1.92369	1.24834	6.79028e-09
AT3G01730	protein_coding	11.7824	12.0886	14.5234	4.85275	3.57852	6.18128	4.34363	1.24703	9.12715e-10
AT3G09922	IPS1	1.3325	2.04953	2.01597	0	0.307863	0.264004	0.396332	1.24621	2.10237e-05
AT3G28580	protein_coding	3.16496	10.1627	9.21421	1.10824	2.22853	1.39348	1.33884	1.23877	2.5893e-05
AT1G32950	SBT3.4	2.95421	4.46776	3.34972	1.3039	1.68793	1.43875	1.16242	1.2377	5.36082e-11
AT1G03340	protein_coding	4.73248	6.4867	5.82831	2.21274	2.43593	2.51618	1.71051	1.23716	2.73914e-11
AT1G57630	protein_coding	0.506461	1.80727	2.4166	0.194869	0.156018	0.100344	0.120512	1.23696	1.53781e-05
AT4G12290	protein_coding	2.41812	5.1575	5.23925	1.59281	1.69216	1.47869	1.36389	1.23504	7.85254e-08
AT4G22080	RHS14	16.743	16.2869	17.1155	6.81941	6.76089	7.21727	7.56419	1.2332	2.22086e-29
AT5G66815	CEP5	18.1119	24.5849	21.4737	9.29183	9.67692	7.00872	8.7541	1.2325	7.47772e-14
AT2G42065	protein_coding	0.456519	2.30315	1.91265	0.117102	0.21095	0.0452244	0.162942	1.23187	1.52235e-05
AT1G21540	AEE9	0.413923	0.570449	0.404644	0.0637056	0.0510046	0.131215	0.078794	1.23089	2.99981e-05
AT1G21140	protein_coding	28.7094	34.1644	36.557	10.6619	17.7135	13.313	12.0795	1.22731	2.6873e-13
AT4G17670	FLZ2	31.0749	53.6893	33.086	15.329	13.7947	16.4813	16.419	1.22448	2.16268e-11
AT5G65158	PLAT3	1.62368	1.22539	1.15897	0.277662	0.400148	0.214464	0.309082	1.22434	2.86064e-05
AT1G80660	AHA9	0.141742	1.33187	1.35565	0.132212	0.174658	0.10212	0.11038	1.22322	2.76688e-05
AT5G14340	AtMYB40	17.2508	17.6991	21.0126	6.95263	8.48279	8.32268	7.75996	1.22012	2.23973e-20
AT5G38900	protein_coding	8.87213	16.4583	20.6341	5.07749	5.18312	6.24689	5.78664	1.21865	1.01134e-07
AT3G53590	protein_coding	0.289601	0.362831	0.343163	0.0810393	0.0324412	0.0730265	0.100233	1.21738	3.28601e-05
AT4G06065	lncRNA	3.91443	3.61251	4.66947	0.878585	0.753665	1.55111	1.04786	1.2151	1.98381e-05
AT5G67430	protein_coding	11.8131	11.7068	13.3605	5.23337	5.27548	5.86435	4.4522	1.2136	5.52395e-20
AT5G04730	protein_coding	0.94756	2.01394	1.28321	0.353542	0.265365	0.494944	0.532931	1.20935	1.18118e-05
AT5G04960	PME46	79.2596	73.2508	78.5995	32.986	34.2101	33.7602	35.3526	1.20333	8.98016e-52
AT3G46080	ZAT8	1.32084	4.23987	3.84964	0.353542	0.566112	0.728194	1.03853	1.20304	4.59266e-05
AT5G66816	CEP6	3.23491	7.55376	4.13248	1.62099	0.741607	1.37128	1.7901	1.20133	2.19368e-05
AT5G65040	IRM1	58.0027	76.4263	80.1106	32.0145	31.9123	27.1424	30.9329	1.2013	8.91918e-18
AT2G47520	ERF071	1.01735	5.27092	7.42794	0.384576	0.725772	0.721391	1.17217	1.19853	4.83173e-05
AT2G21900	WRKY59	0.279206	5.35955	2.90277	0.238732	0.172022	0.184394	0.310038	1.19733	2.11847e-05
AT1G49000	protein_coding	7.44282	9.18568	8.89459	3.19145	3.65024	3.87365	3.45391	1.19715	7.18537e-14
AT1G59850	TOR1L5	2.61924	2.14864	1.62573	1.04512	0.430333	0.714989	0.664796	1.19545	2.63143e-06
AT3G13090	ABCC6	5.69399	7.20524	5.48934	2.69416	3.08147	2.49257	2.25203	1.19488	4.8671e-18
AT1G01660	protein_coding	5.41392	4.825	5.16499	2.2174	2.38844	2.2424	1.9297	1.19157	5.14335e-17
AT4G28460	PIP1	1.07793	3.4486	3.19893	0.483877	0.249047	0.640702	0.64123	1.1909	5.86854e-05
AT3G01990	ACR6	2.87075	4.55476	3.01865	1.23019	1.33173	1.43197	1.51084	1.19049	1.76709e-09
AT1G34520	protein_coding	2.05747	2.6867	3.16655	0.818572	0.41392	0.898473	1.15899	1.18807	1.07395e-05
AT4G14280	protein_coding	3.24558	3.05602	3.61295	1.1402	1.58667	1.50974	1.24237	1.18684	5.58906e-12
AT5G47220	ERF2	2.06111	4.97091	3.67801	1.09264	1.43919	0.816724	1.34053	1.18657	8.3515e-06
AT2G46495	ATL21A	14.1635	30.3972	21.6512	7.36441	8.45117	10.0618	8.31923	1.18584	2.75626e-08
AT5G36130	protein_coding	25.4094	21.5856	23.6001	11.5942	9.03175	9.05205	10.8133	1.1852	5.65073e-18
AT4G21380	SD18	0.284605	0.518302	0.55645	0.116807	0.0526045	0.135331	0.121898	1.18089	5.85631e-05
AT5G41280	CRRSP57	12.0247	16.0106	12.8628	4.50014	5.62961	6.37243	6.22694	1.17738	3.53167e-12
AT3G61400	protein_coding	2.35036	4.934	3.92833	0.435828	1.18638	1.57094	1.23982	1.1754	2.919e-05
AT2G45760	BAP2	1.61931	2.83939	1.13072	0.674979	0.311774	0.481245	0.240821	1.17108	7.49577e-05
AT5G37490	PUB21	0.235778	1.88257	1.21954	0.0806395	0.225968	0.0830471	0.149608	1.17	5.38842e-05
AT3G46420	protein_coding	0.1614	0.247149	0.333931	0.0184005	0.0220979	0	0	1.16727	2.37357e-05
AT4G27850	protein_coding	4.12471	3.98373	2.92244	1.78335	1.59829	1.5008	1.06172	1.1669	4.55657e-09
AT3G48850	MPT2	1.65364	3.61741	3.8775	0.816936	0.679219	1.35906	0.961845	1.1656	2.37701e-05
AT1G59730	TRX7	15.6573	20.2035	16.5474	7.59838	6.95256	5.92483	8.79387	1.16539	3.7684e-11
AT4G33730	protein_coding	26.0044	22.1806	31.5705	10.7636	10.9238	11.124	12.5864	1.16237	9.67465e-13
AT2G22290	RABH1D	6.36947	5.60126	6.79994	2.04775	2.87782	2.79315	2.66747	1.16011	3.47219e-10
AT2G30750	CYP71A12	4.80388	34.9761	65.4851	0.619999	0.335063	0.335218	0.60389	1.15991	7.69615e-06
AT1G12940	NRT2.5	0.2681	0.599809	0.680754	0.10003	0	0.0193156	0.0927914	1.15964	5.78189e-05
AT4G30230	protein_coding	1.2293	2.00425	1.53794	0.591242	0.426029	0.578449	0.402201	1.15857	2.62554e-05
AT1G24735	protein_coding	14.6088	16.8241	15.648	6.69424	7.29664	6.65993	7.35727	1.15674	2.64772e-21
AT5G12030	HSP17.7	0.614127	1.00757	5.57477	0.210041	0.252247	0.202792	0.194841	1.15499	4.47564e-05
AT5G40990	GLIP1	0.25448	1.91012	3.317	0.163192	0.352773	0.126048	0.0908297	1.15235	5.19335e-05
AT1G16410	CYP79F1	0.41386	0.448141	0.500912	0.18401	0.0679957	0.142128	0.131303	1.14966	5.61666e-05
AT5G09765	lncRNA	6.51817	7.69973	7.58578	3.34397	2.20876	2.32457	2.17139	1.14653	1.25332e-05
AT5G45090	PP2A7	1.32044	1.36825	1.32643	0.60611	0.385361	0.413078	0.363808	1.14653	2.32148e-05
AT4G30320	protein_coding	29.2789	32.9051	38.6746	12.0166	12.4019	16.6777	16.198	1.14483	3.88354e-11
AT3G55700	UGT76F1	3.20031	3.9996	3.31642	1.62756	1.02874	1.30122	1.69519	1.14416	3.24125e-08
AT4G07960	CSLC12	10.7722	10.9012	11.8191	3.99399	5.69714	5.12475	5.08109	1.14355	3.70038e-17
AT4G02270	RHS13	211.201	226.214	249.877	90.9189	88.596	111.058	116.68	1.13705	7.34251e-16
AT5G03390	protein_coding	2.54835	2.82882	2.4988	1.41863	0.668114	1.11722	0.877311	1.13608	5.69448e-07
AT4G35270	NLP2	22.9898	25.7044	19.5923	11.3783	10.3547	10.4112	9.5322	1.13593	2.00029e-27
AT5G39670	CML46	0.964711	8.5469	4.25452	0.93774	1.12617	0.563347	0.918207	1.13479	0.000142412
AT5G22570	WRKY38	2.1083	4.28688	4.79461	1.52489	1.74613	1.01346	0.756612	1.13252	3.71171e-05
AT1G15540	protein_coding	1.63681	0.588733	0.908495	0.193782	0.155148	0.149676	0.389478	1.13118	0.000156273
AT1G70440	SRO3	2.20187	7.0444	7.48254	1.43084	1.8088	2.18125	1.64165	1.13118	6.0771e-05
AT3G54590	EXT2	334.238	360.557	237.341	110.432	133.627	143.764	155.998	1.12881	1.1804e-12
AT5G40850	UPM1	153.898	191.41	179.151	85.5354	78.457	81.7526	78.2727	1.12446	4.54412e-28
AT4G10120	SPS4	1.64433	1.69352	1.34509	0.750932	0.726147	0.65534	0.606124	1.12443	1.27779e-11
AT5G05340	PER52	0.553844	2.99861	1.45026	0.497236	0.298576	0.137165	0.0988399	1.12174	0.000141264
AT1G19250	FMO1	1.22569	8.26029	6.32024	0.74973	0.638982	0.448324	0.740345	1.12014	0.000103429
AT5G09800	PUB28	10.9618	16.3618	12.9171	6.25788	5.34878	6.29231	5.93577	1.1141	3.13984e-12
AT1G05990	CML7	6.88743	6.94805	9.59213	2.51135	3.71739	3.51861	3.25063	1.11237	1.20827e-07
AT4G11390	protein_coding	3.33919	2.89077	2.9325	1.26355	1.284	1.4264	1.35244	1.10574	4.0115e-10
AT3G51350	protein_coding	48.4469	55.7274	49.9462	23.9175	21.1257	25.744	24.9063	1.10444	3.24579e-23
AT3G58150	protein_coding	0.692659	1.76145	2.09589	0.11845	0.142252	0.18298	0.494453	1.1036	0.000195918
AT1G70410	BCA4	284.959	260.436	296.963	122.919	131.973	142.928	131.506	1.10347	9.95383e-31
AT2G46860	PPA3	29.9231	33.6772	35.9296	12.1107	16.8168	14.1775	17.0709	1.10129	4.20335e-13
AT1G26380	FOX1	0.936275	8.78006	10.1622	0.202244	0.0910816	0.234318	0.140707	1.10054	2.63639e-05
AT5G57540	XTH13	18.6653	16.3725	22.2999	8.38658	9.57074	8.3147	8.74731	1.09995	3.05751e-14
AT4G24670	TAR2	20.2742	23.5532	21.5491	11.5234	10.1566	9.73644	9.66701	1.09979	3.3911e-26
AT3G48520	CYP94B3	6.43491	8.7157	8.06832	3.10848	3.61736	4.18773	2.77177	1.09682	6.06056e-10
AT1G33900	IAN4	0.552151	2.03825	1.37085	0.047211	0.0566978	0.364654	0.175178	1.09637	0.000168419
AT4G25100	FSD1	56.8807	62.1445	50.4411	32.208	16.439	25.7986	24.8147	1.09196	2.30869e-09
AT2G38640	protein_coding	20.0155	26.2255	22.0622	10.292	9.63862	10.6479	11.299	1.09143	8.75536e-15
AT4G22710	CYP706A2	0.632666	2.77861	1.94834	0.499342	0.719618	0.269981	0.370565	1.09111	0.000280679
AT5G02780	GSTL1	7.84345	13.6632	13.2805	4.30002	4.40605	5.48472	5.41605	1.08923	2.47607e-07
AT5G49140	protein_coding	0.679216	0.726756	0.384922	0.287853	0.200139	0.140422	0.11243	1.08921	0.000177221
AT4G04745	protein_coding	58.5166	79.4992	72.3542	35.8794	28.4804	31.5057	33.8006	1.08853	1.067e-14
AT4G19970	protein_coding	0.133842	1.94336	0.996892	0	0.0412309	0.0795534	0.0318476	1.0849	5.46933e-05
AT5G06990	protein_coding	10.349	9.88673	13.2262	4.58438	5.22325	5.11469	5.34304	1.08463	2.8148e-11
AT4G22758	protein_coding	8.2717	11.5938	11.0163	4.4965	4.69129	5.03594	4.61429	1.0806	9.12323e-12
AT5G65030	protein_coding	7.65983	7.13635	10.1243	3.57881	3.11812	3.46885	4.03586	1.08001	2.19563e-07
AT5G24190	protein_coding	0.710839	0.874683	1.6959	0.319092	0.328468	0.140837	0.169143	1.07835	0.00035624
AT4G04710	CPK22	1.68483	1.70804	1.84958	0.980463	0.743672	0.438438	0.239345	1.07786	0.000135515
AT1G10385	EXO84A	3.0577	2.89986	2.77738	1.12868	1.40143	1.5958	1.047	1.07575	3.91565e-09
AT1G49100	protein_coding	1.73092	1.80316	1.40814	0.655224	0.724765	0.625953	0.831737	1.07544	1.74536e-07
AT5G24860	FPF1	0.689887	0.533595	0.734065	0.151683	0	0.039053	0.0469022	1.07503	0.000176898
AT1G12950	DTX31	35.7638	32.4141	32.0971	15.8949	15.0458	17.2176	16.1723	1.07281	1.45107e-31
AT3G20850	protein_coding	4.75948	5.28975	4.43123	2.0479	1.98645	2.19015	1.6805	1.0722	3.82557e-06
AT2G17060	protein_coding	7.2489	6.74493	5.36537	3.32892	3.34086	3.03873	2.36461	1.07217	3.35077e-14
AT5G38910	protein_coding	11.0281	44.4339	55.5879	0.736813	0.442436	0.0406506	0.292926	1.06847	2.87518e-05
AT3G46240	protein_coding	0.207532	0.64693	0.708471	0	0.0426211	0.0548238	0	1.0683	9.9164e-05
AT1G22680	protein_coding	0.974208	0.959005	0.876785	0.399833	0.120044	0.257356	0.33999	1.06742	0.000291014
AT3G26830	CYP71B15	10.7702	25.13	24.7611	7.24552	8.54496	8.91797	8.89712	1.06523	5.12721e-06
AT2G23760	BLH4	8.06994	9.5359	7.52799	3.75344	4.08206	4.41713	3.61632	1.06391	2.62267e-16
AT3G18250	protein_coding	5.0427	20.7035	17.52	3.2811	4.39508	5.36101	4.91668	1.06171	0.00031496
AT5G24280	GMI1	2.23674	2.4436	2.28664	1.323	1.29702	0.841134	0.717989	1.06017	5.04993e-08
AT4G01970	AtSTS	4.17844	4.80106	3.91628	1.36218	1.79088	2.04889	2.42079	1.05987	3.35163e-08
AT5G49770	protein_coding	11.4837	18.5382	14.5417	5.63336	5.71526	7.68373	7.64574	1.05589	2.16523e-08
AT5G59490	protein_coding	23.0022	24.096	25.5078	10.7967	12.8477	12.4835	10.8093	1.05256	1.56941e-20
AT5G36140	CYP716A2	32.6803	22.6703	21.033	14.7629	9.62143	12.0285	9.93689	1.04954	5.84953e-09
AT5G57200	protein_coding	2.66848	2.06105	1.376	0.863516	1.01174	0.845917	0.664267	1.0495	8.95546e-06
AT1G21520	protein_coding	0.744857	5.7681	4.76193	0.917108	0.91783	0.944489	0.756214	1.0467	0.000568947
AT3G30210	ATMYB121	1.10633	0.580835	0.755355	0.340544	0.136325	0.116904	0.0351	1.04669	0.000520673
AT1G21210	WAK4	9.87306	10.8633	9.58568	4.30611	4.63194	5.39579	5.11526	1.0448	5.14335e-17
AT4G08400	protein_coding	45.521	44.5344	45.7312	18.7455	21.5062	20.4039	26.2535	1.04183	5.87741e-15
AT1G22160	FLZ5	20.7092	19.9488	20.0563	10.4819	9.30429	9.85615	9.72335	1.04106	2.66819e-19
AT1G08090	NRT2.1	1602.72	1729.45	1470.76	562.108	587.638	914.614	864.662	1.04051	9.47843e-09
AT5G46130	protein_coding	0.494576	0.843887	0.67535	0.202983	0.243771	0.0522608	0.094147	1.03985	0.000608618
AT5G57625	protein_coding	171.091	158.014	171.966	79.4024	75.7272	90.9043	82.8922	1.03653	1.25719e-24
AT1G74830	MYOB6	7.86295	7.53948	7.25737	3.83625	4.16037	3.60958	3.14885	1.03571	9.01182e-17
AT1G66470	BHLH83	43.8722	38.8874	38.9013	22.5399	22.9347	16.3309	17.4441	1.03422	1.98638e-16
AT1G61950	CPK19	5.14203	4.20224	5.01322	2.01581	2.24156	2.17211	2.56251	1.03355	4.0648e-10
AT5G57220	CYP81F2	4.44234	14.25	14.1431	3.19587	3.46055	3.43967	3.1104	1.03336	0.000592553
AT1G64480	CBL8	2.26976	3.03533	2.67143	1.23035	0.949876	1.25577	0.978272	1.03201	1.98125e-05
AT3G14940	PPC3	418.002	434.302	312.379	189.836	184.821	200.427	186.221	1.03177	3.99148e-20
AT3G15170	NAC054	1.93554	2.55243	1.63205	1.01171	0.765007	0.66567	0.834222	1.03117	5.79092e-05
AT1G78050	PGM	63.6238	100.026	75.9052	34.6833	35.6358	41.3929	39.8917	1.03005	1.06962e-10
AT1G13245	RTFL17	14.8939	19.2116	16.5232	8.48992	6.04724	8.77354	8.20142	1.02985	1.6001e-09
AT5G19560	ATROPGEF10	4.16661	3.09518	3.39434	1.52401	1.97286	1.36058	1.78092	1.02825	1.095e-08
AT2G18680	protein_coding	0.464545	1.21945	1.08127	0.158882	0.286212	0.276117	0.147384	1.02786	0.000740971
AT3G45730	protein_coding	3.22063	13.3643	14.439	2.84696	1.89268	1.68849	2.35798	1.02757	0.000692287
AT5G49780	protein_coding	6.08367	7.81746	6.48268	3.15744	2.72598	3.80989	3.22589	1.02673	4.42437e-11
AT3G25717	RTFL16	62.3225	75.3817	76.014	39.4887	32.2989	34.7684	33.2394	1.02556	3.89732e-16
AT5G26300	protein_coding	7.69274	12.4727	11.3401	3.21141	3.67086	5.55864	5.56322	1.02196	1.1344e-05
AT1G12040	LRX1	82.9941	76.2149	61.1631	32.041	34.5716	38.4854	38.7141	1.02068	2.29981e-16
AT2G14960	GH3.1	6.08561	7.93462	6.62272	3.47355	3.10382	3.8168	2.76187	1.02013	1.31718e-10
AT5G49850	JAL46	17.8802	26.4017	21.5392	11.0075	10.0944	10.8012	10.7493	1.01993	9.7815e-13
AT5G39480	protein_coding	1.32215	1.24946	1.30482	0.596899	0.456173	0.565822	0.503368	1.01799	4.92357e-05
AT5G48400	GLR1.2	1.39707	4.60785	3.16463	1.0049	1.26007	1.32406	1.15151	1.01623	0.00019179
AT1G73700	DTX17	0.710218	1.39827	1.0041	0.323874	0.324129	0.416929	0.400582	1.01427	0.000417196
AT1G22290	protein_coding	2.16624	2.23161	2.15754	1.29224	0.620765	0.67872	0.767186	1.01313	0.000213593
AT5G58780	protein_coding	37.2236	43.7846	39.1468	19.7522	17.7782	21.2348	20.7946	1.00964	1.40167e-17
AT4G26830	protein_coding	3.08473	2.27744	2.49055	1.08799	1.03936	1.24144	1.37627	1.00945	7.82795e-07
AT4G26120	protein_coding	1.51172	3.12888	3.32015	1.31246	1.02691	1.09053	1.03302	1.00695	6.44036e-05
AT5G52930	protein_coding	0.259913	0.511715	0.295763	0.0296315	0.0355857	0	0.0549743	1.00675	0.000375859
AT4G27590	protein_coding	1.5094	1.52122	1.80682	0.626861	0.619974	0.569626	0.786732	1.0054	0.000132722
AT1G79250	AGC1-7	2.49052	2.2616	2.04913	1.04989	0.832642	1.16284	1.13929	1.00321	1.97671e-07
AT1G69920	GSTU12	0.27002	1.37333	1.17319	0.138526	0.221817	0.106997	0.0428339	1.00246	0.000595935
AT5G10180	SULTR2%3B1	47.3776	39.2789	35.6393	23.6635	22.3134	18.9902	16.0102	1.00028	9.75005e-14

## Sheet: high in cepd
Supplementary Data Set S1 Differentially expressed genes (roots; Col-0 vs. cepd, LN)
Genes that are significantly higher expressed in cepd as compared to Col-0
Genes, which had been identified as TGA1-GFP ChIP-seq target genes by Kobayashi et al. (2024) are highlighted in yellow
ID	Symbol	Col1_TPM	Col3_TPM	Col4_TPM	roxy1_TPM	roxy2_TPM	roxy3_TPM	roxy4_TPM	Col_vs_cepd_log2FC	Col_vs_cepd_adjP
AT4G39675	protein_coding	2.9059	1.23957	1.80366	27.3312	49.772	34.9281	54.1179	-3.16078	4.95364e-44
AT3G48740	SWEET11	0.195263	0.0961079	0.242395	10.4515	8.18067	3.12075	4.52236	-2.70246	5.71951e-25
AT5G03840	TFL1	1.19331	2.60475	2.51185	18.5256	16.3665	15.337	19.7528	-2.48999	2.78468e-37
AT1G52100	protein_coding	0.186951	0.204482	0.232077	1.96083	1.56137	1.71208	2.37252	-2.22481	9.54943e-21
AT5G43300	GDPD3	0.07778	0.025522	0.0965542	1.22369	1.34179	1.10954	1.23384	-2.2216	3.75672e-17
AT4G29905	protein_coding	46.8524	28.9976	42.9709	190.206	218.571	218.761	258.862	-2.18632	8.0861e-43
AT1G21100	IGMT1	4.32393	4.08389	5.08655	25.7799	24.6602	19.9585	24.5261	-2.17738	1.23066e-60
AT1G49500	protein_coding	9.0403	5.10305	7.88708	36.1625	41.2869	37.977	41.4281	-2.13544	8.86264e-43
AT5G64120	PER71	28.388	35.7921	30.8456	139.252	135.445	187.046	213.5	-2.09081	8.22721e-35
AT4G12550	AIR1	37.0382	18.7767	24.2664	167.293	113.978	133.565	157.177	-2.03995	4.10855e-28
AT2G18050	HIS1-3	2.14722	1.97586	2.08605	16.811	10.5259	9.84022	9.68543	-2.01097	2.98549e-23
AT1G73300	SCPL2	1.41057	0.801092	0.883944	5.48308	5.04729	4.90152	5.44776	-1.9772	1.52734e-27
AT3G48360	BT2	11.4093	6.62358	7.48219	31.5175	51.8248	42.6188	42.553	-1.96803	3.90815e-28
ATCG00020	PSBA	0.850062	0.502078	1.14758	12.7778	12.0982	4.41262	4.53088	-1.89102	2.53418e-12
AT2G05310	protein_coding	1.7751	0.79049	1.06244	7.28534	6.71821	5.49316	5.30996	-1.85307	2.93629e-18
AT1G78460	protein_coding	0.601844	0.84636	0.680408	5.38124	4.50261	2.99808	3.47791	-1.80995	2.753e-14
AT4G12545	AIR1B	16.4139	9.15607	13.4353	52.2786	47.5302	55.61	72.3201	-1.78575	2.71661e-21
AT2G40390	protein_coding	3.66128	2.78034	2.50788	11.8334	14.4046	10.7359	10.7033	-1.77331	2.70424e-32
AT1G60260	BGLU5	0.828733	1.00615	0.694419	4.67675	4.0507	3.15254	3.31289	-1.74267	1.37584e-17
AT4G08290	protein_coding	10.3101	3.11904	6.29793	47.8621	58.6262	39.4993	43.1539	-1.72036	1.6981e-10
AT1G64370	protein_coding	33.1685	19.6042	22.6439	101.029	112.737	84.5233	84.2737	-1.69775	1.53163e-27
AT4G15765	protein_coding	2.73122	2.30451	2.52015	8.85745	9.5255	8.85133	8.936	-1.68085	5.79319e-41
AT4G24350	protein_coding	0.129708	0.15322	0.0241524	0.825134	0.863077	0.925152	0.962951	-1.6661	1.62622e-09
AT2G05540	protein_coding	0.164338	0.323548	0.408012	5.28339	2.29502	1.91018	2.34625	-1.61204	1.01624e-08
AT1G68620	CXE6	2.78595	3.2968	3.17328	9.30537	12.3804	10.5227	11.2272	-1.60787	2.9203e-27
AT4G31330	protein_coding	5.73185	4.08331	5.65251	18.3786	18.0755	15.8391	18.9508	-1.59695	5.31689e-29
AT1G71030	ATMYBL2	0.550073	0.159261	0.391633	2.3904	2.35241	1.58989	1.66306	-1.57908	1.47253e-09
AT4G15990	protein_coding	0.922236	0.151307	0.238509	11.6705	14.3944	7.18699	6.68088	-1.55259	4.01629e-08
AT5G45310	protein_coding	0.0291968	0.0287412	0	1.01855	0.935403	0.37022	0.611367	-1.52519	7.48377e-08
AT3G16450	JAL33	323.476	241.552	212.288	860.846	733.581	841.312	878.247	-1.52222	1.67557e-30
AT5G02170	AVT1E	3.38816	1.47016	2.36586	10.3606	8.13021	8.56774	7.6802	-1.50912	6.8711e-14
AT4G33120	protein_coding	8.25741	3.72692	5.95585	33.4546	22.1999	16.399	20.9686	-1.50569	2.15618e-11
AT1G78450	protein_coding	0.615092	0.419188	0.792928	2.96137	4.37268	3.11229	1.93646	-1.49961	1.32586e-08
AT5G48010	THAS1	62.558	40.5526	31.1075	141.767	139.931	153.663	148.201	-1.47652	5.94024e-18
AT1G73330	ATDR4	973.076	619.552	693.681	3069.32	2235.04	2198.33	2173.05	-1.46672	3.45307e-21
AT5G56550	OXS3	2.39022	0.995464	2.43935	6.93294	8.496	5.97423	8.44374	-1.45378	4.16403e-10
AT4G38970	FBA2	15.6759	13.1191	10.8866	47.4142	37.4369	35.469	39.6576	-1.44331	1.49343e-27
AT5G26280	protein_coding	220.976	175.292	179.596	589.604	501.387	543.792	661.178	-1.44242	5.15866e-31
AT3G19800	protein_coding	1.44108	1.55587	0.779046	4.34044	4.41069	4.64196	4.38031	-1.43872	2.73914e-11
AT1G57770	protein_coding	0.528965	0.499013	0.266762	1.49254	1.52087	1.6419	1.95093	-1.43355	1.85642e-09
AT1G63180	UGE3	3.41262	1.63734	2.53646	8.00343	11.0958	7.18178	8.35229	-1.43247	3.07431e-12
AT3G23550	DTX18	0.471829	0.825717	0.732147	1.64062	3.22999	2.80447	3.26834	-1.4093	2.16253e-08
ATCG00340	PSAB	0.204709	0.261968	0.343063	3.94876	3.22876	1.07074	0.798848	-1.40398	1.15924e-06
AT4G30450	protein_coding	31.2038	18.1722	26.834	83.3407	77.3404	73.1968	72.2086	-1.40389	1.91316e-20
AT1G29930	LHCB1.3	97.9098	59.7509	72.0579	302.999	264.717	210.215	177.927	-1.3996	1.4949e-15
AT3G59480	protein_coding	6.16014	2.30503	5.13157	21.0686	20.1974	12.7902	13.1665	-1.39762	4.12796e-09
AT4G16008	protein_coding	0.865748	0.4702	0.75045	1.96038	3.86253	2.4842	2.5857	-1.39281	2.0823e-08
AT3G26650	GAPA1	17.1845	15.1664	14.1523	52.3411	48.16	37.1201	41.2214	-1.39081	2.01072e-30
AT2G18700	TPS11	8.30729	4.9941	6.30735	17.0788	28.1408	19.1435	17.6664	-1.38677	5.95139e-14
AT5G06690	WCRKC1	0.177013	0.0697002	0.0659219	1.01709	1.0906	0.701422	0.67392	-1.37972	1.83574e-06
ATCG00350	PSAA	0.38066	0.256387	0.205183	3.08349	3.03654	1.07969	0.724622	-1.37722	1.82919e-06
AT3G26740	CCL	1.47925	0.707281	0.511543	8.06591	3.85386	2.34464	5.30996	-1.37636	1.16245e-06
AT4G22200	AKT2	0.302388	0.121774	0.217548	0.803866	1.11783	0.80608	0.706447	-1.37468	7.4222e-08
AT1G67870	protein_coding	141.951	107.901	113.586	380.659	426.494	324.719	273.572	-1.37348	2.64921e-23
AT3G27884	ncRNA	2.98788	1.60193	1.86282	7.66425	7.42922	5.75067	6.06857	-1.36943	6.64349e-13
ATCG00490	RBCL	0.689613	0.401139	0.262658	4.08463	4.82817	1.36631	1.55142	-1.36396	2.24848e-06
AT4G16000	protein_coding	1.58072	1.29671	1.51258	4.41514	6.38445	4.03659	4.59715	-1.36204	1.78935e-10
AT3G25620	ABCG21	0.210786	0.163033	0.168213	0.695173	0.704996	0.72786	0.659197	-1.34986	1.114e-07
AT3G57190	PRFB3	1.17975	1.16134	1.38492	4.15773	4.42436	3.90246	2.90485	-1.34554	2.04726e-12
AT5G19120	protein_coding	21.4884	9.57519	18.5266	49.3798	64.8253	46.2272	48.2874	-1.34222	5.37802e-11
AT1G68010	HPR	2.9756	2.92916	2.3243	9.67677	8.23432	6.83475	7.0564	-1.34128	1.47672e-17
AT2G05520	GRP3	3.77212	6.00796	3.11736	14.0464	14.0487	10.1775	15.1276	-1.32232	1.25821e-10
AT1G70890	MLP43	23.2915	14.0068	13.9812	66.3938	46.4493	43.4406	45.7544	-1.31975	7.0995e-13
AT2G05510	protein_coding	55.867	118.363	100.457	241.152	453.321	391.119	564.808	-1.31073	2.75131e-06
AT1G42970	GAPB	8.03433	8.48414	5.8935	23.5816	20.6102	17.5968	19.8359	-1.29767	6.24142e-21
AT2G01530	MLP329	304.107	146.206	171.677	635.782	553.483	579.173	643.111	-1.29562	6.04026e-12
AT3G23510	protein_coding	9.27945	3.49511	4.66215	27.2862	23.5137	20.0891	22.1881	-1.29249	2.00786e-06
AT1G35420	protein_coding	1.97804	2.07486	1.268	5.68943	5.07457	5.26822	4.47525	-1.29141	2.61401e-12
AT1G67090	RBCS-1A	62.7237	48.6039	48.2561	181.749	145.324	126.389	124.042	-1.28808	7.93382e-21
AT5G63160	BT1	12.1857	6.71347	10.2394	22.7997	34.0183	24.6707	30.8183	-1.28149	1.02224e-11
AT3G41768	rRNA	143.878	125.29	159.617	681.748	700.978	416.39	287.858	-1.26861	1.21114e-06
AT2G32530	CSLB3	1.81105	1.01874	0.802927	4.31815	3.6131	3.02091	3.72658	-1.26858	5.10313e-09
AT2G26690	NPF6.2	7.55102	5.87313	5.25966	17.504	17.2306	15.6625	14.9242	-1.26816	1.72087e-26
AT3G46130	ATMYB48	28.7274	26.9464	30.4967	75.1797	81.6608	74.0049	65.3708	-1.26335	1.71264e-40
AT1G22430	protein_coding	3.46101	3.5023	2.56883	8.2943	9.06629	7.72994	8.50034	-1.2558	4.84292e-20
AT5G26270	protein_coding	5.98519	4.62926	5.20754	16.1569	10.8431	14.1453	16.9883	-1.25115	1.31675e-12
AT2G26500	protein_coding	11.7249	9.61	11.619	30.9276	28.6473	26.6001	27.5879	-1.25032	2.29284e-27
AT5G23840	protein_coding	15.8451	10.2386	11.8019	40.1026	29.1369	30.8462	36.1952	-1.25009	7.9916e-15
AT3G15356	LEC	7.24144	4.47507	4.86923	19.0292	15.0701	13.1357	13.8996	-1.24948	1.56639e-12
AT2G05380	GRP3S	5.53117	15.7026	7.86248	35.2169	49.2917	36.0856	42.5864	-1.24624	9.86836e-06
AT4G29740	CKX4	6.27029	5.78906	4.18802	13.2269	12.6694	15.1547	15.9765	-1.23624	5.52803e-16
AT4G03280	PETC	18.0553	17.0837	16.0041	45.8064	42.0074	39.7581	42.9624	-1.22875	3.72481e-41
AT3G01175	protein_coding	2.46775	2.0283	2.47601	4.79364	7.35112	5.9431	7.86732	-1.22616	2.53188e-10
AT1G76590	protein_coding	2.40097	1.92232	2.80168	6.27373	9.62511	6.16505	5.42363	-1.22266	4.0709e-09
AT2G43535	ATTI4	98.9951	91.3025	87.5621	266.591	208.92	219.34	232.174	-1.22168	1.34616e-33
AT1G20340	DRT112	28.7853	21.2768	25.0217	69.3506	61.6904	59.1429	61.7485	-1.21968	2.87373e-28
AT2G30570	PSBW	18.3757	13.0797	15.0905	42.9782	37.7964	37.6022	38.8814	-1.21903	8.94643e-24
ATCG00680	PSBB	0.147801	0.174593	0.330257	1.72881	2.33118	0.91364	0.590839	-1.21394	3.97832e-05
AT1G23740	AOR	2.42415	2.71859	1.91413	6.86366	5.93638	5.73917	6.22094	-1.21384	7.47772e-14
AT5G38520	protein_coding	2.14944	1.65474	1.87292	5.146	4.41433	5.15404	5.24572	-1.21132	4.46049e-13
AT5G44585	protein_coding	6.10312	4.14757	5.36492	12.5559	11.8341	14.805	15.5691	-1.20991	4.20552e-13
AT3G59340	protein_coding	3.92168	4.26954	3.07089	9.59323	8.96073	10.5383	9.22036	-1.20847	1.10459e-17
AT1G60160	POT12	3.67942	2.39446	2.26466	7.72426	8.87803	6.13697	6.81362	-1.20825	2.45037e-12
AT1G27020	protein_coding	10.7753	10.6362	7.36609	25.0198	27.9739	21.1968	23.6307	-1.2037	9.06636e-18
AT1G72645	protein_coding	0.611885	0.370668	0.306753	1.83517	2.31994	1.71589	1.11998	-1.19341	2.71892e-05
AT5G43890	YUC5	1.7303	1.7033	1.84444	4.81151	5.09855	4.05422	4.36785	-1.19271	1.26694e-13
AT3G55800	SBPASE	4.21153	3.05213	2.93479	9.91495	8.85089	7.41251	8.63183	-1.18852	1.78876e-14
AT5G48000	CYP708A2	49.3566	24.4136	20.0924	117.782	98.8111	103.361	102.159	-1.18601	9.58697e-06
AT1G78850	protein_coding	156.153	150.826	157.043	355.507	403.713	366.604	358.721	-1.18274	8.88259e-61
AT5G35790	G6PD1	5.33334	2.85982	4.40033	11.8343	13.8651	9.99981	9.26519	-1.18129	4.32995e-10
ATCG00280	PSBC	0.317428	0.281227	0.236429	3.48495	2.81623	0.553443	1.11787	-1.17862	7.01365e-05
AT1G78320	GSTU23	10.0365	7.78105	8.95699	22.8902	22.5558	21.2245	20.9863	-1.17601	4.87621e-23
AT1G23730	BCA3	0.136866	0.188622	0.331309	0.870669	1.0119	0.672498	1.32873	-1.17387	5.51309e-05
AT5G56100	protein_coding	1.79005	0.90487	0.900862	3.62371	6.14031	2.72224	3.82195	-1.17145	1.35643e-05
AT1G13710	CYP78A5	3.01545	1.38065	0.914065	6.0201	7.201	4.9648	4.31627	-1.17139	6.2245e-06
AT4G23420	protein_coding	12.7308	9.06036	11.5324	27.1838	26.4721	26.8081	27.0997	-1.16003	7.47769e-23
AT3G06390	protein_coding	38.9335	20.1362	31.265	75.0678	75.449	73.6255	84.27	-1.15884	4.42437e-11
AT5G02160	protein_coding	6.63665	2.64008	4.31679	12.7795	15.1234	10.8795	11.7249	-1.15691	1.93623e-07
AT2G22980	SCPL13	0.389763	0.164435	0.224641	1.21879	0.82333	0.6472	1.00693	-1.15667	3.23778e-05
AT2G46220	protein_coding	9.92051	6.80343	9.32867	21.0703	26.2415	19.0787	20.3954	-1.15481	4.08365e-14
AT5G39530	protein_coding	1.89966	1.28389	1.74225	5.06195	4.50694	3.95475	3.67016	-1.15466	7.92223e-10
AT1G61810	BGLU45	1.94546	0.828647	0.940473	5.14386	3.94161	2.93533	2.88434	-1.15347	3.84444e-06
AT5G14120	protein_coding	27.8987	18.4695	22.5822	49.662	64.1088	53.3715	58.1977	-1.15183	3.0733e-16
AT2G47450	CAO	8.80383	5.41041	6.8537	19.6483	19.5821	16.5165	14.5575	-1.15115	4.20335e-13
AT3G52840	BGAL2	9.02424	3.52302	6.37712	15.1627	22.0921	15.7828	16.8688	-1.14998	2.56535e-07
AT1G03600	PSB27-1	4.32504	3.10868	3.89892	10.1785	10.1513	8.24264	8.95187	-1.14834	3.59304e-14
AT3G09390	MT2A	22.1707	23.5781	20.0743	66.417	61.7428	41.2703	48.6729	-1.14757	5.38955e-14
AT3G18773	ATL77	1.42243	0.80902	2.08949	3.11354	5.33614	4.45904	4.78363	-1.1468	6.66175e-06
AT1G80440	protein_coding	1.9887	1.70008	2.29007	4.32264	8.0287	5.08074	4.55775	-1.14661	1.36265e-07
AT2G47400	CP12-1	34.4099	20.9272	28.5845	76.5981	79.4405	59.3989	62.8673	-1.14314	5.62938e-13
AT1G14185	protein_coding	3.43911	1.78676	1.91226	7.7435	6.35663	5.60247	5.52374	-1.14241	2.76461e-08
AT1G78950	protein_coding	4.51548	4.47758	3.0029	8.53643	9.74225	9.98852	11.2719	-1.14216	1.23708e-12
AT4G25050	ACP4	8.27406	6.19474	6.2206	17.3777	15.365	15.8236	18.0427	-1.13732	2.82642e-16
AT1G13300	HRS1	26.1505	14.8667	20.698	48.9833	52.0818	48.1162	53.092	-1.13446	6.38679e-13
AT5G02020	SIS	1.75899	1.46515	2.04079	5.13674	5.83548	3.47431	4.19837	-1.13133	3.13278e-08
AT4G04640	ATPC1	20.0582	16.9826	14.7143	41.5856	40.3321	38.5819	40.7693	-1.12832	6.09384e-28
AT5G21940	protein_coding	23.6125	10.2436	24.3102	55.4979	74.1945	59.1204	59.6613	-1.12727	2.90419e-05
AT3G10450	SCPL7	1.65968	0.99017	1.49839	4.12826	4.3071	3.32814	2.87214	-1.12605	5.36774e-08
AT3G54050	CFBP1	2.29517	1.64072	1.52634	5.04632	5.01662	4.22254	4.00497	-1.12593	2.56811e-10
AT1G77990	SULTR2%3B2	3.26697	2.28354	1.92578	7.23966	6.09801	5.62249	5.68539	-1.12357	4.22498e-11
AT5G42930	protein_coding	1.7005	1.62473	1.42024	3.77183	3.63613	3.72589	4.71278	-1.12138	8.10632e-10
AT3G02850	SKOR	1.27464	0.799904	0.489528	3.28595	2.51303	2.0961	1.92595	-1.12114	5.44768e-06
AT2G44920	protein_coding	0.739972	0.728424	0.654491	3.03698	2.78103	1.37812	1.93683	-1.12111	3.13381e-05
AT2G04790	protein_coding	0.291921	0.323286	0.271788	1.3853	0.989209	0.925401	1.07667	-1.12097	9.18668e-05
ATMG01360	COX1	0.940381	1.09402	1.24696	4.73665	5.86403	2.23578	2.06133	-1.12013	5.40391e-05
AT1G80650	RTL1	3.84316	2.33667	2.98176	7.53858	8.49629	7.13659	7.10064	-1.11816	8.36867e-11
AT1G50050	protein_coding	0.631305	0.665842	0.293883	1.5731	2.0559	1.85831	1.5451	-1.11753	5.25181e-05
AT4G39770	TPPH	2.76417	1.30262	1.31414	7.15075	4.49312	3.75204	5.42978	-1.11741	8.79839e-06
AT5G13770	protein_coding	2.39536	2.03349	1.28899	5.59195	5.00964	4.33659	4.24604	-1.11487	3.11939e-09
AT1G14120	protein_coding	33.0624	34.5108	26.49	72.2597	68.381	72.0086	78.5898	-1.11253	2.51851e-23
AT1G75460	protein_coding	0.174701	0.171974	0.162652	0.784223	0.807264	0.467275	0.561193	-1.11122	0.00012928
AT1G78290	SRK2C	8.28824	5.87536	4.27451	13.562	16.7338	14.8605	15.2714	-1.11074	3.1133e-10
AT4G10340	LHCB5	48.2905	31.8619	38.2432	107.566	90.6987	86.843	88.0591	-1.10988	1.81537e-16
AT3G23080	protein_coding	6.70475	2.57249	4.86608	16.3588	15.2875	10.5853	10.0748	-1.10674	3.32075e-06
AT5G24780	VSP1	41.7647	35.6667	30.7808	108.343	75.0336	73.7374	85.4432	-1.1023	7.14227e-14
AT2G39310	JAL22	165.99	104.418	88.1603	338.318	259.945	296.332	269.37	-1.10065	3.20279e-10
AT1G12010	protein_coding	19.0108	16.2816	20.9206	46.0435	47.0947	40.6554	39.9833	-1.09874	4.56269e-22
AT3G02493	RTFL19	4.33247	2.57875	3.09561	9.82104	8.81486	7.18645	9.68573	-1.09627	1.21114e-06
AT4G34881	protein_coding	3.59798	3.26584	3.34984	8.15049	9.32766	6.73975	9.16176	-1.09528	4.97603e-10
AT5G61590	ERF107	20.1254	10.224	22.6521	37.0954	56.1519	45.5131	45.6989	-1.09302	5.08761e-07
AT3G49790	protein_coding	6.93742	2.77157	5.26364	11.0238	16.4308	13.2273	12.1341	-1.09288	1.28465e-06
AT1G45015	protein_coding	4.73952	2.16615	2.20632	12.9679	7.16114	7.15451	7.94805	-1.09216	2.36043e-05
AT1G64720	CP5	69.9047	50.9102	63.2388	166.725	155.218	130.669	119.652	-1.08867	3.28923e-16
AT3G15630	protein_coding	31.8781	14.5476	28.1831	53.3687	71.2449	58.8071	69.7768	-1.08546	2.38023e-07
AT4G04840	MSRB6	24.1812	24.3614	14.8062	46.6716	40.6953	56.9046	62.4946	-1.08323	1.66182e-08
AT1G73885	protein_coding	33.3665	22.8693	29.1055	68.631	68.3008	64.3782	59.9545	-1.07817	1.25064e-17
AT3G16430	PBP2	151.176	115.644	111.112	290.483	262.091	284.209	307.661	-1.07763	6.58109e-20
AT5G35940	JAL41	14.9468	7.64999	9.80672	32.617	22.9889	25.0858	24.8187	-1.07394	2.1412e-08
AT3G61470	LHCA2	24.3644	15.8738	18.983	51.2151	50.9591	41.5398	39.4839	-1.07116	1.50057e-13
AT4G12800	PSAL	15.5608	11.1474	14.2296	38.1481	31.4695	29.5594	27.398	-1.06995	1.07288e-13
AT5G44574	protein_coding	1.4575	0.956502	0.863532	4.21448	2.3402	3.08022	2.64837	-1.06885	3.08574e-05
AT1G60000	protein_coding	4.23585	2.76897	3.66642	8.76026	8.35939	7.7105	8.4413	-1.0667	1.27779e-11
AT5G53980	ATHB-52	1.83489	2.21266	1.79376	4.37723	4.12632	4.83511	7.55335	-1.06513	1.2644e-05
ATCG00040	MATK	0.256954	0.365364	0.265814	1.43541	1.12578	1.08607	0.570658	-1.06222	0.000279764
AT5G39080	protein_coding	0.38145	0.0500664	0.165733	0.834956	0.9714	0.705374	0.726126	-1.05953	0.000416509
AT4G27700	protein_coding	4.32044	3.88847	4.29063	10.3858	9.98837	9.45673	8.45933	-1.05754	1.62912e-13
AT3G16140	PSAH1	5.93742	4.06741	5.14001	12.9679	11.4664	11.1996	10.7076	-1.05639	4.28155e-13
AT3G10405	protein_coding	1.00695	0.743424	0.829326	2.14582	2.26682	2.04108	1.87995	-1.05614	4.07689e-08
AT1G54780	TLP18.3	9.0351	6.33201	5.81568	16.7859	17.5475	16.1477	14.2972	-1.05608	1.12137e-12
AT2G22122	protein_coding	13.6765	6.06705	8.30667	28.7279	21.6985	18.0956	26.8166	-1.05376	3.47261e-06
AT4G38530	PLC3	1.94825	1.82542	1.55163	4.93727	4.9749	3.60888	3.46291	-1.05186	9.13704e-09
AT3G43850	protein_coding	0.136783	0	0.0955118	0.596468	0.716325	0.379406	0.585851	-1.05119	0.000477712
AT5G10946	protein_coding	0.265715	0.261568	0.402007	1.43134	1.02319	0.868649	0.916785	-1.04829	0.000306151
AT2G01520	MLP328	598.499	369.918	397.573	1354.18	988.056	915.497	981.223	-1.04819	5.64617e-10
AT1G12900	GAPA-2	6.11335	5.08365	5.27589	13.7481	13.071	11.2384	11.1856	-1.04623	2.35982e-17
AT3G20680	protein_coding	2.08269	1.49821	1.64074	5.17796	3.99757	3.93593	3.88835	-1.04615	3.0546e-07
AT1G70290	TPS8	10.4321	3.27715	7.37857	23.4266	30.7582	21.3738	20.4614	-1.0453	0.000365587
AT2G33830	DRMH1	81.846	21.7603	50.0998	234.053	320.104	150.539	170.775	-1.04445	0.000570829
AT1G21680	protein_coding	12.7723	10.0724	12.9995	25.9548	31.8926	25.5518	23.9751	-1.04248	5.53888e-16
AT3G55290	protein_coding	5.38173	4.92466	3.63442	12.5604	9.29343	11.0832	9.84781	-1.04205	3.20961e-10
AT2G05440	ATGRP9	2562.2	3080.09	2697.19	6180.49	6610.94	5920.08	5624.56	-1.03922	6.52027e-30
AT3G23880	protein_coding	1.57929	0.578472	0.786477	2.33642	2.85117	2.53231	3.39085	-1.03803	0.000105508
AT2G37130	PER21	530.005	243.135	243.278	1064.59	913.726	932.212	937.565	-1.03781	0.000114872
AT5G19040	IPT5	8.96346	8.33743	5.95434	19.8633	16.674	15.5184	17.7678	-1.03761	7.35009e-13
AT1G58340	DTX48	2.06839	3.16021	2.46735	5.21723	7.30102	5.77142	5.78301	-1.03611	6.65499e-09
AT2G22990	SNG1	0.517098	0.40298	0.401195	2.78547	1.75224	0.717158	1.08688	-1.03566	0.000493216
AT1G19530	protein_coding	3.21027	4.83602	7.20044	9.28275	24.0942	11.5644	14.5369	-1.03462	0.000139536
AT2G29320	protein_coding	5.19182	3.69781	3.9523	8.71129	9.78439	9.85076	10.261	-1.0339	6.01049e-12
AT3G63140	CSP41A	1.32847	1.22055	1.01696	3.08962	2.6919	2.47998	3.25941	-1.03152	7.99986e-07
AT1G69930	GSTU11	0.249153	0.735796	0.386616	0.681714	2.50727	2.23784	3.71524	-1.03117	0.00070891
AT5G53490	protein_coding	1.53786	0.981964	0.928734	3.497	2.66323	2.734	2.84834	-1.03097	1.31165e-05
ATCG00120	ATPA	0.207328	0.14578	0.413634	1.91455	1.86132	0.891966	0.47924	-1.02477	0.000775314
AT4G34138	UGT73B1	24.4553	25.8237	18.106	48.2938	57.918	48.8651	45.8101	-1.02389	6.13065e-16
AT1G12250	TL20.3	5.30184	3.00277	4.39524	10.2837	10.5603	8.97911	9.19389	-1.02342	4.5179e-09
AT2G35260	protein_coding	5.2397	3.35975	4.36364	9.71656	10.6028	9.37172	9.01342	-1.02239	3.61182e-12
AT4G28040	protein_coding	3.39314	4.53983	2.98114	9.97871	7.44944	6.91211	9.48403	-1.02061	4.16971e-08
AT1G76410	ATL8	0.912807	0.628993	0.594897	1.49853	2.41828	2.45959	1.82449	-1.02021	0.000204455
AT4G02770	PSAD1	27.5845	15.9868	20.2714	53.502	48.999	44.763	44.2505	-1.01965	8.13279e-11
AT5G26620	protein_coding	0.601844	1.38239	1.68101	4.1168	4.94404	5.72361	4.20077	-1.01954	0.000736396
AT3G16400	NSP1	323.568	209.061	180.091	626.531	520.825	489.1	511.067	-1.01811	8.72268e-10
AT5G49450	BZIP1	4.13063	2.59647	6.11613	8.7828	13.7365	9.86012	11.7945	-1.01652	2.70945e-05
AT1G22630	protein_coding	0.922445	0.908049	0.687061	2.14533	3.18264	2.29061	2.10715	-1.01581	0.000218891
AT3G49780	PSK3	9.1816	8.4971	8.06208	17.5722	19.5112	17.6902	19.2834	-1.0149	9.66228e-23
AT5G17170	ENH1	2.3113	1.53913	1.86708	4.77787	4.81653	3.85201	4.33506	-1.01422	8.49868e-08
AT2G25900	ATCTH	15.3579	4.16719	11.9155	37.0461	51.9509	34.2901	35.2554	-1.01232	0.000830296
AT3G28740	CYP81D11	58.5074	58.4847	61.4984	102.256	150.144	132.473	137.738	-1.00955	9.63081e-14
AT1G25230	protein_coding	28.2639	12.864	24.5845	57.2005	51.7426	44.9888	52.9185	-1.00838	8.02078e-07
AT3G09260	BGLU23	5407.75	4397.77	3958.68	10707.8	9220.44	9520.62	9855.33	-1.00511	4.42499e-21
AT5G46110	APE2	21.6578	13.2163	11.5145	41.1054	37.3138	30.3049	32.1052	-1.00494	3.24125e-08
AT1G30380	PSAK	33.8684	23.8637	27.3246	65.7068	58.2967	59.5434	61.4547	-1.00311	2.10855e-16
AT1G15125	protein_coding	1.14733	1.33747	1.20875	2.81911	4.09248	2.60816	2.52889	-1.00155	6.66175e-06
AT1G64770	NDF2	0.690522	0.554529	0.389122	1.17463	1.29871	1.45452	1.41824	-1.00049	1.98114e-05

## Sheet: DESeq2 
Supplementary Data Set S1 Differentially expressed genes (roots; Col-0 vs. cepd, LN)
Complete data set
ID	Symbol	Col1_TPM	Col3_TPM	Col4_TPM	cepd1_TPM	cepd2_TPM	cepd3_TPM	cepd4_TPM	Col_vs_cepd_log2FC	Col_vs_cepd_adjP
AT4G16640	1MMP	3.09565	3.15152	2.85752	3.39346	3.16248	2.91464	2.36721	0.0873316	0.760249
AT1G03410	2A6	0.799962	0.536155	0.602171	1.43203	0.734056	0.7284	0.6804	-0.292154	0.422515
AT5G06290	2-Cys Prx B	21.5553	18.3017	21.4628	23.8131	26.1382	25.0185	20.0709	-0.15073	0.368091
AT1G70170	2MMP	18.7493	24.509	21.4518	13.4913	16.6899	17.6571	16.7157	0.438978	0.00805057
AT1G03940	3AT1	3.27123	2.98851	4.14117	2.77691	3.36391	3.22662	3.47194	0.150638	0.57986
AT1G47290	3BETAHSD/D1	58.7848	52.5038	49.4715	56.7	58.2691	55.5405	57.5449	-0.0351681	0.800407
AT2G26260	3BETAHSD/D2	30.251	28.8605	27.2037	25.4381	26.2204	25.8305	26.7145	0.192863	0.0430662
AT2G43420	3BETAHSD/D3	42.2295	41.6117	40.8757	43.9306	44.4036	45.7066	44.7152	-0.0488513	0.681836
AT1G24140	3MMP	0.278632	0.498697	0.424497	0.545787	0.312124	0.260967	0.458073	0.0500455	0.925615
AT1G51680	4CL1	254.137	236.066	222.809	168.653	152.967	156.781	153.543	0.633269	2.21477e-20
AT3G21240	4CL2	124.841	118.95	113.645	102.947	95.956	91.633	87.3802	0.384889	9.46251e-08
AT1G65060	4CL3	27.401	41.9252	17.2163	25.207	21.1026	30.8768	22.9172	0.178954	0.661447
AT3G21230	4CL4	49.3882	41.8359	42.5672	32.4755	28.7907	26.8217	23.7531	0.701594	2.27548e-10
AT1G62940	4CLL1	0.77046	0.523059	0.643117	0.845046	0.720218	0.694817	0.556312	-0.0473717	0.922793
AT1G20480	4CLL2	10.172	9.73512	7.9359	11.7416	12.07	10.1887	9.09898	-0.14853	0.422561
AT1G20500	4CLL4	0	0	0	0.0807332	0	0	0	-0.0395629	NA
AT1G20510	4CLL5	25.6606	26.0583	22.9786	26.3809	23.6887	24.1518	22.9605	0.088249	0.474891
AT4G19010	4CLL6	10.9493	11.6225	11.1972	11.7759	11.1078	9.86228	9.58441	0.143978	0.334254
AT4G05160	4CLL7	58.1171	50.256	47.9715	52.8249	50.2811	48.109	44.7411	0.140892	0.219472
AT5G38120	4CLL8	0.0213218	0	0	0	0	0	0	0.0177078	NA
AT5G63380	4CLL9	30.3698	25.021	21.849	30.194	25.9742	26.3779	23.0871	0.0158586	0.949788
AT2G45040	4MMP	4.58875	3.53382	3.16788	3.71537	3.76958	3.43871	3.00083	0.149823	0.569362
AT5G13050	5FCL	29.7252	29.3662	28.7332	30.7545	29.8889	28.9051	28.2923	0.0463926	0.728246
AT3G29590	5MAT	0.0259267	0	0	0	0.0319474	0	0.0493537	-0.0461309	NA
AT1G59970	5MMP	26.4545	28.8539	24.497	22.4535	18.7631	20.4447	20.2032	0.415969	0.000229866
AT4G03350	7SL2	0	0	0	0	0	0	0	NA	NA
AT1G07930	A1	355.363	323.682	352.067	346.572	334.898	344.693	342.724	0.0607288	0.606134
AT1G07940	A1	187.007	170.3	192.621	172.29	167.55	176.32	185.164	0.115719	0.394755
AT1G07920	A1	272.822	270.478	298.813	254.777	262.865	270.489	274.192	0.132466	0.29799
AT5G60390	A1	2790.77	2719.83	2706.91	2360.54	2336.32	2423.1	2455.82	0.245008	0.00185994
AT5G54060	A3G2XYLT	0.2734	0.457526	0.22909	0.168312	0.505335	0.368342	0.312265	-0.00980616	0.987209
AT4G14080	A6	0	0.0267191	0	0	0	0	0	0.0177078	NA
AT5G56980	A70	65.631	65.8626	59.7905	56.7019	55.4533	56.0573	51.4619	0.266074	0.000577062
AT5G07230	A9	0.0831276	0	0.0773945	0	0.102432	0	0	0.0460379	NA
AT1G80350	AAA1	35.9964	31.9024	32.1307	35.6442	37.0616	34.3779	31.7813	-0.00150656	0.992705
AT3G56900	AAAS	21.7155	23.2149	22.0558	22.3084	21.3343	22.3684	21.9383	0.07486	0.59039
AT3G08580	AAC1	2984.06	3006.6	2937.73	2659.42	2611.43	2709.13	2743.63	0.202364	0.0142004
AT5G13490	AAC2	60.7008	61.3957	65.5451	73.1389	62.6979	69.0331	72.8819	-0.091766	0.561079
AT4G28390	AAC3	9.68223	12.3234	16.2007	16.5387	19.2907	15.4978	15.4197	-0.287716	0.210306
AT1G20560	AAE1	43.0429	40.6738	40.6027	46.5827	46.8256	44.7157	42.7131	-0.0680599	0.487089
AT1G66120	AAE11	0	0	0	0.0249806	0.0300003	0	0	-0.0326045	NA
AT1G65890	AAE12	0	0	0	0.0476236	0.0285967	0.018392	0	-0.11102	NA
AT3G16170	AAE13	14.6509	14.5211	13.9398	15.4242	15.6262	14.0956	13.4664	0.0298165	0.853932
AT1G30520	AAE14	2.48578	2.19385	1.88339	3.9753	3.61227	3.41014	2.95336	-0.566717	0.000667819
AT4G14070	AAE15	7.98144	6.40584	6.02512	9.03777	9.14825	7.97794	6.98075	-0.214175	0.219064
AT3G23790	AAE16	3.63965	5.00617	3.8683	5.03042	5.6112	4.59669	4.01784	-0.131576	0.586747
AT5G23050	AAE17	16.9854	12.1946	14.5532	29.9154	34.3199	26.6307	26.9549	-0.902886	2.02475e-12
AT1G55320	AAE18	28.7137	32.1882	22.3064	32.6397	33.5456	42.0752	40.1737	-0.342616	0.0610753
AT2G17650	AAE2	4.05853	3.9952	3.14566	4.39676	3.83327	4.16339	3.62759	-0.0471046	0.861649
AT1G65880	AAE20	0	0	0	0	0	0	0	NA	NA
AT3G48990	AAE3	242.186	248.39	248.336	246.349	244.195	242.581	250.52	0.0573932	0.608811
AT5G16370	AAE5	15.624	10.6768	15.1471	21.347	21.7613	17.9741	17.5956	-0.416862	0.0127799
AT5G16340	AAE6	1.33075	1.77482	1.43881	1.71778	1.53399	1.53092	1.1236	0.0820935	0.822389
AT3G16910	AAE7	40.2947	34.9824	44.28	43.8819	51.5992	48.0234	43.9433	-0.167122	0.288663
AT1G75960	AAE8	0.81249	0.555424	0.903542	0.949436	0.834308	1.09106	1.05258	-0.249707	0.475004
AT1G66330	AAF	19.1239	22.0203	16.5033	22.5422	24.0879	23.6637	23.5248	-0.224265	0.117467
AT4G20070	AAH	49.3558	49.1466	56.2883	38.478	36.6309	32.8276	32.4388	0.595111	1.48638e-08
AT5G60340	AAK6	112.344	135.95	143.777	120.37	123.095	128.637	130.84	0.108293	0.563147
AT5G60360	AALP	457.293	438.398	474.124	513.427	496.463	511.318	505.042	-0.0916176	0.397956
AT5G20960	AAO1	95.8645	77.5198	66.6916	113.498	116.379	97.1168	87.6977	-0.301023	0.0526274
AT3G43600	AAO2	34.8174	26.5886	21.7817	41.2652	38.2186	32.5979	28.0752	-0.259685	0.205178
AT2G27150	AAO3	8.46084	6.92157	6.74756	8.67267	10.4154	7.85797	7.11953	-0.13984	0.472275
AT1G04580	AAO4	0.0490207	0.0482557	0.0273839	0.060357	0.0120809	0.0699289	0.0279946	-0.00842315	0.987712
AT1G58360	AAP1	40.8836	37.9759	36.2492	33.9733	34.2978	34.0395	31.0624	0.252896	0.00215147
AT2G17380	AAP19-1	109.759	115.568	126.829	106.231	108.123	110.365	109.622	0.16451	0.207528
AT4G35410	AAP19-2	28.7415	30.4265	30.3564	28.2815	26.9974	29.3499	32.2442	0.0797336	0.670333
AT5G09220	AAP2	529.754	518.603	504.193	522.944	463.735	423.717	375.932	0.262149	0.0347653
AT1G77380	AAP3	5.22755	7.98917	8.68951	5.29022	6.14737	5.88327	6.33872	0.320635	0.183266
AT5G63850	AAP4	65.6127	75.2056	69.5886	60.2236	72.6693	67.2033	65.006	0.134155	0.347895
AT1G44100	AAP5	41.5089	45.1731	34.7621	37.7318	37.603	34.9295	34.4851	0.209688	0.089344
AT5G49630	AAP6	16.3064	17.3763	15.6353	10.1862	9.8322	10.4413	11.2815	0.679579	5.04184e-10
AT5G23810	AAP7	6.23845	8.11128	7.13636	2.0317	2.51866	1.51865	1.62122	1.74402	6.36252e-24
AT1G10010	AAP8	0	0.0275132	0.0260218	0.0286774	0.0344399	0.0221502	0.0532042	-0.0801383	NA
AT1G13560	AAPT1	87.7949	93.5361	87.4362	86.2241	89.3198	96.3736	87.3983	0.0500048	0.726584
AT3G25585	AAPT2	129.649	138.75	121.902	117.242	121.795	121.843	122.798	0.156781	0.118304
AT3G28970	AAR3	20.9632	22.3359	21.9933	21.2258	23.4483	21.5402	24.1602	0.00229063	0.991619
AT5G48230	AAT1	261.361	239.212	224.149	233.284	223.311	245.129	232.284	0.0997149	0.385524
AT1G47670	AATL1	83.9636	82.3425	70.7417	88.3944	79.5134	81.1583	82.8776	-0.0169165	0.918675
AT1G80300	AATP1	54.0072	60.9267	51.8729	60.7605	55.5992	58.5132	57.004	-0.00487239	0.978812
AT5G40010	AATP1	3.35077	8.65254	7.39228	1.19584	2.45341	1.63565	1.47907	1.44238	1.67667e-08
AT1G15500	AATP2	176.06	207.311	168.776	226.301	220.696	222.184	220.744	-0.211976	0.0615641
AT1G52340	ABA2	23.0266	19.8151	22.0774	20.9273	22.314	23.1736	21.6264	0.028439	0.888524
AT1G67080	ABA4	26.456	21.7288	25.376	30.0007	30.5105	30.6767	31.5748	-0.259619	0.0370279
AT5G13060	ABAP1	12.7124	11.3896	10.9266	11.6257	10.7836	11.7246	9.45173	0.147608	0.325442
AT4G01660	ABC1	51.6919	61.9555	47.3867	47.9055	50.0776	53.9508	53.2417	0.112941	0.520457
AT4G31390	ABC1K1	7.83514	9.1843	7.55475	8.17404	9.31056	8.89106	7.31675	0.0164314	0.947137
AT1G79600	ABC1K3	24.0347	28.3461	20.8059	28.1237	27.668	30.3243	27.7117	-0.161522	0.31907
AT1G60600	ABC4	2.06016	1.48113	1.42239	3.63386	3.10904	3.02691	2.59978	-0.74277	0.000163203
AT2G41700	ABCA1	10.9598	7.85008	6.66536	15.0102	14.8418	10.8216	10.4775	-0.481997	0.0127055
AT5G61740	ABCA10	0.0455176	0.0896146	0.127135	0	0.112176	0.0240488	0.0288823	0.267163	0.424024
AT5G61690	ABCA11	0	0	0	0	0	0	0	NA	NA
AT5G61700	ABCA12	0	0.0118238	0	0	0	0	0	0.0177078	NA
AT3G47730	ABCA2	69.3052	73.5853	69.0784	61.7918	70.0477	63.2914	57.2956	0.216083	0.0296994
AT3G47740	ABCA3	4.48171	5.99254	3.62896	2.26177	2.51839	2.79979	2.48715	0.845068	3.93585e-06
AT3G47750	ABCA4	0.265693	0.305138	0.192398	0.302904	0.254639	0.29245	0.224787	-0.0204012	0.970396
AT3G47760	ABCA5	2.14579	1.32774	1.09879	1.91861	2.03973	1.19039	1.50259	-0.0545786	0.900522
AT3G47770	ABCA6	4.83625	3.87155	3.36409	2.72351	3.52766	3.01776	2.59256	0.454399	0.0100843
AT3G47780	ABCA7	44.9044	70.9507	54.2959	37.4492	43.4657	49.1613	42.3732	0.411048	0.0316942
AT3G47790	ABCA8	5.98904	6.11964	5.3111	8.71397	9.39571	7.24921	7.5147	-0.420482	0.00107096
AT5G61730	ABCA9	0	0	0	0	0	0	0	NA	NA
AT2G36910	ABCB1	97.074	81.2126	72.5528	95.7786	94.3135	84.0519	72.3883	0.00416082	0.986899
AT1G10680	ABCB10	0.202717	0.110863	0.115339	0.0693323	0.0416321	0.0981781	0.064315	0.493478	0.174695
AT1G02520	ABCB11	28.4585	37.6244	32.4808	28.1346	34.0832	26.6751	24.3599	0.259467	0.133014
AT1G02530	ABCB12	0.459831	0.378967	0.28873	0.449863	0.434844	0.355946	0.2341	0.0656395	0.890625
AT1G27940	ABCB13	0.165828	0.119709	0.102927	0.0794018	0.16347	0.078852	0.105223	0.17899	0.695818
AT1G28010	ABCB14	2.49263	1.98432	1.80613	2.44636	2.49725	2.44782	1.72262	-0.0600966	0.840543
AT3G28345	ABCB15	56.7731	43.4865	38.5903	58.7017	66.6893	51.7477	50.0872	-0.226628	0.201376
AT3G28360	ABCB16	0.083281	0.0819813	0.0553838	0.109864	0.102621	0.103716	0.0566189	-0.120878	0.805413
AT3G28380	ABCB17	0.791059	0.318565	0.312455	0.541108	0.398766	0.284964	0.216752	0.271921	0.506538
AT3G28390	ABCB18	0.110453	0.144972	0.102835	0.0629608	0.0907349	0.0680826	0.0350428	0.411855	0.272677
AT3G28860	ABCB19	114.653	85.7401	79.1622	112.669	116.761	104.189	90.119	-0.123935	0.519351
AT4G25960	ABCB2	1.28781	1.2038	1.13854	1.63226	1.54687	1.32936	1.28753	-0.181965	0.422747
AT3G55320	ABCB20	13.0509	10.5537	8.13875	13.2742	13.5842	11.6189	10.8172	-0.155581	0.453954
AT3G62150	ABCB21	5.67784	5.26927	5.51321	7.10759	8.32305	5.72328	5.24946	-0.187262	0.367744
AT3G28415	ABCB22	0.0733956	0.0240834	0.0113889	0.062756	0.0301466	0.0387778	0.0465717	-0.0644481	0.888524
AT4G28630	ABCB23	15.4519	13.238	11.7008	13.4522	12.4165	13.1215	10.8921	0.155913	0.336031
AT4G28620	ABCB24	0.132565	0.152245	0.143992	0.272035	0.0544498	0.105059	0.168233	-0.00733179	0.989309
AT5G58270	ABCB25	28.7167	27.1531	24.8309	25.005	25.8409	24.7955	20.9903	0.205774	0.0622427
AT1G70610	ABCB26	8.14238	7.85393	6.68197	9.84966	9.24764	8.82043	7.81923	-0.177226	0.242949
AT5G39040	ABCB27	33.4736	40.4008	35.6623	29.7195	34.5892	30.569	30.4636	0.268646	0.0308106
AT4G25450	ABCB28	14.0285	15.8072	11.796	15.4621	15.2859	14.1804	13.0164	-0.00559593	0.981136
AT5G03910	ABCB29	10.6352	10.731	9.78748	11.9615	13.1806	11.3137	11.1348	-0.133113	0.325522
AT4G01820	ABCB3	1.00069	0.856076	0.687665	0.366698	0.499102	0.434293	0.487565	0.796691	0.00073743
AT2G47000	ABCB4	141.104	177.85	143.182	130.002	139.139	117.64	105.686	0.364904	0.00701889
AT4G01830	ABCB5	1.52296	1.03791	1.3743	0.468789	0.490812	0.306383	0.267609	1.47701	4.42437e-11
AT2G39480	ABCB6	16.5194	13.139	11.0197	17.6078	18.1468	13.6071	12.1185	-0.113772	0.646444
AT5G46540	ABCB7	0.0910965	0.0672561	0.0424069	0.0233673	0.0280628	0.0180487	0.0650289	0.295685	0.417285
AT1G30400	ABCC1	98.9616	80.698	71.9041	120.465	136.812	110.215	100.975	-0.405507	0.00283059
AT3G59140	ABCC10	8.5492	9.68454	7.64016	10.57	14.8649	11.8384	11.7644	-0.423268	0.00488936
AT1G30420	ABCC11	11.0296	9.56409	7.74996	11.645	13.8572	10.7071	10.4156	-0.233469	0.171837
AT3G62700	ABCC14	33.4566	23.3294	20.9239	44.619	41.7294	30.6796	26.8245	-0.369376	0.0962751
AT3G60970	ABCC15	0.114242	0.262405	0.330907	0.0130242	0.0156413	0.0100598	0.0120817	1.30286	3.56091e-06
AT1G54350	ABCC2	7.10475	5.58749	4.47574	9.33014	8.99254	7.71144	7.73618	-0.469167	0.00499721
AT2G34660	ABCC2	70.9787	63.4675	51.5634	67.6677	79.7046	68.8842	58.3627	-0.0877484	0.652848
AT3G13080	ABCC3	26.1796	40.5086	35.8178	28.2033	31.8439	20.7285	19.4805	0.453702	0.0354708
AT2G47800	ABCC4	49.7404	34.3285	33.5886	56.188	55.8293	44.7351	39.482	-0.245905	0.227465
AT1G04120	ABCC5	98.8786	81.5306	71.5251	76.2615	75.2856	65.0462	55.1249	0.341442	0.0240225
AT3G13090	ABCC6	5.69399	7.20524	5.48934	2.69416	3.08147	2.49257	2.25203	1.19488	4.8671e-18
AT3G13100	ABCC7	6.38604	8.20001	5.92869	4.4366	5.00349	4.70824	3.95126	0.611257	2.22195e-05
AT3G60160	ABCC9	2.70455	3.05528	2.47252	0.551655	0.742811	0.380902	0.333403	2.13582	6.00223e-28
AT3G13640	ABCE1	1.3276	1.19486	1.35964	0.953523	1.12176	1.02207	0.938675	0.358214	0.16029
AT4G19210	ABCE2	162.965	155.971	139.311	151.621	155.837	150.424	149.201	0.0624119	0.545623
AT4G30300	ABCE3	0	0	0	0	0	0	0.0786858	-0.0123087	NA
AT5G60790	ABCF1	138.214	156.624	128.051	138.576	132.9	135.701	133.367	0.112818	0.367035
AT5G09930	ABCF2	0.186779	0.245152	0.0966097	0.255525	0.153436	0.312496	0.217281	-0.184631	0.683776
AT1G64550	ABCF3	76.2444	74.2169	65.4737	77.0042	76.7487	72.2051	68.2436	0.0239813	0.861084
AT3G54540	ABCF4	53.8129	51.1015	47.6359	53.9081	56.8337	50.4233	45.6122	0.0329224	0.82763
AT5G64840	ABCF5	22.7262	22.2633	20.0183	26.0576	26.7652	22.4418	20.0162	-0.0744513	0.666049
AT2G39350	ABCG1	30.3799	37.653	24.8496	34.8006	34.0355	36.0944	30.0753	-0.0658342	0.780984
AT1G53270	ABCG10	12.0862	13.5487	11.1378	10.1739	10.7898	9.67618	9.57851	0.329702	0.00773268
AT1G17840	ABCG11	4.6025	5.18188	4.48164	5.05453	5.01226	6.96042	6.67143	-0.244298	0.270456
AT1G51500	ABCG12	6.94701	7.14481	5.5508	8.44006	9.07134	9.25813	8.56946	-0.363085	0.00616759
AT1G51460	ABCG13	0.553392	0.653707	0.498051	0.473171	0.500062	0.804041	0.56183	-0.00461344	0.992898
AT1G31770	ABCG14	105.603	92.9298	92.0164	81.2222	80.5875	62.989	65.3414	0.45734	5.05311e-05
AT3G21090	ABCG15	2.15558	1.77736	1.78393	3.0813	3.31453	2.891	2.92846	-0.573259	0.000477233
AT3G55090	ABCG16	2.38267	2.16631	2.07969	1.95238	2.7117	2.0981	1.90559	0.0821187	0.773176
AT3G55100	ABCG17	0	0.0755678	0.0178679	0.0590739	0.0236482	0.0608376	0.0365327	-0.0750268	NA
AT3G55110	ABCG18	0.017771	0	0	0	0.0218978	0.0140837	0.0169143	-0.0531043	NA
AT3G55130	ABCG19	0.0345226	0.0509758	0.0482125	0.265663	0.0212698	0.054719	0.0657169	-0.244278	0.484191
AT2G37360	ABCG2	0.14381	0.0884785	0.100419	0.0553333	0.0443015	0.042739	0.0855484	0.322807	0.384487
AT3G53510	ABCG20	30.1453	25.0998	21.2942	29.33	26.9277	26.5519	25.2079	-0.0284974	0.896929
AT3G25620	ABCG21	0.210786	0.163033	0.168213	0.695173	0.704996	0.72786	0.659197	-1.34986	1.114e-07
AT5G06530	ABCG22	3.02823	1.99177	1.51716	3.62263	2.77768	2.53981	2.53328	-0.292906	0.29091
AT1G53390	ABCG24	19.6679	15.3466	13.419	19.965	20.4449	18.6989	16.524	-0.165406	0.347953
AT1G71960	ABCG25	26.1034	19.9335	23.1166	29.1735	26.6448	24.2376	21.5286	-0.0772109	0.706828
AT3G13220	ABCG26	0	0.0189	0	0	0	0	0	0.0177078	NA
AT5G60740	ABCG28	0.0234912	0.0231246	0.021871	0	0	0.00930849	0	0.227078	NA
AT3G16340	ABCG29	56.1355	42.9994	31.0955	61.6467	62.2789	47.6154	44.1168	-0.232885	0.325379
AT2G28070	ABCG3	22.8546	19.9944	17.3803	25.7398	26.1154	24.1591	23.4984	-0.247752	0.0313306
AT4G15230	ABCG30	13.7517	6.83918	6.8457	17.9556	17.4341	14.9325	15.3225	-0.684325	0.00131564
AT2G29940	ABCG31	0.113176	0.139262	0.0702469	0.0677388	0.104594	0.0672697	0.0359068	0.329294	0.411304
AT2G26910	ABCG32	7.49573	5.52286	4.25679	7.70965	8.9334	7.99757	7.05638	-0.373956	0.0523973
AT2G36380	ABCG34	177.025	119.277	99.6001	201.684	197.212	163.803	147.284	-0.339117	0.103026
AT1G15210	ABCG35	161.675	126.878	95.9759	163.584	148.199	118.339	108.713	-0.0160724	0.962647
AT1G59870	ABCG36	140.579	122.756	97.5019	170.77	180.93	150.005	142.055	-0.347583	0.0139284
AT3G53480	ABCG37	120.857	110.421	81.5942	134.388	150.726	126.974	111.163	-0.256372	0.131909
AT3G30842	ABCG38	0.594195	0.544582	0.400603	0.525578	0.568071	0.608929	0.516797	-0.0548377	0.893533
AT1G66950	ABCG39	4.2308	2.93928	2.49924	4.44079	3.95492	4.32415	2.89749	-0.198477	0.453852
AT4G25750	ABCG4	0.0223789	0	0	0.0459236	0.0275759	0.035471	0	-0.10618	NA
AT1G15520	ABCG40	1.44917	1.20635	1.24962	1.31727	1.558	1.34118	1.28674	-0.0194265	0.949788
AT4G15215	ABCG41	8.71305	3.97453	4.4995	8.22263	6.41816	4.11401	4.02591	0.0402791	0.940031
AT4G15233	ABCG42	1.80216	0.596873	0.619401	2.73045	1.68107	1.20132	1.27445	-0.354507	0.369698
AT4G15236	ABCG43	0.0973508	0.0425918	0.110778	0.0887878	0.146615	0.0428619	0.061772	0.0317595	0.954638
AT2G13610	ABCG5	0.704064	1.00111	0.910425	0.862868	0.891663	0.635474	0.763197	0.170471	0.638725
AT5G13580	ABCG6	59.1653	53.3561	46.0268	52.0894	48.8397	52.0341	46.4542	0.132737	0.310614
AT5G52860	ABCG8	0.233547	0.271703	0.158138	0.196061	0.183134	0.13461	0.202081	0.178935	0.695818
AT4G27420	ABCG9	0	0	0	0	0	0	0	NA	NA
AT1G63270	ABCI1	15.2513	16.4271	15.6321	15.3327	15.2535	15.2846	16.534	0.0672744	0.70554
AT4G33460	ABCI10	9.16973	8.04133	9.49926	9.87236	9.74751	9.31416	10.2335	-0.0763427	0.711502
AT5G14100	ABCI11	6.03673	4.79454	5.58846	6.22916	7.14275	6.52387	4.53782	-0.0875146	0.76372
AT3G21580	ABCI12	6.49851	6.62762	6.26835	6.99815	7.39442	6.91324	6.57531	-0.0486285	0.822409
AT1G67940	ABCI17	59.2785	71.855	75.0761	43.482	42.8534	47.4836	47.6103	0.620549	2.8719e-06
AT1G03905	ABCI19	14.7212	19.3136	16.5952	14.1573	15.9909	17.2562	16.6235	0.122626	0.560387
AT5G44110	ABCI21	142.612	209.634	134.869	131.423	130.062	160.047	150.895	0.212825	0.346668
AT3G10670	ABCI6	32.1763	33.1753	33.7905	32.983	30.6289	31.9294	32.8605	0.0946537	0.482103
AT1G32500	ABCI7	24.2056	25.6358	24.1365	24.7153	25.5616	25.5651	25.5489	0.0149813	0.927914
AT4G04770	ABCI8	50.1035	55.3308	44.3266	50.3058	46.8272	49.2809	47.8315	0.0907737	0.525699
AT5G44316	ABCI9	0.031945	0.0314465	0	0.032777	0	0	0.0304051	0.0226223	NA
AT1G49720	ABF1	22.3855	24.697	18.1295	24.0186	23.7034	22.6698	21.1815	-0.0193308	0.931034
AT1G45249	ABF2	24.4128	25.2188	21.6715	19.1496	18.3464	18.5441	16.4997	0.434039	2.06749e-06
AT4G34000	ABF3	64.106	53.7061	52.05	55.3531	55.3702	51.4194	41.6616	0.200124	0.17309
AT3G19290	ABF4	19.1003	16.8777	16.3333	22.8818	24.0262	19.1134	18.5254	-0.210032	0.13096
AT2G13540	ABH1	40.5317	38.5373	32.8388	38.1244	39.828	37.7847	35.5102	0.0338592	0.822775
AT4G26080	ABI1	59.352	62.4615	58.2037	53.9369	61.8262	57.6583	54.4706	0.128659	0.241004
AT5G57050	ABI2	7.6747	7.3018	6.16935	7.12366	8.43326	7.00715	6.75877	0.000907787	0.997454
AT3G24650	ABI3	0	0.014292	0.0135173	0.104277	0.0894508	0.0805428	0.0690936	-0.603202	0.0395839
AT2G40220	ABI4	0	0	0	0	0	0	0	NA	NA
AT2G36270	ABI5	1.09154	0.863817	0.836917	1.33957	1.60875	1.2891	1.16115	-0.394252	0.143147
AT2G46225	ABIL1	48.2756	54.6442	49.4467	47.5621	53.372	52.1619	49.6658	0.0573037	0.714461
AT3G49290	ABIL2	5.52609	4.88061	4.68817	6.57086	6.93665	5.95527	5.43175	-0.232435	0.179073
AT5G24310	ABIL3	22.4087	19.4267	19.3445	19.2883	17.4967	16.9114	16.1618	0.270689	0.0164547
AT5G42030	ABIL4	21.2049	21.2243	22.6693	31.4034	29.7106	28.3219	28.8768	-0.37803	9.40459e-05
AT1G51965	ABO5	8.01618	8.53456	7.06293	8.80742	10.0473	7.96157	8.00634	-0.0818095	0.662262
AT5G64750	ABR1	1.62586	3.82489	3.0018	1.38546	1.56199	1.6161	1.20652	0.774504	0.00427865
AT3G52720	ACA1	0.199591	0.120909	0.128649	0.36232	0.340534	0.316356	0.409166	-0.730833	0.0216314
AT1G27770	ACA1	52.3901	51.8236	46.956	49.6666	51.1601	44.7445	42.8584	0.151458	0.129329
AT4G29900	ACA10	31.3636	25.8267	25.4636	34.4444	36.5625	28.8029	26.3115	-0.129827	0.466469
AT3G57330	ACA11	50.5961	45.9355	38.4655	44.5049	41.4377	40.9378	38.4465	0.170618	0.17504
AT3G63380	ACA12	7.4629	15.0138	11.3816	3.89434	2.72579	2.28826	2.14978	1.7105	1.26712e-15
AT3G22910	ACA13	0.423304	0.680607	0.486068	0.521195	0.347737	0.301925	0.268599	0.437678	0.19589
AT4G37640	ACA2	75.8635	62.5765	55.0703	59.8909	57.6005	51.5364	49.5783	0.281195	0.0314838
AT5G04180	ACA3	0.118785	0.116931	0.0737284	0.162505	0.0975798	0.0627588	0.263804	-0.108251	NA
AT2G41560	ACA4	23.7903	16.892	15.69	26.7489	27.0857	23.564	21.3865	-0.318712	0.0584094
AT4G20990	ACA4	0.109294	0.322764	0.050878	0.224281	0.269349	0.303157	0.260063	-0.181016	0.648917
AT1G08065	ACA5	0	0	0	0.042568	0	0	0	-0.0123087	NA
AT4G21000	ACA6	0	0	0	0	0	0	0	NA	NA
AT1G08080	ACA7	0.195404	0.33662	0.136445	0.100247	0.0601953	0	0.0464961	0.403203	NA
AT2G22950	ACA7	0.573098	0.496993	0.851176	0.070003	0.134511	0.0865116	0.116887	1.66873	8.47316e-10
AT5G57110	ACA8	127.202	102.294	82.8536	124.224	114.97	100.187	92.3562	0.00150981	0.996164
AT3G21180	ACA9	17.8103	15.0421	11.7447	10.1614	11.2527	11.0851	10.1171	0.500412	0.00036731
AT5G53470	ACBP1	27.3941	26.4562	25.4243	24.4427	24.527	25.0659	26.0461	0.128415	0.2883
AT4G27780	ACBP2	33.1283	29.4903	29.3676	31.9511	29.0352	28.8097	27.2351	0.120135	0.311872
AT4G24230	ACBP3	10.524	6.45642	8.84619	14.8409	17.6388	13.5975	15.0962	-0.703747	2.64082e-05
AT3G05420	ACBP4	103.775	87.6099	79.5094	94.5484	94.475	89.1175	77.1885	0.0756191	0.643635
AT5G27630	ACBP5	1.75023	1.39556	1.49915	2.02927	1.7469	1.63674	1.39932	-0.0690125	0.833449
AT1G31812	ACBP6	740.581	784.751	868.665	777.409	772.975	774.321	843.586	0.0655518	0.70554
AT1G36160	ACC1	80.2459	60.8642	44.0434	83.3377	84.1075	71.5589	58.9039	-0.196741	0.419202
AT1G36180	ACC2	2.88007	3.46326	2.7082	3.08484	2.67052	2.11391	1.61957	0.362195	0.114451
ATCG00500	ACCD	0.523075	0.393756	0.515647	1.95737	1.44075	0.926623	0.585718	-0.749009	0.0194193
AT2G34690	ACD11	52.6227	51.8015	61.7583	59.7358	64.4349	58.921	56.8314	-0.0524773	0.773572
AT1G54850	ACD22.3	17.241	18.1595	20.1702	17.5869	21.6164	19.5594	17.7017	0.0145946	0.955856
AT1G06460	ACD32.1	4.10038	3.73366	2.79956	6.2757	5.26311	5.3889	4.65074	-0.496453	0.0111279
AT4G14400	ACD6	0.293651	0.289068	0.208303	0.301299	0.189537	0.166229	0.19964	0.221834	0.599544
AT4G26160	ACHT1	17.7632	14.4248	17.2839	19.3861	21.4818	17.3262	17.5796	-0.131321	0.479573
AT4G29670	ACHT2	11.6742	12.592	13.3878	14.3015	16.1607	15.0081	14.0503	-0.177793	0.240451
AT2G33270	ACHT3	0	0	0	0	0	0	0	NA	NA
AT1G08570	ACHT4	53.8552	45.3412	53.3774	64.7423	69.8015	68.2892	63.4912	-0.322079	0.0022789
AT5G61440	ACHT5	21.4542	15.3664	24.294	23.8276	25.3309	22.8124	26.2264	-0.193064	0.38401
AT5G01370	ACI1	9.79658	8.12986	7.37098	8.94137	8.73786	7.28992	7.50826	0.105026	0.61456
AT2G23600	ACL	18.1239	15.3366	19.2959	28.5979	29.9766	26.1441	30.1744	-0.618836	4.30926e-07
AT5G19530	ACL5	52.4264	44.172	41.3566	74.9702	77.0231	61.0262	65.0639	-0.519097	4.33987e-06
AT1G10670	ACLA-1	274.06	245.879	261.87	256.44	256.791	258.959	258.297	0.0705057	0.511063
AT1G60810	ACLA-2	119.079	104.552	103.212	117.246	115.313	109.213	110.245	0.00205724	0.988822
AT1G09430	ACLA-3	125.255	130.133	126.926	115.258	117.684	113.578	111.959	0.20685	0.00463056
AT3G06650	ACLB-1	166.536	157.237	134.287	141.408	133.637	139.228	127.357	0.221431	0.0264009
AT5G49460	ACLB-2	163.094	153.606	139.096	150.288	154.101	151.84	151.387	0.0530066	0.632312
AT2G19590	ACO1	10.4519	16.8276	12.1727	15.3005	15.5917	17.2491	19.2766	-0.272464	0.233289
AT4G35830	ACO1	318.626	283.29	263.537	319.115	332.96	301.536	280.637	-0.0407631	0.768826
AT1G62380	ACO2	187.081	203.594	232.152	211.539	191.148	176.842	195.106	0.153494	0.339089
AT4G26970	ACO2	359.772	346.728	299.535	239.936	244.205	234.845	206.563	0.577375	2.77239e-12
AT2G05710	ACO3	473.211	428.725	380.043	428.966	434.505	402.052	379.391	0.107676	0.344571
AT1G05010	ACO4	41.8614	50.8563	59.7533	44.9509	46.9991	43.2593	38.9444	0.268115	0.131229
AT3G05020	ACP1	338.756	381.54	444.5	280.325	306.877	340.658	370.752	0.290854	0.119951
AT1G54580	ACP2	491.976	566.718	538.819	435.525	447.819	482.099	513.853	0.225567	0.111935
AT1G54630	ACP3	210.77	229.532	233.872	188.134	195.616	201.061	221.753	0.203364	0.146202
AT4G25050	ACP4	8.27406	6.19474	6.2206	17.3777	15.365	15.8236	18.0427	-1.13732	2.82642e-16
AT5G27200	ACP5	6.09788	6.3477	8.22232	4.74646	5.70024	3.44394	4.13613	0.574898	0.0176416
AT5G65890	ACR1	0.374247	0.450274	0.193575	0.469326	0.409916	0.280117	0.277049	-0.0106075	0.985899
AT2G36840	ACR10	7.85446	7.60955	8.05329	8.26306	9.0659	7.34755	7.73608	0.0139394	0.953755
AT1G16880	ACR11	50.7063	46.5092	45.0702	53.885	56.6197	53.059	59.0155	-0.172448	0.118093
AT5G04740	ACR12	259.104	277.408	276.484	210.162	226.266	239.525	234.786	0.297406	0.00627707
AT5G25320	ACR2	0	0.0404312	0.0191197	0.0421419	0.0253051	0.016275	0.0390923	-0.0622044	NA
AT1G76990	ACR3	118.881	100.54	112.815	122.765	113.919	108.001	107.507	0.0264893	0.871151
AT3G59420	ACR4	4.77559	4.13543	3.31684	4.84757	5.03495	4.31092	4.32663	-0.121657	0.54861
AT1G69040	ACR4	56.8974	52.87	56.7441	44.6477	47.5921	46.1461	45.2158	0.323999	6.74281e-05
AT2G03730	ACR5	41.6196	41.7202	44.9674	47.7627	56.3938	51.5274	51.6445	-0.21276	0.0738634
AT3G01990	ACR6	2.87075	4.55476	3.01865	1.23019	1.33173	1.43197	1.51084	1.19049	1.76709e-09
AT4G22780	ACR7	9.33896	6.15009	6.82306	6.8983	8.49758	7.7096	6.00816	0.078101	0.782019
AT1G12420	ACR8	24.2149	23.899	20.7686	17.9835	18.2646	15.3358	15.5447	0.494468	7.7892e-07
AT2G39570	ACR9	53.9697	40.3044	56.3001	83.8182	78.3221	66.1209	68.6465	-0.472449	0.00163122
AT5G36880	ACS	133.905	117.954	110.5	131.248	127.037	118.889	109.208	0.0448659	0.756503
AT3G61510	ACS1	0	0.0508688	0	0	0	0	0.0245921	0.0330102	NA
AT1G62960	ACS10	13.8	14.0162	13.5357	15.1775	15.9809	14.1554	13.6179	-0.0356222	0.830168
AT4G08040	ACS11	2.83045	3.64172	4.34584	2.11444	3.27359	4.68309	4.70271	0.0118173	0.980811
AT5G51690	ACS12	9.45716	5.62368	4.31915	9.30799	10.0588	7.40761	6.80009	-0.274033	0.335586
AT1G01480	ACS2	2.79386	2.85769	3.14986	2.68746	3.03922	3.52882	3.4694	-0.0595576	0.847775
AT2G22810	ACS4	0	0	0	0	0.0320395	0	0.0247479	-0.0325005	NA
AT5G65800	ACS5	5.93988	5.77617	3.62711	5.37903	4.20784	4.91706	4.18867	0.157585	0.563412
AT4G11280	ACS6	10.1567	16.6479	13.342	13.1689	13.7639	15.1235	12.8359	0.0202327	0.951987
AT4G26200	ACS7	7.01203	11.1806	7.96816	5.19767	5.0594	4.33158	3.98411	0.862201	2.83494e-06
AT4G37770	ACS8	0.151725	0.0497859	0.282522	0.103785	0.0934798	0.280569	0.264754	-0.0546268	0.9149
AT3G49700	ACS9	1.29057	0.030986	0.205144	1.32418	0.0775739	0.399136	0.179759	0.00971755	0.979956
AT5G61160	ACT	0	0	0.0243624	0	0	0	0	0.0177078	NA
AT3G53750	ACT1	46.2642	38.8721	40.5005	45.4738	40.9145	42.8297	45.6318	-0.00876488	0.965099
AT2G37620	ACT1	27.4238	24.6119	24.8018	28.3682	23.9558	26.1408	26.1232	0.022781	0.901649
AT3G12110	ACT11	93.609	92.6203	95.92	74.3406	68.0636	65.8631	67.7355	0.494236	1.96861e-10
AT3G46520	ACT12	0	0.0505505	0	0.0878156	0	0.0135656	0.0325843	-0.0772752	NA
AT3G18780	ACT2	913.673	850.88	832.402	834.169	799.881	798.851	814.064	0.145601	0.0513835
AT5G59370	ACT4	0.369381	0.21817	0.206343	0.227401	0.212408	0.156127	0.42189	0.0463651	0.932825
AT2G42100	ACT5	0	0	0.110884	0	0.0489186	0	0	0.0577725	NA
AT5G09810	ACT7	828.557	778.427	774.706	769.139	735.038	737.641	769.151	0.129558	0.130485
AT1G49240	ACT8	815.19	763.13	770.493	831.804	783.771	767.732	745.095	0.0572058	0.528241
AT2G42090	ACT9	0.0409976	0.0807155	0.03817	0.0420654	0	0.0324909	0.0390213	0.0897214	NA
AT4G16760	ACX1	99.1235	103.462	98.9057	108.946	117.066	114.659	109.863	-0.106498	0.26891
AT2G35690	ACX1.2	12.0144	9.92946	10.3669	11.4057	13.6515	12.206	11.4175	-0.115348	0.474432
AT5G65110	ACX2	83.898	73.4932	83.7997	79.2276	87.9725	85.8434	78.4601	0.0126117	0.945042
AT1G06290	ACX3	88.6818	66.7655	65.2484	83.104	80.3505	79.4693	75.794	-0.0604993	0.74203
AT1G06310	ACX3.2	5.38276	4.56072	4.08081	5.44406	6.159	5.36283	4.55607	-0.136287	0.509368
AT3G51840	ACX4	124.323	108.412	121.758	166.104	169.13	150.145	145.744	-0.350343	0.000120225
AT4G25570	ACYB-2	328.539	343.349	325.798	320.615	332.727	373.223	378.545	-0.0248297	0.903721
AT3G07740	ADA2A	8.97575	9.06988	8.33658	9.91966	10.5804	9.34165	9.55178	-0.101914	0.49215
AT4G16420	ADA2B	23.5253	20.9693	19.874	25.8035	26.1937	23.0847	21.3119	-0.106774	0.446494
AT1G16060	ADAP	9.26017	8.38561	6.53145	8.04119	7.63177	6.62395	5.58969	0.245386	0.217474
AT2G16500	ADC1	100.969	97.718	81.7741	97.0736	107.408	109.66	100.977	-0.0951633	0.500915
AT4G34710	ADC2	109.365	121.659	91.7167	137.022	133.102	118.388	116.918	-0.169644	0.230157
AT2G28880	ADCS	7.10392	6.69935	5.21181	7.85748	8.15837	6.95858	7.54581	-0.202904	0.208165
AT3G46010	ADF1	167.329	175.723	189.696	160.601	163.572	169.87	177.369	0.132904	0.353813
AT1G01750	ADF11	32.8631	28.8311	35.8096	16.3071	18.6286	19.0127	20.3744	0.807895	2.90709e-09
AT3G45990	ADF11	0	0	0	0	0	0	0	NA	NA
AT5G52360	ADF12	0	0	0	0	0	0	0	NA	NA
AT3G46000	ADF2	102.614	115.32	131.621	108.736	114.927	111.912	119.942	0.0874485	0.647961
AT5G59880	ADF3	484.848	529.454	557.108	466.037	470.773	496.824	523.568	0.148762	0.311647
AT5G59890	ADF4	86.755	92.6962	98.9617	87.8206	88.2985	87.4898	94.29	0.106127	0.468468
AT2G16700	ADF5	18.5728	20.4905	19.9954	28.3489	27.2434	25.6788	26.7899	-0.386882	0.000115755
AT2G31200	ADF6	52.9499	71.2686	80.6389	66.269	69.9102	63.7587	71.208	0.066767	0.803977
AT4G25590	ADF7	0	0.0731422	0	0	0	0	0	0.0348601	NA
AT4G00680	ADF8	51.0708	47.8299	58.7452	25.9027	26.2608	30.2022	30.534	0.896291	5.35662e-12
AT4G34970	ADF9	3.79619	4.14648	4.7932	3.84171	5.51079	3.83277	4.50413	0.00858107	0.983357
AT5G19220	ADG2	3.7789	3.23249	3.15432	4.83997	4.3032	4.50255	4.83699	-0.36723	0.0359203
AT1G77120	ADH1	12.7915	30.8112	30.7746	14.2571	17.8195	12.8961	12.8214	0.568542	0.0813516
AT2G37250	ADK	162.702	190.978	183.816	137.341	139.351	151.157	154.665	0.340317	0.00646631
AT5G63400	ADK1	380.876	369.12	391.632	350.853	344.002	350.933	374.77	0.151235	0.176585
AT3G09820	ADK1	636.296	645.007	630.42	563.642	577.636	590.823	618.806	0.167549	0.101996
AT5G03300	ADK2	265.785	299.022	272.557	223.428	221.178	250.992	247.47	0.287187	0.0170303
AT5G50370	ADK2	90.2766	101.728	95.4184	78.1639	74.7455	78.5134	75.7264	0.366045	8.33644e-05
AT4G11940	ADM	0	0	0	0	0	0	0	NA	NA
AT4G01100	ADNT1	190.424	201.683	177.674	189.307	193.671	195.665	196.766	0.0243898	0.865618
AT2G18915	ADO2	11.0727	9.78152	10.3629	12.7047	11.3424	11.9801	11.6937	-0.138712	0.305944
AT1G68050	ADO3	4.60128	5.39027	2.79134	4.97747	5.38759	4.58707	4.59746	-0.127163	0.671633
AT3G57510	ADPG1	0	0	0	0	0	0	0	NA	NA
AT2G41850	ADPG2	1.2395	0.813435	0.865508	0.715376	0.159098	0.429762	0.442405	0.726331	0.0234143
AT1G33560	ADR1	21.2978	22.4673	21.938	21.5679	22.4647	21.9838	18.7163	0.103592	0.426543
AT4G33300	ADR1-L1	39.5272	42.1733	37.6684	43.7465	44.702	41.4127	40.4983	-0.0406035	0.731624
AT5G04720	ADR1-L2	42.7199	45.9845	43.151	39.0983	43.7985	41.0306	38.9191	0.164044	0.108762
AT5G47280	ADR1-L3	0	0	0	0.0247404	0	0	0	-0.0123087	NA
AT1G56510	ADR2	0.0367875	0.10864	0.0799175	0.0503276	0.0604406	0.0680271	0.0466856	0.164192	0.70851
AT1G06080	ADS1	13.8	12.3581	12.6743	13.8399	15.1239	15.0348	14.5877	-0.119982	0.423617
AT2G31360	ADS2	166.398	192.831	146.454	157.069	147.514	151.047	150.892	0.199499	0.129299
AT3G15850	ADS3	11.7829	13.3128	12.6381	15.1446	15.6384	16.1966	15.4895	-0.247435	0.0503976
AT3G15870	ADS3.2	0	0	0	0	0	0	0	NA	NA
AT1G11790	ADT1	26.9362	28.7556	23.9168	25.1024	27.1621	27.6874	26.0103	0.0540915	0.741182
AT3G07630	ADT2	39.5438	39.6789	38.0361	37.3256	38.2349	38.2381	35.6375	0.118641	0.222773
AT2G27820	ADT3	43.9034	43.4252	37.8912	47.7967	43.9007	50.473	44.2378	-0.103244	0.456885
AT3G44720	ADT4	59.7258	75.6053	63.4905	61.0867	54.276	55.8676	53.3249	0.285005	0.0287494
AT5G22630	ADT5	128.68	163.175	110.612	123.384	108.746	118.401	113.334	0.248798	0.135047
AT1G08250	ADT6	0	0	0.0229145	0	0	0	0.0468511	-0.0126835	NA
AT1G68310	AE7	47.2647	58.3254	55.6587	48.2478	50.7373	53.3907	59.4298	0.0721027	0.748093
AT5G10760	AED1	0.137617	0.0677346	0.0854171	0.0706005	0.11305	0.0545313	0.152814	0.0142305	0.978395
AT1G09750	AED3	47.3981	33.6211	48.044	38.4189	36.7631	33.5282	29.5128	0.349651	0.0424206
AT1G21530	AEE10	1.88076	1.82534	2.36762	1.4677	2.44809	2.07833	1.5884	0.131878	0.709314
AT1G76290	AEE21	0.133862	0	0.0997039	0	0	0	0	0.220513	NA
AT1G68270	AEE22	0	0	0	0	0	0	0	NA	NA
AT1G77240	AEE4	0	0	0	0	0	0	0	NA	NA
AT1G21540	AEE9	0.413923	0.570449	0.404644	0.0637056	0.0510046	0.131215	0.078794	1.23089	2.99981e-05
AT3G50845	AEL1	13.3587	13.081	12.5028	13.2738	15.248	13.2615	13.6516	-0.0337318	0.894523
AT3G09380	AEL2	0	0	0	0.0711428	0	0	0	-0.0123087	NA
AT5G16970	AER	14.9104	30.0646	25.5768	22.9802	32.693	31.9743	32.6467	-0.246665	0.404102
AT1G72280	AERO1	11.5714	12.4218	13.7917	9.54426	9.67981	8.39963	8.59249	0.512382	6.43227e-05
AT3G26810	AFB2	58.7161	49.6308	50.9955	60.2285	62.3901	57.895	58.0841	-0.110226	0.300557
AT1G12820	AFB3	24.7311	23.47	17.9839	24.4216	24.3246	21.8574	18.7119	0.0359753	0.88246
AT5G49980	AFB5	59.0573	48.7487	46.3893	61.6969	61.4184	56.3598	54.0308	-0.125455	0.3347
AT3G53570	AFC1	14.5854	14.1485	12.0553	17.0814	16.6888	18.0969	18.1725	-0.303066	0.011916
AT4G24740	AFC2	30.3545	30.7708	29.4925	30.8187	32.1633	30.5977	27.6483	0.0516891	0.667528
AT4G32660	AFC3	25.9765	28.2357	22.8364	28.0174	28.4686	27.6244	26.5549	-0.0511171	0.743702
AT4G15200	AFH3	0	0	0	0	0.0192792	0	0	-0.0123087	NA
AT1G69260	AFP1	9.6947	10.7398	8.84187	10.3242	11.5281	10.0799	10.976	-0.0764148	0.691708
AT1G13740	AFP2	6.50465	5.74827	4.22087	6.04205	5.43454	4.45204	3.35351	0.213311	0.445037
AT3G29575	AFP3	25.2397	23.5634	22.3467	31.9787	32.5055	32.2624	34.4691	-0.403588	3.24394e-05
AT3G02140	AFP4	17.4087	19.0956	19.5886	16.9945	17.4982	17.7779	16.2618	0.177449	0.181692
AT4G28910	AFPH2	65.1651	59.7355	59.7364	69.7913	68.7012	62.9908	60.538	-0.0322434	0.800787
AT2G24540	AFR	0	0	0	0	0	0	0	NA	NA
AT4G18960	AG	0	0	0	0	0	0	0	NA	NA
AT5G08380	AGAL1	8.76787	9.3503	11.0858	12.8835	14.4053	10.8948	11.5133	-0.266838	0.139753
AT5G08370	AGAL2	10.3657	9.35599	9.57063	12.8159	10.5438	10.7409	11.9158	-0.17379	0.2896
AT3G56310	AGAL3	160.088	162.572	168.587	160.786	169.573	164.388	152.267	0.0741947	0.504992
AT3G12690	AGC1-5	4.09627	3.23525	3.01553	4.28441	4.9497	4.15228	3.98948	-0.258308	0.149299
AT1G79250	AGC1-7	2.49052	2.2616	2.04913	1.04989	0.832642	1.16284	1.13929	1.00321	1.97671e-07
AT5G61980	AGD1	7.85438	6.78334	6.04091	7.19549	6.47729	6.5533	5.40948	0.15138	0.38692
AT2G35210	AGD10	8.60476	5.66626	7.92928	8.52755	7.30992	6.51679	7.26755	0.051482	0.867252
AT3G07940	AGD11	29.7095	25.2192	24.7207	28.4216	25.6733	25.782	25.4542	0.0636915	0.66822
AT4G21160	AGD12	46.4439	48.0276	46.7747	47.7527	46.9512	44.8929	49.5437	0.0483533	0.729687
AT4G05330	AGD13	12.5164	13.0737	10.994	12.0288	12.0034	12.1411	11.1853	0.0927341	0.56518
AT3G17660	AGD15	2.40529	2.55226	3.19915	2.53204	2.92537	2.82219	2.88398	0.0192966	0.959869
AT1G60860	AGD2	16.8653	15.6596	13.741	18.9186	19.3155	16.9107	14.6333	-0.115503	0.476718
AT1G60680	AGD2	87.6546	106.837	98.5429	91.9128	91.8147	89.4839	93.5065	0.143761	0.304669
AT5G13300	AGD3	35.6473	29.9701	24.9686	43.1766	41.6094	33.8842	32.1525	-0.249097	0.145134
AT1G10870	AGD4	28.0521	23.2995	19.9145	27.736	27.28	24.581	21.9818	-0.0398498	0.859455
AT5G54310	AGD5	97.6828	90.7537	82.9628	94.0423	95.5222	89.9498	74.5616	0.085494	0.56326
AT3G53710	AGD6	69.5046	60.9962	63.2944	66.8125	69.0705	64.3102	60.7603	0.04154	0.738068
AT2G37550	AGD7	54.3749	54.8119	56.1736	50.9429	51.5828	51.4665	55.2568	0.127389	0.288663
AT4G17890	AGD8	77.5109	67.3914	69.5605	74.3677	68.251	68.21	67.8001	0.0905338	0.420188
AT5G46750	AGD9	90.5326	96.3714	91.9947	89.7096	90.8083	91.5615	92.0972	0.0840891	0.454912
AT3G63420	AGG1	16.8946	16.9272	16.0897	16.6289	18.1164	16.5916	17.3077	0.011363	0.957152
AT3G57550	AGK2	89.592	93.7534	88.4521	85.0992	86.594	88.092	86.719	0.117892	0.222482
AT5G27050	AGL101	0	0.122407	0.115772	0.127587	0	0.0985469	0.118354	-0.00606008	NA
AT1G47760	AGL102	5.71229	6.00905	7.0911	6.09092	7.24585	5.99168	6.92942	-0.00255489	0.994337
AT3G18650	AGL103	0	0	0	0	0	0	0	NA	NA
AT1G22130	AGL104	0	0	0	0	0	0.0281673	0	-0.0123087	NA
AT5G37415	AGL105	0	0	0	0	0	0	0	NA	NA
AT1G71692	AGL12	29.4812	24.7732	30.5056	45.5303	42.3506	33.533	34.6389	-0.379169	0.0135958
AT3G61120	AGL13	0.85256	0.699379	0.749663	0.437383	0.525272	0.450441	0.36065	0.487579	0.177739
AT4G11880	AGL14	21.9054	15.0885	16.7146	18.637	22.4192	16.2124	16.2832	0.0177991	0.953755
AT5G13790	AGL15	3.68253	4.88127	4.68455	5.49932	6.69423	6.3281	6.48948	-0.39937	0.046873
AT3G57230	AGL16	15.9244	17.7864	17.188	19.4458	20.7316	20.9084	20.4687	-0.202507	0.0898175
AT2G22630	AGL17	8.65892	9.30162	8.7974	13.3773	12.4142	12.1068	12.1586	-0.413944	0.000602188
AT3G57390	AGL18	8.06354	9.70643	11.4447	9.21783	9.20708	9.04732	9.84382	0.112991	0.629395
AT4G22950	AGL19	21.1184	11.6779	14.6353	6.33096	5.43081	4.77355	4.54444	1.42669	1.74453e-14
AT4G37940	AGL21	16.4538	14.1577	13.8909	20.97	19.072	18.5019	18.0495	-0.304149	0.00395235
AT1G65360	AGL23	0.059159	0	0.0550789	0.0606998	0	0.0468841	0	0.0256957	NA
AT4G24540	AGL24	0.586212	0.384709	0.473011	0.721776	0.626032	0.619438	0.669544	-0.242387	0.562813
AT5G26880	AGL26	55.6928	57.2877	63.5427	70.8407	73.0469	66.6189	65.3966	-0.164194	0.187197
AT1G01530	AGL28	0	0	0	0	0	0	0	NA	NA
AT2G34440	AGL29	0	0	0.0394974	0	0	0	0.0403782	0.00597506	NA
AT2G03710	AGL3	0.279014	0.27466	0.346362	0.381708	0.267406	0.221121	0.20655	0.111539	0.824391
AT2G03060	AGL30	5.80184	4.94979	4.03327	5.97279	5.90998	5.76284	5.15402	-0.147818	0.457154
AT5G65050	AGL31	21.1419	20.4968	21.6087	23.0749	24.0135	22.6855	20.821	-0.044111	0.742318
AT2G26320	AGL33	0	0	0	0	0	0	0	NA	NA
AT5G26580	AGL34	0	0	0	0	0	0	0	NA	NA
AT5G26650	AGL36	0	0	0	0	0	0	0	NA	NA
AT5G27130	AGL39	0.313772	0.308875	0.208665	0.091984	0	0.0710477	0.0426638	0.56123	0.0556695
AT2G26880	AGL41	0	0	0	0	0	0	0	NA	NA
AT5G62165	AGL42	19.0916	15.5782	14.6813	21.4668	20.3329	18.076	15.3839	-0.128697	0.510864
AT5G40220	AGL43	0.0462957	0	0.0431028	0.0475015	0	0	0	0.0446336	NA
AT2G28700	AGL46	2.01953	2.44142	2.44102	3.01731	2.83778	3.22907	2.3943	-0.225797	0.420512
AT2G40210	AGL48	0	0	0	0	0	0	0	NA	NA
AT1G60040	AGL49	0	0	0	0	0	0	0	NA	NA
AT1G59810	AGL50	0	0	0	0	0.0586096	0	0	-0.0123087	NA
AT4G02235	AGL51	0	0	0	0	0	0	0	NA	NA
AT4G11250	AGL52	0	0.0897654	0	0	0.112365	0.108402	0.0433964	-0.0808591	NA
AT5G27070	AGL53	0.104487	0	0	0.160812	0.0643756	0.0414034	0	-0.0598804	NA
AT5G27090	AGL54	0.0471172	0	0	0.0966888	0.058059	0	0	-0.0466616	NA
AT1G60920	AGL55	0.134741	0	0.125448	0	0.166031	0.106784	0.128246	-0.016065	NA
AT1G60880	AGL56	0	0	0.138697	0	0	0	0	0.0348601	NA
AT3G04100	AGL57	0	0.0712082	0	0	0	0	0	0.0177078	NA
AT1G28450	AGL58	0.0642996	0.126592	0.059865	0.131949	0	0.101916	0	0.0505369	NA
AT1G28460	AGL59	0	0	0	0	0.101312	0	0	-0.0123087	NA
AT2G45650	AGL6	0.0685472	0	0	0.0351663	0	0	0	0.0330043	NA
AT2G24840	AGL61	0	0.0469207	0	0.048906	0.117467	0.0377746	0	-0.0837248	NA
AT5G60440	AGL62	0.72875	0.869548	0.884092	0.883681	1.74154	1.26009	1.24011	-0.433023	0.15524
AT1G31140	AGL63	0	0	0.0494414	0	0	0.0420853	0	0.00561115	NA
AT1G29962	AGL64	0.080893	0.0796306	0.225942	0	0	0.0641085	0	0.176977	NA
AT1G18750	AGL65	1.31592	1.25427	1.26406	1.45736	1.44135	1.24153	1.41154	-0.0509629	0.890218
AT1G77980	AGL66	0	0	0	0.0622081	0	0.0240245	0	-0.0559553	NA
AT1G77950	AGL67	0.0960389	0	0	0.0328468	0	0.0253706	0	0.0521143	NA
AT5G51870	AGL71	0.0749183	0.0368746	0.0697514	0.115304	0.0461581	0.0593735	0.10696	-0.0670871	NA
AT5G51860	AGL72	0	0	0.053672	0	0	0	0.054869	0.00597506	NA
AT5G41200	AGL75	0	0.0447471	0	0	0	0	0.0432653	0.00602064	NA
AT5G40120	AGL76	0	0	0	0	0	0	0	NA	NA
AT5G38740	AGL77	0.0331169	0.0652001	0	0	0.0408074	0.0262454	0	0.0637387	NA
AT5G65330	AGL78	0.544339	0.370969	0.779688	0.386666	0.877132	0.995525	0.956492	-0.24593	0.565297
AT3G30260	AGL79	4.10987	3.90742	3.92453	1.04522	1.21196	0.723802	0.869279	1.77552	1.34956e-18
AT5G60910	AGL8	0.554269	0.204607	0.258021	0.17772	0.128059	0.219632	0.0659439	0.443959	0.21337
AT5G48670	AGL80	3.20799	3.00932	3.05702	2.9043	2.92984	3.11065	2.19123	0.180023	0.521403
AT5G39750	AGL81	0.0422643	0.0832095	0.0393494	0.0433651	0	0.0669898	0	0.0851219	NA
AT5G58890	AGL82	0	0	0	0	0.062848	0	0	-0.0123087	NA
AT5G49490	AGL83	0	0	0	0	0	0	0.0500728	-0.0123087	NA
AT1G54760	AGL85	0.185754	0.182855	0.0864716	0.190592	0.228891	0	0	0.0723742	NA
AT1G31630	AGL86	0	0	0	0	0	0	0	NA	NA
AT1G22590	AGL87	0.554298	0.272824	0.344046	0.758313	0.341509	0.41	0.351719	-0.121975	0.800787
AT5G27580	AGL89	0.113129	0	0	0.0580375	0	0.0448277	0.161513	-0.0567726	NA
AT5G27960	AGL90	0	0	0	0.0480934	0	0	0	-0.0123087	NA
AT3G66656	AGL91	0	0	0	0.0862457	0	0	0	-0.0123087	NA
AT1G31640	AGL92	0	0	0	0	0	0	0	NA	NA
AT5G26950	AGL93	0.303621	0.298883	0.0942269	0.415372	0.0623548	0	0.0481642	0.152019	0.64731
AT1G69540	AGL94	0.142168	0.139949	0.286786	0.170183	0.262774	0.187782	0.18042	0.00171148	0.997937
AT2G15660	AGL95	0.0338115	0	0	0	0	0	0	0.0177078	NA
AT5G06500	AGL96	0.414656	0.174937	0	0.0607795	0.145986	0	0.0563811	0.199526	NA
AT1G46408	AGL97	0	0	0	0	0	0	0	NA	NA
AT5G39810	AGL98	0.0408861	0.160992	0.114199	0.041951	0.151143	0.0324027	0.155661	0.0448387	NA
AT5G04640	AGL99	0	0	0	0.0397886	0	0	0	-0.0123087	NA
AT1G48410	AGO1	141.95	111.17	102.477	153.994	154.439	130.334	117.911	-0.167102	0.336801
AT5G43810	AGO10	16.5575	13.306	12.1179	19.4188	19.9293	17.2902	16.2975	-0.312899	0.018792
AT1G31280	AGO2	19.4238	18.0474	22.5643	16.9466	21.402	18.7205	14.6468	0.206183	0.27999
AT1G31290	AGO3	0.0448468	0.397322	0.365346	0.0690223	0.0967073	0.0177708	0.0320137	0.768767	0.0105105
AT2G27040	AGO4	39.0228	32.1753	27.7715	36.5389	36.2943	33.4207	31.0174	-0.00342728	0.988457
AT2G27880	AGO5	0.0400517	0.0394267	0.0372894	0.0136983	0.0329018	0.0846437	0.0508281	-0.0521844	NA
AT2G32940	AGO6	2.99188	2.93096	2.15307	2.38762	2.77835	2.58873	2.44871	0.1195	0.615136
AT1G69440	AGO7	2.16318	1.50995	1.46472	3.16113	2.55244	2.46241	2.86999	-0.573121	0.00231281
AT5G21150	AGO9	0.0293582	0.0867003	0.0546669	0.0451844	0	0.0232667	0.0139715	0.278756	NA
AT5G64310	AGP1	124.202	139.361	138.337	112.26	103.362	112.649	112.674	0.326511	0.00314743
AT4G09030	AGP10	38.5579	38.9198	38.329	31.527	32.9032	30.2558	31.5748	0.338611	0.000459616
AT3G01700	AGP11	0.179834	0.0590091	0.167431	0.123012	0.221596	0.14252	0.11411	-0.0144433	NA
AT3G13520	AGP12	237.951	316.139	324.58	209.957	224.954	245.682	262.972	0.341375	0.0589207
AT4G26320	AGP13	193.757	204.033	228.208	143.825	135.457	158.117	164.835	0.498327	0.000204406
AT5G56540	AGP14	363.899	367.356	418.826	359.234	361.145	389.856	402.097	0.0730909	0.683776
AT5G11740	AGP15	339.148	382.716	396.354	294.949	296.338	296.075	304.186	0.369215	0.000512241
AT2G46330	AGP16	195.804	174.668	206.462	199.642	188.988	195.855	192.336	0.0414392	0.800992
AT2G23130	AGP17	3.82161	2.30687	4.09511	2.81139	2.44339	1.77148	2.16185	0.509719	0.0615276
AT4G37450	AGP18	75.7268	71.414	71.8902	74.3315	59.2062	65.2701	62.0604	0.211307	0.0827105
AT1G68725	AGP19	3.9277	3.80692	5.23205	3.472	3.12726	3.2564	4.14096	0.298422	0.305954
AT2G22470	AGP2	485.897	607.263	578.914	324.64	325.416	335.116	351.45	0.760573	2.73208e-11
AT3G61640	AGP20	50.2177	47.5267	46.9005	39.383	37.5535	38.5945	38.4768	0.369654	2.54684e-05
AT1G55330	AGP21	0.211421	0	0	0.108464	0.260518	0.0837764	0	-0.0389671	NA
AT5G53250	AGP22	287.128	273.999	324.525	228.648	205.311	186.881	216.139	0.532336	4.39016e-06
AT3G57690	AGP23	0	0	0	0	0	0	0.0933966	-0.0123087	NA
AT5G40730	AGP24	454.983	506.494	569.792	372.154	365.436	437.672	430.576	0.378888	0.0130167
AT5G18690	AGP25	43.8754	39.2768	44.1156	50.0575	56.0816	52.5282	57.6988	-0.284209	0.0219686
AT2G47930	AGP26	8.87443	6.222	9.21345	7.72991	7.78844	8.70279	9.11508	0.0100168	0.978812
AT3G06360	AGP27	5.69063	6.25446	5.55535	4.42165	4.08474	4.86016	5.57407	0.304959	0.205401
AT4G40090	AGP3	254.331	227.685	255.484	105.777	88.2256	103.288	111.653	1.25891	3.11361e-29
AT2G33790	AGP30	163.482	170.349	170.208	138.82	158.496	170.305	160.514	0.146697	0.314181
AT1G28290	AGP31	1649.65	1317.7	1400.1	1503.92	1265.99	1360.18	1332.91	0.141072	0.310614
AT5G10430	AGP4	122.531	113.639	111.665	100.379	86.8571	84.0324	103.436	0.347027	0.00441506
AT3G20865	AGP40	0.295022	0.387223	0.274675	0.302706	0.242355	0.155872	0.468	0.0453683	NA
AT5G24105	AGP41	16.134	14.7911	16.1106	16.0488	14.645	14.104	14.3013	0.135988	0.444924
AT1G35230	AGP5	2.61327	6.43122	4.31311	3.96106	3.51287	3.01242	4.35277	0.239305	0.516241
AT5G14380	AGP6	0.524356	0.903303	0.691606	0.762185	0.915342	0.831114	0.873389	-0.127376	0.78574
AT5G65390	AGP7	309.947	264.765	307.04	250.249	222.309	212.823	222.054	0.417594	3.99078e-05
AT2G14890	AGP9	727.748	715.424	689.262	503.349	464.822	491.242	525.594	0.559148	2.21871e-11
AT2G13360	AGT1	5.63416	3.88237	2.98595	12.2511	9.37244	6.78356	8.37386	-0.913602	2.28128e-05
AT4G39660	AGT2	134.642	99.797	131.378	132.986	131.749	121.609	125.715	-0.0127363	0.957475
AT2G38400	AGT3	39.3389	24.659	29.2349	43.35	40.5945	30.8444	32.3635	-0.170183	0.469228
AT4G01800	AGY1	13.0557	7.97377	8.52124	16.4842	18.2436	13.4208	11.0754	-0.468518	0.0278618
AT2G18960	AHA1	400.174	347.212	311.582	346.327	328.98	299.087	282.69	0.215688	0.0693366
AT1G17260	AHA10	0.999899	1.34364	1.06393	1.00966	1.25166	1.09431	1.20851	0.0439126	0.908566
AT5G62670	AHA11	40.2585	34.4892	29.8375	38.9302	40.0474	36.1636	32.9948	-0.0316451	0.875607
AT5G57350	AHA3	22.6255	17.8204	17.1343	31.9686	32.4492	26.956	24.5517	-0.51054	0.000101739
AT3G47950	AHA4	12.9846	9.28007	10.1018	10.9924	10.8577	9.28199	8.68625	0.162563	0.385597
AT2G24520	AHA5	5.70042	4.87896	4.04541	5.50805	5.28861	4.54923	4.54033	0.0253312	0.921491
AT2G07560	AHA6	0	0	0	0	0	0	0	NA	NA
AT3G60330	AHA7	62.9082	57.4792	54.0829	21.632	21.251	22.5511	19.8921	1.46926	1.40001e-85
AT3G42640	AHA8	8.0128	7.86097	6.67489	8.1517	8.95158	8.16148	7.17335	-0.0511752	0.782806
AT1G80660	AHA9	0.141742	1.33187	1.35565	0.132212	0.174658	0.10212	0.11038	1.22322	2.76688e-05
AT2G16060	AHB1	29.3467	64.2921	60.722	14.8448	18.6714	22.1001	25.9773	0.912399	0.00193745
AT3G10520	AHB2	39.3316	48.8103	58.1173	21.5046	22.7513	27.7552	26.2092	0.945131	2.03621e-08
AT5G51760	AHG1	0.598425	0.532982	0.530621	0.497056	0.702279	0.496841	0.569578	0.0231184	0.966323
AT2G17820	AHK1	15.359	14.4593	12.6191	16.1189	17.0319	12.2948	11.634	0.0443638	0.862126
AT5G35750	AHK2	16.2879	10.4832	11.0553	15.0918	15.0808	12.0659	11.0224	-0.0213198	0.946842
AT1G27320	AHK3	38.4671	32.2448	31.5119	39.1714	43.1974	34.3458	29.0446	-0.0362151	0.882174
AT2G01830	AHK4	34.1078	29.6906	24.0026	41.9205	45.4933	38.0557	35.957	-0.389871	0.00338297
AT5G10720	AHK5	13.3042	12.7725	10.4712	13.2848	16.0558	12.6416	10.7569	-0.052411	0.827393
AT5G54390	AHL	58.0698	57.6706	62.2175	71.4598	68.5485	63.08	58.0573	-0.0758895	0.60058
AT4G12080	AHL1	45.5728	33.967	48.1886	58.2203	70.8327	61.0523	56.5615	-0.443955	0.00414272
AT2G33620	AHL10	28.0923	20.4046	20.1455	36.6245	25.3815	25.8338	23.1304	-0.202209	0.381941
AT3G61310	AHL11	1.72033	1.37988	0.99152	1.55968	1.2562	1.45716	1.13492	0.0522333	0.884583
AT1G63480	AHL12	13.7569	12.5847	12.1181	11.3112	13.3558	14.5366	13.0276	0.0234189	0.920985
AT4G17950	AHL13	30.2767	30.3911	27.1974	29.8856	31.4571	31.5878	29.4049	-0.00803918	0.960479
AT3G04590	AHL14	23.4699	25.3387	20.3578	24.9675	24.1458	24.9567	22.3621	-0.00998358	0.960811
AT3G55560	AHL15	16.3742	14.899	14.9056	17.6232	19.7276	18.0981	17.2497	-0.178103	0.122224
AT2G42940	AHL16	0.0375215	0.0369359	0	0.0384987	0	0.0297361	0.0357127	-0.00585773	NA
AT5G49700	AHL17	2.08923	4.43798	3.60874	3.32829	2.98088	3.37682	3.50607	0.0759789	0.850951
AT3G60870	AHL18	2.40863	3.54116	2.53374	3.27375	3.58469	3.76814	3.15594	-0.201278	0.460965
AT3G04570	AHL19	77.5236	69.021	68.2848	77.1266	74.2041	70.3918	68.4981	0.0361943	0.773415
AT4G22770	AHL2	14.6044	14.4852	17.3242	14.0783	14.4239	12.7556	13.6902	0.221401	0.14962
AT4G14465	AHL20	54.3649	56.136	49.1799	47.3602	44.3738	40.6605	39.6485	0.355795	0.000104858
AT2G35270	AHL21	29.8263	30.3576	33.8259	29.2178	29.0391	31.4438	29.9072	0.11932	0.433393
AT2G45430	AHL22	81.8307	64.6037	72.4097	82.2865	79.4534	80.5842	75.8218	-0.0679749	0.647902
AT4G17800	AHL23	100.04	75.5237	89.1883	95.6768	96.002	87.267	85.0899	0.0115183	0.957318
AT4G22810	AHL24	42.4649	32.8632	35.1547	39.8758	42.2803	46.0858	41.932	-0.149915	0.332787
AT4G35390	AHL25	11.8872	10.564	12.3278	11.9596	11.2706	11.3834	11.157	0.0720145	0.703978
AT4G12050	AHL26	27.7112	27.1904	24.2961	23.5713	27.4675	24.8488	21.3018	0.170955	0.187554
AT1G20900	AHL27	45.751	46.9328	45.6654	52.6009	60.3304	57.9945	54.321	-0.22617	0.0249829
AT1G76500	AHL29	18.7967	19.737	20.0525	23.0632	25.4136	24.3518	23.233	-0.233927	0.034371
AT4G25320	AHL3	52.1309	51.9345	43.2375	46.2892	42.369	45.2507	47.0934	0.164063	0.206131
AT5G51590	AHL4	31.379	25.5819	21.5849	28.7001	25.485	27.5686	26.6847	-0.000492248	0.998644
AT1G63470	AHL5	23.781	24.5201	21.3589	23.5632	23.36	25.655	25.0557	-0.0197072	0.918339
AT5G62260	AHL6	25.7733	28.1698	24.6033	25.9903	30.4951	31.174	31.3845	-0.126082	0.445497
AT4G00200	AHL7	9.01848	7.432	7.88373	11.7727	10.8583	10.3844	11.03	-0.370342	0.00259495
AT5G46640	AHL8	7.07037	7.66028	7.54607	9.22298	10.6779	9.37876	8.71969	-0.282064	0.0376912
AT2G45850	AHL9	0.703226	0.519189	0.531965	0.99212	0.974848	0.940466	0.752993	-0.453309	0.13154
AT3G21510	AHP1	95.805	128.2	125.959	93.2081	104.545	119.018	130.352	0.106389	0.681396
AT3G29350	AHP2	69.3282	66.4365	76.303	72.1763	72.7299	70.9316	78.8796	-0.00321012	0.988494
AT5G39340	AHP3	68.818	67.8786	79.8511	66.4032	66.6099	66.8061	73.6963	0.129196	0.428487
AT3G16360	AHP4	0	0.0473709	0.044803	0.691253	0.415078	0.305096	0.458022	-0.873447	0.00264606
AT1G03430	AHP5	17.1553	15.6218	17.4527	17.8451	16.8446	17.1354	18.8726	-0.0226231	0.916878
AT1G80100	AHP6	1.60065	1.8908	3.57661	2.29927	2.31048	3.00823	3.00345	-0.0805309	0.864842
AT2G46510	AIB	2.68481	2.16572	2.08303	3.7495	3.85966	2.57101	1.93429	-0.269142	0.361698
AT1G33960	AIG1	0.0255452	0	0	0.0262105	0	0.0202448	0.0486275	-0.0785905	NA
AT3G28930	AIG2A	7.32389	7.9685	8.21842	7.91016	8.3597	7.1484	7.66793	0.069552	0.763797
AT3G28940	AIG2B	204.64	231.036	256.454	215.855	211.591	206.962	221.009	0.161498	0.291953
AT3G28950	AIG2C	70.5473	72.6832	82.2878	76.8832	75.8182	69.3734	78.4325	0.0573186	0.75434
AT5G39720	AIG2LA	1.14419	0.788434	0.585903	1.29139	2.60831	1.54153	2.17807	-0.704778	0.0263721
AT5G39730	AIG2LB	130.875	141.72	143.107	139.53	135.412	140.959	151.333	0.0215821	0.910379
AT2G24390	AIG2LD	9.53016	8.01686	9.19554	9.95617	10.1419	8.68565	9.44184	-0.0379545	0.882079
AT5G08170	AIH	44.504	48.3616	45.5495	36.1526	38.8537	40.5563	37.6457	0.31527	0.00148528
AT1G72570	AIL1	0	0	0	0	0	0	0	NA	NA
AT5G57390	AIL5	2.24785	2.12355	1.63713	2.139	1.71999	1.47975	1.24229	0.294405	0.27009
AT5G10510	AIL6	17.371	15.603	11.0679	19.2637	19.2429	16.8144	16.2553	-0.217788	0.241031
AT5G65510	AIL7	2.55281	2.55866	1.66372	3.19078	2.48791	2.20705	2.07633	-0.0724371	0.842422
AT4G29010	AIM1	106.93	99.0687	94.3043	107.472	105.915	98.92	95.8832	0.0277243	0.810407
AT1G07430	AIP1	0.189458	0.466253	0.330734	0.291588	0.262636	0.150147	0.293028	0.239277	0.57868
AT2G01330	AIP1-1	7.82948	7.46327	7.4626	8.45733	8.52763	7.49832	6.82287	0.0147489	0.948318
AT3G18060	AIP1-2	114.359	105.623	94.9794	103.091	99.8954	99.9334	104.238	0.0953103	0.408014
AT5G20910	AIP2	29.3735	43.1465	46.7312	24.7709	30.7938	30.366	32.7012	0.429756	0.040121
AT1G08780	AIP3	66.2735	66.0371	70.816	58.916	60.3836	63.1948	57.2635	0.225596	0.0430662
AT4G12550	AIR1	37.0382	18.7767	24.2664	167.293	113.978	133.565	157.177	-2.03995	4.10855e-28
AT3G07390	AIR12	70.1606	82.0689	56.7481	60.0223	52.9232	60.9569	58.8398	0.292955	0.0667517
AT4G12545	AIR1B	16.4139	9.15607	13.4353	52.2786	47.5302	55.61	72.3201	-1.78575	2.71661e-21
AT2G04160	AIR3	67.3819	55.9725	58.714	62.1212	59.8227	55.9812	58.3597	0.0917377	0.454117
AT2G34680	AIR9	51.7923	29.1086	26.6278	62.9766	61.439	42.3701	36.8564	-0.326828	0.351955
AT4G23450	AIRP1	7.99006	9.91365	10.2028	10.5039	12.8539	12.4445	11.8034	-0.266271	0.144253
AT5G01520	AIRP2	22.7906	17.74	22.424	24.9571	31.0215	26.5662	27.2366	-0.311382	0.0425234
AT5G13280	AK1	43.958	43.3072	42.4748	45.947	46.8279	46.3881	43.1837	-0.0196303	0.875266
AT5G14060	AK2	51.3241	46.1353	43.8715	57.9998	60.0818	53.0748	50.8588	-0.176265	0.0754336
AT3G02020	AK3	54.2791	33.6605	33.3173	38.8489	36.3069	32.3116	25.6462	0.299409	0.179381
AT1G31230	AKHSDH1	72.1035	69.2383	52.4893	56.4355	53.759	47.1101	42.4017	0.404721	0.00396644
AT4G19710	AKHSDH2	34.499	32.001	25.7289	35.6229	36.3868	34.7498	29.0205	-0.0847181	0.635551
AT5G21170	AKINBETA1	35.8954	26.4539	35.3978	43.1433	49.3309	45.4591	42.1221	-0.386685	0.00696073
AT4G35450	AKR2	122.863	118.189	122.39	130.125	133.43	128.379	135.918	-0.0665016	0.556509
AT2G17390	AKR2B	191.384	198.063	198.602	192.644	192.784	193.813	199.038	0.0653813	0.580235
AT2G37790	AKR4C10	42.7478	40.5926	43.1708	44.258	44.0112	45.2729	46.3084	-0.0367656	0.814449
AT3G53880	AKR4C11	33.0827	34.3949	33.9334	34.304	32.7764	33.4118	30.7875	0.0968983	0.428309
AT2G37760	AKR4C8	45.8703	59.1918	75.393	57.2457	68.3147	60.3729	65.0758	0.00212218	0.995313
AT2G37770	AKR4C9	2.00615	7.48045	9.11254	3.18116	8.8019	6.5041	6.16229	0.0337807	0.951987
AT5G66055	AKRP	22.0002	19.4414	18.7877	28.3851	28.636	23.0668	23.0336	-0.290151	0.0226476
AT2G26650	AKT1	59.6476	51.5544	48.0758	74.9576	73.0987	67.4472	65.4992	-0.340957	0.000183648
AT4G22200	AKT2	0.302388	0.121774	0.217548	0.803866	1.11783	0.80608	0.706447	-1.37468	7.4222e-08
AT4G32500	AKT5	0.078556	0.0927961	0.0146276	0.0161204	0.212957	0.0622564	0.0448616	-0.0776703	0.857854
AT2G25600	AKT6	0.0135959	0.0267674	0.0379746	0.04185	0.100519	0.0215497	0.0388215	-0.170299	NA
AT5G05610	AL1	60.3763	60.8341	60.4053	61.2539	63.1311	65.6411	64.7176	-0.018086	0.910333
AT3G11200	AL2	117.371	123.849	128.803	99.1464	104.163	103.202	109.422	0.293705	0.00589194
AT3G42790	AL3	117.243	119.342	124.849	123.358	120.217	119.692	124.499	0.0382932	0.788577
AT5G26210	AL4	57.1238	50.6781	57.8173	64.6885	63.1776	62.2409	62.0087	-0.131251	0.261429
AT5G20510	AL5	6.67118	7.38387	7.13811	8.64981	8.0159	8.73271	8.52931	-0.198663	0.247481
AT2G02470	AL6	34.2649	36.1887	36.1836	35.8449	38.3939	37.4863	38.2951	-0.0206373	0.906313
AT1G14510	AL7	61.7892	59.8561	65.0066	67.6833	67.8131	60.2884	64.0006	-0.00330905	0.985508
AT5G04930	ALA1	38.3758	34.6773	29.2255	40.2799	40.9961	37.7535	34.8384	-0.116119	0.404917
AT3G25610	ALA10	23.1427	25.928	21.3081	24.0083	27.6524	23.0716	20.3205	0.0386168	0.853659
AT1G13210	ALA11	24.3665	19.2187	16.9043	29.5287	29.0834	25.631	22.0651	-0.323393	0.0408156
AT5G44240	ALA2	44.9301	37.2826	31.5351	40.225	41.4802	37.6611	34.4624	0.0313997	0.886503
AT1G59820	ALA3	23.9709	19.9275	16.5012	24.132	24.9704	19.6961	18.3582	-0.0547601	0.824009
AT1G17500	ALA4	39.4873	29.949	26.8898	35.7078	35.6133	31.5227	29.033	0.0143852	0.955856
AT1G72700	ALA5	54.5046	49.5233	39.9744	57.7547	62.1034	53.9726	52.3537	-0.175854	0.209192
AT1G54280	ALA6	0.0787239	0.0871822	0.0916181	0.0807743	0.145508	0.0857854	0.149858	-0.178086	0.698136
AT3G13900	ALA7	0.318535	0.332009	0.209341	0.35567	0.357874	0.438061	0.294263	-0.218638	0.554448
AT3G27870	ALA8	4.33579	3.38151	3.09095	5.95312	6.65897	5.20403	3.93739	-0.481551	0.0126509
AT1G17290	ALAAT1	151.208	152.753	145.321	137.559	145.133	147.092	136.457	0.1347	0.118333
AT1G72330	ALAAT2	11.9621	17.1525	17.7011	12.2736	13.2007	11.8459	11.3048	0.389478	0.0324778
AT1G50200	ALATS	144.663	136.966	121.872	155.229	159.044	147.135	130.299	-0.0792653	0.534496
AT2G28800	ALB3	31.9921	30.6241	29.7172	45.0689	47.0565	40.1439	38.1499	-0.400557	7.75455e-06
AT1G65080	ALB3L2	5.36272	6.4299	6.41263	5.86748	6.54543	6.5865	6.09602	0.00893234	0.974698
AT3G44370	ALB3L3	17.7522	16.4309	15.1774	16.2599	15.6858	14.5835	14.5269	0.159784	0.167947
AT1G24490	ALB4	19.4136	22.8697	20.821	19.1684	19.9772	21.0757	19.0654	0.136443	0.356497
AT5G67110	ALC	0.394412	0.517676	0.938427	0.35972	0.216002	0.173653	0.583955	0.40438	0.284131
AT2G13810	ALD1	0.689573	6.22244	2.80881	0.648572	0.778899	0.387099	0.492249	0.817178	0.00578988
AT1G74920	ALDH10A8	162.364	150.044	153.603	180.929	175.142	165.329	160.492	-0.0762249	0.410708
AT3G48170	ALDH10A9	126.304	116.92	125.36	133.828	130.421	124.751	123.371	-0.00304333	0.983032
AT2G24270	ALDH11A3	1.28967	0.928469	0.967745	2.72551	1.85006	1.70854	1.86873	-0.734698	0.00136496
AT5G62530	ALDH12A1	49.6539	42.3229	35.8245	77.7087	68.2957	61.0302	61.9462	-0.575538	3.64136e-06
AT3G66658	ALDH22A1	47.2099	45.3319	44.3609	46.275	46.206	45.0809	47.1954	0.0366939	0.761756
AT3G48000	ALDH2B4	147.989	124.83	138.366	177.69	177.131	149.894	143.698	-0.177417	0.173395
AT1G23800	ALDH2B7	41.2352	36.1619	32.0426	50.0832	44.5021	39.3753	40.9301	-0.197957	0.163728
AT3G24503	ALDH2C4	165.677	188.336	185.213	164.73	166.061	172.536	165.046	0.15813	0.18759
AT4G36250	ALDH3F1	24.9085	24.6514	22.3194	27.7975	28.0299	29.4514	27.44	-0.176819	0.084559
AT1G44170	ALDH3H1	124.963	136.644	130.146	105.015	111.925	115.9	115.39	0.268457	0.0104343
AT4G34240	ALDH3I1	10.5447	10.2462	9.88083	14.1699	15.697	13.3844	12.8369	-0.384979	0.000122525
AT1G79440	ALDH5F1	67.7922	67.2141	65.0108	70.2972	74.0823	68.1358	67.8726	-0.0152851	0.900547
AT2G14170	ALDH6B2	83.595	82.0687	69.6168	76.625	80.6208	79.7408	78.8865	0.042133	0.768664
AT1G54100	ALDH7B4	124.313	143.75	145.417	139.639	159.41	142.703	139.288	-0.0156266	0.937864
AT2G20300	ALE2	29.8695	24.9613	21.7424	31.1371	31.9679	27.8099	25.1079	-0.12358	0.471859
AT5G11030	ALF4	15.0129	16.0034	14.0393	15.6933	15.1878	15.0268	14.7629	0.0398717	0.788446
AT5G02410	ALG10	21.8096	20.4011	17.8001	20.1288	19.9218	18.7634	18.7548	0.0964487	0.460965
AT2G40190	ALG11	19.3305	19.9255	21.1304	21.4436	21.793	21.1748	21.2886	-0.0315489	0.853997
AT1G02145	ALG12	28.434	26.1088	26.7899	29.7119	31.2623	27.4934	29.1816	-0.0588605	0.655354
AT2G47760	ALG3	21.1693	22.1109	23.1981	22.7371	21.7599	22.3749	22.3421	0.0458951	0.775253
AT1G16900	ALG9	34.8062	33.2036	29.9006	31.914	34.0566	32.736	32.8825	0.0413692	0.764336
AT3G12740	ALIS1	65.6726	75.2784	75.6305	71.2858	73.9749	76.4356	76.7349	0.00910964	0.966201
AT5G46150	ALIS2	24.9471	22.1086	22.612	27.1945	25.8812	24.908	25.1782	-0.0939612	0.39654
AT1G54320	ALIS3	142.205	138.407	144.513	139.555	133.009	144.485	139.897	0.0788562	0.516954
AT1G79450	ALIS5	23.2425	23.357	20.5111	18.6251	20.3101	20.8744	19.5587	0.218755	0.0632352
AT4G02940	ALKBH10B	99.7228	123.409	89.8785	90.5386	97.4404	96.6785	90.7344	0.198306	0.192466
AT2G17970	ALKBH9B	6.58857	6.26274	5.85295	7.51561	7.81618	6.91213	6.46862	-0.138859	0.366817
AT4G24080	ALL1	5.87135	3.8286	5.46641	5.41033	6.17494	4.74201	4.37811	0.0264125	0.942251
AT1G08430	ALMT1	2.9463	7.59069	7.26494	5.50288	8.65082	5.43611	9.31108	-0.127434	0.791802
AT4G17585	ALMT11	0.0983405	0	0	0	0	0	0	0.0177078	NA
AT4G17970	ALMT12	8.24993	7.65591	8.081	6.56904	6.93602	6.09546	5.39842	0.397552	0.00219854
AT5G46600	ALMT13	6.25749	5.83685	4.56037	4.66506	4.82275	4.03045	4.30517	0.347078	0.0433445
AT5G46610	ALMT14	0.148831	0.167438	0.237542	0.152707	0.052398	0.08425	0.06071	0.423361	0.243662
AT1G08440	ALMT2	0.124898	0.221309	0.279083	0.307564	0.123122	0.316746	0.285307	-0.120867	0.806702
AT1G18420	ALMT3	0	0	0	0	0	0	0	NA	NA
AT1G25480	ALMT4	18.4365	14.0042	16.8348	15.5517	16.6288	14.5233	13.7514	0.170073	0.290732
AT1G68600	ALMT5	0.266959	0.131396	0.165698	0.182608	0.0822383	0.0881531	0.169394	0.229093	0.589425
AT2G27240	ALMT7	0.0296767	0.0584272	0.05526	0.0304497	0.0365684	0.0235191	0	0.129902	NA
AT3G18440	ALMT9	30.7751	31.1142	26.6855	31.5767	27.3237	28.3643	25.5743	0.117071	0.399141
AT4G04955	ALN	58.7765	46.2456	50.483	57.838	62.3659	55.1454	52.7991	-0.0792226	0.605386
AT3G63270	ALP1	18.937	18.7155	16.325	21.1523	20.6185	20.8839	19.8123	-0.139317	0.237567
AT1G73680	ALPHA DOX2	11.0515	7.77551	8.14307	7.61754	6.99695	5.93746	4.90446	0.505506	0.00553542
AT5G22770	ALPHA-ADR	29.1273	22.9073	21.6028	30.1737	30.6929	27.2985	24.8505	-0.141929	0.376727
AT5G22780	ALPHAC-AD	32.7096	26.5897	22.2032	32.6868	31.1552	28.5629	26.0401	-0.06727	0.751644
AT2G25940	ALPHA-VPE	14.3256	13.9784	16.8943	11.7332	11.8921	12.4088	11.9606	0.367005	0.00713759
AT3G48560	ALS	137.226	125.052	111.051	142.565	140.889	132.084	125.073	-0.0629975	0.620273
AT2G37330	ALS3	16.272	20.63	19.9807	13.3876	14.4638	14.5326	14.7204	0.436432	0.00478067
AT1G35290	ALT1	0.306369	0	0	0.209565	0.188757	0.1214	0.2916	-0.153134	NA
AT1G35250	ALT2	21.3193	24.6066	19.8042	24.464	22.7458	24.3055	26.9716	-0.110752	0.538222
AT1G68260	ALT3	13.9822	13.8638	15.5177	17.1533	15.8559	14.8952	14.2244	-0.0408021	0.858875
AT5G27610	ALY1	5.96935	5.47496	5.17817	6.05737	6.18906	5.43934	4.84313	0.033947	0.874243
AT3G05380	ALY2	14.6316	13.1448	11.8264	17.1948	16.7119	14.6627	12.7206	-0.150514	0.350677
AT5G02530	ALY2	93.4274	87.0904	91.3018	88.8865	91.8284	93.4855	80.365	0.0864107	0.469228
AT3G21430	ALY3	12.0783	10.0834	7.92775	11.8749	13.5671	11.0419	10.0544	-0.149395	0.465574
AT1G66260	ALY3	146.534	146.05	149.456	138.877	147.478	141.438	134.57	0.123005	0.169902
AT5G37720	ALY4	58.1347	55.6896	56.3534	55.8632	63.853	57.215	54.0669	0.0312864	0.832144
AT1G02170	AMC1	55.3108	52.304	53.9579	48.644	49.0656	49.2828	47.1373	0.202247	0.0159742
AT4G25110	AMC2	11.3956	11.5819	11.8497	8.70601	9.96914	11.7092	10.4002	0.224193	0.208975
AT5G64240	AMC3	25.0799	23.1318	32.8814	46.5702	60.2698	52.6804	53.0495	-0.84296	3.03084e-08
AT1G79340	AMC4	261.923	229.993	240.876	225.538	227.425	226.513	228.02	0.158371	0.0746177
AT1G79330	AMC5	8.91937	8.47161	9.86956	7.74823	7.44416	7.09127	7.59437	0.323304	0.0278044
AT1G79320	AMC6	26.7038	27.1558	24.9839	15.8628	19.4128	23.2871	18.8836	0.458738	0.00341794
AT1G79310	AMC7	5.57829	4.45665	4.41578	9.42869	9.59661	8.32913	8.82333	-0.804863	4.91833e-10
AT1G16420	AMC8	2.42191	3.42716	3.07227	1.86374	1.67869	1.84741	2.01702	0.629699	0.00445963
AT5G04200	AMC9	49.0242	43.341	50.7791	51.013	48.6947	54.4149	53.7278	-0.0659867	0.709288
AT1G08980	AMI1	12.4826	9.23705	10.2592	18.2547	17.998	15.0549	15.4861	-0.557927	3.11416e-05
AT5G47840	AMK2	32.165	32.8749	33.2087	39.4478	40.4124	39.4248	37.9752	-0.202367	0.0308106
AT3G54720	AMP1	28.3785	20.4995	20.8916	28.7748	26.7582	21.387	20.0856	-0.00316038	0.991619
AT2G38280	AMPD	77.8498	77.0502	66.6957	75.249	75.6848	73.0096	67.3798	0.0741999	0.50612
AT1G65770	AMR1	0	0	0	0	0	0	0	NA	NA
AT2G16910	AMS	0.572276	0.563346	0.643809	0.587182	0.352586	0.680302	0.748949	0.0247731	0.96393
AT1G48790	AMSH1	56.5694	52.6983	51.9078	53.7251	59.1032	54.3391	49.9169	0.0414542	0.743975
AT1G10600	AMSH2	11.011	10.3821	11.9807	14.7007	15.5705	13.6677	14.0472	-0.307448	0.0205
AT4G16144	AMSH3	16.5676	16.0178	15.1102	16.8257	16.2747	16.7977	15.3466	0.0168047	0.918999
AT4G13510	AMT1-1	0.150032	0.147691	0.179595	0.15394	0.211284	0.033972	0.1428	0.124569	0.791802
AT1G64780	AMT1-2	98.5329	137.653	100.259	80.3488	62.4029	82.8634	84.7342	0.533823	0.00215932
AT3G24300	AMT1-3	244.658	250.129	207.789	160.573	126.936	150.421	145.701	0.705673	1.65165e-10
AT4G28700	AMT1-4	0.0774242	0.127027	0.0961125	0.132401	0	0.0409063	0.049128	0.187943	NA
AT3G24290	AMT1-5	6.17586	12.6954	10.7388	0.217436	0.223825	0.3119	0.489847	3.51389	3.47848e-50
AT2G38290	AMT2	32.2286	45.2646	40.8997	21.2497	27.9086	28.3975	25.7254	0.614938	0.000192478
AT4G25000	AMY1	1.3772	0.719353	1.12521	1.35539	1.62775	1.62602	1.39106	-0.334927	0.289743
AT1G76130	AMY2	4.77557	5.10786	4.33933	5.91292	5.48849	4.93101	4.72019	-0.0862177	0.691785
AT1G69830	AMY3	19.8383	18.0068	14.6496	22.5343	22.4868	20.0276	17.9056	-0.181275	0.246175
AT1G01510	AN	47.432	40.4572	38.7263	46.5423	45.918	44.346	41.2355	-0.0217088	0.894093
AT1G32510	ANAC011	0.349909	0.688897	0.180987	0.438806	0.335352	0.369742	0.370047	0.0674204	0.900934
AT1G34180	anac016	2.09718	3.31855	2.7737	1.89037	2.07701	2.14356	1.95877	0.430553	0.0586325
AT1G54330	ANAC020	2.03257	2.30286	2.32085	2.71509	2.36281	1.88436	2.37261	-0.00645462	0.988241
AT1G60280	ANAC023	0	0.0851224	0	0.044362	0.0532763	0	0.0411518	-0.0111731	NA
AT1G60350	anac024	0	0.0461411	0.0436399	0.0480934	0.0577575	0.037147	0.312292	-0.189291	NA
AT1G64105	ANAC027	0.0761186	0.149861	0.0708688	0.156202	0	0.120649	0.144899	-0.0109025	NA
AT1G65910	anac028	1.63926	1.69052	1.2355	1.60187	2.04399	1.46926	1.4488	-0.0394197	0.916759
AT2G17040	anac036	0.205798	0.844109	0.862219	0.175965	0.169059	0.190279	0.195877	0.778922	0.0147329
AT2G24430	ANAC038	15.6931	18.4972	14.8799	17.8391	18.5741	16.7244	18.5135	-0.0715442	0.71699
AT3G01600	anac044	3.63723	10.3035	11.7183	1.31558	4.03047	2.42631	2.21661	0.850399	0.00714661
AT3G04060	anac046	38.9858	42.3956	40.2902	29.925	28.3205	31.2482	29.6458	0.485417	4.12738e-07
AT3G04420	anac048	6.03898	13.3453	9.5238	4.6472	4.97357	8.15565	7.12619	0.523541	0.0709902
AT3G04430	anac049	0.151217	1.26529	0.35197	0.0775778	0.0931667	0.0599205	0.0719639	0.579178	0.0342339
AT3G10480	ANAC050	20.08	21.6351	19.4082	19.8171	20.7628	20.7826	18.8268	0.0772523	0.551204
AT3G10490	ANAC052	23.3534	22.9203	22.2458	27.3592	26.1781	25.8142	22.377	-0.0953343	0.442274
AT3G17730	anac057	4.3095	4.86396	3.6664	5.146	4.98982	3.70974	4.70288	-0.0488478	0.884319
AT3G18400	anac058	23.9555	25.7082	22.3034	24.2817	24.2744	27.136	28.3245	-0.0624893	0.751444
AT3G44350	anac061	0	0.0355471	0.0672403	0	0	0	0	0.0806799	NA
AT3G55210	anac063	0.0790513	0.272362	0.147199	0.162221	0.340931	0.0626489	0.0752407	0.0451522	0.92297
AT3G56530	anac064	0	0	0	0	0	0	0	NA	NA
AT3G56560	anac065	0	0	0	0	0	0	0	NA	NA
AT4G01520	anac067	0	0.0488822	0	0	0	0	0	0.0177078	NA
AT4G17980	anac071	0.143753	0.169811	0.160606	0	0.106281	0.18228	0.109458	0.184976	0.636891
AT4G28530	anac074	5.69184	6.96893	5.61566	6.91513	7.99065	11.221	10.8888	-0.480485	0.0357617
AT4G29230	anac075	6.34032	5.96717	5.45846	7.1179	6.84837	6.09699	6.28718	-0.0932677	0.548689
AT4G36160	ANAC076	1.75474	1.59098	1.44025	1.35033	1.73547	1.53703	1.47237	0.105614	0.744473
AT5G04400	anac077	0	0.0604543	0.114354	0.0630122	0.0756742	0.14601	0.175357	-0.11443	NA
AT5G14000	anac084	30.9431	37.3829	36.6902	28.0342	31.8382	36.1647	37.5332	0.113368	0.617884
AT5G14490	anac085	0.0533235	0.157474	0.248229	0.0547123	0.0328532	0	0.050753	0.440562	0.126321
AT5G18270	ANAC087	41.201	52.7947	46.1361	32.3188	34.7931	34.3907	33.2725	0.505723	2.49282e-05
AT5G18300	anac088	2.7449	1.00076	2.36628	3.75519	3.5076	3.46446	2.8061	-0.448506	0.195709
AT5G39690	ANAC093	0	0.0502078	0	0	0	0.0404209	0	0.00565893	NA
AT5G39820	ANAC094	5.05771	3.20551	4.06383	4.47856	4.18328	3.98083	3.72583	0.0545214	0.871151
AT5G41090	anac095	0.102123	0	0.0475398	0.209565	0.503353	0.323733	0.5346	-0.651465	0.0290873
AT5G46590	anac096	1.78679	1.96074	2.0999	0.991798	0.974532	1.39283	1.19882	0.662537	0.00767744
AT5G50820	anac097	12.0984	11.7183	11.9878	11.1173	9.99852	10.5123	9.15669	0.267408	0.088146
AT5G56620	anac099	1.87317	1.81833	1.50177	2.48253	2.11582	1.52574	2.50098	-0.215109	0.49066
AT5G63790	ANAC102	92.6118	149.814	127.746	105.339	128.225	128.285	132.845	0.0495671	0.875477
AT5G64060	anac103	1.44691	3.07756	2.18906	0.874849	0.891456	1.06478	1.00828	0.960261	0.000207625
AT1G32870	ANAC13	11.0307	20.5132	23.1396	8.54772	12.3696	10.772	9.2031	0.745642	0.00140077
AT5G02620	ANK1	13.268	14.5885	12.7864	15.166	15.2496	13.6664	12.8315	-0.0113943	0.955207
AT4G00730	ANL2	23.1319	18.2499	15.6947	20.4822	21.9198	20.1881	15.8108	0.0103986	0.970852
AT1G35720	ANN1	1878.01	1823.23	1785.07	1922.4	1736.96	1817.58	1880.43	0.0456229	0.711502
AT5G65020	ANN2	310.831	287.509	333.593	300.942	294.623	280.04	291.245	0.144687	0.213916
AT2G38760	ANN3	39.0357	16.5376	23.282	46.5659	32.4129	25.9052	25.5705	-0.171496	0.689664
AT2G38750	ANN4	96.6744	33.3565	51.1836	126.099	69.6113	57.5767	59.0884	-0.175874	0.700542
AT1G68090	ANN5	0.0352368	0	0	0	0	0	0	0.0177078	NA
AT5G10220	ANN6	0	0.079702	0	0	0	0.032083	0.0770627	-0.00283641	NA
AT5G10230	ANNAT7	45.5618	50.4094	39.1009	35.4144	33.0505	41.0028	39.7713	0.302356	0.0552387
AT5G12380	ANNAT8	0	0.0441689	0.0835491	0	0	0.0355592	0	0.0845151	NA
AT1G09000	ANP1	11.3625	11.7992	9.81677	11.9584	12.5602	12.5266	10.9632	-0.0698013	0.673522
AT1G54960	ANP2	9.2075	7.45285	7.56789	9.28124	9.19622	8.46569	7.71954	-0.0432688	0.832538
AT3G06030	ANP3	24.6949	19.9679	16.7768	24.4412	24.897	21.4761	20.4601	-0.096751	0.629636
AT2G14210	ANR1	0.403021	0.476077	0.337703	0.206759	0.248306	0.159699	0.230156	0.444319	0.23112
AT2G38240	ANS	0	0.084636	0	0.0294057	0.105944	0.0908509	0.0545555	-0.149206	NA
AT4G37750	ANT	27.2213	24.3211	16.1155	29.9514	22.6717	23.4996	21.202	-0.0526377	0.8655
AT3G11900	ANT1	25.1145	29.8899	27.3427	24.5615	25.6774	27.0939	23.9685	0.166441	0.239591
AT2G29650	ANTR1	4.10704	3.2151	2.7859	5.63874	4.48241	4.44832	5.08178	-0.450198	0.0142066
AT5G44370	ANTR5	19.6726	17.1676	16.2557	18.41	17.5735	17.6153	16.7523	0.0609025	0.673991
AT3G04690	ANX1	2.85746	2.64946	1.8987	3.22385	4.04699	3.25119	2.57301	-0.313732	0.156215
AT5G28680	ANX2	0	0	0	0	0	0	0	NA	NA
AT5G14760	AO	10.8408	19.5961	12.1183	7.26669	6.45404	7.04694	6.67458	0.969502	2.57728e-07
AT4G14940	AO1	12.0437	10.9129	9.9798	11.1655	10.7977	11.2728	9.46531	0.090415	0.579927
AT3G25760	AOC1	0.113699	0.037308	0.0705713	0.11666	0.0467007	0.180214	0.0721451	-0.0938443	NA
AT3G25770	AOC2	2.25692	2.39259	2.00428	1.78131	2.69546	2.55911	1.85069	0.0443728	0.913754
AT3G25780	AOC3	45.2199	43.7647	47.8227	36.9396	37.3931	38.8326	37.1392	0.326795	0.000657139
AT1G13280	AOC4	82.748	73.2845	78.8872	81.6271	75.5412	76.9256	81.8621	0.0409228	0.788577
AT4G03070	AOP1	5.35602	3.45435	4.50516	4.43432	4.87021	4.27397	4.92205	-0.00381236	0.991619
AT4G03050	AOP3	0.0250768	0	0.0233473	0	0	0	0.023868	0.0445066	NA
AT1G23740	AOR	2.42415	2.71859	1.91413	6.86366	5.93638	5.73917	6.22094	-1.21384	7.47772e-14
AT3G22370	AOX1A	78.7361	156.778	152.496	65.0076	85.9217	88.3363	82.1985	0.631973	0.00600329
AT3G22360	AOX1B	0.0734553	0.144618	0	0	0.0452567	0	0.0349572	0.154304	NA
AT3G27620	AOX1C	0.503027	0.660236	0.343445	0.516129	0.867779	0.584692	0.702209	-0.214148	0.616033
AT5G64210	AOX2	0.0681848	0.0335603	0.0317411	0.0699607	0.126028	0.18913	0.0648979	-0.23689	NA
AT1G32350	AOX3	0.118318	3.61062	3.0018	0.0606998	0.0364486	0.023442	0.0281536	1.31747	7.51926e-07
AT4G22260	AOX4	20.7963	20.915	23.03	25.5824	28.4344	22.9265	28.4184	-0.217737	0.158882
AT1G69120	AP1	0	0.0254928	0.0482217	0.0265714	0	0	0	0.0813496	NA
AT1G47830	AP17	67.4218	73.6346	75.4503	71.8648	66.5921	71.13	74.5045	0.0762132	0.641512
AT1G05020	AP180	1.33218	1.05592	1.38527	0.5503	0.703517	0.438759	0.741015	0.882176	0.000328782
AT1G10730	AP1M1	11.2598	10.1807	11.1298	12.062	11.8576	10.0438	9.72556	0.0505974	0.803205
AT1G60780	AP1M2	139.811	126.549	121.554	132.612	128.826	123.863	120.233	0.0868683	0.347679
AT4G36920	AP2	54.709	56.9956	46.7017	53.3713	51.8846	51.1215	50.9519	0.0787532	0.544046
AT3G54340	AP3	0.855174	0.805227	0.588491	1.1445	0.595607	0.854533	1.09706	-0.172901	0.688041
AT1G56590	AP3M	32.9095	28.8599	28.5742	29.7287	29.8118	27.2533	29.3371	0.105184	0.389626
AT4G24550	AP4M	83.747	83.3409	80.1588	81.4618	81.8917	85.6385	81.405	0.0505778	0.652848
AT2G20790	AP5M	27.7931	23.9259	25.1481	28.4046	28.003	27.0959	25.307	-0.0296679	0.839337
AT1G11910	APA1	572.754	569.486	551.401	575.018	600.851	596.682	574.265	0.000104116	0.999404
AT1G62290	APA2	0.534912	0.607574	0.536329	1.01325	0.557726	0.717407	0.489545	-0.180282	0.658556
AT4G04460	APA3	20.9142	21.8428	20.2251	17.4841	18.1273	21.6073	17.9924	0.20213	0.174775
AT2G18290	APC10	16.3341	14.0909	15.4937	15.9486	16.5022	17.2947	16.299	-0.0536694	0.785185
AT3G05870	APC11	8.75243	9.75378	10.7882	9.12159	9.90316	10.5354	9.87612	0.0403568	0.873962
AT1G73177	APC13	15.2024	15.8222	15.8997	13.4682	14.7716	13.5872	16.5093	0.145931	0.481056
AT2G04660	APC2	11.5268	9.96595	8.49661	11.6935	11.7265	10.6825	10.1728	-0.0891063	0.606134
AT4G21530	APC4	12.1383	9.68559	9.61701	11.8994	12.4157	11.7902	10.3625	-0.0899656	0.5997
AT1G06590	APC5	12.723	12.4131	10.5293	13.0544	14.3363	13.7914	11.9482	-0.101696	0.493932
AT1G78770	APC6	14.8245	14.6894	13.2012	15.2708	14.0979	16.0573	13.8306	-0.00479141	0.981274
AT2G39090	APC7	18.2808	16.8205	17.0612	18.3033	17.8683	16.0293	14.8117	0.109303	0.43197
AT3G48150	APC8	13.9738	13.433	14.1356	13.9594	15.6788	15.8321	14.1583	-0.0488387	0.778318
AT1G49050	APCB1	35.0589	33.3614	32.5827	36.5715	35.7175	34.5983	31.4224	0.0179965	0.901511
AT5G38660	APE1	7.11971	7.05471	7.61716	7.2731	8.61916	7.4985	8.15855	-0.0576321	0.770274
AT3G48425	APE1L	9.05094	9.25348	8.45381	9.55543	9.18043	9.01809	9.25174	0.00181274	0.994003
AT5G46110	APE2	21.6578	13.2163	11.5145	41.1054	37.3138	30.3049	32.1052	-1.00494	3.24125e-08
AT4G36050	APE2	2.71225	2.4047	2.09039	4.10983	4.11676	3.34522	3.09439	-0.503705	0.00368321
AT3G10572	APEM9	12.8749	11.7152	13.2622	14.803	15.3772	15.2932	15.0354	-0.198036	0.14429
AT2G17760	APF1	48.1372	54.2741	41.9838	42.4165	41.3869	43.765	40.3196	0.242604	0.048804
AT1G01300	APF2	125.323	107.184	99.5602	111.989	97.7	98.5046	85.9249	0.214793	0.102564
AT1G20130	APG	0.184898	0.13651	0.0645549	0.142286	0.0854386	0.274751	0.197984	-0.161369	0.718508
AT3G16370	APG	37.9341	42.2947	36.9452	34.7536	40.2237	45.5253	43.1648	-0.0139504	0.956984
AT3G62910	APG3	5.21041	4.41596	3.70963	5.48906	6.24872	6.18291	5.54268	-0.323033	0.0760971
AT4G21980	APG8A	231.853	264.911	310.853	208.045	223.6	234.774	271.05	0.237685	0.226558
AT2G14750	APK1	99.5158	93.7988	82.1072	99.1667	76.161	83.2781	86.7195	0.135757	0.395522
AT1G07570	APK1A	7.35192	9.31939	7.20815	9.29229	8.0217	8.70714	9.71443	-0.106508	0.629077
AT2G28930	APK1B	14.828	15.503	13.6475	14.9656	14.0022	13.7867	12.4298	0.13934	0.304497
AT4G39940	APK2	116.927	101.731	87.565	131.626	88.3408	94.328	91.7596	0.0574948	0.828453
AT3G03900	APK3	6.94684	8.26973	7.00922	8.71909	7.04712	7.06744	7.93436	0.00116506	0.997206
AT5G67520	APK4	11.7254	13.3393	15.295	7.74545	9.30185	10.4449	11.6314	0.45888	0.0237886
AT1G79430	APL	15.6746	13.0199	15.3009	16.0828	17.6155	16.7043	15.1333	-0.0982384	0.559156
AT1G27680	APL2	18.7164	17.1394	14.8774	21.9905	20.702	19.488	19.1768	-0.205318	0.0873595
AT4G39210	APL3	10.1738	9.27555	8.41304	10.0424	9.3362	9.69584	9.17267	0.00983265	0.96393
AT2G21590	APL4	0.76727	0.867787	0.516766	0.904504	1.18684	0.931509	0.730284	-0.258974	0.431594
AT4G33090	APM1	145.75	131.009	128.922	139.241	142.683	136.884	131.312	0.0304296	0.779059
AT1G64810	APO1	7.00342	7.21478	7.40857	7.35294	8.85914	7.37578	8.0167	-0.0684587	0.738752
AT5G57930	APO2	15.8914	13.2858	13.0902	22.6655	20.8664	19.3154	19.3358	-0.470826	1.98381e-05
AT5G61930	APO3	3.49073	3.33848	3.31604	3.3487	4.17897	3.07007	3.51155	0.0015776	0.995977
AT3G21740	APO4	10.4821	9.59146	10.9229	11.6003	12.6713	10.716	11.1394	-0.0932666	0.597414
AT3G05350	APP2	10.2859	8.56763	8.91172	13.0289	13.6971	12.1587	11.6085	-0.376857	0.0007143
AT4G24640	APPB1	0	0	0	0.0417243	0.0501086	0	0	-0.0326045	NA
AT4G04610	APR1	130.33	111.027	102.229	106.103	78.846	84.8188	73.2915	0.445033	0.00211072
AT1G62180	APR2	23.946	27.9745	16.6747	29.4746	23.5349	24.7737	21.7014	-0.0617928	0.832583
AT4G21990	APR3	82.3212	111.559	81.1981	147.459	130.816	162.572	152.92	-0.597849	6.2362e-05
AT5G14530	APRF1	15.4065	14.8335	14.3125	16.9864	17.4439	16.9759	17.7188	-0.159272	0.218986
AT1G34780	APRL4	14.5792	17.4753	14.0794	15.8388	16.7672	17.014	16.7877	-0.0540351	0.788577
AT3G03860	APRL5	37.9744	36.7454	37.3112	43.0808	43.8725	41.1939	43.9365	-0.145201	0.144417
AT4G08930	APRL6	44.9719	49.3491	45.1244	44.9478	41.7154	42.6843	46.1308	0.13397	0.304485
AT5G18120	APRL7	25.2103	19.9126	23.5045	23.0029	26.5803	23.7597	27.4926	-0.0816971	0.67598
AT5G61380	APRR1	39.3835	35.7465	32.6713	48.4746	53.7586	42.6519	40.7286	-0.299831	0.0137142
AT4G18020	APRR2	17.0033	14.4847	13.554	21.4868	21.5124	19.3566	15.5747	-0.302302	0.0402099
AT5G49240	APRR4	0	0	0.0478103	0	0	0	0	0.0177078	NA
AT5G24470	APRR5	14.5078	18.3883	10.8759	18.614	18.7723	14.8466	14.7819	-0.128862	0.617884
AT1G68210	APRR6	0	0	0	0	0	0	0	NA	NA
AT5G02810	APRR7	5.87789	5.73119	4.70558	8.3517	7.36331	6.40653	5.07629	-0.240262	0.253699
AT4G00760	APRR8	5.151	4.14628	5.28281	5.25763	5.98354	5.20908	5.08144	-0.0826047	0.69242
AT2G46790	APRR9	3.39592	2.8446	2.278	3.83064	3.01494	2.45727	1.90721	0.0662358	0.8655
AT5G48300	APS1	61.3339	54.7113	50.3063	61.3209	57.115	56.7121	54.8235	0.00167667	0.991764
AT3G22890	APS1	425.698	428.898	432.231	332.172	326.015	324.826	308.089	0.461436	6.37887e-14
AT1G05610	APS2	1.27698	1.25705	0.904602	1.68052	1.60773	1.23202	1.08331	-0.179217	0.614149
AT1G19920	APS2	92.7293	94.5323	84.3798	94.0556	89.1265	90.0294	93.8484	0.0340807	0.800787
AT4G14680	APS3	18.4728	17.4554	15.1508	14.1867	12.5844	12.2207	11.2587	0.47529	2.44102e-05
AT5G43780	APS4	557.046	489.496	500.837	553.919	587.608	530.858	512.413	-0.0260308	0.83985
AT1G27450	APT1	322.252	342.364	363.987	301.32	299.636	329.981	335.342	0.164652	0.247206
AT1G80050	APT2	35.8205	34.1356	35.9734	53.0979	51.9079	46.8271	45.777	-0.415988	1.18556e-06
AT4G22570	APT3	30.683	31.2511	32.8941	39.767	35.6728	38.6755	41.163	-0.232713	0.07367
AT4G12440	APT4	3.51442	4.18032	3.37429	3.86889	2.66148	3.53954	3.69344	0.128157	0.67007
AT5G11160	APT5	7.01084	4.9476	6.94459	7.06206	5.91707	5.55616	5.97208	0.0895796	0.746918
AT5G01310	APTX	8.50031	7.62346	7.45055	8.92982	9.15648	8.24171	7.82731	-0.0600264	0.722162
AT2G29200	APUM1	28.8342	27.1496	23.375	28.5843	30.2786	26.4314	24.5263	0.00240389	0.990016
AT1G35750	APUM10	0	0	0	0	0	0	0.0270715	-0.0123087	NA
AT4G08840	APUM11	0	0	0	0	0	0	0	NA	NA
AT5G56510	APUM12	0	0.0177098	0.0167498	0.0369183	0.0221684	0	0.0342467	-0.0746803	NA
AT5G43090	APUM13	0	0.0546206	0	0.0284659	0.0341859	0.0219868	0.0528118	-0.0710783	NA
AT5G43110	APUM14	0	0	0	0	0	0	0	NA	NA
AT5G59280	APUM16	0	0.0414882	0	0.0864873	0	0	0	-0.0128048	NA
AT1G35850	APUM17	0	0	0	0	0	0	0	NA	NA
AT5G60110	APUM18	0	0	0	0	0	0	0	NA	NA
AT5G60180	APUM19	0.214774	0.634266	0.399923	0.440736	0.0441082	0.368789	0.442912	0.149832	0.744144
AT2G29190	APUM2	30.4911	28.425	22.9735	31.4817	32.9712	29.6271	25.6271	-0.0742114	0.683776
AT1G21620	APUM20	0	0	0.0453346	0	0.0600005	0	0.0463457	-0.0174854	NA
AT5G09610	APUM21	0	0	0	0	0	0	0.0219757	-0.0123087	NA
AT1G01410	APUM22	0	0	0	0	0	0	0	NA	NA
AT1G72320	APUM23	25.1441	25.5628	21.1205	26.0235	25.3354	24.4265	22.7189	0.0140956	0.935257
AT3G16810	APUM24	48.8849	56.8911	46.0515	44.8213	42.9985	43.1324	41.6536	0.277098	0.0104969
AT3G24270	APUM25	0	0	0	0	0	0	0	NA	NA
AT5G64490	APUM26	0.291484	0.204953	0.310149	0.3418	0.256552	0.198003	0.673765	-0.155296	0.734514
AT2G29140	APUM3	29.0359	25.7754	24.7824	29.744	31.2233	26.555	24.2627	-0.0167238	0.929848
AT3G10360	APUM4	22.8154	14.3816	12.7183	23.385	24.7531	19.5668	18.2279	-0.283477	0.214315
AT3G20250	APUM5	49.7704	42.2888	39.8573	53.162	54.7766	48.6112	43.8987	-0.128436	0.351207
AT4G25880	APUM6	46.1451	41.0064	39.1741	47.6196	49.6415	46.0123	42.0441	-0.0803113	0.498191
AT1G78160	APUM7	0.0188155	0.0185218	0.0175178	0.0579166	0.0463697	0.0298229	0	-0.0915166	NA
AT1G22240	APUM8	0	0.022464	0.0212463	0	0	0.0361704	0.0217201	-0.00105625	NA
AT1G35730	APUM9	0.0447579	0.0220297	0.0625065	0.0688854	0.0275759	0.0532065	0.0852007	-0.0787566	NA
AT1G07890	APX1	1320.53	1228.19	1397.21	1151.25	1162.03	1148.78	1165.53	0.236447	0.0143622
AT3G09640	APX2	0.253586	0.416048	0.393494	0.260191	0.364554	0.100485	0.40227	0.16453	0.716432
AT4G35000	APX3	121.094	127.408	133.613	126.657	125.115	127.913	130.895	0.0522036	0.725921
AT4G09010	APX4	1.47591	1.21073	1.6604	4.98474	3.29631	2.70487	3.36559	-0.998116	1.7224e-05
AT4G35970	APX5	11.6184	11.2728	12.2159	13.1543	11.8482	11.933	13.3463	-0.0456159	0.830855
AT4G32320	APX6	7.63478	5.3526	6.34539	8.98002	8.90295	7.1427	6.09698	-0.188157	0.449303
AT4G08390	APXS	222.454	247.91	218.828	181.771	192.003	202.006	206.155	0.277726	0.0145205
AT1G77490	APXT	2.35021	1.41284	1.5868	4.0313	3.64761	3.7109	3.67127	-0.919005	1.74359e-07
AT3G04080	APY1	60.1168	61.3576	54.5967	50.97	51.87	53.1837	48.7739	0.247125	0.00257671
AT5G18280	APY2	63.7876	62.4267	52.252	58.5702	54.4096	51.6599	49.6967	0.200324	0.070572
AT1G14240	APY3	30.4063	22.1038	21.4834	36.9521	30.8971	30.4358	30.9312	-0.317532	0.0439205
AT1G14230	APY4	48.9231	42.4225	41.6577	49.1728	46.3504	46.6846	44.2	-0.0173508	0.911144
AT1G14250	APY5	0.0231241	0.0227633	0.0645879	0.0237264	0.0284941	0.0183261	0	0.125182	NA
AT2G02970	APY6	33.3497	29.295	28.1539	39.8131	38.0898	35.4074	33.3685	-0.215391	0.0376718
AT4G19180	APY7	16.7669	16.0852	14.5248	18.546	15.9992	15.9365	15.4037	-0.00537134	0.977541
AT4G26780	AR192	43.1641	48.7919	48.1521	33.9145	35.5322	38.3091	38.6918	0.389404	0.00149184
AT1G66680	AR401	74.8772	80.781	80.843	71.631	74.0518	75.4653	74.7989	0.144154	0.215486
AT2G26530	AR781	2.27093	6.09931	4.17642	3.79717	4.422	3.55503	4.05608	0.111206	0.786475
AT1G52080	AR791	11.8015	11.3651	10.1869	11.9962	13.0315	10.9768	10.6927	-0.011612	0.954638
AT1G05810	ARA	37.0605	36.0015	37.645	37.1605	35.9318	31.5868	34.4291	0.140347	0.27009
AT4G16130	ARA1	19.6674	14.8917	13.8563	22.1381	20.8021	17.2526	17.1359	-0.193084	0.291941
AT1G28670	ARAB-1	16.5219	15.2808	20.6859	16.8137	16.8658	17.2658	15.6998	0.122706	0.547623
AT3G60350	ARABIDILLO-2	16.3318	13.7712	12.2544	19.7873	19.8107	17.1902	15.072	-0.277053	0.059699
AT2G17800	ARAC1	53.683	56.0452	52.7477	50.6341	49.8601	52.6283	55.25	0.106598	0.422407
AT5G62880	ARAC10	33.7945	32.9337	37.1386	38.844	36.7604	31.7471	38.7725	-0.0180446	0.93615
AT3G51300	ARAC11	2.19394	1.87974	1.66436	1.5841	1.60203	1.89971	1.70148	0.174983	0.609075
AT5G45970	ARAC2	7.55905	7.61116	8.60612	8.11048	7.02575	7.59952	7.19467	0.129307	0.553385
AT4G35020	ARAC3	25.9823	25.1032	26.5702	31.9045	32.5348	31.3874	31.0841	-0.231382	0.0151612
AT1G20090	ARAC4	108.496	101.051	101.136	102.8	102.382	98.3159	104.11	0.0769522	0.452772
AT1G75840	ARAC5	105.097	99.5506	99.427	102.788	101.045	100.867	101.354	0.0520175	0.611903
AT4G35950	ARAC6	36.85	35.1258	34.8519	34.7355	33.7079	36.3276	35.407	0.0739503	0.586711
AT4G28950	ARAC7	10.9245	10.7195	9.38618	12.2182	10.9077	10.1054	10.5651	-0.0247445	0.91511
AT3G48040	ARAC8	17.2956	15.2106	17.0298	19.8272	18.7674	18.3247	17.9712	-0.120073	0.414761
AT2G44690	ARAC9	9.80696	10.4728	8.76374	10.3768	9.49487	8.74363	9.0842	0.0900337	0.66841
AT2G35100	ARAD1	21.3502	20.7607	19.1284	21.5905	19.7457	20.3155	17.5049	0.0973998	0.486694
AT5G44930	ARAD2	5.1632	4.33978	3.58684	5.46069	5.43236	5.1306	4.55519	-0.171808	0.393857
AT2G32480	ARASP	10.1785	10.5036	10.2034	13.2029	12.5422	13.0394	11.7245	-0.2305	0.0710827
AT1G05140	ARASP2	8.82493	7.83609	8.04974	13.1539	13.0418	11.6485	13.2236	-0.551063	2.89249e-06
AT1G75010	ARC3	8.39741	7.22657	6.73649	9.55542	9.39301	8.49667	8.16018	-0.19221	0.174402
AT3G19720	ARC5	24.1386	21.0428	19.0107	27.3278	25.5282	22.6253	21.1227	-0.113639	0.482602
AT5G42480	ARC6	11.5274	11.6428	9.0567	12.6924	12.8314	12.0336	11.5428	-0.133292	0.367966
AT2G26400	ARD	1.77329	6.03031	4.31509	1.36461	1.98645	1.85251	1.38094	0.897476	0.00229742
AT4G14716	ARD2	105.484	106.705	110.034	123.213	112.736	112.51	118.416	-0.0619722	0.635901
AT5G43850	ARD4	42.9184	41.4345	46.5236	50.1548	46.9851	47.8807	45.2825	-0.0653807	0.663055
AT1G01335	AREP1	0	0	0	0	0	0	0	NA	NA
AT1G59750	ARF1	46.0762	40.6556	37.2713	41.8946	38.8423	38.0298	34.3336	0.161204	0.183266
AT2G47170	ARF1	433.824	472.302	473.294	382.164	392.832	406.909	427.899	0.240143	0.0396675
AT2G28350	ARF10	18.8919	15.7654	14.5054	18.6181	16.9755	15.699	14.5773	0.0462211	0.818744
AT2G46530	ARF11	4.49558	3.36398	2.7955	2.48506	2.28941	2.18237	1.83155	0.664627	0.000423389
AT1G34310	ARF12	0.0759904	0	0.0235832	0	0	0	0	0.111741	NA
AT1G34170	ARF13	0	0	0	0	0	0	0	NA	NA
AT3G25730	ARF14	14.2812	26.6306	21.364	17.0076	19.6811	23.306	23.5072	0.0410703	0.915013
AT1G35540	ARF14	0	0	0	0	0	0	0	NA	NA
AT1G35520	ARF15	0	0	0	0	0	0.0200744	0	-0.0123087	NA
AT4G30080	ARF16	25.5856	20.3611	18.806	26.1414	25.6199	24.1187	22.3015	-0.126554	0.427553
AT1G77850	ARF17	5.99612	5.97745	5.17168	6.69882	6.73222	6.58523	6.47478	-0.153368	0.271339
AT3G61830	ARF18	14.8309	13.6548	11.615	11.8873	11.5455	10.4676	9.25012	0.349775	0.00699802
AT1G19220	ARF19	14.4793	10.3306	8.38173	13.6683	14.4097	12.8474	10.892	-0.160648	0.495406
AT5G62000	ARF2	65.0248	54.044	46.3906	65.4858	67.5063	51.0706	47.2587	-0.0109637	0.969736
AT1G35240	ARF20	1.5879	2.1148	1.21749	2.46784	1.95664	1.81361	2.756	-0.328871	0.268556
AT1G34410	ARF21	0	0	0	0	0.0305439	0	0	-0.0123087	NA
AT1G34390	ARF22	0	0	0	0	0	0	0	NA	NA
AT1G43950	ARF23	0	0	0	0	0	0	0	NA	NA
AT1G70490	ARF2-A	254.741	266.081	290.401	245.168	237.702	251.479	256.765	0.17715	0.164865
AT1G23490	ARF2-A	345.95	370.97	378.98	310.647	318.991	327.492	319.049	0.246208	0.0122246
AT2G33860	ARF3	16.3283	15.3162	13.4773	16.6247	17.5664	16.6856	15.7653	-0.0909016	0.480787
AT2G24765	ARF3	135.105	138.627	146.717	138.851	134.79	139.33	138.636	0.0781116	0.545496
AT2G36080	ARF31	7.74143	9.42377	8.17848	6.61236	7.19969	7.24775	8.62812	0.223759	0.230604
AT5G60450	ARF4	20.476	22.1013	17.7774	20.7683	22.4048	18.6692	17.4901	0.0756309	0.661679
AT4G02870	ARF42	0	0	0	0	0	0	0	NA	NA
AT4G05630	ARF46	0	0	0	0	0	0	0	NA	NA
AT1G19850	ARF5	15.4831	13.5699	10.7417	16.9113	17.6478	15.071	14.7605	-0.214337	0.175525
AT1G30330	ARF6	39.2169	33.7383	23.9036	41.743	39.5216	36.0983	31.479	-0.140805	0.527191
AT2G31720	ARF70	0	0	0	0	0	0	0	NA	NA
AT5G37020	ARF8	30.9886	27.363	20.5446	34.6452	35.2893	31.1516	29.7101	-0.247381	0.124324
AT4G23980	ARF9	39.4923	29.3607	26.087	32.2406	30.6117	26.9547	26.6545	0.162497	0.390387
AT3G62290	ARFA1E	886.648	890.921	957.75	1010.76	974.688	983.503	979.226	-0.0559491	0.6546
AT4G08900	ARGAH1	25.2603	27.154	26.7071	25.981	25.5493	27.92	25.498	0.0605494	0.703658
AT4G08870	ARGAH2	0.158858	0.178718	0.211288	0.256136	0.111856	0.233807	0.1296	0.0188703	0.973384
AT3G59900	ARGOS	4.01022	10.2822	8.33558	3.49268	3.50501	5.69108	6.30234	0.505637	0.118744
AT4G34370	ARI1	20.9603	17.9611	20.0503	21.4878	24.7645	20.8139	19.659	-0.0793393	0.624517
AT2G31760	ARI10	0	0	0	0	0	0	0	NA	NA
AT1G05880	ARI12	0.370594	3.69674	1.26513	0.0760492	0.0304436	0.156639	0.164607	0.828082	0.00167422
AT5G63750	ARI13	0.0763762	0.225553	0.189623	0.104487	0.0941125	0.0403525	0.145389	0.263411	0.492926
AT5G63730	ARI14	0	0	0	0	0	0	0	NA	NA
AT5G63760	ARI15	23.6206	25.6776	23.4352	26.1974	25.1012	23.5173	25.6359	0.00544475	0.976331
AT5G08730	ARI16	0.193489	0.19047	0.283085	0.0567225	0.0340603	0.021906	0.0526178	0.700793	0.0191278
AT2G16090	ARI2	8.64186	8.62853	7.8016	9.67447	10.1353	9.91847	9.00375	-0.152762	0.213463
AT3G27710	ARI3	0.12134	0	0.158159	0.0498	0.119614	0.0576976	0.230981	-0.0504259	0.910047
AT3G27720	ARI4	0	0	0	0	0	0.024138	0	-0.0123087	NA
AT1G05890	ARI5	37.5617	35.5771	38.2777	48.5004	50.0564	41.71	37.4251	-0.189697	0.176929
AT2G31510	ARI7	39.9597	35.5054	33.3833	40.7675	40.0035	38.3166	36.059	-0.0405076	0.762699
AT1G65430	ARI8	36.2286	35.5231	33.7111	36.0452	36.7712	36.3851	34.6371	0.0221439	0.861689
AT2G31770	ARI9	0	0	0	0	0	0	0	NA	NA
AT5G19330	ARIA	71.7852	58.1853	57.437	85.6518	85.8884	74.5912	66.5418	-0.256052	0.0560961
AT4G11400	ARID2	1.14936	1.27542	0.875525	1.37227	1.44201	1.01024	1.05417	-0.0685806	0.865227
AT2G17410	ARID3	34.4767	28.8653	25.1519	34.5902	35.6439	31.3963	28.2059	-0.0795847	0.665006
AT3G43240	ARID4	29.6641	27.6508	23.447	30.4837	30.3916	28.0776	26.5459	-0.0450256	0.77883
AT1G20910	ARID6	14.5193	15.6053	13.6789	15.2522	16.8261	15.4401	15.2531	-0.0460277	0.782771
AT1G01950	ARK2	18.7128	15.5166	14.7409	19.5029	17.8823	15.8432	15.0562	-0.00796811	0.972848
AT1G12430	ARK3	16.5282	12.6358	11.6059	20.0544	18.6706	14.4097	13.9304	-0.227028	0.264733
AT2G44080	ARL	5.12058	16.5376	15.0533	5.82973	6.91475	7.03221	9.14662	0.45633	0.217235
AT2G18390	ARL2	52.3276	49.8428	57.8982	63.9122	57.7719	56.3244	56.5012	-0.0744065	0.646325
AT3G49870	ARL8A	63.1414	60.8433	65.6425	75.7026	71.0171	75.7725	79.6612	-0.19622	0.0957928
AT5G67560	ARL8B	64.4188	65.54	64.8689	61.5976	64.0033	64.4417	67.2976	0.0666645	0.621192
AT5G37680	ARL8C	14.6084	16.3597	17.7652	14.6942	13.804	14.4066	16.0133	0.18555	0.312708
AT3G49860	ARL8D	33.1628	37.7461	33.5558	34.4992	33.3439	35.8638	39.2361	0.0144701	0.952067
AT4G34940	ARO1	0	0	0	0.0190985	0	0	0	-0.0123087	NA
AT5G66200	ARO2	46.0477	43.5079	42.069	43.8848	43.0629	37.2139	34.6206	0.197418	0.0851913
AT4G36030	ARO3	0	0	0	0	0	0	0	NA	NA
AT3G26600	ARO4	13.5832	13.4248	12.7477	12.7833	14.1677	13.2225	12.2898	0.0699066	0.611724
AT2G41460	ARP	7.09447	7.271	6.52028	8.21488	8.58466	7.58811	7.18644	-0.117852	0.440266
AT1G43170	ARP1	1524.65	1546.92	1425.5	1338.96	1329.3	1365.48	1414.95	0.188602	0.0361215
AT3G54770	ARP1	75.9403	71.4647	74.2299	58.3307	54.8883	50.784	52.0828	0.499633	3.88354e-11
AT3G27000	ARP2	18.7717	20.0165	20.0598	18.2106	18.8499	19.1669	17.4567	0.142977	0.269576
AT1G61580	ARP2	111.813	108.065	113.151	79.6002	77.9286	87.0722	91.7939	0.437089	9.70125e-05
AT1G13180	ARP3	18.7573	18.0685	15.6736	17.9613	17.3831	17.3636	17.9595	0.0376452	0.822095
AT1G18450	ARP4	68.6386	66.1732	65.6873	74.7051	69.1944	71.8569	66.2285	-0.0208465	0.87878
AT3G12380	ARP5	14.7719	13.2636	12.3914	16.1133	14.5978	13.7642	11.6063	0.000284269	0.999166
AT3G33520	ARP6	26.6116	23.142	24.3874	26.264	25.5494	23.0524	23.3411	0.0652037	0.653283
AT3G60830	ARP7	29.9541	31.2621	30.4524	28.7837	28.3208	29.07	31.3867	0.107104	0.43623
AT5G56180	ARP8	19.6548	21.2384	19.5403	18.5209	20.2105	20.8405	19.9975	0.0701311	0.652869
AT5G43500	ARP9	19.1517	14.0974	15.1514	17.6995	20.855	18.1103	16.6632	-0.12258	0.50027
AT2G30910	ARPC1A	12.0302	12.8047	13.4406	13.2693	12.8783	13.2881	13.6211	-8.83126e-05	0.999472
AT2G31300	ARPC1B	7.93272	9.37621	9.02398	8.31129	9.6028	8.58895	8.534	0.0596766	0.785219
AT1G30825	ARPC2A	18.6151	16.883	16.9373	16.295	18.3664	17.0223	18.7709	0.0413703	0.831294
AT2G33385	ARPC2B	2.17631	2.45973	2.90174	2.4811	2.25131	2.1932	2.86416	0.0827545	0.808334
AT1G60430	ARPC3	18.7628	18.4321	16.8244	16.8845	17.8611	18.4043	17.5656	0.0761676	0.635966
AT4G14147	ARPC4	16.7623	18.9778	18.7419	18.2317	19.1762	17.6408	21.776	-0.0231899	0.926553
AT4G01710	ARPC5A	17.5852	20.7387	20.3845	18.9811	20.2208	20.4907	23.4491	-0.0300684	0.908955
AT5G65274	ARPC5B	0	0	0	0	0	0	0	NA	NA
AT2G02850	ARPN	47.1344	72.3	73.7025	55.2509	59.7012	69.9272	82.9024	-0.000200371	0.999472
AT3G16857	ARR1	44.2108	33.7422	34.4662	43.9693	48.1503	40.9285	35.8745	-0.110691	0.543583
AT4G31920	ARR10	66.7099	67.2441	54.5631	63.7563	63.0212	60.9549	55.8591	0.0973085	0.461887
AT1G67710	ARR11	12.2458	8.15631	10.56	21.3226	24.8018	19.8821	18.6451	-0.907789	3.39975e-10
AT2G25180	ARR12	40.922	36.2492	33.4587	40.2088	41.8793	38.2708	34.8425	-0.01722	0.920985
AT2G27070	ARR13	0	0	0	0	0	0	0	NA	NA
AT2G01760	ARR14	3.65458	3.04831	2.51943	4.494	3.47198	2.87418	2.76149	-0.0744717	0.833034
AT1G74890	ARR15	10.04	3.58271	6.58226	8.79922	6.03114	2.75173	4.34004	0.235709	0.56326
AT2G40670	ARR16	2.76135	2.65405	3.07699	1.38317	1.41998	1.39575	1.73836	0.869009	3.7832e-06
AT3G56380	ARR17	3.57893	2.30078	2.58407	2.32319	0.450004	0.92615	0.764703	0.758344	0.0197227
AT5G58080	ARR18	0.021423	0.0843548	0.119673	0.043962	0.026398	0.0169779	0	0.289641	NA
AT4G16110	ARR2	28.1056	23.2336	22.5732	26.4056	29.8548	25.5211	23.2861	-0.0347926	0.860523
AT3G62670	ARR20	0.0704735	0	0	0	0	0	0	0.0348601	NA
AT5G07210	ARR21	0	0	0	0	0	0	0	NA	NA
AT3G04280	ARR22	0	0	0	0	0	0	0	NA	NA
AT5G62120	ARR23	0	0	0.095948	0	0	0	0	0.0177078	NA
AT5G26594	ARR24	0	0	0	0	0	0	0	NA	NA
AT1G59940	ARR3	47.5829	36.5029	48.0517	34.1261	32.5408	34.5446	33.5245	0.420424	0.00171362
AT1G10470	ARR4	103.975	84.3164	97.8453	121.709	117.813	116.827	120.352	-0.258667	0.0168607
AT3G48100	ARR5	46.1345	26.2007	32.6637	59.3457	49.4831	38.4123	47.0216	-0.371027	0.09336
AT5G62920	ARR6	34.3719	31.2164	33.4416	45.0442	44.1457	40.8479	46.3488	-0.351795	0.000447875
AT1G19050	ARR7	15.7003	18.5652	15.3305	24.9005	27.5448	24.5438	30.8437	-0.609287	2.58142e-05
AT2G41310	ARR8	37.6533	33.8785	36.9893	44.1253	47.3361	43.9081	46.1348	-0.264681	0.00486351
AT3G57040	ARR9	33.2698	34.9324	31.5966	40.054	38.764	35.9803	40.9663	-0.167441	0.14951
AT1G01020	ARV1	12.987	16.3763	16.5051	13.5611	16.3923	16.668	15.9161	0.0238155	0.932013
AT4G01510	ARV2	5.43906	4.9177	5.31163	5.2471	5.35443	5.15387	5.71144	0.0146584	0.958776
AT2G37630	AS1	17.256	13.793	14.2929	18.405	18.1925	16.3026	14.2761	-0.0901655	0.62658
AT1G65620	AS2	0.665344	0.586017	0.733567	0.592847	0.798277	0.943573	0.416626	0.000210314	0.999472
AT5G05730	ASA1	28.4879	18.588	22.1757	31.4994	27.2551	22.5283	20.643	-0.0768071	0.785522
AT2G29690	ASA2	24.2849	23.7018	20.5035	25.1689	23.3262	22.3392	24.191	-0.00355849	0.985786
AT3G51970	ASAT1	4.02761	4.39338	4.66196	4.16975	6.17012	4.94604	5.59479	-0.176145	0.504353
AT1G25220	ASB1	24.9166	24.2772	22.0659	26.7843	23.7677	25.7311	28.9108	-0.0918536	0.589936
AT5G57890	ASB2	9.69694	11.4922	11.2232	10.1446	10.4025	10.0356	9.51906	0.157979	0.377969
AT3G10740	ASD1	45.9711	28.2646	32.2197	82.7026	78.9707	66.1736	67.157	-0.923453	9.31932e-10
AT5G26120	ASD2	0.2197	0.157288	0.204547	0.102465	0.123054	0.126628	0.0950496	0.3783	0.327199
AT2G16570	ASE1	25.5349	28.0973	21.8743	21.6894	19.8534	22.287	21.4212	0.279755	0.0325481
AT4G34740	ASE2	17.8715	22.1968	16.5248	15.9689	15.6039	16.478	17.5543	0.24023	0.142549
AT4G38880	ASE3	0.0282291	0	0.0262822	0	0	0	0	0.0431494	NA
AT1G66740	ASF1A	25.8431	28.3004	28.3174	27.6294	25.447	26.1615	28.9858	0.0750676	0.671728
AT5G38110	ASF1B	26.6811	26.7043	29.137	26.0779	31.3181	31.2014	32.9036	-0.0834337	0.678869
AT1G76710	ASHH1	12.829	12.1203	13.1867	16.741	18.3015	14.2271	13.1735	-0.221306	0.166655
AT2G44150	ASHH3	20.8728	17.4977	17.0985	20.584	18.7825	18.3539	19.2114	-0.00343017	0.987413
AT3G59960	ASHH4	0.0302333	0	0	0.0620415	0	0	0	-0.0127671	NA
AT2G19640	ASHR2	22.7127	25.8534	22.7019	20.0631	18.1434	19.5725	19.5306	0.339559	0.00270724
AT4G30860	ASHR3	11.3275	12.1644	11.0941	12.2514	13.3538	13.6406	12.1116	-0.0968257	0.541465
AT1G54060	ASIL1	31.226	28.624	29.501	32.2755	32.3639	29.8341	28.5524	0.0111441	0.944233
AT3G14180	ASIL2	21.9325	19.6819	21.4992	24.0638	26.8618	22.8794	20.3868	-0.0988224	0.527295
AT5G26751	ASK1	81.6337	75.3456	76.8612	86.373	92.8121	92.008	93.1196	-0.166769	0.0908768
AT1G10940	ASK1	67.5325	65.7438	74.3857	70.9669	73.4995	62.357	65.2762	0.0826141	0.572707
AT3G21860	ASK10	0	0	0	0	0	0.0494096	0	-0.0123087	NA
AT1G09840	ASK10	57.6282	57.2275	47.1808	56.6557	57.1272	53.2989	53.7862	0.0217574	0.894365
AT4G34210	ASK11	0.0858143	0.16895	1.19844	0.0880494	0.317227	0.272034	0.0816776	0.26741	0.386373
AT4G34470	ASK12	0	0	0	0.0760492	0	0.0587398	0	-0.0292874	NA
AT3G60010	ASK13	0	0.193752	0.183249	0.0673168	0	0.051995	0	0.166407	NA
AT2G03170	ASK14	0	0	0	0	0	0	0	NA	NA
AT3G25650	ASK15	0	0	0.0786989	0	0	0.0669898	0.080454	-0.0153856	NA
AT2G03190	ASK16	0	0	0	0	0	0	0	NA	NA
AT2G20160	ASK17	0.0667726	0	0	0	0	0	0.0635539	0.00599079	NA
AT1G10230	ASK18	30.3761	35.4912	42.3776	30.0021	29.7342	34.0477	35.8471	0.192443	0.400031
AT2G03160	ASK19	0	0	0	0	0	0	0	NA	NA
AT2G45950	ASK20	7.51691	7.32706	7.18717	8.44993	8.99009	8.27879	7.76831	-0.126735	0.364004
AT3G61415	ASK21	11.6211	11.6832	12.6869	11.5292	12.1194	12.5411	12.1592	0.0428782	0.831001
AT3G05840	ASK3	98.8445	111.336	103.463	93.6047	95.8481	100.951	105.881	0.127817	0.371564
AT2G25700	ASK3	0	0	0	0	0	0	0	NA	NA
AT1G20140	ASK4	21.2739	23.8426	26.3487	20.0007	20.9475	21.2993	20.834	0.243861	0.102695
AT3G60020	ASK5	0	0.0594831	0.0562586	0.0619999	0.0744585	0.0957765	0	-0.0385318	NA
AT5G14640	ASK5	83.3287	83.0021	71.7342	76.2457	81.5881	82.8493	82.3118	0.0269558	0.87037
AT2G30980	ASK6	105.9	108.353	98.9748	110.353	110.974	107.318	103.708	0.00582845	0.964305
AT3G53060	ASK6	0	0	0	0	0	0	0	NA	NA
AT4G18710	ASK7	96.5096	94.4199	85.7535	113.447	114.455	111.304	108.43	-0.221471	0.000904394
AT3G21840	ASK7	0	0	0	0	0	0	0	NA	NA
AT4G00720	ASK8	87.2041	71.3802	71.0822	95.7041	91.5077	87.3948	77.6833	-0.142137	0.283971
AT3G21830	ASK8	0	0.0968059	0	0	0	0	0	0.0177078	NA
AT1G06390	ASK9	58.3934	57.8564	53.6346	62.6188	66.8008	61.924	61.4645	-0.101048	0.270427
AT3G21850	ASK9	0	0	0.071961	0	0.0952406	0	0	0.00637809	NA
AT3G12890	ASML2	0	0	0	0.0446615	0.160908	0	0.207148	-0.199854	NA
AT4G35160	ASMT	54.894	62.0354	45.5228	81.5723	58.7065	62.3365	75.7802	-0.286618	0.125821
AT3G47340	ASN1	26.4156	22.1846	14.8297	24.3039	9.19582	10.4608	11.4838	0.401645	0.282229
AT5G65010	ASN2	57.1225	53.5562	49.6335	52.7222	53.6465	52.341	53.4425	0.063452	0.566364
AT5G10240	ASN3	69.5594	68.8241	63.4372	57.0497	61.5771	63.9826	57.1239	0.216233	0.0235279
AT3G56450	ASNAP1	7.32611	9.57694	10.4146	8.64851	7.66845	9.20846	9.40975	0.10437	0.707025
AT3G56190	ASNAP2	152.799	145.955	152.348	156.303	159.194	150.076	148.42	0.0270024	0.811635
AT2G30970	ASP1	141.327	156.895	155.813	141.258	142.89	151.431	156.953	0.0837098	0.592828
AT5G19550	ASP2	182.263	241.655	236.282	141.28	155.444	156.304	153.481	0.56327	3.13381e-05
AT5G11520	ASP3	155.065	178.132	180.142	152.831	174.364	172.422	181.189	0.0615879	0.750113
AT1G62800	ASP4	60.7372	53.9926	51.5581	68.5831	54.9097	57.9065	58.9761	-0.0605379	0.720808
AT4G31990	ASP5	184.91	185.413	179.398	165.116	167.613	166.691	175.395	0.170897	0.0565722
AT3G18490	ASPG1	75.7013	64.5047	58.5113	76.9169	68.6365	68.3653	62.5439	-0.00701247	0.973079
AT3G20015	ASPG2	64.3888	60.4969	55.3082	58.4185	54.8054	51.9025	46.5304	0.233263	0.0257447
AT2G33550	ASR3	45.2721	49.737	50.6546	39.2072	35.9946	36.462	32.4527	0.473364	6.01671e-06
AT1G67370	ASY1	3.00922	2.94154	2.82127	2.72054	3.50059	2.36816	2.5437	0.125491	0.62902
AT4G32200	ASY2	3.79357	3.06935	2.6804	4.40425	3.27857	3.04763	3.17544	-0.06723	0.812304
AT2G46980	ASY3	7.23938	6.11654	5.52449	6.41123	6.8951	5.7188	5.40359	0.0956294	0.611079
AT5G46400	AT PRP39-2	7.88899	6.00662	5.27692	9.01131	9.4536	7.06143	6.1479	-0.227783	0.314863
AT5G55380	AT1	6.48227	5.14498	4.42371	5.5716	5.64569	5.29864	5.36223	0.0180052	0.954566
AT3G28290	AT14A	0	0	0	0	0	0	0	NA	NA
AT3G28300	AT14A	0	0	0	0	0	0	0	NA	NA
AT2G01340	At17.1	12.134	13.9991	16.6293	13.944	12.4997	12.5012	10.5327	0.245459	0.239764
AT5G55370	AT2	1.44104	1.3351	1.49949	1.696	1.619	2.04894	1.12953	-0.102568	0.811229
AT4G27140	AT2S1	0	0	0	0	0	0	0	NA	NA
AT4G27150	AT2S2	0	0	0	0	0	0	0	NA	NA
AT4G27160	AT2S3	0	0	0	0	0	0	0	NA	NA
AT4G27170	AT2S4	0.852904	0.452089	0.794081	1.14439	1.21266	1.19588	0.999126	-0.37488	0.327108
AT5G55360	AT3	1.89938	1.50313	1.3523	1.41387	1.51442	1.94801	1.59514	0.00755029	0.987729
AT5G03545	AT4	6.51033	5.03204	5.56744	7.62003	6.2989	7.52905	7.0227	-0.24657	0.254694
AT5G55350	AT4	2.1237	2.16658	2.01318	1.5055	1.47497	1.31584	1.76407	0.43108	0.114455
AT5G55340	AT5	0.772696	0.919103	0.449628	0.891924	0.436395	0.816491	0.949954	-0.0542322	0.918432
AT1G14420	AT59	0	0	0	0	0	0	0	NA	NA
AT1G05630	AT5PTASE13	11.6525	8.07196	8.0259	10.2188	9.12236	7.96309	6.87778	0.155492	0.505152
AT5G55330	AT6	0	0	0.0594416	0	0	0.0252988	0	0.0325283	NA
AT5G55320	AT7	0	0	0	0.0346402	0	0	0	-0.0123087	NA
AT4G02970	AT7SL-1	22.4304	30.1691	35.6672	28.1416	29.0075	29.4364	28.0603	0.0912262	0.73697
AT3G15400	ATA20	1.83303	1.94539	1.97326	2.40974	2.39987	2.7011	1.90823	-0.208939	0.454839
AT4G28395	ATA7	0	0	0	0	0	0	0	NA	NA
AT3G08010	ATAB2	8.81608	7.28993	7.35441	12.4831	11.8194	10.089	10.8077	-0.446732	0.00158245
AT2G28210	ATACA2	1.91421	2.87209	2.86013	2.59764	3.50006	4.18406	4.31975	-0.38669	0.14983
AT5G56330	ATACA8	0	0	0	0	0	0	0.033512	-0.0123087	NA
AT5G19140	ATAILP1	97.6519	91.828	107.391	76.064	80.2324	73.9282	73.7532	0.427216	1.14576e-05
AT4G36760	ATAPP1	88.9013	82.5308	82.432	78.967	76.2869	76.6014	71.9434	0.208854	0.0028633
AT4G14710	ATARD2	69.4806	76.2934	84.4992	72.88	77.2578	72.8275	73.3737	0.106612	0.496132
AT5G14670	ATARFA1B	0	0.0435626	0.123604	0.0908117	0.0545299	0.0350711	0.04212	0.0130741	NA
AT1G10630	ATARFA1F	198.286	206.559	224.645	193.155	184.902	204.571	202.099	0.148253	0.284269
AT2G15310	ATARFB1A	8.64903	10.2315	8.15621	7.12229	6.72386	6.44259	6.71288	0.442234	0.00391046
AT5G17060	ATARFB1B	32.8773	34.2699	35.4795	28.2623	29.7563	30.0392	28.4153	0.280941	0.0075758
AT3G03120	ATARFB1C	17.0072	19.4952	20.2942	18.077	20.0456	19.4405	17.901	0.0614726	0.755677
AT3G22950	ATARFC1	68.5282	81.3724	80.6969	64.3249	65.4524	71.8703	71.1701	0.218066	0.148278
AT1G02440	ATARFD1A	1.46984	1.40023	1.14775	1.70272	0.993223	1.35274	1.2636	0.0406241	0.934133
AT1G02430	ATARFD1B	2.08974	1.78284	1.94561	1.66768	1.60224	2.20818	1.547	0.145757	0.699315
AT2G31780	ATARI11	0.0281586	0.0277192	0	0	0.0346978	0.022316	0	0.0245616	NA
AT5G52210	ATARLB1	30.3261	30.8121	33.9323	30.516	31.3166	31.2006	31.7581	0.0768978	0.630382
AT1G73910	ATARP4A	2.18124	1.53371	1.86502	2.00968	2.02954	2.29311	2.41505	-0.150881	0.671855
AT5G64940	ATATH13	28.4169	31.7852	18.7318	38.2869	32.5427	34.2444	31.3945	-0.296067	0.135105
AT2G39190	ATATH8	15.3856	12.9455	10.2197	20.1697	17.872	16.8922	14.6295	-0.357027	0.0318717
AT2G40090	ATATH9	16.0522	17.2982	14.9659	14.6122	16.171	15.4323	12.2567	0.189069	0.210101
AT2G25880	AtAUR2	13.6231	14.3444	12.5952	14.0752	13.5603	15.2323	15.0251	-0.0451686	0.808043
AT1G55590	ATB	18.1488	17.9284	15.6704	22.8953	22.2063	20.8505	20.1665	-0.257529	0.00913624
AT1G51690	ATB ALPHA	36.1618	33.1088	31.6476	36.295	36.5632	34.3205	31.9442	0.00779428	0.957318
AT1G60710	ATB2	235.312	250.419	242.132	211.801	201.754	195.64	203.897	0.306529	9.32613e-05
AT5G62100	ATBAG2	4.25332	3.6374	3.95997	4.33682	4.68418	4.27669	4.09889	-0.0751336	0.755622
AT1G04020	ATBARD1	18.7106	15.8744	14.4885	17.6479	15.0489	15.9534	13.7549	0.116378	0.497867
AT4G33580	ATBCA5	131.78	120.709	124.921	117.433	115.824	123.976	122.344	0.120676	0.272021
AT1G10060	ATBCAT-1	0.397314	0.221064	0.337746	0.230418	0.638582	0.451777	0.509696	-0.278939	0.492284
AT5G65780	ATBCAT-5	20.5314	20.7773	20.4657	19.869	18.8397	20.3745	19.0559	0.128511	0.208199
AT5G42100	ATBG_PPAP	60.6107	61.2074	57.1181	54.6675	53.8449	54.2583	50.2314	0.216246	0.00292818
AT3G51960	ATBZIP24	3.41621	3.02038	2.945	4.51131	4.83318	3.98587	4.15474	-0.386236	0.0402099
AT2G17770	ATBZIP27	4.83265	6.27691	4.78056	4.78635	4.59024	3.85652	4.12056	0.315982	0.129935
AT5G15830	AtbZIP3	44.6376	35.9793	51.1331	43.0736	51.3018	40.7172	42.8525	0.0398045	0.882534
AT3G30530	ATBZIP42	0.105463	0.570996	0.441854	0.0541051	0.0649772	0	0.0501898	0.598896	0.0265536
AT2G04038	AtbZIP48	0.540579	0.266071	0.419413	0.462215	1.11019	0.357011	0.51452	-0.164216	0.708443
AT3G49760	AtbZIP5	25.2674	28.7951	26.7647	23.4933	19.8245	20.6641	21.9372	0.365209	0.00506355
AT1G06850	AtbZIP52	31.2315	34.6306	31.4366	28.5381	26.1402	27.8802	29.9223	0.250399	0.043028
AT1G13600	AtbZIP58	8.31998	6.63684	9.39335	8.97824	6.42228	6.89682	5.64337	0.242748	0.352383
AT2G22850	AtbZIP6	0.0538322	0.0794882	0.0751793	0.220937	0.0331667	0.0639938	0.0768559	-0.0986718	NA
AT4G37730	AtbZIP7	14.9708	14.4196	17.1826	15.8904	15.3861	12.9129	13.4507	0.161494	0.357854
AT5G60830	AtbZIP70	0	0	0	0.0745796	0	0	0	-0.0123087	NA
AT5G08141	AtbZIP75	0.0681848	0.201362	0.190447	0.0699607	0.0840189	0.162111	0.129796	0.0852482	NA
AT5G20854	ATC2	0	0	0	0	0	0	0	NA	NA
AT5G21222	ATC401	2.5517	1.91696	1.71302	4.21662	5.08048	3.69327	3.24679	-0.820409	5.36573e-06
AT4G34490	ATCAP1	149.744	138.503	132.695	134.034	131.576	130.494	131.867	0.140447	0.0770428
AT1G55720	ATCAX6	0	0.0305598	0.0289032	0	0	0	0.0590955	0.018293	NA
AT4G26570	ATCBL3	81.249	79.6962	81.1949	79.0603	76.2999	76.4294	75.019	0.12778	0.141241
AT4G15130	ATCCT2	11.4492	12.3147	11.6131	12.2728	12.8459	12.4073	11.4891	0.0017249	0.994337
AT4G22330	ATCES1	92.2607	97.4433	98.1935	95.8406	96.8011	98.7184	101.062	0.0235304	0.886503
AT2G41510	ATCKX1	1.66516	1.67442	0.866843	1.94735	1.67678	1.40479	1.12476	-0.0615816	0.888544
AT2G24610	ATCNGC14	26.1093	24.3392	21.3903	22.6264	23.6833	22.9741	20.7467	0.14013	0.22779
AT2G23980	ATCNGC6	29.9	26.6518	25.0057	33.9034	35.7776	31.0539	27.9784	-0.180373	0.147498
AT3G15352	ATCOX17	13.1136	15.6606	15.8398	11.8972	13.0547	13.7292	14.4522	0.203896	0.280057
AT1G66590	ATCOX19-1	2.90818	4.15308	4.42371	2.73177	4.23968	3.76553	3.70366	0.122101	0.72794
AT5G49480	ATCP1	174.051	350.708	266.793	193.13	195.277	241.929	273.715	0.235207	0.423325
AT3G17470	ATCRSH	7.49375	5.60291	5.23781	8.99672	8.93611	8.16812	7.69726	-0.387823	0.0130424
AT5G56340	ATCRT1	30.9505	30.2936	28.91	28.1562	29.2412	28.49	29.6508	0.109103	0.329682
AT1G27840	ATCSA-1	21.8241	20.9194	21.749	22.7689	21.3838	22.9278	19.8775	0.0385419	0.811273
AT4G16590	ATCSLA01	0	0	0	0	0	0.0194099	0	-0.0123087	NA
AT5G16190	ATCSLA11	6.16698	5.71824	5.59348	8.36876	9.43759	7.56757	8.10398	-0.442393	0.000348795
AT4G15320	ATCSLB06	0	0	0	0	0	0	0	NA	NA
AT2G25900	ATCTH	15.3579	4.16719	11.9155	37.0461	51.9509	34.2901	35.2554	-1.01232	0.000830296
AT2G25620	AtDBP1	33.0452	40.6272	30.3952	29.0484	27.868	30.962	30.3146	0.26995	0.0703457
AT1G56280	ATDI19	333.942	307.195	336.876	551.956	496.977	474.897	487.507	-0.554861	2.27578e-11
AT4G15910	ATDI21	289.22	290.418	386.376	396.393	373.893	367.389	372.341	-0.158579	0.391036
AT1G73330	ATDR4	973.076	619.552	693.681	3069.32	2235.04	2198.33	2173.05	-1.46672	3.45307e-21
AT1G07645	ATDSI-1VOC	0	0.0657306	0.0621675	0	0	0.0529179	0	0.0442315	NA
AT1G64750	ATDSS1(I)	162.847	181.213	203.72	164.17	169.744	179.481	193.593	0.0983617	0.619949
AT4G25640	ATDTX35	76.5083	120.961	55.4449	107.537	101.505	126.94	124.289	-0.340774	0.192217
AT5G23800	ATDUF10	1.71697	2.35735	2.22957	2.43392	2.3384	2.1485	1.80623	0.00911867	0.98105
AT5G05700	ATE1	28.6914	25.9119	25.6989	28.8899	29.1872	28.7785	27.5992	-0.0407895	0.74159
AT1G13690	ATE1	31.2255	31.459	33.2111	32.9511	34.223	34.6533	32.8068	-0.0175949	0.924282
AT3G11240	ATE2	10.8279	11.0897	10.6126	12.6133	12.2168	12.457	11.284	-0.104615	0.427205
AT4G05110	ATENT6	0.0724241	0.106941	0.0505719	0.092888	0.066932	0.0430476	0.0689329	0.070958	0.885013
AT5G10810	ATER	46.577	53.2853	53.578	50.3118	45.5748	50.0245	53.4035	0.0886307	0.635715
AT5G03540	ATEXO70A1	65.687	61.3949	57.9868	66.4627	66.787	61.1199	55.0574	0.0407091	0.772112
AT5G52340	ATEXO70A2	0.0601844	0.0394968	0	0.144088	0.0988809	0.0317978	0.0190944	-0.172685	NA
AT5G52350	ATEXO70A3	0.102529	0.22709	0.0715932	0.0262998	0.0631692	0.16251	0.0975864	0.162611	0.683764
AT1G07000	ATEXO70B2	22.1328	19.9913	21.1788	19.3924	17.3509	18.8922	16.9509	0.264748	0.0124603
AT5G13150	ATEXO70C1	14.8859	11.0197	10.9179	9.49533	9.94357	8.4771	7.53354	0.493638	0.000781607
AT5G13990	ATEXO70C2	24.695	19.3216	18.0934	17.5495	18.4923	17.217	14.7828	0.321311	0.0223627
AT1G72470	ATEXO70D1	21.7226	19.6411	21.2634	20.9657	24.9415	21.0884	18.4412	0.0259467	0.902437
AT1G54090	ATEXO70D2	32.316	26.6347	26.1598	33.3674	33.0197	28.7034	30.3337	-0.0864404	0.560535
AT3G14090	ATEXO70D3	14.6632	13.7454	13.2342	14.2349	17.5376	14.2094	14.7593	-0.0691348	0.678869
AT3G29400	ATEXO70E1	13.1683	11.8326	10.4061	12.8854	13.0651	11.8863	11.3895	-0.00494881	0.980853
AT5G61010	ATEXO70E2	22.7059	27.3066	23.5086	20.6308	25.636	27.5123	27.0273	0.0122673	0.965609
AT5G50380	ATEXO70F1	35.3946	32.4765	30.9443	37.2055	37.3892	33.259	31.4166	-0.0223144	0.888524
AT4G31540	ATEXO70G1	0	0	0	0	0	0	0	NA	NA
AT1G51640	ATEXO70G2	0	0	0	0	0	0	0	NA	NA
AT3G55150	ATEXO70H1	21.6706	23.4101	18.5417	19.4047	16.0166	16.6442	15.5739	0.364743	0.00455085
AT2G39380	ATEXO70H2	0.173776	0.106915	0.0606716	0.178302	0.107065	0.0516447	0.165399	-0.0291046	0.956984
AT3G09530	ATEXO70H3	0.0178553	0	0	0	0	0	0	0.0177078	NA
AT3G09520	ATEXO70H4	1.17984	2.62257	1.754	0.956739	0.820707	0.799302	0.887504	0.881944	0.000677005
AT2G28640	ATEXO70H5	0	0	0	0	0	0	0	NA	NA
AT1G07725	ATEXO70H6	0	0	0	0	0	0	0	NA	NA
AT5G59730	ATEXO70H7	0	0	0	0	0	0	0	NA	NA
AT2G28650	ATEXO70H8	2.74411	2.47236	2.85797	2.60084	2.77959	2.13787	2.16915	0.197479	0.414836
AT1G69530	ATEXPA1	54.4984	48.2228	52.4772	59.5978	41.895	47.3732	62.2234	0.0217622	0.942686
AT1G26770	ATEXPA10	9.64788	14.5004	10.8538	12.5802	10.6854	13.9267	14.3208	-0.0812036	0.78574
AT3G15370	ATEXPA12	8.68494	4.75393	6.5993	2.23778	4.17514	5.89521	5.22666	0.474894	0.133087
AT5G56320	ATEXPA14	109.009	52.4559	78.8527	109.704	90.5382	62.9899	69.5558	0.00219874	0.996276
AT1G76930	ATEXT4	1212.05	1098.44	795.35	1090.46	1073.07	1108.84	1021.82	-0.00187849	0.994337
AT2G35320	ATEYA	24.0297	23.5178	25.0273	24.0847	24.3822	23.8116	25.3869	0.0412608	0.810382
AT1G24150	ATFH4	18.9826	18.7023	16.2295	16.5928	16.3039	16.5419	15.5458	0.194452	0.058536
AT5G23990	ATFRO5	0.0568493	0	0.0352857	0.0388866	0	0	0	0.10528	NA
AT3G51790	ATG1	26.4744	28.5242	27.1669	21.9601	23.3314	23.7412	21.8513	0.315659	0.00256299
AT3G07525	ATG10	8.07352	9.17578	8.23421	7.90726	10.1745	9.04492	9.50063	-0.0479728	0.853115
AT4G30790	ATG11	15.8725	13.092	11.6208	15.8751	18.1412	14.4832	12.853	-0.117878	0.54893
AT1G54210	ATG12A	14.7547	14.7934	19.588	17.1014	16.6996	17.843	16.332	0.00591594	0.98531
AT3G13970	ATG12B	12.9293	11.8828	16.9912	12.3856	12.7596	12.831	13.9941	0.14465	0.56326
AT3G18770	ATG13B	4.91314	3.87642	3.54636	4.55021	5.21513	4.18537	4.58873	-0.10877	0.630866
AT5G50230	ATG16	24.597	24.4505	24.4314	25.485	27.2565	25.6089	23.5156	0.00160454	0.991887
AT3G62770	ATG18A	58.9924	62.2074	68.7537	51.0352	57.2845	57.8504	55.8631	0.23792	0.0720059
AT4G30510	ATG18B	10.5593	12.0669	12.5078	10.6466	10.7892	11.3718	11.9409	0.115074	0.550206
AT2G40810	ATG18C	6.77901	6.32057	7.13248	7.06868	7.33457	6.92301	6.92435	-0.00795271	0.974584
AT3G56440	ATG18D	5.74146	5.73407	6.12301	5.95526	5.09383	5.16236	5.46469	0.161876	0.356161
AT5G05150	ATG18E	0	0	0.0663381	0.036554	0.0438994	0.0847021	0.0339088	-0.0935957	NA
AT5G54730	ATG18F	14.1742	12.9029	13.6048	14.6034	18.9243	16.0971	14.8957	-0.1842	0.210739
AT1G03380	ATG18G	29.2973	20.6607	19.812	28.4217	30.2236	26.6477	23.6021	-0.1631	0.399736
AT1G54710	ATG18H	32.8701	26.1092	22.8803	29.8877	30.1231	28.0435	26.8899	-0.0214519	0.922473
AT3G61960	ATG1A	31.251	26.0716	25.1455	28.9582	31.2074	29.0476	27.8944	-0.035801	0.828366
AT2G37840	ATG1C	15.168	12.9702	13.1593	19.9098	21.4248	18.7856	18.421	-0.444282	8.51216e-07
AT3G19190	ATG2	19.2266	12.5303	11.3212	20.437	22.4932	17.2297	15.0499	-0.300659	0.176755
AT3G51800	ATG2	315.686	319.995	297.947	261.552	264.742	268.406	274.023	0.269878	0.000514113
AT4G17330	ATG2484-1	54.1714	36.0797	30.8704	55.3816	56.4185	42.3325	35.7967	-0.158699	0.565982
AT5G61500	ATG3	67.7652	62.1904	72.3618	68.3161	73.7221	65.3466	69.7178	0.0188057	0.919181
AT2G44140	ATG4A	18.8209	19.0244	17.1764	18.9565	18.7367	18.2128	17.901	0.0456606	0.705048
AT3G59950	ATG4B	35.0029	36.6079	36.1494	37.113	37.4672	39.5797	35.7721	-0.0053135	0.974788
AT5G17290	ATG5	13.3226	13.1968	12.6561	13.092	14.7208	13.1359	14.2877	-0.0236438	0.900311
AT3G61710	ATG6	22.5282	23.0032	22.1185	23.8714	25.2614	21.879	22.9627	-0.000687837	0.99713
AT5G45900	ATG7	23.8945	20.2786	19.5142	21.3114	23.4241	23.4082	20.9766	-0.0160033	0.933556
AT4G04620	ATG8B	17.8537	32.2447	37.7356	21.6058	21.4232	22.5932	21.9266	0.410764	0.104999
AT1G62040	ATG8C	41.3932	44.0846	52.1186	45.6263	47.7996	49.3317	52.7556	-0.0324182	0.896555
AT2G05630	ATG8D	38.334	45.8018	48.4048	40.0699	37.4346	42.2663	42.1415	0.17294	0.332514
AT2G45170	ATG8E	135.563	133.982	190.331	127.503	159.993	157.086	173.587	0.0425559	0.893335
AT4G16520	ATG8F	70.8071	71.3946	81.7282	81.8197	91.3979	89.7576	88.4371	-0.170865	0.216595
AT3G60640	ATG8G	17.0531	20.8048	22.4611	15.59	16.5318	14.9239	18.9235	0.317323	0.0908768
AT3G06420	ATG8H	135.352	123.816	146.675	123.786	127.568	138.92	140.412	0.0795973	0.659047
AT3G15580	ATG8I	54.4663	58.5434	68.4604	54.1575	57.8633	60.5465	60.9356	0.103355	0.593243
AT2G31260	ATG9	31.3521	27.8106	26.7802	28.8296	32.6334	28.4007	25.597	0.0446504	0.784276
AT5G05930	ATGC1	9.50734	9.71567	10.8276	11.7201	11.8853	11.4045	11.1676	-0.14062	0.323782
AT5G49150	ATGEX2	0	0	0	0.0137227	0.0164801	0.0105993	0	-0.0775731	NA
AT3G43860	AtGH9A4	0.020142	0	0	0.0206666	0	0	0	0.00602414	NA
AT2G44550	AtGH9B10	0	0	0	0	0	0	0	NA	NA
AT2G44560	AtGH9B11	0.0263658	0.0519087	0	0	0.0324886	0	0	0.0807833	NA
AT2G44570	AtGH9B12	0	0	0	0	0	0	0	NA	NA
AT4G02290	AtGH9B13	173.237	145.413	124.468	188.382	166.072	162.361	124.861	-0.0594657	0.808394
AT4G09740	AtGH9B14	0	0	0	0	0	0	0	NA	NA
AT4G23560	AtGH9B15	0.0445371	0.087684	0.0621981	0.137091	0.164639	0.105888	0.0635852	-0.226106	0.565966
AT4G39000	AtGH9B17	2.66801	1.60798	1.6729	3.04477	3.42177	3.30108	2.85034	-0.53241	0.0184809
AT4G39010	AtGH9B18	1.47919	1.50161	1.82905	1.162	1.13918	0.934152	1.1879	0.501713	0.0446024
AT1G19940	AtGH9B5	3.27032	4.14459	2.57074	2.21021	2.21999	2.43657	2.38577	0.506778	0.0141979
AT1G23210	AtGH9B6	5.31364	3.05125	5.05024	4.77054	5.86556	5.89995	5.21555	-0.196926	0.483282
AT1G75680	AtGH9B7	160.941	152.525	133.031	161.181	148.269	158.35	161.254	-0.0265885	0.874795
AT2G32990	AtGH9B8	46.6488	40.8477	34.1248	64.8897	50.9946	55.032	53.4282	-0.395509	0.00359287
AT2G44540	AtGH9B9	0	0	0	0	0	0	0.0268851	-0.0123087	NA
AT1G48930	AtGH9C1	46.9201	41.6316	44.0273	27.9691	34.3464	35.4966	34.7364	0.446702	0.000430563
AT1G64390	AtGH9C2	129.025	118.163	83.7461	160.472	106.831	124.984	127.192	-0.168798	0.470782
AT4G11050	AtGH9C3	11.1658	12.3407	10.0554	6.82522	6.5979	7.93658	5.87907	0.722851	7.72122e-08
AT3G01640	ATGLCAK	35.2989	32.6898	34.8683	33.6944	33.7588	33.9449	35.4996	0.0557633	0.702468
AT2G24710	ATGLR2.3	1.4624	2.12226	1.57209	0.309378	0.724516	1.06338	0.746174	0.919229	0.0010918
AT4G31710	ATGLR2.4	2.61577	2.23698	2.51147	1.20775	1.71233	1.96937	1.60273	0.56427	0.00744873
AT2G29110	ATGLR2.8	0.13537	0.133257	0.0700187	0.138896	0.037068	0.0476808	0.014316	0.295727	0.423693
AT2G29100	ATGLR2.9	0.0948616	0.124508	0.176638	0.0648882	0.0584454	0.100238	0.0300963	0.398419	0.275478
AT1G11840	ATGLX1	737.499	729.891	652.828	867.819	721.354	767.539	756.055	-0.0820408	0.54062
AT4G01950	ATGPAT3	28.4404	31.2794	25.7137	23.5425	22.7749	26.4106	23.8283	0.27905	0.029377
AT3G24170	ATGR1	242.185	309.389	265.368	216.305	231.288	246.226	234.718	0.273706	0.0494894
AT2G06200	AtGRF6	4.05087	5.69665	6.58087	5.59839	5.7556	7.04313	7.78989	-0.1779	0.569616
AT2G05440	ATGRP9	2562.2	3080.09	2697.19	6180.49	6610.94	5920.08	5624.56	-1.03922	6.52027e-30
AT3G07160	ATGSL10	54.2256	39.8644	30.0896	54.3465	55.0916	45.1308	38.115	-0.149154	0.566987
AT1G66200	ATGSR2	2269.61	2312.62	2327.19	1767.54	1424.1	1704.48	1755.8	0.503597	1.08856e-05
AT1G02950	ATGSTF4	18.6621	18.0541	18.4449	24.3832	26.0544	20.2905	21.175	-0.247698	0.0801253
AT1G02940	ATGSTF5	0.0462957	0	0	0	0	0	0	0.0177078	NA
AT1G78360	ATGSTU21	4.87713	5.92778	4.63343	1.88932	1.96236	2.9186	2.41575	0.996836	5.28782e-06
AT2G02390	ATGSTZ1	124.549	161.398	176.553	124.241	148.683	148.644	159.914	0.131971	0.571535
AT1G33240	AT-GTL1	50.9414	40.5941	37.3359	43.3649	46.3279	33.6574	34.7816	0.165436	0.384655
AT5G61250	AtGUS1	22.7706	14.7556	16.4035	27.6492	24.0613	23.0866	22.803	-0.360857	0.032993
AT5G07830	AtGUS2	27.7919	27.0898	24.9574	34.6924	32.4884	27.3281	25.3742	-0.107158	0.527224
AT5G34940	AtGUS3	26.4017	24.8882	20.554	26.3011	27.2855	27.5937	26.9886	-0.119801	0.38871
AT4G32980	ATH1	1.1547	0.861122	0.684131	1.25658	1.42285	0.748727	0.749345	-0.109372	0.797877
AT3G61890	ATHB-12	4.62518	4.08927	3.34926	7.03058	7.01853	5.53218	4.23918	-0.434646	0.0656173
AT1G69780	ATHB-13	33.5321	33.5998	31.7518	42.6476	44.8064	37.1772	33.8203	-0.19775	0.133168
AT2G34710	ATHB-14	35.7261	29.7309	25.0067	46.1226	41.0524	36.5116	35.3013	-0.32561	0.0300346
AT1G52150	ATHB-15	34.6796	26.0271	21.6683	41.5431	40.306	29.2226	29.8637	-0.277088	0.191635
AT4G40060	ATHB-16	135.911	105.361	129.95	179.771	169.714	172.376	171.325	-0.414687	0.000228606
AT2G01430	ATHB-17	8.7062	10.6234	13.2008	6.30215	8.13441	8.18871	8.26831	0.490686	0.0139453
AT3G01220	ATHB-20	56.9964	48.5687	51.8622	54.9336	55.8992	52.3657	48.2828	0.0449783	0.757621
AT2G18550	ATHB-21	5.46097	2.39389	3.3366	5.38433	4.41599	3.61783	3.08615	-0.0679819	0.880842
AT4G24660	ATHB22	0.305218	0.634293	0.473612	0.76552	0.710405	0.671911	0.38734	-0.208628	0.633024
AT2G36610	ATHB-22	0	0	0	0	0	0	0	NA	NA
AT1G26960	ATHB-23	30.6465	27.2951	26.8582	25.699	25.2174	20.4952	22.3534	0.316861	0.00760595
AT2G44910	ATHB-4	3.23804	1.75313	2.71325	1.66119	2.5137	1.53971	1.87999	0.395244	0.188435
AT5G65310	ATHB-5	103.261	99.4315	80.0209	104.531	93.8779	86.8471	82.6143	0.0868118	0.604702
AT5G03790	ATHB-51	0.104326	0.0684652	0.0647538	0.071362	0.214255	0.110239	0	-0.0400293	NA
AT5G53980	ATHB-52	1.83489	2.21266	1.79376	4.37723	4.12632	4.83511	7.55335	-1.06513	1.2644e-05
AT5G66700	ATHB-53	2.63826	3.06929	2.90291	3.83899	3.96023	3.07925	4.01774	-0.26777	0.324702
AT1G27050	ATHB54	18.1199	22.9658	22.5794	18.7337	15.6806	19.0007	18.2996	0.27779	0.124789
AT2G22430	ATHB-6	144.355	133.086	141.908	158.719	161.202	161.616	144.084	-0.103294	0.31239
AT2G46680	ATHB-7	41.5554	38.1336	42.7095	38.4274	41.1682	39.1702	33.4314	0.154575	0.239736
AT4G32880	ATHB-8	29.3877	26.3005	21.5378	30.959	30.2649	27.7942	26.5848	-0.109021	0.489963
AT1G30490	ATHB-9	18.2371	15.528	13.4169	20.2614	19.3651	17.2879	16.9813	-0.170546	0.255848
AT1G70920	ATHB-X	1.2549	1.49735	2.12427	2.18499	2.95206	2.29041	2.64217	-0.444329	0.122819
AT4G22670	AtHip1	182.166	156.147	181.683	171.522	184.601	169.877	154.298	0.0831457	0.558185
AT1G03680	ATHM1	18.0176	17.5507	19.1902	23.278	20.4581	22.9886	23.7483	-0.243841	0.0985594
AT4G03520	ATHM2	103.446	116.04	130.846	113.471	113.686	121.587	111.27	0.0777556	0.675965
AT2G15570	ATHM3	52.8114	46.4594	55.5148	47.1936	50.5497	51.7394	52.7136	0.0814306	0.640394
AT3G15360	ATHM4	18.1249	16.5486	17.8823	22.245	21.4768	21.6534	21.0766	-0.239764	0.038247
AT2G43910	ATHOL1	197.05	199.966	177.793	308.402	309.391	326.318	323.358	-0.658339	3.37684e-17
AT3G46100	ATHRS1	14.0436	14.8031	14.209	16.1181	17.0904	14.3208	13.6505	-0.029293	0.883812
AT3G47350	ATHSD2	162.255	166.836	150.629	144.72	151.51	164.842	168.436	0.0731144	0.643895
AT1G50320	ATHX	39.0342	41.4822	44.0193	42.633	47.3731	43.4957	40.3633	-0.00611073	0.976843
AT3G20040	ATHXK4	6.09585	4.8169	4.24692	9.14791	8.07353	6.78643	6.7098	-0.503489	0.0029723
AT2G45980	ATI1	65.2522	64.9776	69.1628	73.605	74.8976	78.2555	74.6899	-0.122152	0.295683
AT4G00355	ATI2	55.8917	52.1116	54.3047	52.3757	55.3331	56.965	62.1253	-0.0139837	0.946167
AT3G13810	AtIDD11	11.1487	8.17111	6.90825	11.8813	11.4289	10.2907	9.02407	-0.213585	0.314179
AT4G02670	AtIDD12	0	0	0	0.0301916	0	0	0.0280068	-0.0308029	NA
AT1G25250	AtIDD16	1.3892	1.05194	1.1143	1.3596	1.50112	1.57521	1.60702	-0.256943	0.359504
AT1G17210	ATILP1	55.7811	44.4847	41.0644	62.9256	65.1741	54.5534	46.2776	-0.211575	0.22377
AT5G52910	ATIM	6.22677	4.77379	3.82537	6.04457	5.91859	4.9256	4.60469	-0.0610673	0.829926
AT1G31180	ATIMD3	59.3953	65.3547	64.1398	53.9829	53.5884	57.5902	59.2664	0.213939	0.0864221
AT5G20040	ATIPT9	15.5725	14.8512	15.7425	16.5763	16.4946	16.6733	15.8855	-0.0356454	0.825811
AT5G24360	ATIRE1-1	23.2431	20.3961	18.0089	23.5689	24.7183	21.4999	19.4204	-0.0597203	0.740529
AT1G28210	ATJ1	6.04735	7.30082	6.35265	5.3151	6.13007	5.69684	5.73412	0.24168	0.152064
AT1G76700	ATJ10	13.9563	13.441	12.7892	15.0809	15.2	14.3917	13.3097	-0.0553306	0.722954
AT4G36040	ATJ11	74.1978	71.7895	90.5402	83.4732	82.4191	84.4104	82.8582	-0.0192888	0.932013
AT2G35720	ATJ13	19.8142	19.5475	19.4133	16.8495	17.6793	16.2851	15.5068	0.292371	0.00118066
AT1G68370	ATJ15	53.0002	53.1615	50.9182	50.1085	49.3734	46.8168	48.3473	0.159386	0.052597
AT1G24120	ATJ16	36.1155	29.2936	29.9367	34.8484	35.9756	28.8351	27.4392	0.055964	0.784525
AT5G22060	ATJ2	151.242	150.933	182.093	131.601	145.362	143.049	127.222	0.28624	0.0300285
AT4G13830	ATJ20	6.83914	5.82701	5.97223	7.30764	7.99145	7.17693	7.36242	-0.198033	0.197799
AT3G44110	ATJ3	384.094	365.391	448.334	361.53	409.286	381.132	330.086	0.161297	0.29792
AT1G59980	ATJ39	3.02134	2.24982	2.81296	3.16221	3.73364	3.24519	3.14761	-0.228964	0.193045
AT5G49060	ATJ49	9.13843	9.99535	9.49649	9.58955	9.81036	9.69297	9.24703	0.0484213	0.78904
AT5G06910	ATJ6	33.1712	28.6041	32.7636	29.776	29.8148	29.1041	26.4466	0.182173	0.146113
AT1G80920	ATJ8	149.854	80.2521	165.743	207.775	270.384	215.375	240.437	-0.653904	0.00275369
AT1G16340	ATKDSA2	23.7858	25.0315	24.3259	22.8761	26.4235	27.6249	26.6054	-0.0308658	0.884583
AT3G44730	ATKP1	15.2339	10.6742	7.46279	14.7799	12.6148	10.3712	9.24815	-0.0238695	0.952067
AT3G11710	ATKRS-1	168.969	158.278	145.797	156.862	157.143	152.427	139.034	0.112587	0.221707
AT1G04360	ATL1	15.3217	15.9728	17.5847	14.4217	14.4862	15.3779	14.4602	0.198031	0.164456
AT1G49220	ATL10	0.117548	0.17357	0.109441	0.361828	0.217268	0.186315	0.279703	-0.235024	0.530431
AT1G72200	ATL11	48.8816	35.6386	42.8393	41.6601	40.9073	40.2549	39.8937	0.111126	0.507626
AT2G20030	ATL12	6.05843	5.99341	6.72962	3.93899	3.58484	5.39559	5.50947	0.425255	0.0617909
AT4G30400	ATL13	21.0119	15.7418	15.3212	19.842	18.3874	17.8494	17.2115	-0.0241429	0.918349
AT4G30370	ATL14	1.10717	1.80251	1.94267	2.09724	2.09889	1.55239	2.10759	-0.158774	0.682523
AT1G22500	ATL15	28.1916	18.2413	27.1321	32.9235	29.9375	28.6431	32.5911	-0.26081	0.194517
AT5G43420	ATL16	34.5224	38.8152	34.9397	34.2899	31.123	31.0742	30.1026	0.239784	0.0257941
AT4G38140	ATL18	0.98663	0.647488	0.765487	0.674885	1.11444	0.977392	0.626046	-0.0126927	0.982588
AT1G53010	ATL19	0	0	0	0.0862457	0.207153	0	0	-0.0614426	NA
AT3G16720	ATL2	14.8741	16.8143	17.1303	12.9091	14.1258	12.4011	12.3295	0.375242	0.00261397
AT1G28040	ATL20	0.306855	0.392686	0.428537	0.157423	0.302491	0.243185	0.292063	0.331786	0.40885
AT2G46495	ATL21A	14.1635	30.3972	21.6512	7.36441	8.45117	10.0618	8.31923	1.18584	2.75626e-08
AT2G46494	ATL21B	0.248696	0.0816049	0.347316	0.340231	0.306449	0.262792	0.118354	-0.0352839	0.947576
AT2G25410	ATL22	1.64713	2.38039	1.43564	1.86982	1.51143	1.41646	1.70115	0.173369	0.629486
AT5G42200	ATL23	3.68293	3.22754	3.93072	4.28577	6.6966	4.02219	4.8306	-0.327885	0.220302
AT1G74410	ATL24	14.9373	17.0343	16.1109	15.9963	16.0927	16.075	13.6346	0.106289	0.548626
AT2G35420	ATL28	0.184615	0.181734	0.386735	0.284135	0.34123	0.548658	0.39536	-0.236008	0.5762
AT4G17920	ATL29	0.173609	0.128175	0.161635	0.178131	0	0.0343967	0	0.241575	NA
AT1G72310	ATL3	40.1709	34.8668	34.563	37.647	37.9083	33.6425	35.8363	0.064968	0.626302
AT5G46650	ATL30	6.34559	4.91396	6.38058	3.7763	4.53513	5.76652	5.23441	0.286421	0.270344
AT5G27420	ATL31	8.59042	9.84888	13.5055	9.02528	11.2826	12.9433	10.8202	0.00973789	0.979718
AT4G40070	ATL32	12.9422	10.0325	13.0739	12.2395	11.4167	12.0007	13.2001	0.0283889	0.915428
AT2G37580	ATL33	8.28588	8.42846	7.34706	7.81346	5.15365	7.37965	7.99912	0.200154	0.420412
AT4G09110	ATL35	1.4494	1.8684	1.60647	0.38949	0.722896	1.17601	0.755456	0.766481	0.0110906
AT4G09120	ATL36	0	0	0	0	0	0.0318828	0.0382909	-0.0290983	NA
AT4G09130	ATL37	2.31983	1.3934	1.83037	1.08927	1.01745	1.05947	1.45953	0.541224	0.0685179
AT4G09100	ATL39	5.98144	5.52388	5.28186	3.35333	2.81142	4.83809	3.93235	0.515571	0.0384701
AT3G60220	ATL4	7.71404	5.2	6.79169	7.80025	8.33447	7.81901	7.95403	-0.208471	0.300524
AT2G42350	ATL40	56.527	61.6947	61.7447	37.6568	44.7959	47.2473	47.1265	0.47013	0.000373513
AT2G42360	ATL41	0	0	0	0	0	0	0	NA	NA
AT4G28890	ATL42	24.7566	23.0809	22.7809	20.805	18.368	19.6406	18.3768	0.331568	0.000650998
AT5G05810	ATL43	1.54687	1.32303	1.51102	1.97745	1.8436	1.52737	1.25508	-0.0922695	0.800957
AT2G17450	ATL44	20.8212	16.1107	19.9901	20.4746	24.8939	24.445	23.2922	-0.226401	0.181091
AT4G35480	ATL45	3.90294	3.17385	3.67326	4.13517	3.60697	2.85777	2.34194	0.180906	0.563664
AT5G40250	ATL46	37.5719	30.1424	38.8992	50.778	47.9869	48.009	43.8176	-0.349246	0.00632809
AT1G23980	ATL47	7.04852	6.66508	7.46756	6.69771	6.54611	6.74175	5.81645	0.175624	0.354573
AT3G48030	ATL48	26.9846	29.3209	31.6334	23.3435	27.2701	27.7911	29.1233	0.171168	0.328238
AT2G18650	ATL49	5.50213	3.67074	4.10298	5.2441	5.10899	4.85647	6.15522	-0.19932	0.413513
AT4G17905	ATL4H	3.34483	3.82477	2.73667	3.50128	3.58036	4.39124	3.92322	-0.155604	0.575837
AT3G25520	ATL5	1081.11	1120.94	1146.22	1014.38	1027.06	1016.08	1088.62	0.158916	0.143299
AT3G62690	ATL5	5.62174	5.40456	6.21349	4.89113	4.53714	4.74188	3.88007	0.374672	0.0377779
AT5G57750	ATL50	0	0.0701957	0	0	0	0	0	0.0177078	NA
AT3G03550	ATL51	30.6079	26.3503	24.8705	28.5423	26.6529	26.0741	24.6364	0.0944218	0.499834
AT5G17600	ATL52	5.56562	4.02521	5.11832	4.6617	5.31852	4.33879	4.80003	0.0885097	0.723116
AT1G72220	ATL54	7.21552	6.42516	7.02557	4.49293	4.44557	4.80168	4.69205	0.594019	1.96638e-05
AT5G10380	ATL55	0.497708	1.46982	0.998054	0.824931	0.94352	0.576487	0.692355	0.27475	0.501829
AT2G18670	ATL56	5.57454	4.53485	5.51446	5.24309	5.62883	5.15419	5.08475	0.0363735	0.902676
AT2G27940	ATL57	0	0	0	0	0	0	0	NA	NA
AT1G33480	ATL58	11.5732	9.11987	8.79085	10.6294	9.59226	10.6497	9.83206	-0.00067111	0.998266
AT4G10160	ATL59	0	0.0926671	0.175288	0	0	0.0373019	0.134398	0.0946503	NA
AT3G05200	ATL6	25.7319	26.5287	26.2908	26.1082	24.7366	25.7842	23.6509	0.116076	0.314544
AT1G53820	ATL60	0.0483797	0	0	0	0	0	0	0.0177078	NA
AT3G14320	ATL61	0.180073	0.177263	0.167654	0.307939	0.22189	0.0951397	0.171393	-0.0244796	NA
AT3G19140	ATL62	0	0	0	0	0	0	0	NA	NA
AT5G58580	ATL63	2.01198	1.95188	1.92751	2.06438	1.86839	1.43275	1.6097	0.202533	0.492926
AT2G47560	ATL64	3.88047	4.25898	3.90353	2.97471	2.30836	2.43904	2.54718	0.608451	0.0037939
AT3G18930	ATL65	2.26877	1.81669	2.52214	3.19646	3.73446	3.0459	3.20687	-0.471152	0.0104343
AT3G11110	ATL66	0.141499	0.139291	0.175654	0.145185	0.174359	0.448558	0.31425	-0.240947	0.536902
AT2G46160	ATL67	2.23603	2.83003	2.6995	2.34469	2.02862	2.88205	2.43228	0.124695	0.682677
AT3G61550	ATL68	0.805322	1.34768	0.974715	0.826297	0.744253	1.02116	0.958127	0.188294	0.649415
AT5G07040	ATL69	6.46097	5.05327	6.26258	7.03791	7.57966	7.08436	6.23376	-0.163362	0.470943
AT4G10150	ATL7	6.27033	4.55022	6.66116	0.206206	0.0495285	0.0955633	0.153027	3.54619	1.62037e-49
AT2G35910	ATL70	8.09898	9.28363	9.51767	9.56564	9.89105	11.0969	8.42804	-0.0587675	0.819065
AT5G06490	ATL71	0.707614	0.916541	1.17893	0.611405	0.688373	0.236122	0.531713	0.551703	0.113297
AT3G10910	ATL72	43.958	48.3203	48.7705	54.4575	60.1845	61.61	66.5162	-0.298962	0.0312252
AT5G05280	ATL73	0.286592	0.56424	0.222356	0.784152	0.941723	0.4164	0.545555	-0.386963	0.316845
AT5G01880	ATL74	2.19376	2.65033	2.56855	2.83068	2.53937	2.34444	1.92983	0.0855607	0.804323
AT1G49200	ATL75	0.143753	0.188679	0.267676	0.491656	0.413316	0.417726	0.364861	-0.401094	0.286427
AT1G49210	ATL76	0.515277	0.253618	0.383792	0.898787	1.46036	1.06174	0.784702	-0.746992	0.0217236
AT3G18773	ATL77	1.42243	0.80902	2.08949	3.11354	5.33614	4.45904	4.78363	-1.1468	6.66175e-06
AT1G49230	ATL78	11.9268	12.1019	11.2751	15.0615	15.2052	13.9964	14.7574	-0.258247	0.0588915
AT5G47610	ATL79	0.13706	0.224868	0.170143	0.843777	0.394072	0.760347	0.391358	-0.686301	0.0381129
AT1G76410	ATL8	0.912807	0.628993	0.594897	1.49853	2.41828	2.45959	1.82449	-1.02021	0.000204455
AT1G20823	ATL80	20.8193	21.8636	19.5087	22.0521	18.6323	16.7839	16.1002	0.220005	0.18016
AT1G32361	ATL81	0	0	0	0	0.0456654	0	0	-0.0123087	NA
AT2G35000	ATL9	27.2758	26.5754	25.3474	23.2741	23.0423	24.8135	24.0049	0.197975	0.062451
AT5G23450	ATLCBK1	58.0656	45.1788	44.4206	55.7476	55.807	45.9676	43.4426	0.0252784	0.914342
AT1G18250	ATLP-1	74.4873	67.8921	55.6706	73.6148	62.376	66.2154	64.4958	0.0360124	0.861202
AT1G75030	ATLP-3	7.50381	4.35626	5.33824	7.22545	8.4877	8.20359	7.03221	-0.336963	0.140005
AT3G48190	ATM	5.58316	3.46469	3.35027	6.61832	7.3654	4.57906	3.98111	-0.330623	0.214794
AT3G19960	ATM1	15.2926	11.4724	11.625	17.76	16.7421	14.1905	12.58	-0.189929	0.308581
AT2G11000	ATMAK10	18.4153	18.2228	14.946	17.6913	18.7712	18.8732	16.6711	-0.0123878	0.951028
AT1G53165	ATMAP4K ALPHA1	23.1606	21.2972	19.5681	25.47	26.0675	22.852	20.4777	-0.0915583	0.54186
AT5G55230	ATMAP65-1	53.2569	42.8939	44.0337	55.2016	51.8056	46.6178	43.7148	-0.021116	0.917651
AT1G24764	ATMAP70-2	33.2259	27.412	26.0525	30.905	28.0612	24.0321	23.5486	0.165918	0.30507
AT2G33820	ATMBAC1	7.06173	6.6022	7.13636	9.5031	9.75108	8.32443	8.47765	-0.299671	0.0514057
AT3G52880	ATMDAR1	257.302	269.715	266.693	235.028	255.877	253.521	253.969	0.13688	0.209837
AT2G23550	ATMES6	2.21317	1.89997	1.19798	2.24441	3.10764	2.40659	2.15547	-0.35702	0.19898
AT5G09690	ATMGT7	8.94153	11.3255	10.3488	9.86881	10.5884	10.9544	10.7943	0.00751203	0.976889
AT3G43300	ATMIN7	85.2882	59.4868	48.564	86.8786	84.792	69.1502	60.9785	-0.157494	0.53191
AT4G29810	ATMKK2	57.4463	62.8066	57.5214	50.9288	52.0032	55.0675	55.3436	0.200169	0.0823133
AT3G06230	ATMKK8	0	0	0	0	0	0	0	NA	NA
AT4G21750	ATML1	4.65104	3.66475	3.3252	5.12414	4.91062	4.97329	4.11955	-0.234033	0.173103
AT3G16440	ATMLP-300B	113.593	98.3771	110.126	95.1593	109.271	127.311	110.697	0.00976637	0.969602
AT2G46070	ATMPK12	1.13122	1.2222	1.28439	1.2173	1.5639	1.07143	0.866602	0.0906638	0.82636
AT3G63260	ATMRK1	34.4332	39.0404	31.411	29.9462	29.9135	27.5726	26.0141	0.347467	0.00123234
AT2G07680	ATMRP11	10.4736	9.3521	8.17205	12.1729	11.0784	10.3131	10.498	-0.178658	0.177872
AT1G30410	ATMRP13	8.72722	6.5176	5.52048	11.5316	12.0957	9.33525	8.79826	-0.494463	0.00390408
AT5G35490	ATMRU1	0.433189	0.170572	0.0806626	0.177789	0.106757	0.137323	0.164923	0.118348	NA
AT1G63680	ATMURE	10.2343	8.42884	7.56589	12.6338	12.8438	9.85041	9.22897	-0.271546	0.130922
AT3G12820	AtMYB10	3.14517	3.53838	4.27975	3.15616	2.29978	2.65692	2.03956	0.497934	0.0376123
AT4G21440	ATMYB102	0.388008	0.413783	0.240832	0.464467	0.43827	0.538125	0.246203	-0.122985	0.803943
AT1G63910	AtMYB103	0.842249	0.982643	1.19076	0.960206	1.07628	0.964153	1.06886	0.0349123	0.941745
AT5G58850	ATMYB119	0	0.0315582	0	0	0	0	0	0.0177078	NA
AT5G55020	ATMYB120	0	0.0255074	0.0482494	0.0531733	0.127716	0.0205353	0.0493254	-0.153572	NA
AT3G30210	ATMYB121	1.10633	0.580835	0.755355	0.340544	0.136325	0.116904	0.0351	1.04669	0.000520673
AT1G06180	ATMYB13	18.8356	22.2995	24.1372	20.2301	24.9672	25.5661	26.4323	-0.0946901	0.700145
AT5G15310	ATMYB16	0.104547	0.0771868	0.121671	0.241358	0.193239	0.103568	0.0497538	-0.132805	0.764336
AT3G61250	AtMYB17	1.37272	1.53677	1.15275	1.02183	1.32667	0.831919	0.768559	0.414402	0.167708
AT5G52260	AtMYB19	4.66639	6.00697	3.25842	3.77509	3.04088	3.44924	3.4165	0.408108	0.120823
AT2G47190	ATMYB2	0.26416	0.260037	0.491882	0.1694	0.244128	0.209349	0.251426	0.313731	0.436997
AT5G14340	AtMYB40	17.2508	17.6991	21.0126	6.95263	8.48279	8.32268	7.75996	1.22012	2.23973e-20
AT4G28110	AtMYB41	2.63226	2.71914	2.26918	2.43407	2.92318	2.16335	2.31979	0.0965516	0.7625
AT3G48920	AtMYB45	30.5991	35.5982	36.0512	20.0935	19.8808	18.8416	17.8981	0.85351	5.10287e-15
AT1G18710	AtMYB47	0.212083	0	0.098728	0.0362678	0.130667	0.140065	0	0.066055	NA
AT3G46130	ATMYB48	28.7274	26.9464	30.4967	75.1797	81.6608	74.0049	65.3708	-1.26335	1.71264e-40
AT1G57560	AtMYB50	10.5635	9.40671	9.22031	10.6961	8.69204	15.394	12.2703	-0.20083	0.455316
AT5G65230	AtMYB53	10.9265	7.80462	6.51313	8.06649	8.33281	7.07531	6.02425	0.217975	0.376917
AT1G73410	ATMYB54	5.06198	5.50606	5.05136	5.19382	4.85904	4.67658	4.73811	0.144787	0.460256
AT1G79180	ATMYB63	8.58459	9.90449	8.85194	8.74504	12.5876	9.68077	9.48863	-0.0836786	0.733713
AT3G11440	ATMYB65	3.15127	2.80245	3.06729	3.39868	3.11087	3.065	2.72669	0.0237163	0.931579
AT5G65790	ATMYB68	32.6943	32.9781	28.5353	36.5014	37.5536	32.8505	31.4747	-0.0799682	0.566515
AT4G33450	ATMYB69	3.10811	3.44206	3.51854	4.52993	5.13554	4.28263	4.40382	-0.3514	0.0798188
AT2G23290	AtMYB70	14.7209	11.4358	11.5865	12.1017	14.0235	12.7207	10.8602	0.0694946	0.748285
AT1G56160	ATMYB72	0	0	0	0.0447911	0.107583	0.0345963	0	-0.113336	NA
AT4G05100	AtMYB74	5.34668	3.54256	3.60581	8.8619	7.43296	7.3881	6.81788	-0.73699	3.43994e-05
AT5G49620	AtMYB78	1.32217	0.968586	1.63177	2.65012	2.61432	2.21751	1.66816	-0.584083	0.028887
AT4G13480	AtMYB79	0.146079	0.095866	0.0453346	0	0	0	0	0.221963	NA
AT2G26960	AtMYB81	0.0702542	0	0	0	0	0	0	0.0348601	NA
AT5G16770	AtMYB9	1.99531	1.63681	1.11462	1.68332	1.83034	1.79214	1.79362	-0.101089	0.772881
AT1G34670	AtMYB93	23.5846	19.4116	20.0672	22.6864	21.9576	20.4822	22.6348	-0.00736971	0.972524
AT1G71030	ATMYBL2	0.550073	0.159261	0.391633	2.3904	2.35241	1.58989	1.66306	-1.57908	1.47253e-09
AT4G00480	ATMYC1	20.0685	17.004	15.9258	17.896	16.7794	16.937	14.3008	0.148778	0.324416
AT3G27560	ATN1	23.3432	24.6479	23.9066	24.8083	27.5529	26.6395	23.9018	-0.0436304	0.782204
AT1G03530	ATNAF1	18.3118	17.7675	14.7038	17.0605	17.861	14.8552	12.4284	0.170883	0.3385
AT1G03900	ATNAP4	193.814	183.725	185.094	192.47	189.532	192.144	182.876	0.0419283	0.67007
AT5G02270	ATNAP9	251.675	368.566	234.675	202.878	197.276	233.213	203.586	0.458052	0.00941329
AT2G27810	ATNAT12	21.7267	21.3877	17.4943	22.3585	22.5408	22.4707	20.435	-0.0642612	0.670476
AT3G63280	ATNEK4	22.0873	21.8588	20.8386	29.2414	29.1311	25.4382	23.3439	-0.244128	0.0290443
AT1G10170	ATNFXL1	26.9633	35.2246	35.3094	28.6244	32.1121	25.5875	22.2057	0.301828	0.0951344
AT5G55810	AtNMNAT	6.09087	5.80136	5.70145	5.10095	4.74661	5.14018	6.01662	0.192519	0.361698
AT3G47450	ATNOS1	6.12844	6.07921	5.02547	6.84431	6.33173	6.25786	6.21441	-0.10015	0.599905
AT4G39390	ATNST-KT1	64.0258	61.9592	59.2579	48.8496	48.567	50.9209	50.1628	0.361902	4.10678e-06
AT4G25434	ATNUDT10	4.66584	6.17253	4.65855	8.33998	8.24682	8.6336	9.18327	-0.6354	2.04822e-05
AT1G28960	ATNUDT15	29.8274	30.6831	28.6628	32.712	35.1678	32.5382	35.0373	-0.129386	0.267235
AT5G47650	ATNUDT2	10.8396	14.1749	11.3535	13.2754	13.2913	13.9174	16.4112	-0.164777	0.439734
AT2G33980	atnudt22	2.45536	2.79781	2.78707	2.84717	3.31568	2.87886	2.5611	-0.0471545	0.865274
AT4G12720	AtNUDT7	29.8444	38.0563	36.29	27.6576	31.1475	39.2572	32.9547	0.128745	0.581193
AT5G47240	atnudt8	10.5967	6.03357	6.41664	5.72985	5.37072	6.30391	5.47077	0.412842	0.0672286
AT5G06160	ATO	38.5576	38.8682	34.9059	36.2571	38.3176	34.2483	32.9717	0.133515	0.194458
AT2G35010	ATO1	62.8658	68.7149	71.45	54.1764	54.8689	59.3993	61.6496	0.277753	0.0374606
AT1G31020	ATO2	25.176	27.6498	27.6378	28.4342	26.4501	27.3226	28.0306	0.0162219	0.937183
AT1G07615	ATOBGM	12.8543	12.3884	13.3226	13.9633	16.105	12.7927	12.5681	-0.0436644	0.833034
AT1G07620	ATOBGM	3.76322	4.2051	3.88246	4.09082	3.93529	3.40153	3.13651	0.167887	0.413702
AT2G42210	ATOEP16-3	202.542	222.942	245.825	203.438	201.403	219.154	232.849	0.113798	0.529452
AT1G05420	ATOFP12	3.21176	2.34987	2.58617	2.0485	2.62058	2.51096	3.42873	0.0656019	0.876047
AT4G04030	ATOFP9	0	0	0	0	0	0	0	NA	NA
AT4G16370	ATOPT3	22.4855	16.7656	16.5733	36.9928	35.0257	25.3378	25.2711	-0.606712	0.00027977
AT4G00860	ATOZI1	477.692	539.364	581.989	410.143	421.603	466.014	446.196	0.33181	0.0124938
AT5G51110	ATP1	5.00904	4.39856	5.19353	9.92859	7.68026	8.18753	8.0453	-0.688213	3.97256e-06
ATMG01190	ATP1	0	0	0	0	0	0	0	NA	NA
AT5G13450	ATP5	709.097	728.041	766.025	649.689	634.928	647.839	686.012	0.21641	0.0409579
ATMG00410	ATP6-1	0	0	0	0	0	0	0	NA	NA
ATMG01170	ATP6-2	0.0325908	0.28874	0.303431	0.969751	0.763025	0.439085	0.341218	-0.596418	0.0805049
ATMG01080	ATP9	0	0	0	0	0	0	0	NA	NA
ATCG00120	ATPA	0.207328	0.14578	0.413634	1.91455	1.86132	0.891966	0.47924	-1.02477	0.000775314
AT2G01180	ATPAP1	15.5872	14.7703	14.1053	13.6444	13.7961	14.563	13.9049	0.133188	0.283086
AT3G07130	ATPAP15	34.4368	28.8348	30.9547	34.3014	30.1489	33.4711	34.0827	-0.0181861	0.927059
AT3G10150	ATPAP16	0.0332633	0	0	0.0341297	0	0	0.0316599	-0.0170998	NA
AT4G13700	ATPAP23	0	0	0	0	0	0	0	NA	NA
ATCG00480	ATPB	0.542745	0.534275	0.449167	1.57783	2.30359	0.788573	1.09056	-0.882782	0.00333482
AT2G33040	ATPC	799.167	805.02	828.695	728.696	722.429	743.534	794.313	0.168897	0.130529
AT4G04640	ATPC1	20.0582	16.9826	14.7143	41.5856	40.3321	38.5819	40.7693	-1.12832	6.09384e-28
AT1G15700	ATPC2	0	0	0	0	0	0	0	NA	NA
AT1G03980	ATPCS2	3.27166	3.01114	2.89744	2.86563	2.62206	3.1409	3.56965	0.044565	0.89417
AT4G09650	ATPD	27.0202	23.2786	24.0613	37.0592	31.0238	35.7104	37.4008	-0.438632	0.000399491
AT4G27080	ATPDIL5-4	64.4289	65.9221	60.714	63.3073	63.1009	66.4323	60.7393	0.0603411	0.595397
ATCG00470	ATPE	1.01816	0.111363	0.105326	2.66973	2.091	0.806899	1.18443	-0.594168	0.0651336
ATCG00130	ATPF	0.162661	0.320244	0.530048	3.33794	1.70369	0.580095	0.619278	-0.649671	0.0417624
ATCG00140	ATPH	1.10093	1.08375	0.854171	2.63575	4.29589	1.745	0.87322	-0.449254	0.219401
AT5G54430	ATPHOS32	74.2034	73.4676	71.2595	66.2769	65.7387	67.1648	72.6219	0.153051	0.166028
ATCG00150	ATPI	0.180553	0.651697	0.280168	1.17329	1.11241	0.381574	0.515549	-0.387728	0.3025
AT4G01190	ATPIPK10	0.435698	0.486085	0.270432	0.506652	0.39371	0.322275	0.414695	0.00754927	0.989309
AT3G08730	ATPK1	50.6298	57.8332	45.5119	50.8585	45.6811	43.6348	43.8707	0.206205	0.110803
AT3G08720	ATPK2	19.2666	21.4438	18.9069	18.7586	19.6596	19.3037	18.4639	0.114017	0.362816
AT5G08160	ATPK3	141.402	137.366	129.436	127.272	119.36	132.517	129.98	0.146088	0.175718
AT3G47290	ATPLC8	0.811592	0.662939	0.659156	1.15165	1.34051	1.0948	1.00257	-0.524679	0.0330426
AT1G11580	ATPMEPCRA	381.234	319.996	313.514	499.927	478.833	449.037	436.083	-0.398054	4.58779e-06
AT5G53370	ATPMEPCRF	46.171	40.664	39.0406	59.802	57.4763	60.0358	59.529	-0.434472	2.44168e-07
AT1G10155	ATPP2-A10	0.0572095	0.431761	0.301829	0.136966	0.0939932	0.181356	0.0544517	0.427105	0.229344
AT1G12710	AtPP2-A12	11.0273	12.7946	11.006	11.7671	13.8779	13.773	12.9027	-0.111414	0.547657
AT3G61060	AtPP2-A13	11.6832	6.49	7.39438	15.7316	15.1898	13.5605	12.3459	-0.608622	0.00164448
AT4G19850	ATPP2-A2	0.0995332	0.0979799	0.185337	0.204251	0.122647	0.0394405	0.331573	-0.0805232	NA
AT2G26820	ATPP2-A3	23.5476	28.0066	24.1548	13.8739	16.9056	19.045	17.8295	0.587815	7.40546e-05
AT1G31200	ATPP2-A9	2.555	2.43129	2.69596	2.27201	1.99394	1.82237	1.54016	0.355836	0.298598
AT5G24560	AtPP2-B12	0	0	0.0520114	0	0	0	0	0.0177078	NA
AT4G23660	AtPPT1	9.66052	10.3762	9.73565	11.4387	11.3358	11.3429	11.2891	-0.134289	0.316056
AT3G52300	ATPQ	735.004	774.183	846.306	712.293	714.933	728.025	730.088	0.17484	0.148079
AT1G01690	ATPRD3	10.3978	9.3029	7.91648	10.0704	9.69916	9.7999	7.79243	0.0312282	0.900934
AT3G20020	ATPRMT6	19.0043	17.628	16.5614	17.5665	19.4216	18.2548	16.7719	0.032699	0.843118
AT3G26060	ATPRX Q	11.5948	11.5884	11.0593	21.4652	22.1958	21.1038	23.9618	-0.86779	9.49937e-16
AT3G47420	ATPS3	23.488	23.6452	20.8175	20.1466	22.3078	25.7818	20.4072	0.080455	0.667248
AT5G53180	ATPTB2	28.6604	31.0008	28.7718	26.4428	26.7915	27.8649	24.3484	0.211984	0.0409353
AT5G41160	ATPUP12	4.76373	2.9597	4.108	3.32531	3.56048	3.71341	4.23678	0.118058	0.716757
AT1G47603	ATPUP19	1.31627	0.821679	0.747248	1.28467	1.38458	1.47568	1.4056	-0.369574	0.248623
AT2G24220	ATPUP5	2.07918	1.9477	1.43623	1.72043	1.98349	1.62119	2.10663	0.0198797	0.964305
AT1G18220	ATPUP9	0	0	0	0.335608	0	0	0	-0.0123087	NA
AT4G24520	ATR1	148.295	123.548	119.815	175.506	164.099	153.826	137.668	-0.210274	0.0910488
AT4G30210	ATR2	128.844	124.454	101.264	124.455	119.685	113.103	107.43	0.0769926	0.591548
AT3G02280	ATR3	15.0336	14.4656	13.0157	15.2128	15.1165	14.7176	12.9478	0.0221625	0.901625
AT1G03120	ATRAB28	0.861671	1.04397	0.740532	0.884114	0.571723	0.735412	1.0094	0.101755	0.840543
AT5G45130	ATRAB5A	108.064	103.943	118.087	102.38	110.47	102.359	104.159	0.124398	0.315715
AT4G09720	ATRABG3A	48.0655	49.3081	51.6528	45.8649	44.4964	48.2387	44.8372	0.166835	0.147421
AT5G64990	AtRABH1a	0.963464	2.08654	2.42194	1.48284	1.484	1.14533	0.962872	0.396071	0.272865
AT5G40820	ATRAD3	3.00113	1.86914	1.45133	3.45798	3.37493	2.49388	2.19088	-0.334654	0.217747
AT2G28560	ATRAD51B	0.380914	0.632761	0.177322	0.61068	0.469371	0.660358	0.861061	-0.389236	0.305954
AT2G45280	ATRAD51C	9.20971	9.30318	9.47187	9.06501	9.92988	8.89009	7.72101	0.122745	0.474677
AT3G05480	ATRAD9	2.51234	3.11202	2.78739	3.22221	2.78618	3.1359	3.36765	-0.0962016	0.717511
AT3G58460	ATRBL15	60.8598	58.0418	59.8859	59.7871	62.4467	61.4027	60.5868	0.0204409	0.88209
AT1G49600	ATRBP47A	185.288	180.03	161.758	160.708	157.287	163.397	159.277	0.18398	0.0284069
AT5G44280	ATRING1A	7.96558	8.42211	6.80801	8.99468	9.01042	8.18326	7.58161	-0.0666199	0.729774
AT4G36570	ATRL3	13.7185	18.6775	13.2874	0.62433	0.681624	0.964456	1.1583	3.34997	3.94018e-60
AT1G75250	ATRL6	0.362848	0.571497	0.337823	0.186149	0.268266	0.172536	0.24175	0.476586	0.194272
AT1G07390	AtRLP1	0.997346	0.816313	0.813795	1.19579	1.33942	1.03907	0.991933	-0.282188	0.240142
AT1G71390	AtRLP11	0.0175294	0	0	0	0.0216002	0.0277845	0	-0.04	NA
AT1G74170	AtRLP13	3.88786	3.35782	2.90261	4.74179	4.64006	4.76709	4.39865	-0.384112	0.00466219
AT1G74180	AtRLP14	2.29128	2.26806	1.86068	2.80809	2.96454	2.61283	2.89566	-0.321442	0.0517235
AT1G74190	AtRLP15	0.0620885	0	0.0144516	0.0318528	0	0.0123014	0	0.0941268	NA
AT1G74200	AtRLP16	1.76868	1.68667	1.56094	2.09831	1.79348	1.48931	1.61328	-0.00256055	0.994449
AT2G15080	AtRLP19	0.0361878	0.0356231	0	0.0247536	0.0743192	0.00955974	0.0229623	-0.0565931	NA
AT1G17240	AtRLP2	1.78994	1.762	1.78199	1.4547	1.94355	1.33427	1.72052	0.180998	0.505488
AT2G25440	AtRLP20	0.29107	0.0881625	0.145921	0.390544	0.165537	0.390375	0.340972	-0.391191	0.309343
AT2G25470	AtRLP21	0	0	0	0	0.017691	0	0	-0.0123087	NA
AT2G32660	AtRLP22	3.10879	2.42771	1.3906	1.94237	2.05447	1.55533	1.83487	0.304003	0.307591
AT2G32680	AtRLP23	0.063441	0.0468382	0.0442992	0.0976401	0	0.100555	0.0452872	-0.0540841	0.906111
AT2G33020	AtRLP24	0.253396	0.332589	0.31456	0.433327	0.312241	0.200819	0.241181	0.0572593	0.914474
AT2G33030	AtRLP25	0	0	0	0	0	0	0	NA	NA
AT2G33050	AtRLP26	0	0	0	0	0	0	0	NA	NA
AT2G33060	AtRLP27	2.98865	2.3664	2.67667	5.11637	6.00437	4.58259	5.30267	-0.848552	3.5431e-09
AT2G33080	AtRLP28	0	0	0	0.0190123	0.0228327	0.0146849	0.0352729	-0.163403	NA
AT2G42800	AtRLP29	0.344275	0.131795	0.0712292	0.0588737	0.11784	0.151579	0.0182044	0.326287	0.364164
AT1G17250	AtRLP3	0	0	0	0	0	0	0	NA	NA
AT3G05370	AtRLP31	0.0618121	0.0152119	0.0143873	0.0792776	0.0380832	0.0244933	0.0441244	-0.106887	NA
AT3G05650	AtRLP32	0.327343	0.391285	0.348305	0.467818	0.374549	0.435459	0.267055	-0.0464791	0.921915
AT3G05660	AtRLP33	0.0424365	0.0974733	0.0658496	0.101598	0.0697217	0.0784731	0.0673181	-0.0533508	0.918663
AT3G11010	AtRLP34	2.594	2.17117	2.36343	2.69002	2.17081	2.17669	2.12568	0.100769	0.672145
AT3G11080	AtRLP35	2.35695	2.69787	2.61541	2.2215	2.76921	2.3566	2.28246	0.137954	0.527224
AT3G23010	AtRLP36	0.175567	0.0172827	0.0653834	0.468364	0.194704	0.111311	0.116973	-0.389558	0.269905
AT3G23110	AtRLP37	0.377952	0.513789	0.385399	0.36933	0.487899	0.356584	0.496775	0.0385725	0.939928
AT3G23120	AtRLP38	0.0564699	0.296473	0.297927	0.0772543	0.115973	0.0745883	0.286655	0.234615	0.560492
AT3G24900	AtRLP39	0.0769753	0.0909288	0.100333	0.0947762	0.132791	0.109807	0.0879177	-0.0739443	0.888959
AT1G28340	AtRLP4	53.9494	46.4577	40.47	50.9472	51.8657	49.7528	47.0333	-0.0336665	0.849607
AT3G24982	ATRLP40	0.0802153	0.0564025	0.032007	0.0940624	0.0988432	0.0272449	0.0327208	-0.0236388	0.965089
AT3G25010	AtRLP41	0.767978	0.385711	0.70042	0.611087	0.965634	0.48442	0.641453	-0.0391416	0.937864
AT3G25020	AtRLP42	1.44628	1.46642	1.34653	1.72138	2.31678	1.6849	1.45915	-0.240896	0.332486
AT3G28890	AtRLP43	0.122897	0.138262	0.0817293	0.126098	0.151437	0.097397	0.133683	-0.0377222	0.946167
AT3G49750	AtRLP44	28.0018	23.6167	20.5034	28.8059	22.9581	21.8738	23.2858	0.0394027	0.875975
AT3G53240	AtRLP45	8.73368	7.64212	6.73626	8.88795	9.58368	8.42571	6.91365	-0.0725791	0.73243
AT4G04220	AtRLP46	0.0167489	0.0164875	0	0	0	0.0132737	0.0159415	0.0265472	NA
AT4G13880	AtRLP48	1.59101	1.90054	1.33149	2.32945	2.07062	1.95509	1.85462	-0.263148	0.272021
AT1G34290	AtRLP5	0	0	0	0	0	0	0	NA	NA
AT4G13920	AtRLP50	0	0	0	0	0	0	0	NA	NA
AT5G25910	AtRLP52	1.03766	0.948507	0.60381	1.63506	2.12344	1.52723	1.25219	-0.693845	0.00516657
AT5G27060	AtRLP53	0.359227	0.244815	0.411634	0.396936	0.391574	0.394188	0.276159	-0.0311982	0.952479
AT5G40170	AtRLP54	6.33892	5.24544	5.35556	7.82489	8.9555	7.98102	8.00311	-0.461177	9.89654e-05
AT5G49290	ATRLP56	1.36635	1.40507	1.36298	1.72739	1.86404	1.53725	1.60238	-0.207226	0.329946
AT5G65830	ATRLP57	8.34945	7.57396	9.49812	10.7013	11.3067	10.0723	8.7064	-0.1912	0.305808
AT1G45616	AtRLP6	0.415893	0.231995	0.12907	0.284484	0.273319	0.23072	0.356261	-0.0615544	0.908681
AT1G47890	AtRLP7	0.518831	1.13497	0.751409	0.458408	0.479487	0.319806	0.452669	0.692233	0.0197374
AT1G58190	AtRLP9	4.6569	4.03496	4.44228	5.7397	5.95871	7.01278	7.23076	-0.485277	0.000815163
AT5G63540	ATRMI1	2.67191	2.70483	2.29357	2.78039	3.01219	2.88343	2.54312	-0.0724857	0.777772
AT1G07910	ATRNL	10.3176	9.27717	8.16565	11.0782	12.0558	9.95552	8.23369	-0.0948095	0.644633
AT5G19560	ATROPGEF10	4.16661	3.09518	3.39434	1.52401	1.97286	1.36058	1.78092	1.02825	1.095e-08
AT3G16130	ATROPGEF13	0	0	0	0	0	0	0	NA	NA
AT1G01700	ATROPGEF2	1.07064	0.843148	0.65789	2.02129	1.0818	1.25577	1.34512	-0.524029	0.0711677
AT1G60850	ATRPAC42	29.405	32.7647	31.6704	25.2444	25.2699	26.0555	27.0839	0.316018	0.00490444
AT1G60620	ATRPAC43	11.1788	11.0043	11.0105	10.1416	10.9523	10.5167	10.0238	0.139948	0.304814
AT2G29540	ATRPC14	11.7153	13.385	14.979	11.0958	12.2803	12.6034	12.2353	0.194033	0.287549
AT5G52040	ATRSP41	55.4053	56.8482	56.9303	56.8856	55.1055	54.5229	51.6794	0.103677	0.278686
AT4G15417	ATRTL1	8.31495	10.3439	8.54966	8.10963	6.36145	7.45865	9.08821	0.247825	0.281379
AT1G08600	ATRX	21.3578	14.2041	13.9668	20.4372	24.0923	17.3159	14.1762	-0.130656	0.635838
AT1G32200	ATS1	10.5716	11.061	9.00398	10.0989	10.2786	10.2644	9.32724	0.0819668	0.626293
AT5G07190	ATS3	22.0968	28.5444	25.0469	13.5276	17.2074	20.6367	16.5751	0.566115	0.00158924
AT2G41475	ATS3A	107.956	96.939	109.178	142.491	136.92	142.21	154.006	-0.391361	0.000224552
AT5G62200	ATS3B	23.3345	29.1081	33.6827	28.4243	32.8478	32.1923	31.982	-0.0617569	0.815252
AT4G18980	AtS40-3	0.516358	0.465942	0.440684	0.79471	0.477202	0.818437	0.901023	-0.359998	0.352545
AT1G09180	ATSAR1	1.28617	1.14551	1.19746	0.565571	0.452813	0.533918	0.524643	0.743743	0.020905
AT4G21326	ATSBT3.12	2.14	1.54856	1.41184	2.70468	2.72427	2.38109	1.90195	-0.405293	0.0619129
AT5G42890	ATSCP2	204.97	234.345	266.608	203.386	200.973	228.426	246.308	0.144836	0.482807
AT3G24315	AtSec20	29.5606	26.3975	31.5621	30.4066	30.164	28.1889	30.5715	0.0244996	0.905449
AT2G26740	ATSEH	1.90957	1.49085	1.44069	2.06065	2.23131	2.0352	1.6295	-0.204176	0.511241
AT3G22650	ATSFL61	0	0	0	0	0	0	0.0372938	-0.0123087	NA
AT3G08760	ATSIK	14.793	16.8047	14.607	18.2794	20.5115	18.9094	17.3613	-0.220335	0.0617494
AT5G60410	ATSIZ1	37.4839	36.3112	33.3756	42.0501	45.909	40.0217	38.4161	-0.1596	0.0971269
AT1G57870	ATSK42	21.0095	19.317	17.1174	20.9471	20.8857	20.3125	19.6041	-0.0394055	0.790411
AT3G47460	ATSMC2	8.14669	6.23866	5.65986	9.43112	9.83086	8.00585	6.8342	-0.272843	0.151819
AT5G48600	ATSMC3	18.3869	13.9403	11.5605	18.6768	19.4258	15.4219	12.468	-0.106619	0.691629
AT1G26210	ATSOFL1	0	0	0	0	0	0	0	NA	NA
AT1G68870	ATSOFL2	1.57062	2.48722	1.90735	2.102	2.10365	2.8683	1.88489	-0.0901473	0.843928
AT1G51420	ATSPP1	62.3611	80.8937	72.4012	52.5028	71.0996	65.7575	66.0212	0.212934	0.261546
AT5G15330	ATSPX4	23.0318	21.4037	25.1351	20.3768	21.2954	23.0191	21.1667	0.160002	0.302234
AT2G14540	ATSRP2	0	0	0	0.0308966	0	0	0	-0.0123087	NA
AT1G64030	ATSRP3	0	0	0	0.0372898	0	0	0	-0.0123087	NA
AT1G31170	ATSRX	8.1249	9.92868	10.9266	9.55026	9.93497	9.47355	8.82952	0.0877157	0.707189
AT1G11720	ATSS3	6.04064	4.27249	3.93018	6.51519	7.0185	4.97574	5.2062	-0.239625	0.280573
AT5G23320	ATSTE14	4.28127	5.41115	5.26545	5.26048	6.6432	5.65491	5.58411	-0.13463	0.629077
AT4G01970	AtSTS	4.17844	4.80106	3.91628	1.36218	1.79088	2.04889	2.42079	1.05987	3.35163e-08
AT2G43510	ATTI1	6.76185	8.05766	8.06266	7.79	5.11621	3.8546	4.34705	0.492202	0.0607708
AT2G43520	ATTI2	0.0538643	0	0	0	0	0	0	0.0177078	NA
AT2G43530	ATTI3	5.73185	6.52402	5.003	10.292	11.2565	5.25232	8.01283	-0.381595	0.253525
AT2G43535	ATTI4	98.9951	91.3025	87.5621	266.591	208.92	219.34	232.174	-1.22168	1.34616e-33
AT2G43550	ATTI6	26.5814	20.7358	17.744	42.1972	40.3764	38.1574	40.8939	-0.779892	5.22314e-07
AT2G20510	ATTIM44-1	0.908444	0.475079	0.422895	0.582566	0.664648	0.652455	0.567428	0.00621014	0.990869
AT3G63180	ATTKL	15.8565	13.2291	13.0653	12.9019	13.7803	11.9563	10.4514	0.242519	0.074006
AT1G45201	ATTLL1	62.28	54.9561	53.3948	84.5222	83.6723	72.2022	97.2323	-0.492229	0.000117496
AT2G47900	AtTLP3	48.1022	44.9958	45.357	49.6028	53.0775	49.3264	49.8581	-0.0717638	0.488172
AT1G17000	ATTPS3	0.0191996	0	0.0178755	0.0196997	0.0236582	0.0304318	0.0182741	-0.0777413	NA
AT1G33980	ATUPF3	35.7696	35.713	33.6676	40.0396	44.3177	38.8636	36.0601	-0.123103	0.26971
AT2G03600	ATUPS3	1.48149	1.86175	1.67279	1.61711	1.94206	1.47387	1.8001	0.0281813	0.947245
AT5G11150	ATVAMP713	33.6221	35.4103	32.0427	31.0005	33.4375	32.4418	35.4031	0.0780249	0.614786
AT4G15780	ATVAMP724	60.9473	56.1995	65.7408	90.5405	79.331	68.119	66.7229	-0.246475	0.113095
AT3G03090	AtVGT1	5.15059	5.36972	4.47163	5.61922	5.38263	6.04533	5.12984	-0.0936138	0.650432
AT3G54860	ATVPS33	32.4368	33.7569	28.7381	32.8214	33.9401	33.7367	31.3001	-0.00368316	0.982945
AT1G60490	ATVPS34	38.7868	35.7767	31.7684	41.5758	42.1232	39.8194	37.1271	-0.122755	0.264733
AT2G31650	ATX1	7.6167	6.99388	5.47548	8.58378	8.77004	7.10503	6.28689	-0.132055	0.538382
AT1G66240	ATX1	341.3	373.783	436.706	361.586	360.084	356.511	372.758	0.134947	0.420015
AT1G05830	ATX2	14.8518	14.5887	11.8733	17.7294	19.7506	16.1556	15.0641	-0.25081	0.0661533
AT3G61740	ATX3	5.85039	5.25128	4.85746	5.53362	5.74986	4.81303	4.15117	0.124379	0.509241
AT4G27910	ATX4	8.99144	6.60688	6.12971	9.48797	10.6594	8.1896	6.43879	-0.185878	0.441233
AT5G53430	ATX5	5.49768	3.87397	3.38779	5.99596	6.40885	5.17977	4.10331	-0.263276	0.260132
AT1G26760	ATXR1	6.72541	5.90138	6.09741	6.79719	7.26295	6.44784	5.8498	-0.0179298	0.941633
AT3G21820	ATXR2	19.5859	21.221	19.5635	20.7348	19.4991	19.8599	20.0244	0.0601372	0.682756
AT4G15180	ATXR3	17.5611	11.2739	9.44832	19.8876	21.0657	14.4365	12.1367	-0.298541	0.261706
AT5G06620	ATXR4	6.81892	8.28119	8.28083	7.56689	7.07814	6.60823	6.24331	0.225481	0.24845
AT5G09790	ATXR5	6.70594	7.9049	8.86674	8.12373	7.39524	7.50285	7.42858	0.0930544	0.687609
AT5G24330	ATXR6	9.18181	9.92918	8.86055	8.66453	6.85449	8.41863	8.67541	0.226763	0.21727
AT5G42400	ATXR7	9.0159	7.20438	6.32099	10.8198	12.7144	9.72224	8.2214	-0.376533	0.0333309
AT1G65310	ATXTH17	114.587	128.623	131.582	78.4061	71.94	82.7887	87.4444	0.662449	4.63581e-08
AT1G76760	ATY1	22.6914	25.659	28.7301	21.9276	20.9707	23.7967	25.6006	0.195767	0.321382
AT1G74650	ATY13	1.92385	2.67503	2.93303	1.43112	1.83722	2.02019	1.96844	0.436684	0.0937528
AT1G43560	Aty2	16.2035	13.577	15.3554	16.3781	20.5606	18.0391	16.1109	-0.171261	0.340107
AT3G12720	ATY53	5.18579	7.4416	5.91617	5.88292	5.94005	6.80141	8.0989	-0.054191	0.878272
AT2G41350	AUG1	21.4229	21.5296	20.2398	20.6561	21.0403	21.0709	20.7413	0.0656638	0.61544
AT2G32980	AUG2	33.9939	33.0414	30.2373	33.7967	33.7217	33.6821	33.2025	0.00228742	0.988902
AT1G50710	AUG4	29.1817	27.8211	27.2446	29.1648	31.5594	30.9929	29.9115	-0.0586943	0.647784
AT5G38880	AUG5	26.8854	22.9935	19.263	28.1121	29.699	25.3834	24.3564	-0.160874	0.304637
AT5G40740	AUG6	21.2484	20.5897	16.3801	23.2166	23.8081	22.7775	20.7459	-0.162572	0.232399
AT5G17620	AUG7	30.4847	29.8158	30.3617	33.1245	34.0172	31.8842	32.1284	-0.0592281	0.635901
AT4G30710	AUG8	6.78116	5.63752	4.81084	5.98289	6.96058	5.88988	4.85619	0.0110675	0.969736
AT1G75310	AUL1	13.291	7.76052	6.73923	12.2842	13.7239	8.36798	6.63669	-0.062361	0.901511
AT4G32830	AUR1	39.5483	39.0194	38.6576	38.1553	40.1499	40.1789	39.2637	0.0408678	0.761317
AT2G45490	AUR3	8.78832	9.71876	8.21703	8.74862	10.0458	9.60257	10.4292	-0.0662648	0.775988
AT2G38120	AUX1	104.482	95.586	81.5236	104.923	89.9824	95.6953	95.1699	0.0128118	0.949383
AT4G12780	AUXI1	28.9977	24.3185	22.138	30.3453	32.3675	28.3473	24.2	-0.134074	0.41876
AT1G75630	AVA-P4	153.525	158.67	178.269	150.389	146.046	158.501	173.158	0.108645	0.54369
AT1G15690	AVP1	606.807	573.299	503.421	537.318	529.452	546.933	525.128	0.120593	0.235514
AT1G78920	AVPL1	75.685	61.6889	57.0427	70.5173	75.0941	67.7212	60.1341	-0.0218047	0.916642
AT1G16780	AVPL2	8.54055	6.92456	5.69884	9.22333	8.41119	8.31772	7.22903	-0.169611	0.388661
AT2G41190	AVT1A	7.807	5.63947	5.3512	7.76061	6.66708	6.32065	6.23677	-0.0498895	0.853989
AT2G39130	AVT1C	46.1762	42.6506	40.7602	42.9256	37.4834	37.1933	36.5684	0.214779	0.0299035
AT5G02180	AVT1D	4.9725	1.6457	3.03316	4.83812	4.38414	2.98954	2.4276	-0.0908098	0.844453
AT5G02170	AVT1E	3.38816	1.47016	2.36586	10.3606	8.13021	8.56774	7.6802	-1.50912	6.8711e-14
AT3G09340	AVT1F	0.0250908	0	0.0233603	0	0	0	0	0.0431494	NA
AT3G09330	AVT1G	3.8325	2.95897	2.9385	2.33883	2.74707	2.91818	3.45702	0.195842	0.472678
AT5G16740	AVT1H	0.0352368	0	0.0328066	0.0361545	0	0	0.0335382	0.0220532	NA
AT3G28960	AVT1I	0.48066	0.494666	0.30512	0.96394	0.538437	0.415557	0.644644	-0.335782	0.378259
AT5G15240	AVT1J	0.641169	0.441814	0.656644	0.504366	0.605716	0.52507	0.528894	0.116641	0.790516
AT5G65990	AVT3A	9.09503	7.43328	9.06887	10.0232	9.27008	8.74291	6.38558	0.0453324	0.881033
AT2G42005	AVT3B	0.678379	0.59074	0.898805	0.481879	0.707313	0.744399	0.571177	0.183717	0.654779
AT4G38250	AVT3C	0	0	0	0	0	0	0	NA	NA
AT3G30390	AVT6A	384.458	350.699	337.291	392.014	353.433	354.332	344.902	0.0396083	0.744616
AT3G56200	AVT6C	20.4713	21.5361	18.4585	23.2516	20.1972	22.8009	22.4905	-0.0833732	0.600378
AT2G40420	AVT6D	15.5386	11.2448	10.3896	14.5086	14.6609	13.0671	14.5384	-0.135549	0.513658
AT1G80510	AVT6E	15.3775	15.1375	14.1113	15.846	14.4837	16.2141	16.5078	-0.0312887	0.871184
AT2G32410	AXL1	10.3293	10.0648	9.79285	10.0814	10.5808	10.8316	9.4917	0.0276423	0.884583
AT1G05180	AXR1	50.2161	50.9894	45.164	49.6663	49.0814	48.5708	48.1718	0.0511526	0.652869
AT1G54990	AXR4	84.7567	85.9234	75.8985	80.9099	79.4435	80.4235	84.6049	0.0667302	0.600355
AT2G27860	AXS1	287.796	298.082	291.241	264.54	258.449	265.65	270.549	0.19485	0.0259921
AT1G08200	AXS2	364.848	382.959	317.42	325.026	307.931	313.736	325.314	0.207403	0.0451151
AT1G70230	AXY4	28.1831	28.9851	28.7763	28.943	30.0021	26.6944	28.1693	0.0667076	0.604307
AT3G28150	AXY4L	0.714214	0.815559	0.984135	1.17251	1.65453	1.17732	1.11485	-0.409663	0.188526
AT5G67450	AZF1	26.4769	23.4887	24.1162	18.6238	17.3347	21.9186	20.7373	0.359085	0.0113138
AT3G19580	AZF2	10.977	14.9813	17.9677	13.5221	17.0772	15.2431	14.6393	0.0161809	0.964305
AT5G43170	AZF3	7.45875	11.0135	9.3988	8.70861	7.13083	7.49083	8.56801	0.244105	0.330127
AT3G10960	AZG1	19.7154	15.6686	14.4076	20.2701	18.7465	18.1889	16.24	-0.0876721	0.642831
AT5G50300	AZG2	13.6465	15.2109	13.2526	15.3375	14.5389	16.7715	15.7262	-0.0956449	0.567505
AT4G12470	AZI1	96.956	118.456	105.136	137.336	104.232	103.72	135.99	-0.107235	0.639284
AT4G21390	B120	7.3498	7.0045	6.66569	8.44257	8.6597	7.64648	6.93976	-0.113774	0.449815
AT4G21430	B160	7.78194	5.99517	5.92792	9.51527	10.3471	8.03206	6.2065	-0.286536	0.178861
AT1G11730	B3GALT1	2.52988	2.17582	1.83473	3.5521	3.08456	3.1024	2.40792	-0.371758	0.106704
AT2G26100	B3GALT12	22.1611	20.5852	17.6648	19.0751	17.4718	15.6025	16.9422	0.265759	0.0382575
AT3G14960	B3GALT13	22.9345	23.1023	22.8967	22.9263	24.2084	23.2989	23.327	0.0267528	0.8655
AT1G53290	B3GALT14	22.1954	22.0774	21.2166	21.7155	20.2978	20.1233	19.5306	0.149041	0.161793
AT1G05170	B3GALT2	11.6004	11.0237	12.8321	14.0042	15.403	14.1391	12.2255	-0.169996	0.268483
AT2G32430	B3GALT3	30.3993	32.5546	27.3164	28.0956	25.5968	26.4644	25.7775	0.231819	0.03124
AT4G26940	B3GALT4	98.6885	99.4859	84.0129	98.8637	100.107	98.5459	96.9767	-0.0141958	0.923738
AT1G22015	B3GALT5	0	0	0	0	0	0	0	NA	NA
AT1G79900	BAC2	1.13034	1.06325	1.00561	1.18555	1.02141	1.15459	1.14758	-0.0259811	0.952886
AT5G54610	BAD1	0.0540902	0.0266231	0	0.166497	0.133303	0.0214335	0.0772243	-0.267413	NA
AT3G29310	BAG1	35.195	32.0152	30.7426	35.5591	36.0933	34.0323	32.3352	-0.0235385	0.86514
AT5G52060	BAG1	102.897	91.9473	87.5377	97.9777	88.9246	91.7167	85.1551	0.101971	0.361056
AT5G07220	BAG3	154.322	157.893	160.588	151.254	155.781	158.805	152.267	0.0832227	0.446688
AT3G51780	BAG4	20.0061	21.251	23.3989	19.6857	20.9344	19.2907	20.2685	0.157443	0.287417
AT1G12060	BAG5	12.2615	10.7437	11.7085	10.3688	9.85119	11.1767	9.78945	0.207679	0.221577
AT2G46240	BAG6	7.10952	4.41521	5.88619	7.42933	7.93739	5.18059	4.51878	-0.0410023	0.91364
AT5G62390	BAG7	183.288	152.518	158.168	186.498	198.151	170.124	159.584	-0.0585687	0.703658
AT3G59660	BAGP1	47.211	40.8822	41.0961	46.0383	51.4348	47.21	44.4968	-0.0778917	0.534152
AT1G02860	BAH1	23.8092	22.9206	21.3793	29.6086	31.136	28.0492	28.2158	-0.302348	0.000619471
AT5G47980	BAHD1	29.2984	12.6487	18.9242	36.4829	23.1013	35.1141	30.1528	-0.470936	0.0746065
AT4G33430	BAK1	68.8846	65.7547	67.0416	66.4918	72.4266	68.0001	67.2072	0.0281366	0.817658
AT5G03470	B'ALPHA	14.3339	12.5042	12.2965	16.8596	15.8916	15.2079	15.3437	-0.217823	0.0462066
AT5G65700	BAM1	121.999	92.6514	79.9328	152.935	137.579	119.131	103.959	-0.306994	0.0983929
AT3G23920	BAM1	51.9297	56.0583	50.4336	45.8727	49.2393	49.1073	42.2461	0.23081	0.0226476
AT4G00490	BAM2	22.8247	13.1486	16.9673	24.6278	22.4289	19.6388	17.3034	-0.174989	0.485276
AT3G49670	BAM2	29.6545	23.4543	19.9122	29.4644	25.6141	24.2746	21.5229	0.00219744	0.994265
AT4G20270	BAM3	54.5966	43.2245	39.012	65.9808	67.5357	55.0669	53.1592	-0.333103	0.021183
AT4G17090	BAM3	0.858551	1.18321	0.639471	1.07912	1.05793	0.71443	0.878452	0.00165904	0.997499
AT5G55700	BAM4	14.3754	14.5472	13.8419	17.686	18.0167	17.9128	17.0871	-0.249081	0.00981979
AT4G15210	BAM5	0.0512547	0	0	0.0525897	0.0210524	0	0	-0.00211574	NA
AT2G32290	BAM6	0	0	0	0.0236658	0	0	0.0219532	-0.0308029	NA
AT2G45880	BAM7	9.80848	7.63198	7.28249	10.616	11.8313	10.2988	8.15393	-0.237847	0.193614
AT5G18670	BAM9	35.4934	22.6079	32.0735	41.0283	39.6251	34.3337	35.316	-0.245326	0.204597
AT1G61720	BAN	0.410635	0.0932832	0.176453	0.22687	0.194613	0.400532	0.270582	-0.0979693	0.844525
AT3G61190	BAP1	6.54505	9.99762	8.37502	4.39983	5.60178	5.77471	5.52374	0.616357	0.00186556
AT2G45760	BAP2	1.61931	2.83939	1.13072	0.674979	0.311774	0.481245	0.240821	1.17108	7.49577e-05
AT4G15370	BARS1	0.173906	0.342384	0.197893	0.158609	0.142861	0.245017	0.183915	0.20818	0.638869
AT3G11630	BAS1	178.02	188.693	205.052	194.235	192.07	197.874	192.052	0.0310174	0.85825
AT5G60880	BASL	0.03557	0.0700298	0	0.0729928	0.131491	0.0563791	0.101566	-0.185915	NA
AT1G78560	BASS1	40.2141	40.0323	40.8922	46.314	45.2985	47.0986	48.188	-0.152082	0.169102
AT2G26900	BASS2	69.8389	72.3857	59.5761	75.4485	77.6819	82.1117	82.3184	-0.181139	0.150497
AT3G25410	BASS3	7.33056	8.63154	6.45191	10.6897	11.2693	10.9092	10.4321	-0.456514	0.000574423
AT3G56160	BASS4	12.1333	12.7072	10.7502	16.4055	16.5002	15.1128	15.2981	-0.34958	0.000606197
AT4G12030	BASS5	35.1462	34.8793	28.1373	29.5831	27.3696	26.1047	22.4828	0.351198	0.00535943
AT4G22840	BASS6	21.8479	19.584	18.3825	17.5142	17.1083	16.6002	17.677	0.255956	0.0240342
AT2G01170	BAT1	37.7123	41.3402	38.8825	32.9859	34.0206	35.5327	33.7451	0.254998	0.0121997
AT4G31910	BAT1	229.443	260.666	235.373	108.276	98.703	99.9338	99.04	1.27818	1.78512e-56
AT3G63530	BB	11.3955	10.0167	9.18979	12.8587	12.231	12.1952	11.9809	-0.21096	0.118481
AT1G75380	BBD1	72.3615	43.2201	60.573	73.4524	83.5946	73.9976	72.5552	-0.290812	0.129935
AT1G19660	BBD2	41.3118	27.0394	33.4931	55.4417	59.0142	49.2548	49.3186	-0.5568	0.000115394
AT3G09880	B'BETA	22.2775	20.4296	17.8331	24.0354	22.9994	20.7865	20.3978	-0.0704156	0.647221
AT5G28850	B''BETA	18.5939	18.1425	18.3956	17.5847	18.585	17.9944	17.23	0.0965067	0.395082
AT5G17430	BBM	5.16596	5.39471	4.05988	6.63068	5.80893	6.44466	5.9265	-0.279868	0.0907363
AT3G19910	BBR	68.1633	66.4329	72.3862	71.5421	83.3826	77.2216	73.579	-0.087292	0.527904
AT2G21320	BBX18	3.59289	3.8214	3.80649	3.98309	3.86748	3.73108	3.45901	0.0457957	0.888524
AT4G39070	BBX20	24.569	24.5605	24.1157	32.7324	36.5718	38.3133	36.1344	-0.487191	2.51373e-06
AT1G75540	BBX21	158.918	145.153	142.608	199.819	226.731	201.178	191.676	-0.396296	5.00078e-07
AT4G10240	BBX23	0	0	0	0	0	0	0	NA	NA
AT1G06040	BBX24	85.0436	90.7656	67.8956	84.1187	67.8004	69.1198	67.1962	0.21605	0.171493
AT2G31380	BBX25	7.262	9.18113	4.64001	13.003	6.31652	9.84591	8.94486	-0.311457	0.316687
AT3G21150	BBX32	0.0703637	0.277062	0.196533	0.252687	0.173408	0.167292	0.301373	-0.0844555	0.866099
AT3G01500	BCA1	1.82433	1.74144	1.99446	2.59506	2.09471	1.69772	2.92029	-0.232662	0.406156
AT5G14740	BCA2	0.875056	1.23467	1.0727	1.63109	1.13218	1.20205	1.5547	-0.271863	0.343118
AT1G23730	BCA3	0.136866	0.188622	0.331309	0.870669	1.0119	0.672498	1.32873	-1.17387	5.51309e-05
AT1G70410	BCA4	284.959	260.436	296.963	122.919	131.973	142.928	131.506	1.10347	9.95383e-31
AT1G58180	BCA6	12.6259	9.14749	12.9668	16.7499	19.3279	14.765	15.5812	-0.424797	0.0117297
AT1G10070	BCAT2	1.4943	0.98911	0.695623	1.42749	1.11114	0.510453	0.686614	0.157639	0.725764
AT3G49680	BCAT3	97.4864	100.68	94.8144	86.7099	86.9051	93.3596	89.1844	0.183786	0.0575987
AT3G19710	BCAT4	211.817	204.99	214.76	156.242	157.7	139.441	121.189	0.592353	1.99848e-09
AT1G50110	BCAT6	34.5443	42.3123	36.4576	26.6297	29.587	32.2602	33.9481	0.334808	0.0352424
AT1G50090	BCAT7	2.64206	5.89766	3.49921	1.18362	2.33854	2.65419	2.44386	0.663002	0.02904
AT5G20230	BCB	5.45295	8.31272	6.0993	5.55612	6.43929	6.81239	6.34345	0.114191	0.692675
AT5G16390	BCCP1	111.851	111.581	103.909	97.8547	90.6309	101.294	100.004	0.211095	0.0395847
AT5G15530	BCCP2	159.269	147.886	160.626	138.853	135.261	145.104	140.899	0.205579	0.0389521
AT1G55510	BCDH BETA1	11.9448	11.7584	11.7078	13.7341	14.2749	13.5336	12.226	-0.125205	0.382156
AT3G06850	BCE2	19.7135	13.8516	15.009	25.449	25.7387	20.7517	22.621	-0.461845	0.0014269
AT2G45540	BCHC2	42.366	23.568	17.4795	43.8752	42.8746	30.3663	24.8725	-0.209802	0.599749
AT1G24520	BCP1	0.0639353	0.125875	0	0.0656005	0	0.0506693	0.18256	-0.0225196	NA
AT3G26030	B'DELTA	61.2093	56.1011	47.5842	57.9796	60.1362	57.3777	57.1188	-0.0278283	0.86842
AT1G54450	B''DELTA	10.2169	9.0316	7.32445	8.05096	8.10765	8.53423	7.41	0.182278	0.292099
AT1G64670	BDG1	5.8094	9.37969	5.47663	5.78613	6.31983	7.68618	7.03316	0.0763778	0.825811
AT5G41900	BDG2	0.0978608	0.0722502	0.113889	0.251024	0.18088	0.116333	0.232859	-0.354057	0.35202
AT4G24140	BDG3	66.2793	59.6216	61.9262	57.9405	53.9761	55.8111	58.1152	0.198675	0.0432759
AT5G17720	BDG5	0.237213	0	0.157752	0.243392	0.167029	0.161138	0.0967622	-0.0710376	0.879132
AT1G18400	BEE1	0.410082	0.144172	0.299985	0.661199	0.5775	0.510705	0.724869	-0.60371	0.0760219
AT4G36540	BEE2	3.9438	2.67517	4.31977	4.6246	5.18635	4.9115	4.54228	-0.300524	0.21309
AT1G73830	BEE3	0.0405191	0.199434	0.150898	0.124723	0.249643	0.160559	0.308527	-0.173874	0.669302
AT3G50750	BEH1	1.90481	2.24442	1.50474	2.1321	2.02709	1.78405	2.30745	-0.0651361	0.863821
AT4G36780	BEH2	48.7798	49.7039	50.7288	47.736	57.0939	50.9129	50.6445	0.00467593	0.980309
AT4G18890	BEH3	12.2944	11.4724	10.9122	14.1546	12.076	13.032	12.9202	-0.117797	0.420658
AT1G78700	BEH4	27.7603	23.3647	18.9191	27.6004	25.9289	25.2564	22.3003	-0.0582452	0.793007
AT5G41410	BEL1	5.38709	6.68788	6.19756	4.64724	4.43949	3.88861	3.93537	0.553077	0.000107221
AT2G45400	BEN1	50.2366	45.8787	41.3779	40.9507	35.1555	35.5072	32.8406	0.385896	0.000260954
AT3G54930	B'EPSILON	6.18076	6.65791	5.2701	6.61933	4.97482	5.21167	5.58571	0.150503	0.473218
AT1G03960	B''EPSILON	8.8385	8.26714	7.50016	9.1189	9.24329	9.02067	8.02441	-0.0532782	0.750433
AT1G19350	BES1	25.579	22.6637	24.177	28.9248	30.6974	29.5046	28.8414	-0.228317	0.0131721
AT3G58170	BET11	56.055	56.4418	56.8732	52.5476	55.9714	60.0723	65.4149	0.00127258	0.996164
AT4G14455	BET12	47.7961	46.7842	51.0007	47.8855	48.7373	51.5524	54.239	-0.00572011	0.979288
AT5G14270	BET9	33.7906	28.7453	28.7082	33.0553	33.6944	29.887	27.2986	0.0293895	0.869278
AT4G23460	BETAC-AD	58.3708	51.3035	44.971	56.4323	54.0902	51.204	47.4655	0.0324821	0.854161
AT4G25700	BETA-OHASE 1	7.3737	8.59442	6.03084	9.2733	7.91874	8.31919	7.74932	-0.119658	0.582677
AT5G52570	BETA-OHASE 2	0.60469	1.43561	1.25844	0.766425	0.876604	1.04301	0.778673	0.264469	0.505262
AT1G62660	BFRUCT3	243.219	186.254	179.094	219.029	214.711	210.828	211.648	-0.02494	0.903189
AT1G12240	BFRUCT4	151.21	126.841	98.8872	139.663	114.036	114.65	104.55	0.131067	0.527969
AT5G62040	BFT	0	0	0	0	0	0	0	NA	NA
AT3G57270	BG1	0	0	0	0.0388214	0	0	0.0360121	-0.0308029	NA
AT3G57240	BG3	0.0322647	0	0	0.033105	0	0	0	0.00602414	NA
AT5G20330	BG4	0	0	0	0.0289101	0	0	0	-0.0123087	NA
AT5G20340	BG5	0	0	0	0	0	0	0	NA	NA
AT3G13750	BGAL1	113.563	74.9512	74.4856	132.312	162.196	113.104	104.915	-0.445248	0.0206671
AT5G63810	BGAL10	32.3999	22.5066	21.8505	39.3882	33.7178	28.5988	26.9998	-0.252605	0.221325
AT4G35010	BGAL11	0.0301928	0.0445825	0	0.0619585	0.0930109	0.0478562	0.0287374	-0.220223	NA
AT4G26140	BGAL12	11.9287	9.65467	8.82649	11.4507	12.0678	11.7662	9.78205	-0.0942067	0.613771
AT2G16730	BGAL13	0	0	0	0	0	0	0	NA	NA
AT4G38590	BGAL14	0.02686	0.0528817	0	0.151578	0.082744	0.0532171	0.0511305	-0.370066	0.261501
AT1G31740	BGAL15	0	0	0	0	0	0	0	NA	NA
AT1G77410	BGAL16	1.65259	1.6268	1.40285	1.56264	1.99643	1.96454	1.75797	-0.152118	0.561408
AT1G72990	BGAL17	12.5299	12.1168	10.0354	14.8449	14.2037	13.5949	13.6897	-0.223835	0.0602668
AT3G52840	BGAL2	9.02424	3.52302	6.37712	15.1627	22.0921	15.7828	16.8688	-1.14998	2.56535e-07
AT4G36360	BGAL3	102.998	84.6497	65.3547	110.555	96.8767	98.1319	89.408	-0.165564	0.386121
AT5G56870	BGAL4	76.3396	48.2572	53.2922	85.399	90.5511	82.5433	81.5182	-0.43741	0.00488936
AT1G45130	BGAL5	99.877	87.7465	82.2931	100.191	106.469	99.0257	96.8745	-0.105408	0.32272
AT5G63800	BGAL6	53.7344	42.428	40.8614	53.7284	53.5105	49.9947	43.484	-0.0776365	0.660705
AT5G20710	BGAL7	0.379845	0.218119	0.176824	0.584608	0.507059	0.476633	0.391663	-0.580693	0.0721673
AT2G28470	BGAL8	77.0752	54.2669	47.5164	74.5504	62.9191	58.1689	54.7989	-0.0170892	0.956334
AT2G32810	BGAL9	26.493	21.6767	19.6969	30.2237	30.2785	24.9864	24.3933	-0.214134	0.159675
AT4G15415	B'GAMMA	24.8665	22.3603	20.8469	24.5846	24.182	22.8354	21.8508	0.0128024	0.93615
AT5G28900	B''GAMMA	19.1284	18.1231	18.3106	19.2787	21.0144	20.0124	18.3772	-0.0294584	0.846842
AT3G57260	BGL2	0.122243	0.0902516	0.142265	0.188141	0.112973	0.217978	0.0872629	-0.0991818	0.833358
AT1G45191	BGLU1	0.957221	1.0051	0.574331	1.7024	1.10088	1.6015	0.992064	-0.474335	0.1197
AT4G27830	BGLU10	11.7464	17.7642	16.4485	14.6037	17.1589	16.0094	15.0797	0.0227697	0.941113
AT1G02850	BGLU11	21.0892	47.0238	52.1679	36.3383	54.6074	47.1103	52.7835	-0.120366	0.797539
AT5G42260	BGLU12	0.028106	0	0	0	0	0	0	0.0177078	NA
AT5G44640	BGLU13	0	0	0	0	0	0	0.0247337	-0.0123087	NA
AT2G25630	BGLU14	0	0	0	0	0	0	0	NA	NA
AT2G44450	BGLU15	44.605	41.725	38.1325	41.0828	43.8708	39.627	42.6579	0.0422066	0.764336
AT3G60130	BGLU16	64.7327	49.5266	56.2343	80.5297	81.3589	79.1642	75.81	-0.410912	7.85767e-05
AT2G44480	BGLU17	4.29981	4.53915	4.45612	7.2665	7.79167	6.75361	6.35177	-0.577658	2.89419e-06
AT1G52400	BGLU18	0.696519	0.780878	0.522388	1.1514	0.953631	0.827997	0.662944	-0.283795	0.40229
AT3G21370	BGLU19	0	0	0	0.919504	0	0.0373799	0.0224464	-0.0796959	0.593797
AT5G16580	BGLU2	0	0	0	0	0	0.0311607	0	-0.0123087	NA
AT1G75940	BGLU20	0	0	0	0.0243246	0	0	0	-0.0123087	NA
AT1G66270	BGLU21	762.515	553.881	556.855	839.848	827.005	781.022	710.306	-0.272175	0.0543225
AT1G66280	BGLU22	289.657	194.134	195.101	558.416	470.355	464.407	458.362	-0.986029	1.1271e-12
AT3G09260	BGLU23	5407.75	4397.77	3958.68	10707.8	9220.44	9520.62	9855.33	-1.00511	4.42499e-21
AT5G28510	BGLU24	1.28168	1.78928	1.38855	1.57807	1.29216	1.56978	1.97401	-0.0512699	0.901866
AT3G03640	BGLU25	55.4447	53.8997	55.1447	58.6993	59.7802	54.662	55.3278	-0.00127693	0.992898
AT2G44490	BGLU26	86.2562	97.7226	94.051	83.211	85.8452	89.1014	88.9204	0.146693	0.25041
AT3G60120	BGLU27	0	0.218994	0.18641	0	0.0274128	0.0352612	0	0.372182	NA
AT2G44460	BGLU28	0.144542	0.0203266	0.0576741	0.0635599	0.0763319	0.0490931	0.0589603	0.0751586	0.866099
AT2G44470	BGLU29	0	0	0.0180288	0	0	0.0153464	0	0.00561115	NA
AT4G22100	BGLU3	0.0296183	0.0583122	0	0	0	0	0	0.0810298	NA
AT3G60140	BGLU30	1.60449	0.856328	0.575934	0.93223	0.119102	0.122561	0.294389	0.614022	0.0675859
AT5G24540	BGLU31	0	0.0468959	0	0.0244401	0	0	0	0.0331214	NA
AT5G24550	BGLU32	0.0281236	0	0	0.028856	0	0	0	0.00602414	NA
AT2G32860	BGLU33	0.897058	0.602085	0.892134	2.51024	2.18563	1.64806	1.26132	-0.912112	0.0002964
AT1G51490	BGLU36	0	0.0288344	0.0272714	0	0	0.0232138	0	0.0442315	NA
AT1G60090	BGLU4	0	0	0	0	0	0	0	NA	NA
AT1G26560	BGLU40	1.39222	1.19918	1.35696	1.5624	1.01859	0.79303	1.01453	0.259471	0.431661
AT5G54570	BGLU41	0.336017	0.330773	0.234632	0.459692	0.483056	0.466019	0.612988	-0.415624	0.263507
AT5G36890	BGLU42	26.7457	26.5793	25.3028	24.2836	27.6653	25.9203	24.1687	0.0933361	0.436243
AT3G18070	BGLU43	2.67686	1.78896	1.62339	2.29302	1.78542	2.54962	2.4777	-0.106412	0.767185
AT3G18080	BGLU44	27.441	22.2169	20.4219	38.0835	36.829	30.2774	25.579	-0.397322	0.0163721
AT1G61810	BGLU45	1.94546	0.828647	0.940473	5.14386	3.94161	2.93533	2.88434	-1.15347	3.84444e-06
AT1G61820	BGLU46	25.1664	16.4296	20.7245	40.6185	47.4403	37.556	37.2329	-0.851302	2.45207e-09
AT4G21760	BGLU47	4.7683	3.47786	2.36924	5.83044	4.07945	4.05305	3.73893	-0.22716	0.457818
AT1G60260	BGLU5	0.828733	1.00615	0.694419	4.67675	4.0507	3.15254	3.31289	-1.74267	1.37584e-17
AT1G60270	BGLU6	9.69002	14.5859	6.62354	16.965	12.1519	14.2507	12.4451	-0.323731	0.239584
AT3G62740	BGLU7	36.2104	37.3048	27.1915	65.9261	54.3039	58.128	53.8104	-0.699005	2.71276e-08
AT3G62750	BGLU8	1.01975	1.15536	0.50158	1.50037	0.972055	1.26561	0.824088	-0.222151	0.563147
AT4G27820	BGLU9	0.895875	0.881894	0.598833	1.93269	1.55681	1.29254	1.85843	-0.805772	0.00106636
AT2G31220	BHLH10	1.38887	1.18997	1.36492	0.659743	1.10924	0.794945	1.12608	0.442425	0.14133
AT2G41240	BHLH100	0.156053	0.192022	0.0363226	0.280205	0.0961461	0	0	0.0710452	NA
AT5G04150	BHLH101	0.916937	0.943656	0.737284	1.83887	2.46517	2.18004	2.38019	-0.992328	7.59836e-05
AT4G21340	BHLH103	9.8273	9.15897	11.3412	7.62953	9.07056	9.23926	10.8829	0.170867	0.481109
AT4G14410	BHLH104	53.4997	52.6648	57.6155	63.4036	65.0421	61.623	63.7095	-0.155585	0.147065
AT2G41130	BHLH106	9.24728	9.10297	7.82928	12.1567	11.9645	11.2448	9.76419	-0.299284	0.031688
AT3G56770	BHLH107	4.18388	5.45797	4.43371	2.96661	3.68847	3.15402	3.14043	0.533162	0.00598734
AT1G68240	BHLH109	0.674377	0.796623	0.209289	0.230647	0.276995	0.28504	0.256748	0.476274	0.188959
AT4G36060	bHLH11	9.20991	11.3407	12.8469	10.0508	11.2284	8.61429	8.92082	0.242741	0.246974
AT1G27660	BHLH110	6.11749	5.33379	5.53284	6.23198	8.8842	7.46271	7.15347	-0.312101	0.0738634
AT1G61660	BHLH112	15.6591	15.4334	15.3557	20.2101	20.9774	17.2027	17.286	-0.221576	0.059948
AT3G19500	BHLH113	3.483	3.98277	3.70136	4.043	3.98838	3.23431	3.44905	0.0734156	0.805125
AT1G51070	bHLH115	200.352	214.021	238.657	197.77	192.049	190.135	195.904	0.217598	0.0779751
AT3G22100	BHLH117	0.108506	0.106812	0.0505111	0.0556658	0.267406	0.0429958	0	0.0123521	NA
AT4G28811	BHLH119	0.0226484	0	0	0.0232383	0.0279079	0	0.0215567	-0.0566631	NA
AT3G19860	BHLH121	19.2078	14.7527	19.2555	25.4142	26.6681	21.8954	20.0888	-0.32449	0.0433452
AT1G51140	BHLH122	34.9062	23.0563	27.9341	35.9248	35.8874	28.9306	25.8688	-0.0795838	0.759829
AT3G20640	BHLH123	8.4381	8.32455	7.15286	8.43103	8.51334	7.86996	7.38252	0.0408234	0.828435
AT1G62975	BHLH125	22.1044	25.6481	13.9273	41.1282	29.3135	33.3094	34.8068	-0.62095	0.00168853
AT4G25410	BHLH126	9.81427	2.53288	4.96226	11.3145	7.65461	6.70007	7.41697	-0.252746	0.552994
AT4G28815	BHLH127	0.0373971	0.11044	0.0348179	0.0383711	0.0460816	0.0296376	0	0.125984	NA
AT1G05805	BHLH128	28.1643	21.5362	21.9374	30.0589	32.3807	26.944	24.9158	-0.192458	0.233782
AT1G01260	BHLH13	16.2426	14.3595	12.8029	15.8416	17.4092	14.7688	13.2756	-0.0248908	0.908532
AT4G38070	BHLH131	0.56897	0.821467	0.882883	0.700547	0.934798	0.691402	0.758161	0.0312768	0.954002
AT5G50915	BHLH137	0.0970195	0	0.0225821	0.14932	0.0597749	0.192222	0.207771	-0.41643	0.188461
AT2G31215	BHLH138	0	0	0	0.118754	0	0	0	-0.0123087	NA
AT5G43175	BHLH139	0.222356	0.218886	0.517552	0.0570369	0.136996	0.132165	0.317456	0.278917	0.437289
AT4G00870	BHLH14	0.110161	0.243993	0.0256408	0.0282574	0.135743	0.109129	0.0262126	0.1703	0.635551
AT5G09460	BHLH143	48.7905	47.2786	38.5589	57.465	53.4796	44.2028	44.228	-0.0904086	0.624329
AT1G29950	BHLH144	52.7782	53.9365	42.7449	64.7031	58.7659	54.7059	55.4696	-0.168932	0.202748
AT5G50010	BHLH145	15.9612	13.7272	13.2318	24.4033	22.362	19.7346	19.8164	-0.515349	4.4445e-06
AT4G30180	BHLH146	4.61434	5.4418	3.65806	3.93762	4.39109	4.38105	4.9572	0.0855758	0.794109
AT3G17100	BHLH147	44.1779	49.4111	50.283	43.4157	46.9885	49.8756	48.6083	0.0752453	0.669755
AT3G06590	BHLH148	19.1087	16.8681	19.9387	19.4818	17.9542	18.8967	18.9532	0.0403793	0.824276
AT1G09250	BHLH149	45.6293	42.1207	44.3763	42.2116	40.1488	43.8888	38.8898	0.144208	0.214627
AT3G05800	BHLH150	16.8293	16.8227	14.9077	16.8865	14.9695	13.2491	12.7296	0.211139	0.181338
AT2G31730	BHLH154	10.787	8.81625	9.22776	14.1719	12.0658	11.7034	11.6309	-0.293746	0.0608352
AT1G64625	BHLH157	1.72696	1.72126	0.964711	1.4397	1.6226	1.36863	1.25333	0.0845987	0.827545
AT4G20970	BHLH162	0.0480195	0.0945402	0.0447077	0.147811	0.0591707	0.0380559	0	0.0134612	NA
AT1G10585	BHLH167	0	0	0	0	0	0	0	NA	NA
AT1G10586	BHLH168	0	0	0	0	0	0	0	NA	NA
AT2G22760	BHLH19	0.148384	0.116854	0.13815	0.365396	0.511957	0.446863	0.536677	-0.824153	0.0099841
AT1G63650	BHLH2	8.41708	8.26874	6.61612	9.53887	8.92648	9.47282	8.35609	-0.16488	0.289368
AT4G28790	BHLH23	1.09221	1.26054	1.22727	0.850152	0.788943	0.835737	0.842401	0.486065	0.0503043
[truncated: 30,836 more rows]
