# Supplementary material for: Redox-inactive CC-type glutaredoxins interfere with TGA transcription factor–dependent repression of target promoters in roots
Source: Plant Cell. 2025 Mar 7;37(3):koaf038. doi: 10.1093/plcell/koaf038 (PMC11887855; doi:10.1093/plcell/koaf038)
Supplement: koaf038_Supplementary_Data [file koaf038_supplementary_data.zip › Supplementary Data Set S2 Differentially expressed genes roots_ Col0 tga1 tga4 cepd cepd tga1 tga4 FN and LN.xlsx]

## Sheet: DESeq2
Supplementary Data Set S2 Differentially expressed genes (roots; Col-0, tga1 tga4, cepd, cepd tga1 tga4, FN and LN)
Total list of genes
ID	Symbol	ColFN1_TPM	ColFN2_TPM	ColFN3_TPM	ColFN4_TPM	tgaFN1_TPM	tgaFN2_TPM	tgaFN3_TPM	tgaFN4_TPM	cepdFN1_TPM	cepdFN2_TPM	cepdFN3_TPM	cepdFN4_TPM	cepdtgaFN1_TPM	cepdtgaFN2_TPM	cepdtgaFN3_TPM	cepdtgaFN4_TPM	ColLN1_TPM	ColLN2_TPM	ColLN3_TPM	ColLN4_TPM	tgaLN1_TPM	tgaLN2_TPM	tgaLN3_TPM	tgaLN4_TPM	cepdLN1_TPM	cepdLN2_TPM	cepdLN3_TPM	cepdLN4_TPM	cepdtgaLN1_TPM	cepdtgaLN2_TPM	cepdtgaLN3_TPM	cepdtgaLN4_TPM	ColFN_vs_ColLN_log2FC	ColFN_vs_ColLN_adjP	ColFN_vs_cepdFN_log2FC	ColFN_vs_cepdFN_adjP	ColFN_vs_tgaFN_log2FC	ColFN_vs_tgaFN_adjP	ColFN_vs_cepdtgaFN_log2FC	ColFN_vs_cepdtgaFN_adjP	ColLN_vs_cepdLN_log2FC	ColLN_vs_cepdLN_adjP	ColLN_vs_tgaLN_log2FC	ColLN_vs_tgaLN_adjP	ColLN_vs_cepdtgaLN_log2FC	ColLN_vs_cepdtgaLN_adjP	cepdFN_vs_cepdLN_log2FC	cepdFN_vs_cepdLN_adjP
AT1G01010	NAC001	33.0776	30.8148	31.585	30.4105	35.4585	43.2359	42.2688	39.0824	30.4049	31.9985	31.2391	36.244	39.7334	39.313	42.3305	36.7312	36.9784	33.9972	34.0438	39.2866	24.8011	34.153	34.2221	41.4222	36.4819	38.8588	31.8373	39.2833	35.6738	33.5322	36.934	31.8326	-0.133669	0.195758	-0.0314878	0.8163	-0.304493	0.00491235	-0.265544	0.0106126	-0.0128061	0.952527	0.0629831	0.781814	0.0434024	0.897965	-0.114987	0.597124
AT1G01020	ARV1	16.9017	9.35329	7.56146	17.6494	8.75253	10.5294	10.3194	9.11654	5.0489	10.1614	9.55843	10.5202	10.7184	9.80683	11.4599	8.21825	9.05974	6.06355	7.17826	10.3808	9.43446	10.1959	9.51504	10.5853	7.86557	9.39138	6.22472	10.3544	10.2068	11.4165	10.4861	10.2149	0.610115	0.00304246	0.476991	0.0415923	0.380094	0.193051	0.355155	0.134537	-0.0359934	0.935948	-0.277162	0.539325	-0.334253	0.439949	0.097131	0.911423
AT1G01030	NGA3	0.879291	1.26746	0.982004	0.852319	1.27376	0.723605	1.21573	1.45664	2.2043	0.918334	1.13656	0.989337	1.37995	1.43215	1.4701	1.45792	1.3613	1.5042	1.03595	1.10563	0.887231	0.886946	1.32002	1.15239	0.478513	0.4933	1.54455	1.30532	1.15056	1.61976	1.04368	1.52174	-0.191799	0.519088	-0.268259	0.392113	-0.142744	0.755747	-0.347803	0.253392	0.25948	0.491329	0.138067	0.826591	-0.0957072	0.920602	0.335941	0.536652
AT1G01040	DCL1	8.72437	9.92106	7.74624	6.2956	6.92094	12.1111	8.93736	10.4781	7.90633	10.808	9.79963	10.7479	11.2021	10.7731	11.9278	8.00961	11.0551	10.1016	10.7011	11.3282	3.84098	10.613	10.7574	11.3454	10.5012	10.7907	9.55124	11.6827	7.51423	7.54029	9.92905	10.3549	-0.301922	0.134186	-0.219846	0.338568	-0.173696	0.576847	-0.264803	0.241151	0.0264315	0.949577	0.198133	0.64382	0.236101	0.615935	-0.0556447	0.955005
AT1G01046	MIR838A	0	0.666531	0	1.50842	0	1.10988	3.01222	0.43243	0.4508	1.05642	0.337407	2.1011	0.34323	0	1.5462	0.725248	1.16538	0.748269	0.453988	0.581427	0	0.652998	0.67489	0.795403	0	0	1.2542	1.50159	1.11458	0.931658	1.37212	0.500158	-0.0468574	0.877434	-0.145503	NA	-0.175606	0.634445	-0.0228326	0.949628	0.00976855	0.984824	0.0706578	NA	-0.07329	NA	0.108414	0.899347
AT1G01050	PPA1	158.319	135.959	139.621	149.127	143.085	137.913	150.626	133.309	123.673	137.589	123.799	126.061	133.071	134.311	125.072	146.003	130.505	131.758	140.197	130.221	170.524	133.778	129.569	136.618	127.802	124.949	126.653	125.577	141.302	148.24	133.847	127.35	0.181889	0.113933	0.196482	0.119492	0.0729182	0.69716	0.162184	0.207236	0.0811863	0.647262	-0.151584	0.52115	-0.0672794	0.843544	0.0665932	0.866187
AT1G01060	LHY	28.1995	36.9834	38.3604	26.5238	29.6401	39.466	31.6882	32.7857	35.4877	42.6149	37.8309	39.0092	34.974	41.7748	34.7101	37.7839	30.1984	33.1878	31.3572	32.5955	17.007	27.9745	26.1763	28.3478	42.3675	42.523	35.3142	39.2208	23.6383	29.7087	28.0626	31.9284	0.0855929	0.573076	-0.224802	0.128846	-0.00399331	0.989239	-0.13497	0.395014	-0.299708	0.0332567	0.308356	0.188683	0.138955	0.687867	0.0106869	0.990934
AT1G01070	protein_coding	25.8862	24.3391	24.1119	29.502	55.66	48.0569	47.3838	46.1498	19.6722	19.109	15.4105	16.7463	52.6947	64.2465	50.9111	62.1905	20.7836	27.197	24.0969	23.795	28.7933	28.2743	24.7588	23.26	20.1907	24.2248	21.4578	19.1828	29.2335	38.9182	30.4816	36.1319	0.165638	0.275883	0.528391	0.00032154	-0.842117	1.30737e-10	-1.02663	4.71686e-16	0.164591	0.39674	-0.173992	0.571698	-0.482324	0.00389298	-0.198162	0.478314
AT1G01080	protein_coding	8.49799	6.02752	7.11801	7.56848	5.59562	5.69829	6.12584	5.65133	8.25848	8.09463	8.85836	7.88624	6.0876	5.78975	5.8636	6.60082	4.99739	4.75851	3.94654	4.98654	5.42334	3.58118	3.81937	5.47591	7.59355	7.41618	6.82954	7.88461	4.29183	4.5115	4.08273	5.13578	0.661514	2.40311e-06	-0.154146	0.378893	0.348675	0.0640355	0.297091	0.0726035	-0.617522	2.32674e-05	-0.0318006	0.943666	0.00672428	0.993251	0.198138	0.504649
AT1G01090	PDH-E1 ALPHA	235.002	263.973	261.022	234.907	243.977	255.555	219.636	266.887	255.289	227.982	245.114	233.407	232.407	250.292	245.871	216.559	264.073	287.44	271.096	268.8	276.793	273.799	275.094	257.828	246.429	239.692	260.305	236.947	286.146	274.633	264.031	281.439	-0.0722651	0.451631	0.0606036	0.570057	0.0450274	0.762383	0.128461	0.189851	0.153648	0.121356	-0.037853	0.863284	-0.0402384	0.885784	0.0207792	0.965883
AT1G01100	RPP1A	851.15	681.237	633.006	874.209	734.791	609.342	710.004	690.066	642.308	627.082	559.807	582.106	624.249	430.834	569.644	681.444	606.891	580.572	608.15	596.505	1031.75	644.271	646.367	627.049	605.464	526.516	590.919	579.294	732.988	710.132	629.444	624.462	0.366658	0.031652	0.314182	0.0997787	0.159782	0.554044	0.406926	0.0257626	0.0564795	0.861613	-0.339832	0.297318	-0.177626	0.691719	0.108956	0.84863
AT1G01110	IQD18	9.98262	13.8599	12.1171	10.6163	12.801	13.9587	13.9687	15.4207	11.8765	12.5243	10.8892	11.4992	14.016	13.2035	15.6758	15.968	13.2405	12.7786	12.9003	12.9929	11.1102	14.1622	14.51	12.3985	13.6735	11.0205	13.335	12.9041	14.1053	13.6312	14.3951	17.2711	-0.0969484	0.452734	0.00446119	0.980236	-0.229392	0.138787	-0.276882	0.025559	0.0328133	0.886154	-0.0438998	0.88437	-0.207255	0.328205	-0.0685963	0.870364
AT1G01120	KCS1	74.6462	82.1982	90.4818	69.3571	80.124	84.2696	77.9196	79.2618	85.2664	78.2567	77.025	82.7324	84.2751	71.0919	80.6395	89.8783	107.921	107.752	100.914	92.7886	70.8675	92.2875	80.5738	98.666	95.2142	92.1418	89.5344	90.2292	84.1019	99.716	98.0678	101.262	-0.301626	0.00255089	-0.0159234	0.913365	0.00906706	0.967153	0.0112284	0.945044	0.159798	0.201621	0.213444	0.268062	0.0733067	0.807694	-0.125905	0.561505
AT1G01130	protein_coding	19.0252	18.7642	19.7049	19.484	20.1964	17.3585	14.4897	17.1865	20.405	14.7729	21.9773	12.3713	15.7254	16.4764	15.7897	15.0126	16.7256	16.9348	16.665	16.2079	23.4024	16.0402	13.9702	16.3917	16.2057	17.0405	15.6926	18.5116	21.5337	21.8567	15.527	15.737	0.236554	0.244839	0.142525	0.552357	0.155272	0.621658	0.300985	0.17281	-0.0114846	0.979382	-0.114146	0.800217	-0.171261	0.75424	0.0825443	0.922213
AT1G01140	CIPK9	3.44289	3.15938	3.12458	2.28799	2.8921	3.79607	3.02358	3.90655	2.61444	2.82774	3.46206	4.56956	3.36869	4.28017	3.57828	2.95238	8.54589	6.46773	7.03803	7.52221	3.78272	5.535	4.5915	8.5163	4.03832	4.8607	4.00994	4.35428	4.10221	5.45517	5.43268	5.18779	-1.09887	2.74438e-10	-0.139952	0.574685	-0.130375	0.698328	-0.158495	0.528531	0.69995	0.000149966	0.327401	0.380695	0.481159	0.0740391	-0.258963	0.514991
AT1G01150	protein_coding	0.348315	0.301249	0.116701	0.311659	0.275224	0.0477739	0.333409	0.111682	0.116426	0.363782	0.261422	0.271321	0.177289	0.20023	0.149748	0.14048	0.225734	0.193252	0.146562	0.0750814	0.0811063	0.210809	0.174301	0.171188	0	0.0586236	0.269932	0.0646348	0.0719645	0.240615	0.0885932	0.193761	0.355853	0.243911	0.0613827	NA	0.242744	0.594799	0.323107	0.340179	0.138727	0.776895	-0.0160971	0.98569	-0.0176481	0.989124	0.433197	0.366591
AT1G01160	GIF2	42.3509	35.8462	29.4389	41.6506	38.7847	35.5199	39.2958	43.859	34.0882	34.9529	32.6991	29.7662	36.0508	28.8229	33.9735	34.7503	37.0685	32.2072	35.886	34.2074	37.6325	35.1773	37.2093	33.8771	36.5581	27.7742	32.1413	35.3194	36.1063	36.7379	32.3155	35.6543	0.152997	0.230776	0.191371	0.165629	-0.0395123	0.861877	0.206685	0.12877	0.0861862	0.658975	-0.0897236	0.74132	-0.036238	0.937466	0.0478115	0.929882
AT1G01170	protein_coding	13.3715	8.17115	7.0833	14.3086	7.71001	5.35327	9.51294	4.86673	11.2341	14.5785	9.90011	16.6089	5.6563	4.83012	7.92388	8.16221	3.86444	4.21064	5.74801	5.72565	8.58341	5.38057	3.6621	4.68902	9.63686	13.6855	8.56999	12.2722	6.27195	9.17457	3.30908	5.02586	0.867334	0.000533413	-0.201191	0.525734	0.502908	0.152298	0.553083	0.0517851	-0.835924	0.00124192	-0.178433	0.767477	-0.235355	0.749589	0.2326	0.73541
AT1G01180	protein_coding	19.0463	18.7627	22.4846	21.7884	25.4024	21.0915	21.4736	20.8413	23.5212	23.9805	22.8334	22.0053	22.2515	17.0846	24.2905	25.6741	23.6098	25.2656	23.5584	23.3106	21.8326	21.7703	19.4777	21.1842	23.0257	20.6535	28.6486	23.7676	19.6491	25.6299	23.3115	24.1766	-0.152394	0.311158	-0.146012	0.381383	-0.0810677	0.735234	-0.0660893	0.729057	-0.000969814	0.99773	0.126685	0.67791	0.0218699	0.968952	-0.00735177	0.99556
AT1G01183	MIR165A	0	0.621495	0	0.562601	1.32488	0	0	2.41927	0	0	0.629218	3.91827	2.56031	0	0	0	0.543321	0.69771	0	2.71071	0.585646	0.608876	1.25858	0.988879	0.912481	0	0	0	1.03927	0.868708	0	0	-0.12023	NA	-0.1544	NA	-0.111971	NA	-0.0619693	NA	0.129543	NA	0.0169983	NA	0.0793367	NA	0.163713	NA
AT1G01190	CYP78A8	25.8289	34.7097	25.7477	25.3932	48.9224	52.1769	43.902	41.2547	20.7309	14.3204	17.0719	16.5592	50.8824	44.2685	61.7825	42.9545	61.032	59.3559	50.1542	58.15	39.4644	58.8621	39.932	59.2396	45.1185	29.5177	35.4365	37.219	44.6679	56.9969	52.3938	40.9164	-0.89338	1.7042e-09	0.644346	0.000121442	-0.648762	8.52068e-05	-0.718383	5.03093e-06	0.58956	0.000177892	0.160432	0.652744	0.192302	0.630293	-0.948167	1.43125e-09
AT1G01200	RABA3	17.5785	12.6884	11.0042	14.2282	11.7576	12.3723	12.6935	10.7534	12.138	11.9576	11.6888	9.9093	12.538	7.64529	11.2698	11.3807	9.29363	9.62458	10.9002	9.57259	12.7644	10.359	9.49095	11.4585	9.98588	10.4329	7.74344	11.5026	9.84423	10.146	13.5308	9.95012	0.505167	0.00182367	0.272764	0.151413	0.233653	0.35092	0.390359	0.0312739	0.00205046	0.996403	-0.194697	0.594725	-0.138422	0.77609	0.234453	0.482571
AT1G01210	protein_coding	16.3562	15.6351	17.0459	20.2771	14.8966	15.7272	18.3755	16.9752	15.4519	12.0027	17.38	14.8865	13.4079	15.8109	14.73	15.1376	12.9432	14.4002	12.5619	13.8615	18.1009	13.5671	14.4742	14.5711	14.3355	12.2574	13.2892	14.952	13.6595	16.3238	15.5021	16.6648	0.40332	0.00455109	0.21533	0.197658	0.101757	0.674137	0.269802	0.0967705	-0.022661	0.943792	-0.21776	0.468571	-0.21943	0.492366	0.165329	0.627921
AT1G01220	FKGP	8.2969	14.309	10.4322	9.42325	10.409	13.9907	11.1036	14.3203	12.7623	13.3719	12.5658	13.0599	13.2309	12.6954	12.074	9.11062	15.6288	14.9889	15.4729	15.6708	7.82443	15.6556	16.4801	15.0952	14.2612	13.042	14.1504	13.1767	14.2343	13.9664	15.3733	15.9362	-0.444698	0.00372551	-0.251028	0.160549	-0.179814	0.460072	-0.0840217	0.689621	0.169808	0.432212	0.13189	0.704943	0.0311863	0.957333	-0.0238609	0.979149
AT1G01225	protein_coding	14.9769	10.761	11.2903	13.0464	9.21693	11.9459	11.9926	11.8021	11.7836	12.5887	10.1166	8.34588	9.63148	8.49362	10.9213	11.2211	11.1994	11.2178	9.64186	10.3369	10.8043	7.59315	9.40428	9.73316	11.2853	11.3431	8.03529	10.486	6.96225	13.2508	11.2082	6.44076	0.26915	0.167095	0.216145	0.328347	0.171916	0.565869	0.326281	0.121576	0.0446647	0.907023	0.105525	0.814855	0.121693	0.834732	0.0976696	0.891694
AT1G01230	protein_coding	92.2084	59.9296	62.5708	80.9838	68.5782	60.5833	71.2809	64.8867	60.2929	64.9045	60.4351	53.1248	69.1021	63.4794	61.3818	65.1233	70.842	63.1236	63.7767	65.3299	82.8168	67.431	69.2929	70.7337	66.0205	67.0474	63.522	71.0838	64.264	79.2547	65.0091	65.1216	0.216418	0.107203	0.305903	0.0347131	0.176928	0.369096	0.233072	0.111454	-0.0166352	0.953997	-0.187134	0.491313	-0.07591	0.851628	-0.10612	0.783001
AT1G01240	protein_coding	15.254	11.5031	10.9705	13.6781	12.6765	13.0943	14.0977	11.342	13.4501	15.5537	14.8043	11.4724	14.3235	19.8055	13.3422	14.7793	11.2777	13.2785	12.2172	13.1807	12.2175	11.174	11.1867	14.451	18.8449	17.6173	16.6313	20.8391	11.3023	17.4867	15.3186	14.6302	0.0966521	0.567959	-0.0829862	0.658703	0.0347037	0.905063	-0.202095	0.232557	-0.520788	0.000225477	-0.0205491	0.960884	-0.239297	0.412345	-0.34115	0.0727996
AT1G01250	ERF023	0	0.0774253	0	0.0700884	0	0	0	0	0	0	0	0.244067	0	0	0	0	0.0676865	0.0869201	0.105472	0	0	0	0.0783963	0.184791	0	0	0	0	0	0	0	0	-0.0226288	NA	-0.0200633	NA	0.0311083	NA	0.0340844	NA	0.0489033	NA	-0.00270319	NA	0.0424525	NA	0.0463378	NA
AT1G01260	BHLH13	11.9167	14.6539	13.7213	10.4535	14.3377	15.9336	13.6169	16.609	13.2485	15.0603	14.0244	15.6083	14.2149	18.327	18.7981	12.7286	16.2487	16.6759	16.7375	18.1145	8.73366	15.0189	15.8015	16.8993	16.2189	14.468	13.5435	15.0862	14.8702	13.3401	12.9948	15.3382	-0.338901	0.0142882	-0.168938	0.304544	-0.209447	0.310935	-0.263139	0.090787	0.188616	0.292299	0.22231	0.43582	0.223765	0.428782	0.0186535	0.982484
AT1G01270	tRNA	0	0	0	0	0	0	0	0	0	0	0	0	1.97357	0	0	0	0	0	0	0	0	0	0	0	0	0	0	0	0	0	0	0	0	NA	0	NA	0	NA	-0.0101354	NA	0	NA	0	NA	0	NA	0	NA
AT1G01290	CNX3	15.0109	11.1961	9.62665	12.4527	10.915	10.9132	11.6358	12.1802	7.57237	13.2008	10.7823	9.6842	11.2145	11.8319	11.6797	10.7339	13.4583	11.3429	12.4619	13.2206	13.0914	11.0357	14.3089	12.7091	12.479	11.0202	9.59177	9.99697	13.0714	12.93	12.6485	13.5243	-0.0025103	0.98938	0.228286	0.142985	0.110707	0.618669	0.1381	0.406112	0.223709	0.175633	-0.0615136	0.857414	-0.0643576	0.886248	-0.00708719	0.995612
AT1G01300	APF2	75.4876	120.742	123.565	103.516	122.884	116.469	112.921	111.87	132.144	107.077	120.346	111.72	110.225	83.122	125.378	105.132	114.446	119.136	120.956	112.271	122.037	121.765	125.237	115.541	116.709	108.648	118.227	116.473	122.24	116.956	128.516	124.018	-0.0736586	0.657102	-0.131196	0.432844	-0.0930215	0.688292	0.052155	0.789075	0.026805	0.924164	-0.0960001	0.762671	-0.089802	0.830218	0.0843421	0.86103
AT1G01305	protein_coding	0.100549	0	0.151598	0	0	0	0.144369	0.290156	0	0	0.113198	0.117485	0	0	0	0	0	0	0	0	0	0.109539	0.113211	0	0	0	0	0	0	0.156283	0.23017	0.1678	0.0751147	NA	-0.00461711	NA	-0.0403871	NA	0.0619528	NA	0	NA	-0.069641	NA	-0.136107	NA	0.0523093	NA
AT1G01310	protein_coding	0.190498	0.28244	0.191476	0.383513	0.0752617	0	0.364691	0.366481	0.0955123	0.149217	0.357437	0.0741945	0	0	0.245698	0.153661	0.37037	0.158538	0.0961877	0.246378	0.598834	0.0691763	0.285982	0.11235	0.10367	0	0	0.530244	0.118075	0.394786	0.436074	0.52985	0.086262	0.780519	0.143379	NA	0.111683	0.796667	0.267863	0.357484	0.0900849	0.841804	-0.0970612	0.883302	-0.187903	0.783444	0.0329685	0.981954
AT1G01320	protein_coding	5.51094	9.12399	6.80093	4.49951	4.70528	7.7476	6.21288	8.9675	12.0655	12.4825	13.6607	11.9243	8.27479	7.24676	7.45005	5.76649	5.89297	7.249	6.75559	6.98889	2.13873	5.80351	6.43471	6.14825	11.0966	10.2955	9.69465	9.81726	4.47849	4.7904	5.58341	6.38671	0.0043454	0.987788	-0.809358	9.7768e-05	-0.045466	0.91238	-0.0782891	0.786484	-0.512989	0.0175894	0.319338	0.453136	0.270887	0.570811	0.300714	0.422591
AT1G01340	CNGC10	13.8121	14.9221	15.8795	13.6011	18.8344	19.9009	15.5534	20.0954	16.9538	14.6817	15.6276	15.1669	20.4734	19.478	22.1935	18.4444	19.7586	14.9644	15.4993	15.3693	10.2859	15.2482	11.8846	16.142	17.3837	17.8781	15.8517	18.4769	10.9948	13.0675	12.0549	12.8356	-0.109639	0.414547	-0.0847225	0.578292	-0.309674	0.0312372	-0.396849	0.00122726	-0.0733262	0.718443	0.244127	0.284768	0.378932	0.0141906	-0.0982429	0.782325
AT1G01350	protein_coding	28.813	29.105	29.9393	30.876	29.484	33.5912	32.1145	32.6467	28.1118	32.6848	29.4179	31.1385	34.137	33.0146	27.4531	30.8837	36.7151	29.5957	33.9137	32.8166	27.1541	30.682	31.0287	36.1293	32.4198	34.0769	31.6831	30.7072	30.8911	30.8646	30.8986	28.9516	-0.106117	0.23129	-0.0184428	0.877503	-0.0726082	0.597799	-0.0247595	0.841161	0.0536832	0.703126	0.0495163	0.799922	0.109195	0.595753	-0.0339909	0.928727
AT1G01355	protein_coding	0	0	0	0	0	0	0	0.203902	0	0	0	0	0.080921	0	0.182268	0	0	0	0	0.137079	0	0	0.079557	0	0	0	0	0.354019	0	0	0	0	-0.0082908	NA	0	NA	-0.0109552	NA	-0.0150079	NA	-0.00886823	NA	0.00427735	NA	0.00397251	NA	-0.016472	NA
AT1G01360	PYL9	31.2562	20.5963	25.1492	24.471	24.0736	23.9033	23.4211	24.6749	25.9606	28.1926	27.0724	24.9005	25.0086	31.7158	25.9932	27.7587	34.8859	30.6762	29.731	31.6456	36.0046	28.5475	29.1491	32.4921	31.4423	32.3607	34.7922	29.9668	23.8741	38.358	27.343	30.1202	-0.247519	0.0862465	-0.0480016	0.804041	0.102173	0.666672	-0.0628086	0.748003	-0.0124218	0.969023	-0.044034	0.906451	0.0556713	0.911439	-0.211939	0.410544
AT1G01370	HTR12	11.9614	9.34549	7.15058	11.1628	7.93585	8.43731	7.31032	8.95633	5.82239	8.07188	7.26307	8.31228	8.50667	8.20916	8.41086	7.00421	7.66147	8.7502	7.50113	8.11841	8.03906	6.91429	7.06756	7.40409	7.17367	6.07474	6.66441	8.03717	8.10561	7.80519	10.3777	7.62383	0.353364	0.0134277	0.415893	0.00884349	0.299187	0.12014	0.34347	0.0292405	0.186849	0.345724	0.0640827	0.865091	-0.0898286	0.845229	0.12432	0.779096
AT1G01380	ETC1	7.70037	5.33147	2.8477	6.06937	5.25219	6.36685	5.73673	4.92636	3.1688	3.67024	4.41632	3.39522	7.82034	6.29536	5.52801	6.06482	7.76809	5.44116	6.49245	6.97611	7.00307	5.85633	5.97088	7.32628	3.08363	3.19114	3.95206	3.27571	4.59275	6.54888	8.31469	5.9404	-0.179189	0.422912	0.510948	0.0280853	0.0259882	0.952849	-0.131539	0.618727	0.814132	6.74173e-05	-0.0154481	0.979819	0.0649132	0.93316	0.123996	0.877075
AT1G01390	protein_coding	0.101371	0.112722	0.152836	0.10204	0.200247	0.291978	0.0970324	0.0487544	0.0508255	0.19851	0.190205	0.157926	0.30958	0	0.130744	0.122652	0.197087	0.0843636	0.153555	0.196659	0.0354067	0	0.0760905	0.11957	0	0.153552	0.0471351	0.0564323	0.188495	0.10504	0.1547	0.281952	-0.140102	0.6692	-0.122572	NA	-0.150004	0.746501	-0.0797751	0.838389	0.314153	0.377704	0.371638	0.520202	-0.0422102	0.968041	0.296623	0.606861
AT1G01400	protein_coding	0	0	0	0.0545404	0	0	0.0777954	0	0	0	0	0	0	0	0	0	0	0	0	0.052557	0	0	0	0	0.0884588	0	0.0755808	0	0	0	0.12403	0	0.00405789	NA	0.00868012	NA	-0.00250969	NA	0.0092952	NA	-0.0194336	NA	0.0082513	NA	-0.0130134	NA	-0.0240558	NA
AT1G01420	UGT72B3	7.18993	8.98493	10.1176	7.03065	4.38262	3.88825	4.37513	4.89061	13.0292	10.5397	10.7155	11.3212	4.78363	5.35835	4.41587	6.87665	5.29199	6.753	4.77138	5.04802	4.01808	4.36395	4.08621	4.99761	11.9061	12.1357	12.2264	10.4639	4.71113	5.37477	4.46735	4.97094	0.61586	4.00651e-05	-0.414579	0.0138397	0.86751	3.00208e-08	0.624986	8.64948e-05	-1.01504	1.12495e-12	0.243743	0.471289	0.106603	0.836265	0.0153962	0.987451
AT1G01430	TBL25	21.3095	29.6439	32.216	24.8156	24.5332	24.4745	23.9595	25.1257	31.6591	30.0589	32.9579	32.9831	25.7693	25.3812	27.2593	24.3058	27.6674	32.5534	31.0683	26.7895	28.2386	28.757	30.0811	26.5155	33.8884	33.2475	36.0516	33.4522	30.5426	32.5338	30.1465	30.6135	-0.0686357	0.607828	-0.220481	0.0857845	0.161613	0.348205	0.121496	0.381031	-0.19575	0.145092	0.00942501	0.978726	-0.0866922	0.793063	-0.0439052	0.930055
AT1G01440	protein_coding	10.8732	13.7484	13.5181	11.8057	14.3684	16.8317	14.6361	17.6496	14.1787	15.0937	14.7584	15.7015	16.0424	18.5436	17.6996	16.2593	17.4959	19.5941	17.5	17.6493	10.13	16.4545	16.8087	19.335	16.7497	19.2596	17.0634	19.4771	13.3295	16.3891	17.9149	17.9993	-0.45149	0.000134903	-0.234037	0.0973891	-0.298219	0.0524658	-0.38253	0.00298341	0.000971094	0.99773	0.165862	0.524295	0.113329	0.74415	-0.216482	0.278292
AT1G01448	lncRNA	2.0801	1.15651	1.25446	2.59113	1.7566	1.50852	2.83728	2.02586	2.22925	2.65787	1.93196	2.06588	2.76929	2.58955	2.48162	2.17073	1.66822	1.97996	1.94962	2.19424	2.53379	2.18108	1.69797	2.34621	3.14129	3.38715	2.35755	3.2568	1.88558	3.19267	2.85696	2.47333	-0.0468737	0.869122	-0.242435	0.350363	-0.117352	0.759781	-0.35296	0.15126	-0.528591	0.0201521	-0.188132	0.693293	-0.366587	0.385466	-0.33303	0.380511
AT1G01453	protein_coding	2.68835	4.32312	3.36729	3.74692	4.70596	4.28857	2.73166	3.16279	1.74189	2.38116	0.931243	1.54641	4.92604	2.35378	4.96097	2.75232	7.31745	7.4348	6.26503	6.41896	5.63392	6.44313	5.30868	7.13476	1.89066	0.939736	1.38464	2.00312	9.15182	4.9499	6.72204	5.3837	-0.733611	0.00115726	0.828619	0.00110616	-0.0431282	0.929153	-0.0238251	0.949991	1.63738	5.63924e-14	0.0985149	0.868559	0.0505695	0.953285	0.0751526	0.953061
AT1G01460	PIP5K10	0	0.0375536	0	0.033995	0	0.125065	0	0	0	0.119041	0.0760405	0	0.0386765	0	0	0	0	0	0	0.0327587	0	0.0367911	0	0.0597526	0	0	0	0	0.125595	0	0	0	0.0324852	NA	-0.0760885	NA	-0.0314217	NA	0.0254191	NA	0.00727571	NA	-0.0448058	NA	-0.0570204	NA	0.115849	NA
AT1G01470	LEA14	154.131	89.4566	95.2706	130.827	100.641	74.1955	97.2036	75.3689	103.353	98.1997	95.9049	101.311	77.4262	66.1344	68.9155	75.3973	88.7182	96.4051	90.3154	88.8827	123.407	87.6904	77.3129	81.4285	104.892	105.964	111.899	103.225	86.6905	97.1419	87.021	76.1903	0.38357	0.0251953	0.223922	0.259172	0.416124	0.0453861	0.686284	4.53659e-05	-0.19813	0.392367	-0.0808267	0.851947	0.0437182	0.942795	-0.0384823	0.968733
AT1G01480	ACS2	2.93995	3.43596	3.3018	2.44601	3.80453	3.18473	3.57509	2.94337	4.016	2.5731	2.66809	2.55881	3.22948	2.63853	3.55969	3.73864	5.10349	3.89476	3.56725	3.87023	2.51477	2.94133	3.17505	4.19317	3.23251	3.86255	3.7244	4.15841	2.73336	2.8443	3.29628	2.15276	-0.34498	0.0650745	0.046879	0.858864	-0.121805	0.701128	-0.0665928	0.803003	0.127192	0.669861	0.281503	0.453125	0.493524	0.0645984	-0.264666	0.467922
AT1G01490	protein_coding	64.0616	44.5836	50.7993	58.4324	56.1907	53.0838	49.8888	43.5372	45.5533	49.8431	50.8773	43.7065	51.089	60.8537	57.1438	53.6405	52.3896	48.2523	44.7422	51.7114	52.8996	44.1915	47.3265	44.3671	47.363	59.4313	44.8741	52.1519	46.731	52.6276	48.5857	46.6105	0.194414	0.146525	0.200749	0.171883	0.125367	0.538695	0.0228318	0.905418	-0.0396943	0.873052	0.00625207	0.988134	-0.00378248	0.993977	-0.0460296	0.939109
AT1G01500	protein_coding	8.29284	8.32656	9.86532	8.24197	9.16541	8.2499	8.59106	10.0469	9.2105	8.38698	9.53303	10.2211	10.8997	7.64859	10.0189	10.2032	11.5651	11.7938	10.3092	10.3181	8.06626	8.46245	10.6372	9.65789	9.2545	9.69948	10.0549	8.99937	8.19811	8.2123	8.65065	9.16787	-0.273032	0.0263355	-0.0943354	0.547935	-0.027901	0.912766	-0.109111	0.487052	0.20237	0.178707	0.203692	0.415238	0.320685	0.0788545	0.0236729	0.974829
AT1G01510	AN	32.6545	45.1273	40.933	35.6647	40.0696	42.6905	35.0628	44.8414	43.5614	43.7301	41.5828	42.0304	40.7378	43.9096	43.7856	38.9691	40.3887	42.0563	41.749	39.2969	28.4728	43.109	44.1039	40.1475	45.1309	42.4075	43.2536	47.1882	42.5652	40.4794	39.3678	43.8159	-0.0232501	0.862943	-0.12885	0.28676	-0.0417863	0.824772	-0.0587873	0.668118	-0.110728	0.441001	0.0357625	0.895843	-0.0443765	0.899936	-0.00512803	0.995612
AT1G01520	protein_coding	0.156269	0.0434421	0.0589017	0.314603	0	0.385801	0.224372	0.112737	0	0.183609	0.0439819	0.456474	0.223705	0.202122	0.151163	0.141807	0.455733	0.0487694	0	0.303162	0.286554	0.2128	0.175947	0.241927	0.446472	0.177532	0	0.0652454	0.581154	0.182166	0.08943	0.260788	-0.0784041	0.798292	-0.0429691	NA	-0.0494845	0.919216	-0.0452592	0.899867	0.0489175	0.920389	-0.0611445	0.930424	-0.115095	0.883892	0.0134825	0.99522
AT1G01530	AGL28	0	0	0	0	0	0	0.117514	0	0	0	0	0	0	0	0	0	0	0	0	0	0	0	0	0.0724047	0	0	0	0	0	0	0	0	0	NA	0	NA	-0.00608265	NA	0	NA	0	NA	-0.00576629	NA	0	NA	0	NA
AT1G01540	protein_coding	41.1178	41.3234	40.4468	39.9874	37.8054	44.876	40.998	43.0483	38.2983	45.7912	44.1264	41.989	41.9528	40.8598	41.427	42.7055	44.0061	48.3384	48.7178	46.0723	34.678	47.7072	43.4413	48.426	42.206	39.6656	44.533	45.0355	42.0618	45.0308	41.7053	46.5363	-0.139802	0.0575444	-0.0500278	0.58742	-0.000922377	0.995972	0.0181359	0.86811	0.131421	0.123508	0.0648209	0.685547	0.0698193	0.729492	0.0416473	0.876037
AT1G01550	BPS1	180.782	163.486	187.733	175.173	206.778	203.406	200.237	191.52	180.146	179.785	172.675	184.038	195.07	193.801	204.139	206.269	180.713	180.342	180.701	180.498	153.405	161.48	167.758	182.943	192.371	198.296	190.612	198.066	164.41	173.204	166.019	165.726	0.028823	0.709287	-0.00504065	0.958298	-0.14914	0.058166	-0.120599	0.0878957	-0.101378	0.189462	0.0738514	0.595855	0.0868229	0.551537	-0.0675142	0.652698
AT1G01560	MPK11	1.27569	1.56786	1.41721	1.3517	4.69514	5.09715	4.62731	5.08597	1.00991	0.591662	1.39838	1.45133	6.03606	2.60527	5.802	3.81815	3.00238	0.838158	1.47472	2.01895	0.809067	0.950875	0.982753	2.61347	2.08271	1.42384	1.49853	1.28951	0.374542	1.25229	1.15272	0.336145	-0.208982	0.512086	0.202558	0.563206	-1.21821	8.8528e-06	-1.13325	2.95497e-05	0.143588	0.770469	0.26712	0.664048	0.673484	0.0981957	-0.267952	0.705075
AT1G01570	protein_coding	4.34437	5.5262	4.41628	5.23443	4.32992	4.06268	5.43433	4.32132	4.99993	4.21502	5.22435	4.88381	4.40992	5.36368	5.05138	5.49534	6.3988	5.5876	6.20686	5.96989	3.82798	5.70083	4.66909	5.00787	5.64189	6.03226	5.27963	5.05681	4.77348	4.65508	4.67105	6.86557	-0.233565	0.118552	0.0297789	0.88827	0.131568	0.592239	0.000777636	0.997837	0.136099	0.529866	0.27766	0.312405	0.170051	0.658905	-0.127245	0.770951
AT1G01580	FRO2	10.4704	10.0453	30.4894	18.5812	15.0157	11.4738	50.445	6.62711	12.9005	12.1232	25.0455	7.04532	34.5521	27.9863	34.4207	77.4073	19.4469	10.8152	13.3214	17.7155	15.442	12.3788	40.048	19.4882	3.34064	3.82489	8.68437	3.27188	20.0765	8.69531	13.6035	11.4431	0.117079	0.743934	0.139121	0.717152	-0.1045	0.845747	-0.654728	0.0389812	0.586579	0.0716502	-0.250737	0.699918	0.0677555	0.948707	0.564537	0.187808
AT1G01590	FRO1	0	0	0	0	0	0	0	0	0	0.0555585	0	0	0.0270765	0	0	0	0	0	0	0	0	0	0	0.0418314	0	0.0358131	0.0329802	0	0	0	0	0	0	NA	-0.0152698	NA	0	NA	-0.00770359	NA	-0.0208485	NA	-0.0155725	NA	0	NA	-0.00271455	NA
AT1G01600	CYP86A4	8.73298	14.997	16.1866	11.2908	11.2053	13.2526	12.8073	15.4904	9.44002	7.78192	9.32045	10.7655	13.5797	10.6736	12.6757	13.6038	17.9654	19.3031	17.4358	17.8746	11.5014	15.4489	16.0871	17.0106	12.6879	9.0616	12.2937	10.6598	14.5502	15.6906	14.2443	19.4319	-0.407635	0.0117949	0.425942	0.0193436	-0.00690303	0.984871	0.0650834	0.777299	0.644673	4.36152e-05	0.219203	0.524448	0.148688	0.74415	-0.188905	0.611691
AT1G01610	GPAT4	58.0886	93.0375	104.081	63.9154	67.8892	91.9298	70.1076	80.7299	79.0455	62.0882	81.6903	69.6505	80.1337	78.8184	81.3937	80.8222	118.634	113.178	110.897	114.89	76.6102	100.249	88.5534	107.76	90.9242	90.8346	94.1733	94.3626	94.1658	97.6344	89.1669	102.128	-0.427799	0.00236536	0.131056	0.4563	0.0718224	0.779415	0.0456285	0.827735	0.292207	0.069491	0.240427	0.419836	0.219665	0.463869	-0.266648	0.226502
AT1G01620	PIP1-3	578.535	592.148	653.785	549.621	618.816	561.928	593.397	547.653	792.429	699.187	744.514	676.82	614.532	534.552	564.19	637.189	468.92	549.42	521.263	471.865	566.721	524.975	494.234	477.789	630.532	684.994	610.026	654.901	586.7	608.876	688.988	617.052	0.287548	0.00911464	-0.271171	0.0271063	0.0606535	0.754661	0.0667848	0.648436	-0.337751	0.00252554	-0.0868839	0.729137	-0.321429	0.0244759	0.220968	0.170248
AT1G01630	protein_coding	106.209	93.0541	94.1683	96.7343	85.5123	91.6493	92.4484	93.326	89.8454	83.3905	85.0491	78.9085	89.2071	81.1104	87.157	89.4769	95.7436	95.3541	95.2144	96.797	94.3235	97.9278	93.7488	95.1079	85.3975	92.0675	84.4336	84.2047	98.1995	96.8178	97.6532	94.8525	0.0844481	0.249786	0.221474	0.00261261	0.135113	0.148465	0.220233	0.00197699	0.150776	0.048844	-0.0385821	0.814855	-0.0373472	0.867253	0.0137496	0.974096
AT1G01640	protein_coding	29.2563	25.8544	31.4832	31.9454	29.7779	27.8169	35.6778	31.0036	36.1328	30.167	37.2166	31.9308	30.6027	32.1397	30.2013	34.5984	32.511	33.2893	31.5477	33.9903	42.6643	34.9331	35.794	38.4082	45.6953	41.8124	43.0395	42.7873	38.6238	40.6773	34.9362	39.7213	-0.0830977	0.553541	-0.170535	0.226854	-0.0336376	0.887746	-0.0489015	0.77499	-0.376352	0.00180997	-0.251788	0.264671	-0.242876	0.231846	-0.288914	0.065764
AT1G01650	SPPL4	27.7829	28.7174	30.1166	26.1528	29.7655	29.8748	28.1695	30.9075	27.5363	30.6312	30.5768	30.3571	29.2703	28.5408	29.0914	30.5205	42.0366	39.9864	37.9069	39.6582	32.7947	37.4397	34.8128	39.6518	38.1318	32.9868	35.8696	36.555	35.9437	38.619	33.9125	35.2286	-0.437378	7.10974e-12	-0.067776	0.439407	-0.0454652	0.711395	-0.00696871	0.952357	0.157463	0.0407704	0.0961986	0.511738	0.124691	0.347695	-0.212138	0.0117148
AT1G01660	protein_coding	3.30711	2.38352	1.70821	2.95907	1.81468	2.60816	3.25351	2.29747	1.61207	1.22327	1.72367	1.00181	3.57698	3.32693	3.63348	1.9266	4.3758	3.05808	3.66439	4.30689	2.40647	4.33667	4.27519	4.57808	2.0997	1.90174	0.939724	1.17622	3.13166	3.37921	3.08423	3.27053	-0.42695	0.0538075	0.727815	0.00270747	0.0851456	0.835573	-0.16271	0.566069	1.08294	2.94549e-07	-0.0378098	0.95199	0.209536	0.727927	-0.0718245	0.953061
AT1G01670	PUB56	1.94215	1.34468	0.994475	1.77055	1.3464	1.89984	1.68365	1.37468	1.54332	1.50694	1.11386	1.71265	2.09831	1.3271	2.17408	1.28578	1.95923	2.01277	1.693	1.95498	1.80468	2.1557	2.39301	2.49615	1.43582	1.88724	1.22679	2.01956	1.97603	2.16433	1.67767	1.46768	-0.201368	0.397083	0.0706509	0.816455	-0.00306893	0.995405	-0.0874503	0.775458	0.183661	0.582738	-0.227348	0.61874	0.0285384	0.97534	-0.0883578	0.929882
AT1G01680	PUB54	2.97912	3.60331	3.30961	3.10402	20.1327	23.7422	17.9352	23.1512	2.75151	2.08791	4.76605	4.39691	27.4737	21.9027	26.0876	18.3389	12.3971	1.04392	1.97926	5.57671	1.36914	1.36651	1.82425	7.53656	3.66914	4.11679	3.28079	4.97536	1.45778	0.243707	0.957135	0.523333	-0.253157	0.438821	-0.0367295	0.930191	-1.34024	2.60695e-06	-1.41359	3.49479e-07	0.16118	0.750198	0.309394	0.631116	0.772183	0.0495021	-0.0552469	0.974252
AT1G01690	ATPRD3	11.2191	8.72535	6.99757	10.2513	7.91503	9.47995	9.15687	10.888	8.2869	8.67023	7.48052	8.9342	9.52159	11.3151	9.77586	8.6456	8.60161	6.79422	8.92716	8.84204	6.57765	9.45757	9.54907	8.7139	8.28599	6.1705	6.14816	9.25684	8.07141	7.8885	9.32498	10.5873	0.211129	0.168383	0.165597	0.345597	0.0316155	0.91568	-0.0124291	0.958016	0.155981	0.462116	-0.0735719	0.837971	-0.118855	0.780221	0.201514	0.506133
AT1G01695	protein_coding	0.449015	0.166432	0.169245	0.564977	0.044349	0.230946	0.268624	0.0539886	0.112564	0.263786	0.5055	0.349761	0.385668	0.290382	0.144781	0.181093	0.218246	0	0.05668	0.508135	0.313663	0.611447	0.168519	0.430324	0.488711	0.226716	0.313173	0.187472	0.139154	0	0.342617	0.249777	0.301036	0.320355	0.0612841	NA	0.380319	0.355059	0.185788	0.604852	-0.20297	0.640408	-0.358705	0.550316	0.00727555	0.994094	0.0367813	0.982419
AT1G01700	ATROPGEF2	0.941766	0.916322	0.798693	0.947988	0.837161	0.871896	1.09866	0.97666	1.06242	1.31401	0.960842	1.13477	1.82003	1.37036	0.607329	1.03265	0.801064	0.881736	0.869317	0.799325	0.678438	0.993901	1.12663	1.14556	0.864865	0.490375	1.3137	0.442356	1.20394	0.86912	1.5495	0.884056	0.129592	0.667414	-0.220802	0.471641	-0.0207965	0.969923	-0.27945	0.352755	0.0517378	0.921009	-0.206238	0.712851	-0.313058	0.613638	0.402133	0.368743
AT1G01710	protein_coding	33.8095	27.3348	27.6044	27.3879	27.3633	28.6337	28.1209	31.2059	30.9955	33.8109	31.8626	34.1772	34.501	29.5779	31.6111	29.787	32.4412	32.8268	30.1373	28.6207	23.6562	28.5678	30.0594	31.4584	35.0122	35.247	33.9343	33.4401	30.7217	29.3645	34.648	28.9721	-0.0328521	0.74328	-0.154927	0.0954983	0.0427357	0.771693	-0.0551647	0.607023	-0.142212	0.142903	0.081983	0.647428	-0.0133578	0.968041	-0.0201375	0.966486
AT1G01715	protein_coding	8.91282	6.24307	5.92535	6.71112	5.40666	5.28447	5.54204	7.39191	5.70027	6.2668	4.97752	6.15	4.58119	4.35705	4.7068	4.84005	5.79891	3.24151	3.7739	5.51402	6.32418	5.19887	4.50397	5.40136	6.98915	5.42155	4.9927	5.39145	7.8298	6.65387	3.85561	6.3244	0.575454	0.00299423	0.252356	0.276211	0.243195	0.427174	0.559051	0.00841898	-0.259981	0.332961	-0.237919	0.586608	-0.398794	0.255475	0.0631169	0.951795
AT1G01720	NAC002	90.3748	75.0374	76.1075	72.9135	81.849	80.3805	87.998	76.3	81.2348	79.4632	75.4206	82.7495	79.8599	75.0967	74.11	80.1946	86.249	87.6126	83.0599	85.8069	81.4452	89.4186	78.6406	83.7353	80.3298	84.8207	81.933	80.3554	89.8168	93.6849	96.1371	91.883	-0.0645063	0.459107	-0.00721926	0.950944	-0.0246528	0.866623	0.0757883	0.427557	0.0705342	0.540091	-0.00620996	0.979174	-0.135051	0.351194	0.0132472	0.976067
AT1G01725	protein_coding	11.8994	6.93714	8.70911	12.0944	8.48957	7.27311	8.79146	6.16756	8.16728	8.14444	7.80371	4.99452	8.99685	9.4139	8.49328	8.38695	7.63685	6.63409	4.11252	8.40471	10.7739	7.42557	6.24367	6.64317	6.03563	6.6499	5.64041	6.75296	5.37053	7.00305	7.66933	6.74794	0.530713	0.0177526	0.388631	0.130004	0.33288	0.321479	0.193199	0.491233	0.0648651	0.888224	-0.235159	0.637937	-0.0315151	0.974357	0.206948	0.745497
AT1G01730	protein_coding	52.6579	42.3022	43.525	50.7624	51.539	43.6969	47.7005	46.813	42.7209	41.9575	39.677	46.3269	47.2471	45.9198	49.6672	51.9861	44.0349	44.2547	44.7109	43.2355	53.1133	43.3065	40.7319	44.7957	49.3311	48.2822	46.1981	42.673	48.4759	50.8314	43.1858	50.0797	0.15571	0.219459	0.156621	0.262076	0.0250799	0.918149	0.0121181	0.949628	-0.0715834	0.724565	-0.097633	0.715464	-0.144992	0.623286	-0.0724948	0.865191
AT1G01740	BSK4	3.54248	3.73716	3.05852	3.50493	3.73216	4.78401	3.78213	4.63074	4.09878	4.8026	4.22673	4.81131	4.23032	4.03366	3.12408	4.24955	3.94405	4.23325	3.96724	4.1117	2.34773	3.85919	4.43174	4.82133	5.04202	4.72391	4.51917	4.9049	3.71581	4.00013	5.1982	3.78963	-0.152085	0.362685	-0.330202	0.0538648	-0.233032	0.309304	-0.109353	0.58516	-0.215731	0.260082	0.0310667	0.942795	-0.0453223	0.93926	-0.0376141	0.965648
AT1G01750	ADF11	16.1017	10.7955	8.92518	17.6382	13.4011	11.6918	11.4745	9.48087	4.98633	7.99873	5.73141	8.92266	14.1013	9.03492	10.4601	13.4655	13.1781	13.0062	13.0472	12.1734	24.9358	15.3486	9.99777	17.6484	8.02165	6.81488	5.28489	8.008	14.8602	15.9177	14.7706	18.4739	0.0969921	0.726349	0.775704	0.00127572	0.199785	0.586182	0.195334	0.492813	0.698964	0.00254804	-0.393033	0.395413	-0.275223	0.618585	0.0202526	0.990083
AT1G01760	protein_coding	3.64473	4.66298	3.48618	3.55047	4.45922	5.56341	4.50162	5.25882	4.95168	5.47962	3.92675	4.62494	4.21893	5.27176	4.65031	2.79768	3.69548	3.37572	3.59161	3.42135	1.35516	4.22675	4.41258	3.74437	4.5428	3.38376	4.37347	5.03976	3.20644	2.07107	4.21649	3.79337	0.153054	0.530423	-0.246588	0.324055	-0.28274	0.379129	-0.0681682	0.82461	-0.243637	0.403407	0.0148709	0.981975	0.0588106	0.941565	0.156004	0.813533
AT1G01770	protein_coding	11.6143	9.40322	7.12242	8.43334	9.46587	11.985	12.2165	12.0129	10.7959	16.0076	12.4584	13.479	13.4804	12.8617	12.5897	9.56842	8.82937	8.8947	8.83614	9.74692	5.16881	11.4301	9.34482	10.8057	12.9536	14.351	12.0872	14.3406	9.65774	10.9935	10.9932	9.14677	0.0652574	0.735631	-0.472948	0.00498849	-0.262353	0.246023	-0.320798	0.0643531	-0.514181	0.000932688	-0.0403046	0.928222	-0.174507	0.672884	0.0240241	0.978732
AT1G01780	PLIM2B	44.3984	39.3051	34.2666	44.8913	35.4732	38.8209	43.2572	36.9873	39.4529	39.9008	40.0167	38.8301	43.5069	35.4639	44.5667	38.1311	35.0677	31.3412	32.4761	34.2225	43.3378	34.5484	35.6322	38.4004	35.5955	44.0345	32.2567	41.2673	38.0845	41.3844	37.0539	38.5905	0.336328	0.00557045	0.0556309	0.73368	0.105898	0.596835	0.0648939	0.694626	-0.18465	0.236036	-0.233257	0.330379	-0.232656	0.298005	0.0960466	0.798962
AT1G01790	KEA1	10.2756	13.283	9.08032	8.93561	9.70936	13.0367	11.1473	12.6434	10.7548	13.3142	12.4519	13.0568	11.964	11.7216	12.3143	10.2571	10.7243	11.7763	10.7552	10.8533	5.17422	10.79	11.2803	10.9968	12.0694	13.1654	12.7809	12.5132	9.12894	9.87114	9.86623	10.4557	-0.0260762	0.891848	-0.22608	0.168407	-0.120775	0.604269	-0.092823	0.620396	-0.177549	0.349755	0.171262	0.585835	0.134077	0.738826	0.0224549	0.978349
AT1G01800	protein_coding	78.3991	75.9402	86.2944	79.2193	81.2988	82.3869	76.8637	77.0245	92.1115	89.47	92.2043	86.9856	75.1741	91.5021	81.6288	86.5648	77.5744	85.5651	83.2895	87.7915	91.2716	78.9767	81.4554	85.9978	98.1814	102.386	103.29	100.435	77.3092	86.8617	81.7731	75.5622	-0.00351942	0.978793	-0.155683	0.15252	0.0395477	0.820887	-0.0106829	0.944013	-0.261102	0.00773565	-0.065237	0.765183	0.0328646	0.926962	-0.108938	0.603917
AT1G01810	protein_coding	2.09013	1.69031	0.716201	2.10394	2.25209	0.703659	2.59179	1.50788	0.714514	1.78604	1.39045	2.33116	2.50248	0.614413	1.34789	2.18407	2.12419	1.8976	2.23066	2.94898	1.19461	1.449	1.92545	2.60546	2.17151	0.575642	0.795161	1.90401	1.58994	1.18134	1.52236	1.58549	-0.247244	0.443922	0.0629861	0.87702	-0.0224112	0.97165	0.032405	0.943936	0.453422	0.197451	0.202616	0.758669	0.37014	0.586708	0.143192	0.897973
AT1G01820	PEX11C	72.0673	51.0562	63.9631	68.5848	61.0036	61.7143	67.5479	58.5168	58.9322	72.3151	62.0398	65.5379	63.6736	62.3118	67.8421	69.5316	58.0626	59.8947	55.5512	62.6573	63.2039	55.0536	55.6816	62.7978	70.6269	74.2406	67.3394	75.6137	54.3888	66.0927	62.23	59.7241	0.169248	0.139983	-0.00194873	0.991619	0.068708	0.713855	0.011441	0.948116	-0.268318	0.0220042	-0.0535745	0.844766	-0.0580586	0.870926	-0.0971209	0.747245
AT1G01830	protein_coding	7.93306	10.8158	11.094	8.98077	8.63944	12.6027	10.1688	12.5079	10.3415	10.7799	12.5034	11.0962	11.9292	10.8556	10.9139	9.62634	11.7354	12.0848	11.8253	12.7805	8.89084	12.475	12.0388	12.8155	12.4636	11.9818	12.5095	13.7481	11.5872	12.1873	12.6329	12.5483	-0.252902	0.0324647	-0.188534	0.165188	-0.139704	0.451248	-0.102408	0.492612	-0.0563638	0.789248	0.0291528	0.92962	-0.0348723	0.93874	-0.120732	0.673958
AT1G01840	protein_coding	0.150946	0.167849	0	0.0759717	0	0.0931649	0.108365	0	0.113523	0.0886773	0	0	0.0864339	0.390474	0.0973426	0	0	0	0	0.219627	0.316334	0.328882	0.084977	0	0	0.228646	0	0	0	0	0	0.125952	0.0797442	NA	0.0809947	NA	0.0788315	NA	-0.0484044	NA	-0.0132285	NA	-0.200721	NA	0.0132356	NA	-0.0144789	NA
AT1G01860	PFC1	4.78731	3.35985	3.54975	4.30545	2.74403	2.85788	2.92975	3.17061	3.77748	3.78065	4.68272	3.57626	4.44897	2.79148	3.94764	3.276	2.55578	3.28202	3.41783	3.27342	1.68582	2.94964	2.6509	3.2284	3.52353	3.923	2.73688	3.93205	2.84567	1.52477	3.86252	3.92914	0.361159	0.0765098	0.0303416	0.914831	0.422577	0.113116	0.178066	0.475253	-0.136374	0.682781	0.185288	0.680531	0.0329237	0.968672	0.194443	0.708266
AT1G01880	GEN1	1.50779	1.46325	1.44664	1.65573	1.62463	1.79356	1.3383	1.38443	1.31953	1.77159	2.16042	1.24924	1.31862	1.77292	1.16682	1.0946	1.33249	0.958233	1.34962	1.46256	1.23521	0.89596	1.08033	1.30962	1.29796	1.12121	1.79734	1.46509	0.866595	1.10786	1.50612	1.05226	0.254316	0.262719	-0.0762049	0.79176	0.0100121	0.983007	0.206678	0.434631	-0.119549	0.753555	0.11071	0.833683	0.1335	0.848765	0.210972	0.699108
AT1G01900	SBTI1.1	1.76098	2.03756	2.79854	0.862353	1.24102	1.43939	1.74256	2.43783	2.5056	2.46051	1.60744	2.39124	1.52617	2.15457	1.41186	2.10188	2.54467	2.82215	2.77565	2.23906	0.648322	2.67023	2.41143	2.67362	1.5929	1.69419	1.92533	2.06663	2.47799	1.22059	2.83267	2.30338	-0.317723	0.253257	-0.189787	0.560578	0.107239	0.822151	0.0676911	0.861309	0.380041	0.24479	0.218641	0.706295	0.168861	0.831244	0.252105	0.699979
AT1G01910	protein_coding	50.4342	55.0223	56.1318	52.9256	52.6371	58.0558	55.4586	54.6015	50.5225	55.2593	50.1507	51.9305	54.7967	54.3165	50.0372	51.3872	62.1613	63.6389	64.1796	61.036	60.6563	60.3188	65.0232	65.5402	54.2263	57.8378	55.6838	57.1189	63.0267	62.6799	65.9049	57.7012	-0.167402	0.00920013	0.0571863	0.48111	-0.0111828	0.934514	0.0797747	0.311556	0.163562	0.0188303	-0.047036	0.747325	-0.00909011	0.973757	-0.0610263	0.732629
AT1G01920	protein_coding	22.11	17.8357	14.6359	18.8584	15.0101	17.8938	20.1369	18.7256	16.1757	20.1062	17.5271	16.9373	20.6164	21.4228	18.4937	16.5576	17.0421	16.2339	16.6072	18.1726	13.0233	19.3549	18.1477	18.1245	20.2912	18.549	16.1692	19.6207	17.4669	18.3011	19.8258	17.1608	0.165127	0.154448	0.0675409	0.635543	0.0686092	0.717941	-0.00937008	0.9581	-0.119021	0.447158	-0.0460244	0.873799	-0.111155	0.717953	-0.0214347	0.974252
AT1G01930	protein_coding	12.52	14.9727	14.3799	10.7301	13.8592	14.2155	12.0407	15.1248	15.0566	14.641	14.0285	14.4907	13.459	15.5825	14.6245	13.6121	15.3857	14.1916	16.0577	16.7272	10.5199	16.8561	15.2269	16.6137	15.4266	15.6548	16.2288	14.2519	14.1659	11.887	13.2484	14.1427	-0.185936	0.117431	-0.131622	0.339453	-0.043369	0.840213	-0.0689061	0.652974	0.0245606	0.916731	0.0408878	0.892025	0.195114	0.398482	-0.0297533	0.963881
AT1G01940	CYP18-1	51.6401	41.9265	37.5423	47.2816	41.9217	35.5401	39.2055	45.9303	33.7298	41.4749	33.289	39.5089	32.1623	31.1088	36.039	35.4346	37.9594	31.4375	35.9507	35.4067	50.4043	33.2917	43.0098	34.7946	41.1147	33.8605	31.7741	36.2693	37.7515	39.1424	33.52	41.6728	0.372978	0.0115562	0.264982	0.117307	0.154566	0.509165	0.426573	0.00655857	-0.012606	0.970798	-0.239464	0.434727	-0.125693	0.766377	0.0953897	0.852321
AT1G01950	ARK2	14.1919	16.7044	16.0114	12.9834	15.5849	19.5685	17.7985	20.254	17.1935	20.282	17.8684	18.6578	18.3758	20.1542	18.9019	15.4425	18.7514	17.0414	17.6076	17.5682	8.57854	18.0059	19.0444	18.6701	19.1979	17.812	17.1572	16.4782	15.9413	16.2662	18.4314	18.3672	-0.175546	0.238028	-0.274202	0.0808957	-0.23998	0.225801	-0.212496	0.184628	0.0129465	0.967379	0.113498	0.715464	0.0195408	0.973017	0.111602	0.786167
AT1G01960	BIG3	28.9266	60.909	46.8563	28.914	40.344	65.4723	37.2665	57.7647	56.566	52.0073	61.51	62.1592	56.9975	70.5306	62.6388	44.1874	64.595	67.1684	61.3784	66.1077	26.2371	70.1262	73.4845	62.7972	63.049	57.949	65.6367	64.1224	58.4816	47.1787	61.2188	68.4294	-0.49411	0.0197211	-0.399202	0.0949912	-0.201065	0.551488	-0.370395	0.12002	0.0465106	0.914249	0.119253	0.814855	0.100875	0.885168	-0.0483973	0.96819
AT1G01970	protein_coding	5.2606	6.09174	6.23573	5.47796	4.25704	5.28457	5.41747	6.70039	6.82131	6.26622	7.31108	7.46075	5.65065	6.19414	4.4921	5.70656	4.69067	7.11052	6.21007	6.22892	5.05608	6.36329	5.67795	6.32276	7.64082	8.62799	8.14792	6.90731	6.54376	5.75176	5.06603	6.35727	-0.0130325	0.947682	-0.248037	0.138503	0.115826	0.64096	0.105434	0.58585	-0.34559	0.026906	0.00315548	0.994686	-0.00219603	0.996596	-0.110585	0.804306
AT1G01980	SEC1A	0.0320946	0	0.048389	0.0323066	0	0.118854	0.0460816	0.0926157	0.048275	0	0	0.0750005	0.0367556	0	0.0413945	0	0.0311995	0.0801302	0.0243082	0.0933953	0	0.104892	0.0722722	0.0567851	0	0	0	0	0	0	0.293875	0	-0.107136	NA	-0.010593	NA	-0.12961	NA	0.0350338	NA	0.20485	0.394126	-0.00934235	NA	-0.0103494	NA	0.108307	0.852248
AT1G01990	protein_coding	14.0978	20.84	18.6693	17.3913	22.0641	19.7263	18.9804	18.9529	24.0997	19.7592	23.8305	21.7024	19.3551	20.6152	18.9383	22.2203	18.6253	20.889	19.6442	20.0457	19.5502	17.2723	19.6883	19.4662	23.1529	22.432	22.4082	24.6623	17.1133	18.401	16.2795	24.4346	-0.0933656	0.54911	-0.302334	0.0443694	-0.132737	0.539448	-0.131909	0.42899	-0.206674	0.213385	0.0104687	0.979825	0.0265614	0.958867	0.00229452	0.998578
AT1G02000	GAE2	13.9944	17.8412	17.7844	15.5225	17.9953	18.6319	15.9978	18.0912	18.6363	17.7344	18.2302	17.9137	18.783	18.5234	19.6207	18.5501	25.5907	29.3018	25.7217	24.6994	18.3065	23.2082	21.7114	23.7878	20.0339	18.6777	22.4639	19.4516	23.5359	26.6466	22.0368	24.7427	-0.617715	6.26685e-12	-0.139772	0.237914	-0.089829	0.587917	-0.156135	0.181561	0.377665	8.61331e-05	0.227908	0.19148	0.0907178	0.74402	-0.100278	0.692468
AT1G02010	SEC1A	5.77387	4.37757	3.37861	4.40982	3.54134	4.31129	5.44948	5.21407	3.91725	4.69664	4.77289	3.7506	5.24831	4.83073	4.94727	4.2991	4.55308	4.43555	4.08256	4.85652	2.3058	4.83852	5.52353	4.83997	4.02109	4.373	3.77363	5.05742	3.30348	4.48715	4.34409	4.64937	0.0587946	0.786104	0.0739465	0.74958	-0.00304195	0.993912	-0.0431115	0.867604	0.0585207	0.861402	0.00808183	0.988345	0.0632776	0.922229	0.0433688	0.965648
AT1G02020	protein_coding	6.36929	6.72565	6.47642	6.38652	6.32018	8.28897	7.58544	6.9459	6.79536	8.3248	7.44846	7.18246	7.26602	6.54583	6.62286	7.58697	8.85551	8.59824	7.25477	7.87842	5.14777	8.55237	7.14355	6.87946	9.18944	8.9748	7.23176	9.07048	5.64631	7.02191	7.12052	7.58059	-0.253923	0.0399816	-0.176494	0.220958	-0.128705	0.515651	-0.055986	0.745981	-0.0701856	0.737707	0.185986	0.455779	0.214412	0.38089	-0.147615	0.585099
AT1G02030	ZAT1	1.04609	1.00167	0.657161	0.78975	1.65315	1.32717	1.66887	1.25779	0.568198	0.443843	1.11226	0.679044	1.49751	1.87921	1.38669	1.40634	0.903924	0.870585	1.47456	1.35294	1.55285	0.981332	1.47227	1.10537	1.23345	0.61622	0.932282	0.53382	0.864518	1.5356	1.1308	1.16383	-0.259201	0.339138	0.227024	0.468038	-0.551046	0.0813562	-0.578734	0.0309141	0.354471	0.269753	-0.144519	0.802164	-0.0299444	0.977711	-0.131753	0.894253
AT1G02040	protein_coding	0.0528891	0.176435	0	0.0532385	0.31343	0	0.0759384	0.228934	0.0795529	0	0.0595424	0	0.18171	0.478854	0.272858	0.127985	0.359898	0.264095	0.400577	0.256512	0.110838	0.172852	0.119098	0.0467884	0	0.160228	0	0.176658	0.393381	0	0.363209	0.176526	-0.554783	0.0309344	0.0979307	NA	-0.200177	0.616118	-0.413146	0.144552	0.517343	0.062625	0.464735	NA	0.240916	NA	-0.135371	0.873335
AT1G02050	PKSA	6.52617	10.5271	6.55966	7.33975	7.97378	9.34892	8.84973	10.5788	10.3617	10.1766	9.97761	10.5908	8.71961	10.4732	9.87205	9.50475	8.88965	7.99603	8.7568	9.18296	8.69571	9.91836	9.38907	8.80263	9.86546	8.1159	10.7332	8.47715	10.8617	9.51743	9.12953	8.3364	-0.103886	0.515789	-0.369193	0.0159837	-0.196755	0.355263	-0.242979	0.124751	-0.0843095	0.722776	-0.113136	0.713275	-0.131206	0.739929	0.180997	0.530708
AT1G02060	protein_coding	3.73627	7.5652	4.7924	3.81709	7.00607	7.05583	6.80579	8.44842	8.59761	9.63167	8.06729	7.78635	9.00482	9.4127	8.01954	7.52319	8.72782	7.48353	7.11679	6.97791	0.964145	8.11023	6.78105	7.81926	9.42295	9.16507	8.98461	8.89413	6.37715	5.41722	6.638	8.09649	-0.410337	0.114207	-0.57376	0.0393137	-0.393515	0.282393	-0.536543	0.0511145	-0.197924	0.610286	0.268048	0.629792	0.129178	0.873537	-0.0345007	0.982233
AT1G02065	SPL8	0	0	0	0	0	0.0711394	0.0827457	0	0	0	0	0	0	0	0	0	0	0	0	0	0	0	0	0	0	0	0	0	0	0	0	0	0	NA	0	NA	-0.0207001	NA	0	NA	0	NA	0	NA	0	NA	0	NA
AT1G02070	protein_coding	0.943557	0.437173	0.35565	0.474895	1.30473	0.388246	0.790279	0.453805	0.118271	0.0923862	0.796691	0.183747	0.630343	0.406805	1.01414	0.66596	1.37586	0.196314	1.19107	0.83898	2.38935	1.19923	0.265593	0.41736	1.15535	0.476419	0.767783	0.525271	1.31588	1.09992	0.359987	0.656101	-0.237455	0.454071	0.220525	0.518867	-0.131299	0.791198	-0.0764068	0.852601	0.129077	0.797915	-0.135979	0.848609	0.0316283	0.978727	-0.328903	0.579199
AT1G02080	protein_coding	35.2654	47.5118	31.8675	24.4276	32.9633	49.4691	34.7732	49.3966	42.333	46.0761	47.8101	48.6633	48.1522	52.7151	48.8421	30.0194	53.2284	51.293	49.4818	53.7894	15.9776	53.0238	52.7194	50.1974	49.1662	45.2975	49.2947	50.3758	39.0613	32.2472	48.0314	53.4515	-0.441001	0.0409124	-0.336953	0.165745	-0.190564	0.57707	-0.262722	0.297846	0.0886264	0.821006	0.221868	0.637937	0.20793	0.718377	-0.0154223	0.991936
AT1G02090	CSN7	72.9468	65.006	59.5135	70.8553	67.43	58.2356	68.0793	67.1348	57.7326	59.0752	52.6511	55.7998	65.7005	57.7128	56.9342	62.3602	70.3822	59.7439	63.8723	64.7737	71.0431	62.1636	59.8724	64.8039	55.9295	49.9816	55.9182	56.4729	61.1657	67.7635	60.0832	63.2574	0.108232	0.327817	0.258285	0.0211035	0.0690752	0.685671	0.193283	0.0876805	0.244278	0.0252722	-0.0468305	0.856509	0.0137713	0.974357	0.0942243	0.728076
AT1G02100	LCMT1	66.1027	56.3426	56.9689	61.1867	60.7204	61.0518	62.1978	55.6416	58.1353	71.0641	59.4763	61.8295	65.1568	59.6086	59.5517	62.4568	58.5856	54.7787	56.3525	59.7584	53.908	55.3399	55.3454	58.6691	62.1829	62.9983	60.97	63.4654	58.4432	57.856	57.4987	58.873	0.126481	0.0846662	-0.0423672	0.64554	0.0361404	0.778217	0.0186394	0.861297	-0.112381	0.206059	-0.00542283	0.980448	-0.0412812	0.858462	0.056467	0.79579
AT1G02110	protein_coding	21.9308	25.8772	22.5553	20.4564	24.5949	24.7219	24.7903	26.3046	28.6318	28.3507	26.0177	26.7209	26.0368	22.9214	24.6202	21.5717	25.854	26.3731	24.1233	24.5236	17.8108	27.4839	26.0508	24.0498	27.6193	24.529	27.8619	30.6262	24.6771	27.4195	29.0903	26.7557	-0.090427	0.388393	-0.253004	0.0147348	-0.111675	0.451742	-0.0128066	0.931561	-0.123062	0.319437	0.0441268	0.853522	-0.115	0.623989	0.0395148	0.922931
AT1G02120	VAD1	59.5584	55.1336	55.1409	52.5169	54.6825	61.9184	60.782	62.6711	54.2648	64.6676	66.0579	61.7645	66.3773	64.4149	63.7708	59.3569	63.8452	62.8236	59.4913	65.4175	39.2466	59.0283	59.6418	65.7082	66.4587	65.0843	66.2795	70.2852	56.014	56.6308	59.6197	58.5505	-0.116643	0.163739	-0.134734	0.140182	-0.0763221	0.552106	-0.133512	0.14156	-0.0835994	0.456518	0.134824	0.414564	0.100784	0.604698	-0.0655079	0.779096
AT1G02130	RABD2A	108.931	88.0659	92.8617	103.8	111.952	86.5164	99.187	95.9644	97.9393	93.3815	80.9175	89.0753	92.4913	92.9654	90.9727	97.5145	97.0372	99.2841	90.8852	93.8447	127.144	96.8722	87.9117	90.7791	97.9092	97.0214	90.984	89.0483	103.2	108.067	92.3736	97.6566	0.100446	0.51711	0.129408	0.430117	0.0265463	0.923688	0.121261	0.471871	0.0283329	0.918255	-0.134965	0.650707	-0.0920011	0.819495	-0.000629503	1
AT1G02140	MEE63	233.55	222.253	225.555	251.651	216.726	213.553	223.656	226.698	201.135	208.182	206.896	215.227	210.548	223.028	210.144	226.648	232.481	223.132	218.345	228.607	311.661	230.099	221.129	232.076	220.86	218.126	210.367	207.693	236.651	246.632	219.92	242.562	0.104147	0.414838	0.173831	0.18572	0.111433	0.540175	0.149612	0.264823	0.0780971	0.675498	-0.195487	0.408351	-0.0862533	0.794125	0.00841227	0.991936
AT1G02145	ALG12	30.4077	23.2087	23.818	26.5878	23.7141	24.5647	26.299	28.505	21.9216	29.0894	26.4951	24.6812	29.5487	25.0874	26.2696	27.2126	24.2424	22.6857	24.5568	23.736	20.4749	25.0113	27.1868	26.0088	27.8476	27.309	21.886	28.126	24.6911	24.4982	24.5478	25.0424	0.181919	0.0659371	0.0390411	0.765057	0.0480845	0.782145	0.000282266	0.999114	-0.127874	0.318847	-0.0859742	0.690272	-0.0714276	0.808916	0.0150047	0.979477
AT1G02150	protein_coding	18.8092	24.5756	28.264	19.7854	22.5162	23.5278	22.3252	25.7367	27.7259	27.4407	30.3513	28.1308	22.6178	24.0849	23.5721	22.9855	21.1187	22.3063	20.9177	21.833	19.1505	22.6764	20.5777	22.6021	24.4641	25.2622	26.9372	27.172	23.3749	20.903	21.7436	22.4957	0.13593	0.229524	-0.295466	0.0101091	-0.013243	0.953697	0.0212191	0.89428	-0.254545	0.0254838	-0.0229988	0.94022	-0.0595515	0.864088	0.176851	0.318377
AT1G02160	protein_coding	58.5581	38.9327	36.4265	50.0827	36.5226	36.1424	37.7763	37.5187	33.569	42.3403	32.2708	38.5167	43.2623	35.2219	33.0097	39.5135	36.3245	31.4384	38.1484	33.1673	50.9541	29.3316	37.4614	37.8565	42.2858	42.1796	32.274	38.8109	38.2627	44.3944	29.0591	38.4404	0.416974	0.0156585	0.309461	0.11573	0.313106	0.195037	0.307111	0.115461	-0.135753	0.619376	-0.201447	0.59688	-0.123189	0.81368	-0.0282394	0.977159
AT1G02170	AMC1	50.0672	55.8164	57.3721	43.8992	43.7839	55.5757	51.3828	52.0052	58.9091	53.0494	54.8734	48.7083	54.5473	44.4623	55.3657	48.9902	59.6021	57.3238	60.8152	56.7354	54.5232	58.1299	57.6235	61.8046	63.4517	53.8842	57.0771	57.3388	59.8659	56.2876	60.3881	60.293	-0.119192	0.254665	-0.044611	0.732747	0.0610123	0.715649	0.0763984	0.543033	0.0245348	0.900453	-0.0278391	0.91842	-0.0332584	0.927946	-0.050046	0.894253
AT1G02180	protein_coding	6.39229	5.98577	4.7681	7.11184	5.34333	4.48525	7.24586	4.66011	6.98349	6.48287	5.75714	7.54756	5.47121	4.17747	5.7278	5.94318	5.55991	5.03986	5.7588	5.61311	6.62758	4.54478	6.96996	5.2978	5.82226	5.50388	7.03959	6.63012	3.37819	6.37963	5.85311	5.2777	0.182666	0.392509	-0.101192	0.687628	0.176428	0.576285	0.216028	0.359954	-0.154565	0.612418	-0.1196	0.791465	0.0415509	0.955439	0.129293	0.843147
AT1G02190	protein_coding	0	0	0	0	0	0	0	0.0815608	0	0	0	0	0	0	0	0	0	0	0	0	0.0296158	0	0	0	0.0461437	0	0	0.0472026	0	0	0	0	0	NA	0	NA	-0.0111875	NA	0	NA	-0.0145453	NA	-0.00588858	NA	0	NA	-0.0118455	NA
AT1G02205	CER1	2.02019	4.32002	3.46236	2.64186	2.18975	3.06923	2.25602	2.66571	2.25952	2.37363	2.87693	2.13853	3.26274	2.74695	3.11778	2.13093	2.88703	3.62118	3.02092	2.66303	1.86354	3.17893	2.5662	3.52851	2.48069	2.51085	2.93846	2.27809	3.8849	2.41536	3.83397	3.02559	0.0745715	0.763155	0.323138	0.160843	0.27538	0.366174	0.172014	0.494312	0.221253	0.43004	0.0837413	0.872231	-0.106503	0.868953	-0.0273127	0.982484
AT1G02220	NAC003	43.5052	35.274	34.12	38.3333	43.101	57.3639	57.5351	51.1744	28.1707	40.8474	36.459	42.2619	66.6249	63.8911	60.1375	52.261	64.3292	48.2697	48.1993	60.859	33.4028	55.2159	46.4795	73.3151	46.8206	47.696	37.664	46.6569	47.4496	46.3939	51.2683	42.9759	-0.454853	0.00235451	0.0447286	0.833537	-0.40147	0.0265525	-0.580017	0.000140987	0.29323	0.0929136	0.0563015	0.88882	0.198948	0.577038	-0.206352	0.497451
AT1G02230	NAC004	7.47404	6.43741	4.95037	7.13203	4.65967	6.93287	5.7068	5.29847	5.52355	4.77153	3.59916	5.19935	8.06471	7.09664	7.29947	6.53405	14.8672	10.6245	11.0598	11.5662	7.06201	8.09517	8.02606	12.5741	10.2978	8.76913	10.9682	9.2354	11.9697	8.25938	8.80176	5.83994	-0.733189	3.22513e-05	0.403515	0.0629307	0.207828	0.491008	-0.0842475	0.748535	0.270565	0.244131	0.349366	0.328508	0.401043	0.175936	-0.866138	8.50089e-06
AT1G02250	NAC005	0.420602	0.292313	0.158535	0.264613	0	0.713896	0.452927	0.303434	0	0.617735	0.177568	0.184292	0.361264	1.02003	0.813718	0.0636129	0.102218	0.525056	0.318561	0.101996	0.605995	0.229103	0.651154	0.465108	0.600845	0.0796387	0.293356	0.0878048	0.391048	0.163435	0	0.350958	0.053885	0.876894	0.053277	NA	-0.0834042	0.865466	-0.279965	0.377395	-0.016034	0.97794	-0.288706	0.623519	0.0107763	0.993097	-0.015426	0.994736
AT1G02260	protein_coding	14.7941	15.8355	14.471	14.9402	16.1659	20.9048	18.8237	21.1374	13.3515	15.4039	13.3512	15.5151	20.1658	18.5438	19.8876	17.4924	19.5728	17.9576	18.11	18.5737	12.9056	19.4449	18.905	20.6848	15.7485	15.1582	14.8987	16.3108	18.7419	18.2085	18.9427	18.3461	-0.240383	0.00731581	0.0706664	0.543746	-0.31557	0.00124389	-0.278711	0.00332952	0.257746	0.00663275	0.0100202	0.969418	-0.0200429	0.953445	-0.0533031	0.876455
AT1G02270	protein_coding	19.3787	17.9635	17.3461	17.4911	21.7615	22.2455	20.5634	20.1747	18.3772	20.0575	19.6004	20.1047	22.2707	20.4556	22.7178	21.517	19.597	21.0561	21.2319	19.4228	17.1407	21.6657	19.8319	20.536	19.2819	18.3526	20.4041	21.4247	18.5534	20.0449	22.6851	19.0867	-0.110285	0.195476	-0.0992482	0.307278	-0.198691	0.0490666	-0.209359	0.0165599	0.0396561	0.78903	-0.00161135	0.995269	0.00204809	0.994648	0.0286196	0.943359
AT1G02280	TOC33	26.7779	27.9012	31.5895	30.9157	27.5588	28.0084	30.7436	30.8945	38.51	40.5894	40.7898	38.4533	29.1452	33.0487	26.4302	30.421	22.5537	26.0279	25.5839	26.8668	30.2544	25.0522	28.1936	24.3672	32.5381	38.4719	30.9377	37.04	25.2764	27.7207	25.6188	24.2202	0.261942	0.0251095	-0.404292	0.000770056	0.0312955	0.891001	0.0311958	0.856417	-0.433547	0.000128561	-0.140239	0.58336	-0.0479719	0.91012	0.232688	0.164607
AT1G02290	protein_coding	8.81254	10.9316	11.0634	9.93101	11.0691	13.0886	12.6531	13.6777	13.8891	12.9532	12.2137	12.5531	11.4595	12.8969	11.3661	12.4043	12.3894	10.8258	11.4611	12.5328	9.49165	13.9607	13.7568	10.4051	12.8971	12.232	13.0765	12.1376	11.4249	11.6236	10.6089	9.72634	-0.152788	0.221133	-0.316192	0.014461	-0.267794	0.0754647	-0.18213	0.182014	-0.0824088	0.665689	-0.0436085	0.88635	0.0941801	0.78684	0.0809943	0.833383
AT1G02300	CATHB1	4.61901	2.92154	1.85283	4.35094	1.80813	2.24932	2.85967	2.26228	3.56945	5.77565	4.05511	4.50574	2.66918	1.26064	2.84208	2.10218	2.88361	2.69791	2.76021	2.71293	2.30898	2.03125	3.0536	2.92408	5.88064	6.73991	2.83738	4.67093	2.60031	3.42499	2.32811	2.75804	0.30778	0.218923	-0.288062	0.293421	0.493395	0.116766	0.542049	0.0374133	-0.683435	0.00413831	0.0447023	0.949484	-0.0354985	0.970853	-0.0875938	0.933485
AT1G02305	CATHB2	122.755	130.372	148.979	115.577	111.054	126.438	113.766	119.605	167.928	160.913	162.322	156.877	123.969	125.582	121.246	143.671	166.91	173.276	172.722	177.026	170.995	159.332	139.504	170.812	187.669	200.571	192.27	185.569	159.059	177.09	154.43	154.747	-0.342756	0.000632162	-0.300014	0.00761681	0.164442	0.279019	0.0607029	0.659399	-0.13969	0.294186	0.0533502	0.83422	0.071895	0.816565	-0.182432	0.266694
AT1G02310	MAN1	2.88837	1.94518	2.63741	2.2113	2.07332	3.26413	1.40185	1.52612	2.63119	2.91571	2.65633	3.66005	2.70218	1.57854	2.15124	1.42743	2.33325	1.72666	1.94113	2.0125	1.61984	0.975001	1.64894	1.5835	2.32458	2.5265	1.36194	2.10616	1.36162	1.96015	2.23499	1.90093	0.262934	0.293436	-0.2343	0.395923	0.196431	0.604899	0.282182	0.31148	-0.0307308	0.952699	0.320519	0.521921	0.0654501	0.94113	0.466503	0.174197
AT1G02330	CSU2	46.9582	44.121	43.3574	50.6186	40.9873	50.9046	45.2472	49.7461	36.4502	46.4363	46.7183	43.6265	48.1797	44.9976	45.6082	45.9943	53.6863	42.2609	46.6726	59.1184	45.7172	49.0036	56.7943	54.8368	44.6572	46.6323	42.5809	42.295	44.9639	51.4868	44.0448	48.512	-0.0612462	0.592353	0.106317	0.368938	0.0213916	0.91494	0.0571752	0.661793	0.195781	0.0809185	-0.0719363	0.744207	0.0671981	0.821261	0.0282183	0.957489
AT1G02335	GL22	77.9559	52.4712	54.2319	57.4024	54.3681	52.4468	64.6924	63.7441	59.0056	63.0265	57.85	53.7436	56.8389	56.0075	49.1409	69.604	65.5476	69.4665	74.0887	70.5113	75.1189	59.871	61.4548	61.5907	60.1574	60.9405	63.2005	61.0146	60.7092	63.9922	63.1177	59.1914	-0.142674	0.332001	0.059997	0.738278	0.0687095	0.774059	0.107546	0.530929	0.184874	0.285351	0.0565217	0.872024	0.149337	0.668604	-0.0177969	0.982484
AT1G02340	HFR1	10.8425	8.15866	8.84965	8.94469	8.11639	7.24556	7.78388	8.35141	10.7294	12.3563	8.90249	8.66808	8.63601	11.9678	7.78075	10.1104	7.05318	10.2277	7.13151	9.68695	9.14024	8.21503	7.11361	7.86101	9.91558	11.546	11.5425	11.0962	6.89729	10.517	9.33081	9.25128	0.160556	0.385411	-0.115838	0.581518	0.231245	0.366174	-0.00761622	0.976627	-0.338895	0.0711053	0.0153678	0.975802	-0.0988594	0.851628	-0.0625013	0.934222
AT1G02350	protein_coding	5.13324	3.42484	1.10563	6.79112	5.73643	3.80192	3.57988	5.07875	1.98544	4.13576	3.30228	1.88503	4.36706	5.12185	5.10738	4.43636	3.56434	3.84483	4.11004	4.97924	5.53249	3.3553	5.11911	5.5791	3.35223	4.66536	3.47797	2.69434	3.2726	5.47101	4.70026	3.67137	0.0686617	0.841535	0.390294	0.210028	-0.0544344	0.920535	-0.077985	0.840837	0.143046	0.763074	-0.21699	0.714022	-0.0511724	0.960149	-0.178586	0.846072
AT1G02360	protein_coding	134.817	118.673	134.304	127.793	134.219	133.633	130.929	124.931	113.868	118.803	119.878	123.745	134.246	126.255	137.647	143.165	115.397	116.348	108.028	106.311	114.691	100.49	94.2504	110.19	82.9695	97.2416	103.26	89.9178	94.7656	99.1092	95.5911	87.1307	0.260213	0.0100693	0.124569	0.298608	0.00802409	0.971283	-0.0156727	0.919496	0.253012	0.0202495	0.0341848	0.900353	0.21508	0.195606	0.388656	0.000350086
AT1G02370	protein_coding	8.02819	13.686	10.0318	9.30757	11.6627	11.7225	9.59829	12.53	10.713	11.0844	11.1482	11.7893	9.69496	11.2727	12.5301	9.827	9.80851	11.3088	11.1673	11.2417	10.9327	12.149	12.7673	12.4909	10.2509	9.65288	11.7217	12.886	12.2562	9.51642	12.5854	10.8433	-0.0254227	0.892402	-0.105687	0.550492	-0.112741	0.627282	-0.0215679	0.920666	-0.023843	0.936458	-0.181897	0.542945	-0.0661028	0.888009	0.0564215	0.928727
AT1G02380	protein_coding	5.18168	3.09049	3.19599	4.22015	3.23825	2.96557	3.4494	4.14601	2.83419	3.04412	2.59857	2.86209	5.125	2.98548	4.07065	3.02077	4.2587	4.17513	3.03262	3.70114	3.10966	3.69487	3.18228	5.04238	2.84553	1.35573	1.57704	2.12412	4.11684	4.97875	3.12713	2.59421	0.102999	0.692038	0.407804	0.10045	0.192996	0.583016	0.0908548	0.763074	0.746244	0.000884459	-0.0324645	0.957894	-0.000762643	0.99944	0.441439	0.203565
AT1G02390	GPAT2	2.30327	2.32836	2.43536	2.86048	2.62356	2.62164	2.70577	2.93485	1.9347	1.65186	1.85216	1.9922	1.91838	2.01186	2.58488	1.99059	3.3731	2.94996	3.05851	2.87251	2.19406	2.54178	2.39124	3.06963	2.39295	1.63117	3.33809	2.19808	2.28048	3.20802	2.12269	2.74556	-0.222355	0.234185	0.381865	0.0684401	-0.086847	0.787776	0.249881	0.246008	0.321353	0.130795	0.2013	0.596426	0.188725	0.701133	-0.282866	0.42578
AT1G02400	GA2OX6	31.0816	25.4377	28.8043	28.5754	29.373	30.9498	31.12	30.0769	26.2431	26.294	24.7274	25.8574	31.9885	30.3388	29.9858	31.1384	29.6508	30.6783	28.5316	28.6618	21.2781	26.4111	21.5106	28.8895	20.2977	23.0383	22.0252	21.8708	21.731	25.4432	26.942	23.0995	0.014781	0.901515	0.154265	0.13476	-0.0605805	0.688531	-0.0604155	0.603467	0.421866	1.33885e-06	0.210708	0.184954	0.247249	0.0528924	0.282382	0.0100949
AT1G02405	protein_coding	0.905076	0.914933	0.372159	0.331293	0.487604	0.304701	0.354413	0.237435	0.618803	0.193349	0.555782	0.192276	0.659603	0.425689	1.06121	0.796426	0.239955	0	0.934769	0.877924	0.775942	0.268907	0.463203	0.873466	0.134331	0.498534	0.344324	0.274827	0.152996	0.639434	1.50679	0.411934	0.116513	0.736384	0.252981	NA	0.292832	0.50032	-0.0651357	0.876445	0.210926	0.627601	-0.0857805	0.911261	-0.0989069	0.922229	0.0744579	0.959957
AT1G02410	COX11	36.5054	34.8785	32.962	32.1482	32.5353	37.3593	34.4356	35.0166	28.3444	34.17	26.8628	28.6902	34.0996	33.8695	29.8283	32.177	33.1083	31.3653	32.9007	35.2916	36.9696	36.4365	30.4938	35.8308	34.2945	33.2398	33.2846	35.6946	34.1299	36.1362	34.2666	29.4058	0.0965988	0.355883	0.217093	0.0432423	0.00181306	0.993079	0.121882	0.282471	-0.0324565	0.860514	-0.121385	0.550762	-0.0340465	0.924159	-0.152951	0.371553
AT1G02420	protein_coding	1.14282	1.13464	0.984588	0.780609	1.20939	1.56186	0.879037	1.41336	1.22784	1.43867	1.28659	1.38299	1.77622	2.05885	0.947553	2.02473	1.30933	1.01902	0.772824	1.58362	0.342141	1.33392	1.14887	1.04711	1.3327	0.803722	0.910948	0.817971	1.21431	1.07846	1.68175	1.43039	-0.104177	0.741822	-0.286395	0.352155	-0.218089	0.604269	-0.527246	0.0614749	0.184652	0.660985	0.173773	0.768617	-0.158276	0.842928	0.36687	0.466002
AT1G02430	ATARFD1B	1.08504	0.922652	0.577382	0.513981	0.378244	1.2606	0.54985	0.460458	0.576022	0.89991	0.574841	0.745761	0.877144	0.660431	0.740885	0.772255	0.744551	1.0358	0.821801	0.866757	1.20383	0.695322	0.790496	1.46806	0.521015	0.966807	0.89033	0.426377	0.474729	1.19045	0.584423	1.27818	-0.0502927	0.89573	0.0941882	0.811081	0.140917	0.783017	0.0484753	0.910685	0.155705	0.757232	-0.215093	0.73783	-0.0462377	0.967808	0.0112245	0.996981
AT1G02440	ATARFD1A	1.82467	0.869571	1.96504	2.16471	2.08543	3.13727	2.43274	2.82079	0.490103	0.842248	1.2472	0.609143	2.68671	1.51719	2.8577	2.68083	1.77378	1.62701	1.38199	1.39066	1.70711	1.34887	2.49468	2.01775	2.6598	2.17166	2.36349	2.28551	0.363526	2.12706	1.93928	2.0663	0.151189	0.626322	0.672147	0.0240982	-0.432566	0.246573	-0.343898	0.25959	-0.444893	0.15383	-0.246946	0.668628	-0.0878102	0.929278	-0.965851	0.000886988
AT1G02450	NIMIN-1	4.48114	3.21123	2.10193	3.1074	3.42277	3.44187	2.43064	3.87938	1.79741	2.92507	1.79373	3.14153	3.64937	4.8944	4.49526	5.06044	8.51872	6.96142	5.43036	7.05132	7.61716	7.15992	7.6242	12.7737	11.7055	11.0114	8.89015	12.3068	5.74018	4.48856	7.2945	2.99132	-0.821062	0.000221566	0.304954	0.291141	0.00589606	0.991419	-0.315084	0.260129	-0.538887	0.021788	-0.326164	0.474563	0.369946	0.435082	-1.6649	2.95533e-14
AT1G02460	protein_coding	4.89388	4.54597	5.44389	5.16651	5.37598	5.74638	6.1269	5.46809	2.91751	2.98022	2.38522	2.68474	4.78442	5.75089	4.65699	4.44097	5.65666	5.40146	5.89889	5.81805	3.65839	4.9413	4.60298	5.70211	3.16669	2.44087	3.12194	2.14296	4.66097	4.17431	5.87459	4.23294	-0.127214	0.391396	0.817661	1.0395e-08	-0.143729	0.505145	0.0790837	0.667213	0.984328	5.71429e-13	0.218194	0.425397	0.253755	0.335045	0.0394539	0.966814
AT1G02470	protein_coding	1.59546	1.22824	0.925182	0.803001	0.945498	1.81796	1.58592	0.97393	0.738402	1.44199	0.483583	1.07549	1.19469	0.714323	1.34547	0.593972	0.596525	0.689428	0.418288	1.13094	0.514396	1.00275	1.10546	1.24857	0.801467	1.39427	0.855985	1.84468	0.456416	0.667642	0.702348	0.614438	0.463776	0.115727	0.18895	0.59914	-0.118366	0.819089	0.190497	0.606525	-0.470133	0.171395	-0.298031	0.637199	0.033524	0.978302	-0.195307	0.832381
AT1G02475	protein_coding	12.9082	9.23185	8.57341	10.1887	5.18961	7.01939	8.98105	8.86105	8.04002	12.494	8.77042	10.232	10.2894	6.84009	10.1211	9.63231	7.02035	6.24677	6.80482	8.77017	8.69934	7.00012	6.14638	7.39484	9.46939	12.748	6.74235	8.16721	6.55569	8.1313	6.11796	4.27037	0.483658	0.0184631	0.0564246	0.842594	0.417132	0.130337	0.174716	0.497793	-0.30299	0.245356	-0.0651623	0.90711	0.139489	0.827674	0.124243	0.865338
AT1G02490	protein_coding	1.66547	0.925986	1.25552	2.30515	2.46747	0.770955	0.896736	1.80228	0.626279	2.69067	0.937493	1.45949	2.38418	1.88489	2.41658	1.51134	1.01189	0.779656	0.788384	1.21163	0.436287	0.226796	1.4064	0.920852	1.35953	1.26139	1.16161	0.347683	2.32267	0.647158	0.47656	0.347425	0.324862	0.299528	0.0592263	NA	0.0447273	0.939326	-0.164263	0.668329	-0.0684478	0.904788	0.0944786	0.902342	-0.0450069	0.968041	0.197188	0.827546
AT1G02500	SAM1	730.117	964.228	1076.81	867.649	996.422	978.372	938.373	926.723	1006.65	855.647	1022.88	1001.75	984.781	1010.11	1030.06	1044.93	1191.81	1222.59	1213.6	1174.62	1003.69	1114.83	1111.83	1090.92	1024.48	1009.34	1088.2	1046.63	1237.06	1121.16	1142.2	1140.28	-0.326515	0.0010224	-0.0765793	0.548907	-0.0416075	0.82381	-0.0997218	0.428113	0.204595	0.075495	0.105271	0.643553	0.0268909	0.942305	-0.0453409	0.915572
AT1G02510	TPK4	0	0	0	0	0	0	0	0	0	0	0	0	0	0	0	0	0	0	0	0	0	0	0	0	0.186529	0	0	0	0.106224	0	0	0	0	NA	0	NA	0	NA	0	NA	-0.0142432	NA	0	NA	-0.0111475	NA	-0.0115995	NA
AT1G02520	ABCB11	23.8305	34.4625	30.9028	19.0302	29.4806	43.4052	30.8278	42.1634	33.3063	34.6571	37.6091	39.0332	37.0169	42.8006	42.5912	34.4939	76.3527	53.1605	60.6414	69.9855	18.0415	46.0034	47.4839	65.102	42.7137	49.7507	53.7957	46.7412	39.8476	38.8734	44.3443	44.5314	-1.03925	2.02577e-08	-0.346808	0.129199	-0.337573	0.240104	-0.411089	0.0640545	0.377278	0.101611	0.473609	0.189487	0.530491	0.053023	-0.315168	0.367466
AT1G02530	ABCB12	0.396837	0.473962	0.354554	0.177537	0.348404	0.616861	0.400957	0.445338	0.596901	0.448996	0.446758	0.42933	0.605959	0.456246	0.322261	0.355665	0.628662	0.513737	0.41188	0.5275	0.138607	0.416303	0.397163	0.455081	0.455916	0.244897	0.45105	0.368193	0.355287	0.274134	0.370093	0.662256	-0.373827	0.173427	-0.314823	0.311956	-0.245058	0.564703	-0.189047	0.57978	0.325817	0.350875	0.385614	0.475791	0.217865	0.770744	0.266813	0.682321
AT1G02550	protein_coding	0	0	0	0	0	0	0	0	0	0.09999	0	0	0	0	0	0.102967	0	0	0	0	0	0	0.0958177	0	0	0	0	0	0	0	0.389616	0	0	NA	-0.00599915	NA	0	NA	-0.00567911	NA	0	NA	-0.00622228	NA	-0.0172868	NA	0.00325663	NA
AT1G02560	CLPP5	94.1699	89.6491	89.7413	93.3564	94.7098	88.6979	88.8951	93.5681	97.669	93.7896	84.5297	87.7796	85.316	83.4976	83.1535	86.381	86.4465	87.3949	91.5927	85.8519	96.1256	86.2752	90.7261	89.5417	91.9033	85.9677	90.1678	88.9684	92.0377	88.2769	88.0511	84.4922	0.119341	0.160335	0.0264133	0.812343	0.0342434	0.81814	0.168509	0.0607232	-0.0154628	0.926654	-0.0939256	0.59732	-0.0269893	0.929185	0.0774644	0.712679
AT1G02570	protein_coding	5.09824	4.30309	5.27876	5.0701	4.14975	5.08016	4.14511	5.40623	3.88045	3.68072	3.66504	3.51674	5.62762	4.36963	5.30797	4.68216	8.41933	6.67107	10.2815	9.41394	8.23848	7.62844	6.70847	7.00978	3.20904	3.53564	2.39913	2.97493	9.70844	8.11511	8.29592	8.30312	-0.711727	6.38642e-06	0.37894	0.067	0.0900451	0.779711	0.0283504	0.91681	1.35598	3.06401e-16	0.185957	0.596765	0.0212383	0.975856	0.265308	0.504649
AT1G02575	protein_coding	2.42941	2.83323	3.30547	3.39979	2.31758	2.9989	2.63739	3.84726	2.49554	2.78482	2.00124	2.28472	2.71437	2.98897	2.44556	2.2225	4.0897	4.73403	3.36588	3.27615	4.78082	5.03501	3.73607	4.03627	2.5152	3.76972	1.57045	3.06772	3.52578	4.14441	3.52663	4.15318	-0.260917	0.245513	0.272326	0.29268	0.0451747	0.919216	0.210963	0.433885	0.421229	0.0879635	-0.21302	0.636138	-0.0152144	0.988304	-0.112015	0.898185
AT1G02580	MEA	0.539692	0.400084	0.271231	0.258694	0.335061	0.983441	0.479695	0.630373	0.541184	0.513329	0.405056	0.510479	0.735798	1.06369	0.56349	0.497519	0.424709	0.288737	0.350364	0.747859	0.377007	0.559944	0.636588	1.18223	0.293702	0.622857	0.430191	0.343363	0.430088	0.239668	0.294148	0.471773	-0.131253	0.704363	-0.231151	0.510223	-0.409164	0.3359	-0.551392	0.0797423	0.0461114	0.938891	-0.419311	0.471781	0.146333	0.874831	0.146009	0.893062
AT1G02610	protein_coding	5.51737	3.23152	4.31802	4.74831	4.29303	3.43135	3.20503	4.07154	2.59738	3.61247	4.74156	4.77348	3.81048	5.33859	4.12844	3.05756	4.58559	2.47111	3.82792	4.82075	3.04512	4.26709	3.12978	5.84969	4.05692	5.61417	2.58504	4.78307	3.44589	3.8623	3.47083	5.13095	0.194709	0.447246	0.15453	0.592314	0.224949	0.537435	0.15335	0.605972	-0.0820083	0.85113	-0.0716906	0.907089	-0.0342604	0.970711	-0.0418291	0.974829
AT1G02620	protein_coding	0	0	0	0	0	0	0	0	0	0.105412	0	0	0.102746	0	0	0	0	0	0	0	0	0.0488686	0	0.0396839	0	0	0	0	0	0	0	0	0	NA	-0.010432	NA	0	NA	-0.0101354	NA	0	NA	-0.0106388	NA	0	NA	0.00789048	NA
AT1G02630	ETN8	0	0.116073	0	0.140098	0	0	0	0.100407	0	0.0408821	0.0391718	0.0406551	0	0.225021	0.0897539	0.252596	0	0	0.0263532	0	0	0	0	0.0307812	0.0568061	0	0	0.0581097	0	0	0.0796494	0	0.198547	NA	0.110391	NA	0.132877	NA	-0.189449	NA	-0.0777967	NA	-0.00683481	NA	-0.0541238	NA	0.0103588	NA
AT1G02640	BXL2	37.7424	51.5964	50.7651	42.8111	36.0891	34.7696	25.7301	34.6367	103.276	96.3404	87.0963	66.6586	39.1498	42.5663	40.7436	42.58	24.2061	37.2846	27.6707	31.7707	21.8252	38.4356	31.2352	31.0336	49.7113	84.112	70.9672	61.9864	34.6535	40.4414	41.278	40.1362	0.595084	0.000297531	-0.851156	2.77437e-07	0.462342	0.020271	0.185649	0.368464	-1.02886	3.61514e-11	-0.0458174	0.924461	-0.354452	0.200782	0.417381	0.0532213
AT1G02650	protein_coding	0.874243	1.04415	1.75746	0.717052	0.729166	0.839359	0.697357	0.560624	0.827956	0.380442	0.583242	0.832326	1.33494	0.502562	0.876998	0.822718	0.723956	0.767991	1.10357	0.816608	0.441069	0.776031	0.984332	0.401023	0.951533	0.539514	0.948508	0.757064	0.963333	0.956214	0.741205	0.540359	0.267441	0.370816	0.500576	0.106311	0.432649	0.278728	0.234733	0.491236	0.0763456	0.888232	0.256488	0.672155	0.0553519	0.957221	-0.15679	0.875815
AT1G02660	PLIP2	4.03842	5.09749	5.13427	3.29603	4.11378	5.22759	3.8238	3.65359	4.26848	4.66801	4.20239	4.02994	4.32492	5.22337	3.66011	4.78059	5.0717	5.20484	4.94346	4.61602	2.90495	4.32812	4.52238	4.61541	5.20326	5.02603	4.56756	3.82794	4.8709	4.98758	5.04697	4.1894	-0.116538	0.504062	0.034738	0.873887	0.0735369	0.791884	0.0102824	0.966951	0.0891492	0.736521	0.224142	0.479989	0.033559	0.953892	-0.0621271	0.928727
AT1G02670	protein_coding	1.63799	1.00178	1.01871	1.03051	0.436816	1.01098	0.793744	1.38849	0.708336	1.22691	0.898972	1.07655	1.14897	1.24468	0.686603	0.767973	0.835962	0.74123	0.573777	0.774565	0.49345	0.62455	0.829914	1.03245	0.902543	0.465216	0.485538	0.752281	0.685301	0.668303	1.17174	0.615046	0.573461	0.0219526	0.215177	0.482186	0.329135	0.390502	0.270217	0.371487	0.113248	0.81082	-0.0551528	0.939795	-0.0847063	0.929278	0.471532	0.236861
AT1G02680	TAF13	28.044	19.0909	20.1097	23.6162	18.8893	20.0953	18.5615	23.3898	19.2393	20.4935	17.6341	19.3408	18.0951	16.8093	20.2024	19.3658	22.0755	18.2728	17.8211	19.5063	25.0136	16.9895	19.3303	21.6627	20.3241	21.2399	17.2698	20.4478	20.6044	22.4322	17.6931	18.3779	0.268872	0.0754328	0.243474	0.152065	0.189465	0.407907	0.319121	0.0513687	-0.020342	0.950522	-0.14279	0.662204	-0.0504032	0.928572	0.00505588	0.997843
AT1G02690	IMPA-6	46.2295	52.0409	44.4016	44.6965	47.4533	49.5279	46.6685	51.715	46.6578	48.2152	45.6198	46.6137	50.8518	46.0637	46.8537	43.4013	46.4937	44.6008	43.4431	45.59	32.7725	44.8289	51.8903	46.249	45.1917	40.8919	45.4992	44.8467	47.2261	43.1569	47.2294	49.3376	0.114012	0.164519	0.0153393	0.890509	-0.0280791	0.847101	0.0559766	0.580403	0.0354066	0.80649	0.00135439	0.996066	-0.0734014	0.739746	0.134079	0.307115
AT1G02700	protein_coding	0.640519	1.52624	0.482855	0.736858	0.867618	0.847141	1.64225	0.924176	0.481717	0.268779	0.463561	0.694944	0.838332	0.650933	1.06215	1.60533	0.48923	1.02804	1.14351	0.532546	0.910861	0.5981	0.824202	0.526163	0.448165	0.207906	0.19146	0.45845	0.425365	0.782222	1.57096	0.458109	0.0813937	0.826659	0.436613	0.190951	-0.170331	0.731538	-0.14432	0.71328	0.572045	0.0814293	0.0664042	0.936846	0.0124701	0.993024	0.216826	0.806738
AT1G02705	protein_coding	0.291262	0.323878	0	0.43978	0.345214	0.359538	0	0.840498	0	0.342219	0.327903	0.340319	0.500343	0	0	0.352409	0.424709	0.363595	0.1103	0.706311	0.457794	0.475953	0.655879	0.644164	0.475518	0	0.203146	0.243215	0.541592	0.67906	1.33347	0.972138	-0.0952974	0.764356	0.0151002	NA	-0.0950065	0.835343	0.064832	0.860588	0.13826	0.749306	-0.170104	NA	-0.326654	NA	0.0278621	0.985631
AT1G02720	GATL5	13.3061	14.6625	16.6576	13.7566	14.8599	14.8834	14.7253	12.6836	11.8857	12.3604	11.9785	12.1515	14.1932	14.1348	13.3514	12.8157	15.9235	15.6511	14.9167	14.4445	14.1691	13.6322	14.3326	14.5759	9.8815	11.1691	11.2237	10.389	14.1575	13.0659	13.2503	13.5478	-0.00719527	0.954493	0.271867	0.00977638	0.0519316	0.756744	0.145804	0.185826	0.501341	4.45217e-08	0.0553114	0.804133	0.147298	0.477785	0.222279	0.109358
AT1G02730	CSLD5	22.3182	50.7069	40.7983	24.8204	33.0654	41.5004	31.4545	45.5205	50.0932	41.0428	50.6252	46.8171	45.8332	49.7809	46.2154	30.6755	42.7769	41.2387	45.4314	41.8254	21.0175	46.6984	57.2334	42.7037	45.6752	42.2582	47.7569	49.1519	41.1472	34.7381	45.4448	52.0433	-0.207718	0.36297	-0.366955	0.117783	-0.0769051	0.839849	-0.215071	0.392468	-0.0875735	0.818182	0.0108887	0.98672	-0.0318223	0.969183	0.0716634	0.941666
AT1G02740	MRG2	13.8656	12.8633	15.1115	13.4787	14.7437	19.8545	18.6001	18.1198	13.9437	16.7104	16.3681	15.553	19.9626	18.4978	19.2119	19.9402	15.1734	15.232	13.3822	13.2575	9.8797	13.6811	15.2102	16.1564	15.5227	15.1222	15.4181	14.688	14.07	12.8076	16.0515	14.9415	0.0137946	0.927038	-0.163907	0.201355	-0.322987	0.00995549	-0.422911	0.000105358	-0.0853573	0.629359	0.014127	0.964373	-0.0384022	0.928161	0.0923444	0.779096
AT1G02750	DI19-2	24.1293	20.3893	21.2003	22.3072	22.8658	19.5099	21.32	20.4508	18.2739	19.8258	16.2102	19.8471	20.999	24.08	21.0376	18.3745	43.2495	28.0153	29.1809	35.3537	30.2343	30.8821	24.8247	40.2043	22.4058	27.093	26.5975	27.147	28.9705	30.3355	30.772	25.1557	-0.528818	0.000123919	0.243476	0.14856	0.0872955	0.729033	0.109345	0.562553	0.375526	0.0132333	0.0556921	0.882823	0.203699	0.528215	-0.396768	0.0276336
AT1G02770	protein_coding	0.352208	0.391648	0.455162	0.151943	0.0596356	0.0621099	0.144486	0.290391	0.378409	0.295591	0.11329	0.29395	0.0576226	0.130158	0.194685	0.243514	0.293473	0.125622	0.228651	0.195224	0.158167	0.274068	0.226605	0.133535	0.164291	0.457293	0.772052	0.168061	0.280679	0.547434	0.230357	0.335873	0.272723	0.388757	0.139552	NA	0.433853	0.28965	0.396399	0.224758	-0.35288	0.34405	0.0277481	0.974452	-0.276548	0.715674	-0.219709	0.791403
AT1G02780	RPL19A	1790.79	1921.97	1735.52	1952.47	1967.23	1690.46	1899.35	1934.09	1804.21	1677.98	1627.93	1685.46	1767.31	1802.67	1691.66	1809.37	1806.65	1750.32	1777.02	1781.4	2149.03	1921.58	1993.43	1742.59	1729.07	1476.8	1725.42	1665.7	2019.25	1888.71	1787.42	1898.13	0.113095	0.288573	0.132094	0.247579	0.0126683	0.951923	0.117587	0.316035	0.112668	0.401257	-0.18294	0.348245	-0.112663	0.651234	0.093668	0.707439
AT1G02790	PGA3	0	0	0.055478	0	0	0	0.0528326	0	0	0.216171	0	0	0.0842807	0	0	0	0	0	0	0	0.0385568	0	0	0	0.0600743	0	0	0	0	0	0	0	0.00634287	NA	-0.020177	NA	-0.00121015	NA	-0.00526293	NA	-0.00888441	NA	-0.00548333	NA	0	NA	0.0176355	NA
AT1G02800	CEL2	0.170156	0.113526	0.461779	0.308304	0.201675	0.084017	0.0977243	0.294612	0.102376	0.279895	0	0.119289	0.0389735	0.0440166	0.0877845	0.123527	0	0.127448	0.15465	0.165051	0.0713184	0.259516	0.268216	0.120423	0.222239	0.154647	0.237356	0.397843	0.0632798	0.47605	0.311607	0	0.388034	0.169677	0.331003	NA	0.221323	0.607538	0.485788	0.101053	-0.334119	0.338084	-0.190226	0.758422	-0.257516	0.717905	-0.277087	0.652569
AT1G02810	PME7	28.3714	35.4961	38.3444	29.2912	31.523	35.4172	33.09	34.638	31.5575	31.4888	32.4974	32.334	31.0921	21.9424	33.4774	27.8494	26.1658	29.6052	26.7116	27.9155	22.8072	30.6543	29.9455	27.4414	23.4211	24.5072	24.5982	25.708	23.5913	25.0112	25.3788	27.9713	0.29885	0.00957159	0.0510016	0.741473	-0.00203147	0.993912	0.243852	0.0577186	0.166452	0.268336	-0.0426021	0.890531	0.0880858	0.799349	0.4143	0.00119708
AT1G02813	protein_coding	1.61758	1.05807	0.86076	1.34092	1.35332	0.469825	0.409858	0.54916	1.43122	2.45957	1.28546	2.33474	1.8525	0.738426	1.22723	1.2664	1.10998	2.73198	1.58547	1.10757	2.19348	1.34756	0.749935	1.59935	1.39811	0.720657	1.19457	1.5891	1.06159	0.591574	1.74251	1.27034	-0.191656	0.568227	-0.351727	0.300485	0.381256	0.390333	0.0020774	0.996884	0.233962	0.600335	0.0385945	0.963271	0.26555	0.740936	0.394033	0.486279
AT1G02816	protein_coding	35.1631	30.2729	27.6754	31.4193	35.6637	38.9122	33.1393	31.7933	32.5614	34.1713	30.1259	29.9997	36.6331	37.4164	35.4126	40.3429	38.3611	36.8375	39.1271	34.2585	48.0855	38.0114	34.8819	41.6246	31.7386	35.3134	33.2763	35.1186	39.3171	44.5416	47.6929	35.9327	-0.186695	0.158489	-0.0117218	0.951417	-0.127357	0.526671	-0.202041	0.1613	0.134233	0.44933	-0.17778	0.50156	-0.181366	0.510645	-0.0407398	0.948708
AT1G02820	LEA2	0.456168	0.169083	0.802391	0.153061	1.26156	0.0938499	0.76413	0.219395	0.343072	0.178659	0.256777	0.355333	0.348278	0.196672	0.784467	0.919892	0.443446	0.569454	0.460664	0.294989	0.637321	0.3313	0.428009	0.40355	0	0.345491	0.636324	0.634863	0	0.35451	0.522113	0	-0.0471665	0.897457	0.116289	NA	-0.206604	0.64067	-0.171647	0.627156	0.0355049	0.951965	-0.0300021	0.96996	0.223851	0.759116	-0.12795	0.901702
AT1G02830	RPL22A	0.278826	0	0	0.421003	0	0	0	0	0.209698	0	0	0.162894	0	0	0.539431	0.168681	0	0	0	0.135231	0	0	0	0	0	0	0	0	0	0.433378	0	0	0.0752747	NA	0.0485526	NA	0.0848177	NA	0.0111538	NA	0.00430732	NA	0.0166473	NA	-0.0410021	NA	0.0310294	NA
AT1G02840	SR34	123.007	103.921	99.3473	111.656	104.821	102.071	111.916	108.272	106.429	122.566	112.1	110.948	117.994	99.6303	107.95	116.185	107.83	94.8978	97.8215	105.548	101.709	107.143	99.8512	106.708	116.618	111.211	108.986	116.689	105.746	112.45	105.041	107.464	0.165325	0.0317308	-0.0311331	0.760736	0.0662715	0.592701	0.0401834	0.695546	-0.14947	0.0856085	-0.0783419	0.643623	-0.105482	0.543657	0.0469886	0.860842
AT1G02850	BGLU11	48.7045	44.7655	42.1678	42.4287	51.5317	67.4796	62.71	58.9009	51.842	54.57	56.7079	59.5814	70.4016	69.5726	76.5177	58.6901	52.674	44.5772	45.2546	52.6144	37.743	50.0426	45.136	59.4064	64.8023	67.0996	58.9938	62.6093	57.5745	50.4527	54.1933	51.6249	-0.0702393	0.541472	-0.30051	0.00500287	-0.388896	0.000135022	-0.554553	2.45404e-09	-0.360009	0.000191708	-0.0156802	0.956067	-0.149926	0.47922	-0.129739	0.51597
AT1G02860	BAH1	21.495	21.1373	22.4317	21.7178	16.6834	19.0093	18.4255	17.9952	23.9472	25.6797	23.6573	26.4274	20.1618	19.2955	17.7927	18.4383	15.5937	18.5229	16.0068	17.4659	14.6654	15.9461	17.5192	19.9735	28.5458	33.1064	23.495	28.5312	17.0764	19.1981	16.1568	17.8689	0.409941	1.18788e-05	-0.182755	0.0993047	0.288834	0.0121014	0.243271	0.0243304	-0.723256	4.89091e-16	-0.0561581	0.816122	-0.0872471	0.767889	-0.13056	0.504421
AT1G02870	protein_coding	67.0928	69.6376	63.0567	72.0336	75.8746	60.8493	69.5148	74.7175	64.4505	66.7825	60.4428	62.4749	58.5501	62.8107	56.9651	70.3662	69.921	62.9076	66.0713	70.977	94.018	64.3935	73.3148	65.7038	69.9551	54.3649	70.9077	61.652	70.5502	73.9992	66.7319	64.4177	0.0663619	0.696316	0.104852	0.550571	-0.016053	0.957329	0.170821	0.307621	0.0721738	0.772121	-0.190435	0.521578	-0.050323	0.922706	0.0336839	0.966814
AT1G02880	TPK1	52.5542	36.0664	38.9616	43.2289	37.1892	43.3002	43.0868	41.0548	32.6955	39.278	34.7641	35.4991	44.2674	40.3424	37.5813	39.2059	43.8031	38.3541	41.7354	41.7473	45.4558	40.5173	40.8252	45.6119	35.2341	38.9084	30.1047	39.8858	36.1401	44.1774	40.5045	42.97	0.0990079	0.427047	0.26744	0.0310966	0.0827168	0.6546	0.13196	0.322308	0.201675	0.124198	-0.104018	0.673307	-0.00503873	0.99256	0.033243	0.95381
AT1G02890	protein_coding	45.4043	52.9495	46.8453	35.2298	44.5909	61.7827	48.7781	55.4461	55.2001	57.6013	57.1715	58.6172	59.6688	66.1577	60.678	49.2087	64.7396	60.3576	57.0557	60.2914	23.0203	61.0231	57.1944	61.2488	60.6324	62.2717	60.5351	62.5134	49.1087	44.2838	54.2495	55.0316	-0.335986	0.044753	-0.300153	0.107181	-0.17244	0.505124	-0.299841	0.104673	-0.0125732	0.973298	0.223101	0.524327	0.217069	0.570155	-0.0484065	0.953741
AT1G02900	RALF1	238.93	205.989	247.531	249.21	198.55	189.66	205.688	190.975	252.302	222.092	229.485	217.888	187.272	161.048	190.014	183.615	193.214	205.676	199.34	204.632	240.616	186.136	188.696	197.938	235.898	260.023	220.505	224.811	173.849	193.418	187.579	177.848	0.278948	0.0170284	0.0430525	0.78697	0.282714	0.04899	0.420569	0.000369249	-0.212955	0.118035	-0.0739602	0.788275	0.105818	0.748226	0.0229408	0.974062
AT1G02910	LPA1	19.8842	12.5831	14.7717	17.3226	13.8406	13.3438	13.133	15.5448	12.9967	16.0143	15.3036	13.8555	14.6569	13.7011	14.082	13.9541	11.9493	14.4872	10.8159	11.6077	9.66009	12.4852	12.0896	13.209	17.235	14.2384	15.2302	14.8531	11.1594	12.3624	14.1518	11.2221	0.447264	0.00020868	0.158243	0.284039	0.232387	0.184547	0.240712	0.0865275	-0.315013	0.0201645	-0.00260624	0.995269	-0.0233268	0.963753	-0.0259924	0.972815
AT1G02920	GSTF7	38.9213	42.8816	34.9314	32.7431	63.5285	88.4507	71.8921	78.0748	31.9258	28.6643	28.5591	39.6204	126.927	50.077	95.2535	88.0585	77.2627	13.3439	44.586	68.2146	22.5085	14.9323	16.6422	56.8736	33.233	48.9623	51.5102	31.5185	15.787	15.4219	12.8785	12.5468	-0.238934	0.455215	0.137258	0.713514	-0.632436	0.0779154	-0.792491	0.0078321	0.187137	0.687093	0.512361	0.368351	1.04107	0.00129199	-0.189055	0.838101
AT1G02930	GSTF6	16.4774	13.9019	12.9341	14.5328	25.0475	25.1828	23.1327	23.1707	10.4646	8.29723	7.53789	9.53468	50.2612	14.7494	33.5985	27.7215	39.0023	7.4442	22.8203	29.1248	17.2109	13.1068	14.783	41.3703	22.802	36.0523	45.9698	26.4703	14.5901	9.10605	10.8966	9.16605	-0.437127	0.13837	0.398457	0.223175	-0.440515	0.287045	-0.677704	0.0263996	-0.273424	0.503608	0.0959378	0.898979	0.686632	0.0908601	-1.10901	0.000171172
AT1G02940	ATGSTF5	0	0	0	0.06405	0	0	0	0	0	0	0	0	0	0	0	0.0769879	0	0	0.096385	0	0	0	0.143284	0	0.103882	0	0	0	0	0	0	0	-0.00412802	NA	0.00592553	NA	0.00518491	NA	-0.000552745	NA	0.000529877	NA	-0.00126537	NA	0.00491263	NA	-0.00952368	NA
AT1G02950	ATGSTF4	11.6876	9.13256	7.62003	10.4293	8.98541	9.74816	8.70801	6.92769	9.40758	10.9859	9.53054	11.2201	12.372	11.8484	7.74082	12.8418	8.35232	9.22725	8.51712	11.2757	13.9678	8.60301	7.89559	9.78054	11.7582	12.4405	13.0427	13.0831	7.40084	8.44469	9.25555	10.9648	0.107993	0.637165	-0.0557829	0.834318	0.181099	0.561417	-0.129109	0.605538	-0.372858	0.0878485	-0.15361	0.721129	0.021316	0.979228	-0.209082	0.639325
AT1G02952	lncRNA	0	0	0	0.107856	0	0	0	0	0.322334	0	0	0.125195	0	0	0	0	0.20832	0	0	0	0	0	0	0	0	0	0	0	0.199238	0	0	0	-0.00452179	NA	-0.0161778	NA	0.0056795	NA	0.00695071	NA	0.0081366	NA	0.0137263	NA	-0.00217493	NA	0.0197926	NA
AT1G02960	protein_coding	16.1546	12.8721	10.1606	13.9244	9.93657	14.17	12.5928	12.2825	8.82715	14.965	13.9033	14.9196	16.3958	13.5962	14.5143	11.7823	12.5068	10.5864	11.1608	13.6682	10.5416	13.6295	11.545	12.7794	13.3714	12.4061	9.7605	14.9706	12.771	12.4292	12.6219	14.1523	0.194998	0.225608	0.026155	0.903413	0.142711	0.557901	-0.022872	0.920985	-0.0603731	0.831726	-0.0544588	0.892025	-0.129544	0.76113	0.108469	0.82433
AT1G02965	protein_coding	0.888082	0	0	0.127707	0	0	0.546477	0	0	0	0	0	0.290588	0	0	0	0.123331	0	0	0.123063	0.132938	0	0.142845	0	0	0	0.176974	0.211881	0.235908	0	0.290419	0	0.146948	NA	0.188933	NA	0.0927998	NA	0.135654	NA	-0.0281627	NA	-0.00894552	NA	-0.0409233	NA	-0.0701475	NA
AT1G02970	WEE1	7.0967	6.90951	6.21271	7.11066	6.70575	6.8225	6.24516	8.06891	5.90293	7.72348	6.00129	7.0692	7.15355	7.02173	7.17061	5.89584	6.39011	7.96095	7.60423	6.75691	6.75083	7.44614	6.55429	6.01772	6.72744	5.64733	7.61845	7.37338	6.02032	7.16718	7.03711	8.51403	-0.00726022	0.967742	0.0466725	0.801613	0.00943361	0.974881	0.0612513	0.743668	0.0695172	0.773619	0.0537023	0.877452	-0.0251112	0.962753	0.0155845	0.986149
AT1G02980	CUL2	0.57351	0.415912	0.225569	0.502	0.384203	0.646388	0.465428	0.575647	0.337556	0.439466	0.393009	0.17481	0.314122	0.451524	0.51457	0.512892	1.40591	0.560299	0.868744	0.749803	0.522562	0.54329	0.870331	0.948537	0.569934	0.642103	0.69566	0.624656	0.788225	0.387567	0.34248	0.540967	-0.706328	0.00755849	0.234517	0.491623	-0.133908	0.783474	0.0158284	0.970688	0.396419	0.235586	0.220066	0.708935	0.569976	0.188703	-0.544427	0.182314
AT1G02990	protein_coding	6.69687	10.0809	8.22421	6.18687	7.89183	12.3921	8.58583	11.2884	8.59004	10.8324	10.927	11.8943	11.8634	13.912	10.7018	9.07885	13.1945	12.6599	11.1141	12.7435	5.08515	11.3688	12.961	13.378	11.895	12.8014	11.2529	11.612	9.50016	8.97593	11.6953	11.7316	-0.54339	0.00278523	-0.374702	0.0725712	-0.290183	0.286062	-0.431266	0.0323593	0.0627377	0.859457	0.176519	0.666954	0.201444	0.676661	-0.10595	0.873335
AT1G03000	PEX6	12.0124	13.6506	12.2065	10.5376	11.2695	13.4802	11.8407	14.1537	14.4151	15.8395	15.3676	15.3776	13.4766	13.321	14.109	12.1422	11.8787	12.6217	12.5205	13.2957	8.38478	12.8812	14.3942	13.6582	14.5089	16.2279	14.3139	17.1058	12.0786	12.5252	12.6714	11.4687	0.00115119	0.993578	-0.312372	0.00490303	-0.0350153	0.85853	-0.0759433	0.570251	-0.287363	0.00682428	-0.00278196	0.993458	0.0235113	0.952217	0.0261596	0.964074
AT1G03010	protein_coding	2.60222	3.35455	3.43729	2.68896	2.3473	3.49648	3.075	3.5885	3.46383	3.38218	3.03328	2.82526	3.61309	4.49762	4.1285	3.17639	3.82806	4.36962	4.34296	4.35585	2.19585	4.1645	3.68183	3.78924	4.24842	4.01149	3.3087	2.88446	3.04027	4.08041	3.7955	4.1121	-0.397324	0.0142094	-0.0582968	0.799676	-0.0188	0.958487	-0.274281	0.14418	0.213949	0.31721	0.236936	0.477671	0.135392	0.772349	-0.125079	0.810368
AT1G03020	GRXS1	0.276548	0.307516	0.138983	0	0.983322	0.227583	0.132356	1.06405	0.415968	1.19141	0.622674	0.430835	1.0557	0	0.475576	0.557676	0	0.230151	0.0698183	0	0.0965925	0.100424	0.103791	0.0815495	0.300997	0.558536	0.128589	1.23162	0	0.286557	0	0.153838	0.16165	0.569502	-0.464354	NA	-0.403897	0.251743	-0.337514	0.238271	-0.495145	0.0691637	-0.0460053	0.949484	-0.124345	0.868922	0.13086	0.885481
AT1G03030	protein_coding	27.9041	19.1699	18.2692	21.6627	18.983	19.865	24.8622	21.7302	19.7785	22.3663	21.4306	20.2323	23.3327	21.5562	19.0302	23.9111	15.7925	19.0394	17.5154	18.3907	16.2617	18.8639	17.7318	17.5503	18.0354	21.5392	19.7288	18.8323	16.3479	19.9032	18.8128	19.9028	0.345063	0.00346022	0.0664644	0.670256	0.0599098	0.77975	0.0399147	0.817876	-0.133596	0.431544	-0.0359274	0.914405	-0.10353	0.76608	0.145003	0.585399
AT1G03040	protein_coding	56.3414	42.4019	45.1959	46.7054	56.4059	61.4123	68.3306	60.2843	45.2015	48.1285	42.5516	49.2535	60.4724	60.9283	57.2981	57.176	50.9691	49.5541	52.6567	50.6056	45.5359	52.697	55.8473	58.7042	56.1143	58.3246	54.2304	54.2303	53.3172	58.7473	55.8342	55.9922	-0.0366779	0.693421	0.0560215	0.565155	-0.330865	1.60997e-05	-0.246488	0.00179167	-0.119527	0.206627	-0.099706	0.540769	-0.154203	0.235546	-0.212227	0.0243095
AT1G03050	protein_coding	0	0.0931404	0.0420954	0.112419	0.0992763	0.103395	0.120264	0.402849	0.251977	0.360855	0.377191	0.0652457	0.0639502	0.0361127	0.108032	0.135127	0.108566	0.243979	0.105733	0.0541654	0.0877679	0.0912492	0.314361	0.0246997	0.182332	0.253754	0.350522	0.093258	0.103834	0.0867926	0.191739	0	-0.199892	0.51375	-0.594482	NA	-0.363678	0.35941	-0.0783938	0.837844	-0.263169	0.493487	-0.0167129	0.984785	0.0785243	0.935898	0.131421	0.898185
AT1G03055	D27	0.440773	0.428865	0.166138	0.221843	0.326513	0.204036	0.0791081	0.0794965	0	0.32368	0.744333	0.515012	0.189295	0.498842	0.213185	0.199991	0.374921	0.0687796	0.125189	0.0534438	0.115465	0.120045	0.0620347	0.243707	0.179903	0.250374	0.153712	0.368063	0	0.171273	0.126123	0.0919474	0.335211	0.246573	-0.134513	NA	0.270065	0.518965	0.102573	0.786351	-0.161291	0.716806	0.028473	0.971387	0.0627354	0.945947	0.308433	0.592636
AT1G03060	SPI	4.67915	22.1636	13.5716	6.31826	8.86731	24.4443	10.5489	22.0668	19.038	18.3401	22.212	22.5819	21.2927	26.0408	22.8464	14.4258	23.648	24.7976	23.3783	25.1012	5.3635	22.9922	26.3884	22.4078	22.2002	21.138	22.7619	24.1862	15.8824	12.9303	19.1736	23.9957	-0.597401	0.0380029	-0.476647	0.140846	-0.262603	0.564161	-0.472935	0.142034	0.0691361	0.90376	0.202914	0.75617	0.254915	0.74827	-0.0516181	0.974829
AT1G03070	LFG4	9.44502	5.41717	6.97022	7.60594	9.01457	5.58407	9.56422	7.17252	7.47721	5.84076	5.31659	5.80833	7.4009	7.00834	5.9627	6.07483	8.31177	8.12933	8.20779	9.01701	10.0531	8.66478	6.71645	8.00374	5.59991	7.90643	5.9635	7.55487	4.80663	9.27179	7.96558	7.54926	-0.115855	0.618523	0.247588	0.292606	-0.0522102	0.893426	0.183449	0.459045	0.280702	0.269693	-0.0413947	0.941948	0.142522	0.81107	-0.0827415	0.925275
AT1G03080	NET1D	15.3312	35.3823	27.9986	15.4324	18.6956	50.5908	23.3992	37.9128	29.4306	35.7195	41.1109	41.9742	48.9518	59.1766	50.0438	37.1482	46.1287	38.5785	40.6714	50.488	14.4834	40.8449	47.5377	47.4785	39.7127	47.223	32.7384	41.044	30.2848	29.9115	40.7599	46.8894	-0.622144	0.0137606	-0.470848	0.0997379	-0.313484	0.42175	-0.737589	0.00536216	0.102759	0.826355	0.161411	0.786053	0.173013	0.817843	-0.048536	0.974252
AT1G03090	MCCA	21.004	21.2671	18.4956	15.2647	18.832	22.0161	18.5236	19.2024	31.2527	36.1937	30.2459	32.2375	25.4282	26.1424	21.2811	22.1821	17.3379	17.6874	15.5654	17.3881	9.88975	18.8874	15.1883	18.0406	22.7624	27.0847	21.6903	22.7556	19.9069	17.062	23.9368	18.546	0.20703	0.136548	-0.720713	1.44297e-08	-0.0174689	0.950945	-0.25284	0.0877154	-0.440434	0.000845502	0.0967129	0.752534	-0.230001	0.368561	0.487309	0.000535218
AT1G03100	protein_coding	0.704737	1.29793	0.89651	0.820236	0.861381	1.19616	1.04349	1.42992	1.06003	1.55256	1.1405	1.18369	0.933191	1.45274	1.02256	1.03921	1.17749	1.34712	1.01748	1.28174	0.784604	1.39153	1.51257	1.14948	1.07865	1.13422	1.38243	1.39765	0.573315	1.02691	0.85703	0.955574	-0.259009	0.263103	-0.33569	0.18077	-0.206289	0.56056	-0.16795	0.551147	-0.0438498	0.920637	-0.0370168	0.952014	0.3584	0.436442	0.0328318	0.979828
AT1G03106	protein_coding	1.26203	0.738608	0.901309	1.20351	1.81071	0.819931	1.33518	1.2459	0.699367	1.01457	0.747786	0.543272	1.06497	1.03095	0.942368	1.04478	1.29141	0.912102	1.10678	0.773161	0.904805	0.289444	1.12181	1.11646	0.325328	0.402457	1.29717	0.221862	2.3467	1.23889	0.760251	1.33019	0.0413314	0.914737	0.265094	0.449627	-0.189925	0.694041	0.044036	0.919789	0.403408	0.272213	0.121564	0.870542	-0.290717	0.706806	0.179646	0.858615
AT1G03110	TRM82	33.7535	38.1894	36.0027	37.1049	33.5714	32.6819	32.9868	37.4627	28.1071	28.8428	28.2119	28.4528	29.4196	29.0541	30.7986	30.844	35.7569	32.4123	32.7156	33.2752	32.8538	33.3855	35.0806	30.939	31.5995	23.7765	29.8528	26.0174	32.7716	32.346	33.7702	33.4167	0.167639	0.0657174	0.357345	0.000115107	0.115251	0.405564	0.318584	0.000511345	0.268905	0.00414003	-0.0239924	0.924165	-0.000331971	0.99944	0.0791982	0.767718
AT1G03120	ATRAB28	0.819897	1.21561	0.412052	1.10042	1.18772	1.57436	0.654007	0.788661	0.548109	1.81964	0.717919	0.532217	0.31299	0.589151	0.939978	0.8818	0.531354	1.25096	1.44896	0.883667	1.05004	0.297732	0.923142	0.725323	1.33857	0.827961	0.762468	1.21715	1.18578	0.566382	2.08539	0.456091	-0.070629	0.852162	0.00210402	0.996733	-0.0995026	0.855036	0.203298	0.589313	0.0157495	0.98133	0.198834	0.768093	0.00932301	0.993977	-0.0569835	0.974042
AT1G03130	PSAD2	7.33304	7.43259	9.68625	6.20568	4.99947	3.76499	5.03147	5.71161	9.95626	9.07347	11.2509	9.17474	3.86457	6.46303	5.1893	4.7896	6.30844	10.0453	7.3234	6.98716	10.8118	5.65567	5.91835	4.93716	15.1504	15.9244	13.1258	13.5473	6.03342	8.97695	6.0906	4.76511	0.046466	0.87591	-0.295021	0.259175	0.540476	0.0571709	0.517565	0.0380119	-0.756111	0.000563196	0.0730587	0.903128	0.169868	0.799754	-0.414624	0.22134
AT1G03140	protein_coding	50.0146	62.4117	61.253	53.4413	62.3093	63.1687	62.2326	72.1061	68.5596	60.6423	63.4121	61.0057	64.6895	70.9935	62.034	69.0214	66.7939	66.0259	64.4757	67.9276	62.0766	67.1501	67.3773	66.2622	70.5019	68.68	68.7082	68.3837	72.9444	70.3486	68.4927	64.4663	-0.161809	0.0614467	-0.14361	0.139683	-0.158814	0.178103	-0.174377	0.0636543	-0.0512668	0.720407	-0.0311257	0.888735	-0.0793439	0.738302	-0.0694662	0.780475
AT1G03150	NAA20	48.082	43.3188	42.5478	52.6453	42.3551	39.3794	42.1706	49.5696	41.1788	43.0689	39.1088	41.2169	41.1011	42.4521	41.1452	42.1245	43.461	41.0683	41.1796	41.7302	51.2661	42.2721	39.4585	40.4328	38.9366	35.8935	33.5891	38.6775	42.3506	44.2204	40.1995	38.5208	0.209277	0.0800659	0.19017	0.156641	0.135476	0.457827	0.210278	0.110799	0.186476	0.203114	-0.101831	0.694923	-0.00455061	0.993501	0.205583	0.296906
AT1G03160	FZL	7.65937	7.85132	7.87507	6.31761	6.43546	8.61383	7.67741	7.65552	8.10494	9.82415	8.08834	8.73233	7.68413	7.90407	7.93499	5.62037	7.0243	7.34511	6.73934	7.28941	4.06698	7.75937	7.74057	5.82616	8.62864	7.28647	7.02688	9.51623	6.18064	5.32673	8.93205	6.61507	0.113359	0.520764	-0.198769	0.267615	-0.000829027	0.998544	0.0772929	0.712348	-0.169467	0.429382	0.122066	0.724464	0.0529556	0.928089	0.14266	0.724988
AT1G03165	protein_coding	0	0.30257	0	0.547796	0.322503	0	0.781366	0	0	0	0	0	0.623234	0	0	0	0.264512	0	0	0	0.285117	0	0	0.481428	0.444234	0.82433	0	0.454428	0	0.422924	0	0	0.0751715	NA	0.0954012	NA	-0.014999	NA	0.0311637	NA	-0.136083	NA	-0.0636653	NA	-0.040632	NA	-0.156313	NA
AT1G03170	FAF2	0.134341	0.059754	0.0810185	0.243412	0.159226	0.364832	0.231466	0.232602	0.121242	0.220983	0.362979	0.125575	0.276933	0.17376	0.27723	0.0650179	0.365665	0.201245	0.203498	0.156373	0.450458	0.0878111	0.211762	0.190153	0.175462	0.162795	0.112438	0.179488	0.0999212	0.125284	0.0615049	0.224194	-0.299888	0.344356	-0.251936	NA	-0.344021	0.438914	-0.194601	0.601585	0.230521	0.602768	-0.0418509	0.960515	0.286448	0.707933	0.182569	0.85025
AT1G03180	protein_coding	8.4974	7.52415	5.99057	10.3355	6.29463	7.23567	7.45593	7.8331	5.97646	5.96269	6.77617	6.52714	8.24471	8.24303	7.76309	7.5206	7.95447	6.6789	6.52524	7.9372	9.35734	8.69994	7.7071	7.90006	6.0373	5.95901	5.54252	7.68695	8.33921	7.70434	7.47447	8.33777	0.210361	0.17187	0.35444	0.0337169	0.199862	0.380087	0.0877818	0.652683	0.197602	0.323813	-0.244619	0.415636	-0.144102	0.729579	0.053523	0.942823
AT1G03190	XPD	10.4331	11.701	10.8692	10.0288	11.7023	12.4642	12.2154	14.052	10.2374	11.6797	11.1658	10.5161	12.3842	10.4828	11.9547	9.96869	13.0585	11.1236	12.7686	13.1605	7.06136	14.0488	13.2594	12.7353	11.7697	12.4122	12.055	12.8998	10.7824	10.8571	11.5826	12.2177	-0.156452	0.219242	-0.00677362	0.970748	-0.187928	0.289599	-0.00340217	0.98646	0.035488	0.880299	0.0607314	0.83486	0.116455	0.72786	-0.11419	0.718574
AT1G03200	protein_coding	6.82997	2.68982	1.50172	4.01047	3.20432	6.32325	3.47314	3.9008	1.92624	5.6843	5.92706	6.98279	7.49596	7.36168	9.1761	5.33706	4.288	3.73019	3.2331	5.24485	0.447294	3.72029	4.16543	3.90222	6.50456	6.68161	1.58789	6.17856	4.76253	3.53859	4.88583	5.69905	-0.030254	0.939351	-0.249494	0.479152	-0.069945	0.90228	-0.542666	0.0897592	-0.192326	0.682382	0.228271	0.724387	-0.126295	0.897253	0.0269132	0.989421
AT1G03210	protein_coding	64.8717	47.8177	51.5942	65.5284	55.3998	54.9009	68.4948	52.2364	46.7856	54.9858	51.92	59.844	55.9305	62.5817	61.9664	58.1311	43.0697	49.8624	47.4597	45.6691	52.3616	47.3405	51.0328	49.1189	55.9613	56.3842	51.1337	58.1917	49.7256	52.3081	56.5466	56.5412	0.350801	0.00197586	0.116705	0.404898	0.0244662	0.917556	0.00318716	0.98666	-0.234528	0.075045	-0.14647	0.560895	-0.220065	0.290401	-0.00043219	1
AT1G03220	protein_coding	626.753	678.113	726.127	612.07	855.848	773.47	738.467	728.27	919.733	821.633	819.393	852.568	761.885	675.928	729.83	788.66	535.889	590.202	550.087	503.921	512.869	605.801	522.535	565.313	757.257	821.611	784.947	793.318	583.384	579.12	645.338	583.857	0.328596	0.000310853	-0.345625	0.000394058	-0.192369	0.124105	-0.103514	0.364743	-0.512134	4.017e-09	-0.0589767	0.792894	-0.149466	0.437979	0.162087	0.289015
AT1G03230	protein_coding	75.077	102.889	97.8375	90.9347	121.935	110.327	100.794	109.57	120.013	93.6691	118.734	105.127	100.684	91.5707	103.764	103.202	94.6878	95.5027	89.4023	92.3583	99.5959	108.859	114.638	97.2629	109.951	111.361	129.81	112.475	135.717	108.854	116.346	120.198	0.0391691	0.796976	-0.230728	0.089305	-0.229411	0.162239	-0.0636582	0.693934	-0.298201	0.0191351	-0.211895	0.386717	-0.376168	0.0111037	-0.0283043	0.966814
AT1G03240	protein_coding	0.34025	0.378351	0.512994	0.228332	0.134425	0.840017	0.814221	1.1455	0.682381	0	0.383052	0.927634	0.519551	0.293391	0.877685	0.274454	0.441014	0.283166	0.0859007	0.220028	0.356527	0.98845	0.510794	1.10368	0.740661	0.687193	0.791043	0.568243	0.421788	0	0.259625	0	0.149277	0.646734	-0.134445	NA	-0.320494	0.44674	-0.118413	0.752081	-0.434327	0.184962	-0.514938	0.346173	0.00978459	0.993501	-0.150605	0.876671
AT1G03250	protein_coding	31.8704	30.2819	27.6502	29.9822	32.7307	30.9373	29.2032	30.0833	25.089	29.997	29.7001	29.383	30.164	30.655	29.4159	26.1537	25.1079	30.649	28.1668	26.7457	29.1594	27.1639	29.7035	26.7262	25.8424	25.9749	25.5821	26.8618	25.6353	27.8433	26.1042	26.1317	0.172071	0.0633001	0.0804532	0.474012	-0.00756815	0.969533	0.0972199	0.381417	0.0886938	0.517555	-0.0732342	0.718656	0.0396495	0.904111	0.180312	0.203998
AT1G03260	protein_coding	18.0141	14.5812	17.5015	14.4112	14.7265	14.4884	16.1114	15.0739	13.9036	15.5585	15.0528	16.1252	15.5588	15.2366	15.4153	16.2819	15.5891	16.745	16.6069	16.1391	14.7313	14.1915	15.6838	15.784	13.968	13.6109	15.7727	15.8681	14.1501	14.8349	14.0735	15.8564	0.0397699	0.740816	0.092555	0.448919	0.118096	0.452958	0.091716	0.460684	0.136998	0.298272	0.0613586	0.78853	0.114059	0.674347	0.0842128	0.784011
AT1G03270	CBSDUF4	6.36206	5.00295	4.34558	4.91806	4.33268	5.20668	5.04678	5.88301	4.38821	6.64914	4.43198	5.62655	5.51482	5.5465	3.94411	4.93333	5.70626	4.65114	4.89844	5.55749	3.79359	5.28429	5.46144	5.22397	5.16469	6.28265	4.31475	5.22451	5.2941	6.22812	5.63232	6.15917	0.0481858	0.800487	-0.0132155	0.954715	0.0509041	0.861877	0.101718	0.612357	-0.00202081	0.995887	0.0361674	0.933809	-0.172948	0.665636	0.0593805	0.933166
AT1G03280	protein_coding	36.3979	37.1577	31.192	32.4037	31.8738	38.8167	33.5276	35.5747	34.6028	38.8553	34.5619	34.3774	36.0122	42.4286	34.6162	35.2443	37.8417	32.2414	33.2746	38.3278	26.3933	33.9957	36.3645	38.2531	34.863	36.3795	35.5074	38.8203	31.8847	32.7768	35.8999	37.7695	0.0122481	0.915055	-0.039213	0.730597	0.00501535	0.978703	-0.054865	0.623174	-0.0314336	0.846453	0.0321681	0.88635	0.0135956	0.968952	0.0200275	0.967502
AT1G03290	protein_coding	12.6094	14.2343	13.989	12.7313	15.2023	17.1722	15.411	16.3705	13.073	14.9054	14.4974	14.1516	17.4662	20.3701	17.3002	16.4611	23.6843	20.9507	20.4055	22.9643	13.0388	21.6062	18.58	23.8341	18.2735	17.8629	18.337	20.2487	18.2733	20.8683	19.1651	19.3605	-0.635195	2.09646e-11	-0.0648724	0.631596	-0.22078	0.110542	-0.349697	0.00114721	0.235207	0.0379423	0.155505	0.469064	0.152831	0.496512	-0.335116	0.00485257
AT1G03310	ISA2	4.13458	6.70572	7.05472	3.95888	5.92835	6.3237	5.53104	6.4021	7.49315	6.96699	8.42388	7.68241	6.67525	6.78251	6.8674	5.56385	6.3132	6.87344	7.34756	7.35592	3.9731	7.29464	7.44836	7.67217	8.79167	7.88205	6.94909	7.84819	6.45051	7.05331	7.34082	6.69799	-0.274793	0.102777	-0.437916	0.0142326	-0.111578	0.687549	-0.177513	0.372195	-0.150368	0.529964	0.0490489	0.911261	-0.000794561	0.999219	0.0127547	0.9914
AT1G03320	protein_coding	0.177001	0.0984108	0	0	0	0	0	0.127693	0.133118	0.103984	0	0	0	0	0	0	0	0	0	0	0	0	0.0996449	0	0	0	0	0	0	0.137556	0	0	0.0462531	NA	0.0116894	NA	0.0238364	NA	0.0397338	NA	0	NA	-0.0160684	NA	-0.0310972	NA	0.0220368	NA
AT1G03330	LSM2	106.066	73.4367	68.9148	109.749	85.1058	73.2218	81.1451	77.039	69.7157	77.0312	77.8639	71.9268	77.0992	78.1716	74.3371	84.9425	77.1951	80.2438	68.5717	78.5028	103.424	81.9744	83.7312	77.19	77.6303	71.5412	69.6787	78.3423	87.3752	88.3392	76.0467	83.8949	0.27659	0.0574351	0.268854	0.0963778	0.195235	0.366174	0.226666	0.164588	0.0390881	0.89025	-0.229705	0.435515	-0.154105	0.681911	0.0468237	0.947754
AT1G03340	protein_coding	2.38769	2.15152	1.61376	2.44491	2.53722	3.2523	3.54648	2.01954	1.48611	1.25761	1.52941	1.44303	2.7816	3.78049	2.86718	3.03839	4.92234	4.05987	4.11571	4.87172	3.6666	3.45326	4.03254	4.77083	1.74746	2.49432	2.52672	2.13132	2.9854	3.39125	3.20405	3.29766	-0.884984	1.49356e-07	0.504063	0.026633	-0.306944	0.275513	-0.401004	0.0558024	0.899809	3.21582e-07	0.119533	0.758686	0.425664	0.124335	-0.489237	0.0795639
AT1G03350	protein_coding	44.6381	64.309	61.4197	49.5766	60.4648	67.1188	60.7799	68.1748	65.5607	57.4294	64.268	64.9578	64.8334	69.9324	66.5411	62.71	72.0802	71.8565	73.4231	72.6147	49.0127	69.0633	70.3858	67.9358	63.4072	64.3789	69.885	65.9952	69.3164	70.8042	68.0181	70.1917	-0.329515	0.000743269	-0.179288	0.119119	-0.183451	0.192846	-0.201162	0.0729727	0.139183	0.281593	0.138887	0.515035	0.0364109	0.921974	-0.0110442	0.986493
AT1G03360	RRP4	26.4075	29.3125	22.3074	29.3627	26.2491	24.7951	28.9076	29.3873	22.6774	24.536	22.3498	22.7585	25.7384	23.0129	25.1219	22.0941	28.402	23.1461	25.6393	26.3874	26.0518	25.5039	28.7312	24.6869	25.9902	19.8586	25.2762	23.3806	27.5991	23.4335	22.7224	23.2851	0.109528	0.363927	0.227179	0.0689184	0.0107651	0.963268	0.213238	0.0841647	0.134502	0.369874	-0.0608461	0.817035	0.0693915	0.84201	0.0168507	0.980442
AT1G03365	RF4	9.51151	11.5908	8.86809	7.17608	10.0821	11.4884	11.1178	12.0586	11.6469	11.9848	11.1691	12.027	12.5556	13.3617	11.5714	10.4949	12.8651	12.2454	12.6175	14.0288	7.17746	12.3288	14.0624	12.284	13.4318	11.7573	12.1774	11.4396	11.4563	11.0227	10.567	12.0214	-0.400536	0.00135668	-0.306412	0.0330125	-0.225262	0.221301	-0.298266	0.0343188	0.0870246	0.678181	0.139845	0.621005	0.167477	0.583154	-0.00709929	0.995259
AT1G03370	protein_coding	18.3172	23.9551	21.7946	16.3978	23.8672	29.113	21.3289	29.183	22.8782	23.1734	24.2028	24.9291	28.0602	30.3708	28.7201	23.1652	29.5287	29.2199	28.8224	29.3067	12.5424	28.4654	27.8871	30.1443	26.3057	25.3704	28.8948	28.5155	23.1654	23.48	25.5376	26.9635	-0.443155	0.00361036	-0.211643	0.24011	-0.303803	0.14664	-0.367034	0.0287893	0.0982981	0.702994	0.203545	0.539942	0.200483	0.581078	-0.133214	0.758091
AT1G03380	ATG18G	18.5538	29.7021	29.8966	18.7212	25.1899	33.7779	25	31.8207	31.7893	31.994	34.0116	32.1803	34.2589	39.2483	35.5795	34.1311	31.5745	34.9552	33.9799	32.4698	15.8204	31.2479	30.3918	33.4702	34.9644	39.0901	37.6117	36.0887	28.4606	31.028	32.9999	32.4483	-0.364879	0.0210543	-0.376289	0.0315235	-0.202557	0.403337	-0.465789	0.00466173	-0.133503	0.57815	0.220648	0.509247	0.0646728	0.906735	-0.122093	0.79579
AT1G03390	protein_coding	0	0.0497734	0	0.0450568	0	0	0	0.0645837	0.0673272	0	0.151176	0	0	0	0.0577313	0.0541581	0	0	0.135607	0	0	0	0	0	0	0.067802	0.0624387	0.0747544	0	0	0	0	-0.024366	NA	-0.0623482	NA	0.0228906	NA	-0.00332334	NA	-0.022109	NA	0.0879338	NA	0.0583059	NA	0.0158731	NA
AT1G03400	protein_coding	1.90044	2.11325	1.71918	1.5304	3.20351	3.70135	3.9414	3.22954	2.22331	2.13369	1.33125	2.22053	3.53067	3.27743	2.669	2.6571	2.50431	2.636	2.30301	2.74466	3.18617	2.30038	1.9971	2.83941	3.44743	3.07061	3.00445	3.94972	1.80617	2.69128	2.61021	2.39627	-0.357236	0.0835825	-0.084884	0.762079	-0.795603	0.000100295	-0.587051	0.0054749	-0.344447	0.133569	-0.0716723	0.888089	0.0563476	0.940877	-0.6168	0.00868216
AT1G03410	2A6	0.397685	0.208102	0.634859	0.329669	0.360444	0.288769	0.235117	0.270024	0.66855	0.357317	0.421377	0.464667	0.375068	0.514374	0.482749	0.396261	0.614002	0.584056	0.354357	0.567286	0.392197	0.484208	0.658476	0.703626	0.649265	0.7087	0.65264	0.50789	0.565486	0.836279	0.910352	0.663671	-0.275002	0.341313	-0.200229	0.550188	0.241429	0.584215	-0.104742	0.781671	-0.188123	0.653812	-0.105304	0.876583	-0.367723	0.529974	-0.262895	0.689968
AT1G03430	AHP5	21.3927	15.0487	14.7245	20.3637	18.3	19.5185	17.2275	16.9095	12.2415	20.163	16.4922	15.4322	19.067	18.1057	18.8942	18.6814	17.1794	17.3585	16.414	17.1421	20.077	18.8469	15.6563	20.941	18.9056	19.2315	15.5694	20.1938	19.803	20.0226	17.0333	16.0654	0.126427	0.431372	0.158559	0.358475	0.0232698	0.938086	-0.00446664	0.984647	-0.102179	0.661315	-0.188682	0.535366	-0.116028	0.7791	-0.134311	0.727236
AT1G03440	protein_coding	4.94115	6.00856	7.1448	5.06105	5.85642	5.17202	6.26476	5.92028	7.69299	7.29946	6.63625	6.51615	5.89039	4.26065	6.44746	7.16719	6.99434	6.42075	7.09083	6.36253	4.72336	6.70501	6.79966	7.05526	6.65172	6.17153	7.17472	6.51481	6.39391	6.42245	5.3578	6.60642	-0.155933	0.342703	-0.255473	0.137953	0.0165991	0.959909	0.00197163	0.993958	0.0254021	0.936458	0.050625	0.897786	0.0846137	0.863783	0.124942	0.778724
AT1G03445	BSU1	0.175997	0.146779	0.0663375	0.287884	0.156448	0.244409	0.22111	0.126969	0.198544	0.129242	0.148603	0.231345	0.151167	0.170728	0.170246	0.0266182	0.213861	0.192241	0.0999738	0.362773	0.184416	0.191731	0.371548	0.19462	0.287334	0.0999719	0.122752	0.220446	0.16363	0.102581	0.402879	0.146855	-0.116728	0.74573	0.0012044	0.99804	-0.0326064	0.958095	0.2057	0.583	0.125363	0.813875	-0.0858141	0.915714	0.069029	0.947187	0.00743074	0.998195
AT1G03457	protein_coding	20.5806	17.0071	20.5071	18.4745	17.5643	19.0629	19.3161	20.0965	20.8162	26.2051	22.2335	25.1227	21.801	19.0907	18.2707	19.5833	15.6185	15.5707	16.5773	16.0167	13.7544	16.1441	17.5882	17.4448	20.6062	23.977	19.6776	21.6246	13.3085	18.7868	21.7543	20.0226	0.308653	0.00379771	-0.279336	0.0181668	0.040492	0.84002	0.0122878	0.943346	-0.405488	0.000126925	-0.0618096	0.813981	-0.219368	0.241919	0.182501	0.306602
AT1G03470	NET3A	10.0836	7.59248	7.09018	8.19298	7.28875	7.3679	7.66103	6.45903	8.5698	9.56319	7.53411	7.29107	7.66414	7.13525	7.17341	6.45587	7.20891	5.24961	5.89059	6.22831	5.21191	5.61569	7.38222	8.32042	7.9729	7.67132	7.94756	7.77827	7.73545	7.23902	7.65969	7.3952	0.455125	0.000897282	0.0229503	0.908948	0.217006	0.305714	0.258408	0.106246	-0.31986	0.0461659	-0.139797	0.6588	-0.284841	0.274039	0.112315	0.797841
AT1G03475	CPX1	45.2745	40.2121	39.9258	42.5282	41.005	37.8294	44.2568	37.5924	46.5775	48.0515	44.0778	44.3329	40.0693	38.5329	38.0568	39.2757	34.8773	37.7232	36.555	34.767	33.6036	35.5957	36.0677	35.5494	38.5849	40.2205	40.9613	44.0475	40.1738	37.5638	36.7462	35.6989	0.278105	0.00016833	-0.10677	0.231686	0.0931593	0.440398	0.159703	0.0626301	-0.176898	0.0386557	-0.012762	0.955119	-0.0826419	0.70098	0.207978	0.0299076
AT1G03490	NAC006	0.146664	0	0	0	0	0	0	0	0	0.0861616	0	0	0	0	0	0	0	0	0	0	0	0	0	0	0	0	0	0	0	0	0	0	0.0117017	NA	0.00418548	NA	0.00853485	NA	0.00935457	NA	0	NA	0	NA	0	NA	0.00301798	NA
AT1G03495	protein_coding	5.2054	4.84112	5.70776	4.71581	6.33788	4.90683	5.36765	6.75957	4.91134	5.00408	3.83578	4.42337	6.28653	5.38621	7.99546	6.699	4.32419	4.25332	4.69519	3.90168	5.60317	5.36146	5.32808	5.65155	4.63549	5.16102	6.00698	4.82089	2.90378	6.61967	4.00805	5.29115	0.269821	0.151621	0.162989	0.465023	-0.148918	0.610048	-0.28618	0.156582	-0.231948	0.338084	-0.354897	0.298171	-0.155054	0.768985	-0.125116	0.837182
AT1G03502	snoRNA	0	0.60514	0	0	0	0	0	0	1.63711	0.63941	0	0.63586	0.623234	0	0	0	0	0	0	0	0	1.18571	0	0	0	0	0	0	0	0	0	0	0.0145185	NA	-0.0326375	NA	0.0078101	NA	-0.000832607	NA	0	NA	-0.0226427	NA	0	NA	0.0376084	NA
AT1G03506	snoRNA	1.42618	0.792942	0	0.717802	0.84518	1.7605	2.04772	1.02889	2.14519	6.70278	0	5.83237	3.2666	1.84465	0	1.72559	0.693203	1.78036	1.08018	0	0.747204	0.776842	0	0	0	0	2.98414	0	1.32597	1.10835	1.63235	0	-0.00609571	NA	-0.458191	NA	-0.111788	NA	-0.161216	NA	-0.00403432	0.993184	0.0912196	NA	-0.0405838	NA	0.448061	0.119104
AT1G03510	PCMP-E3	1.68813	2.01796	2.3543	2.16659	1.75073	1.25031	1.87847	2.49662	1.587	1.68595	2.09055	1.7259	2.17496	2.12888	1.52411	1.88935	1.7231	1.58053	1.40643	1.47374	1.63622	1.5632	2.09078	1.64275	2.20485	1.08677	1.76612	1.90303	1.25561	1.8367	1.35252	1.47904	0.389651	0.0796758	0.178553	0.507849	0.161361	0.657523	0.11438	0.695035	-0.137588	0.717437	-0.173793	0.723201	0.000431172	0.999638	0.0735099	0.948167
AT1G03520	protein_coding	9.26083	9.78135	8.71017	8.06544	7.05371	10.0699	8.66998	10.0529	8.68966	11.188	9.93558	10.0744	9.77459	10.5137	10.8959	8.35987	9.90563	8.3353	8.48725	9.20829	6.29686	9.77251	9.47909	10.0417	9.33702	10.29	11.0149	11.3937	8.63709	11.055	11.4968	8.96283	0.050359	0.744413	-0.137547	0.361126	0.0325004	0.897023	-0.0822256	0.617712	-0.209411	0.168118	-0.0197126	0.95602	-0.16857	0.573323	-0.0215049	0.976067
AT1G03530	ATNAF1	12.9982	24.7273	19.6614	14.0675	17.1177	19.034	16.5588	21.39	17.2511	16.5949	19.7024	17.5698	17.3912	17.0319	18.9835	14.5963	21.6583	18.3473	19.5608	20.3751	10.8827	18.5564	23.0286	18.3945	17.5108	17.2762	19.139	17.9481	18.7592	15.2843	17.0165	20.9476	-0.0937498	0.638436	0.0173852	0.944386	-0.0170742	0.961827	0.116244	0.59175	0.145121	0.566166	0.134994	0.719203	0.117409	0.814054	0.0339862	0.972886
AT1G03540	PCMP-E4	1.51157	2.21728	1.30921	1.32732	1.56286	2.10411	1.80091	3.24827	2.5155	2.53179	2.24483	2.25468	2.32041	1.49752	1.82514	1.51761	2.31355	1.84682	2.31407	2.21494	0.269598	1.82189	3.51247	2.10541	2.3628	2.43581	2.24313	2.04104	1.85388	1.44965	2.28225	1.66382	-0.275685	0.344228	-0.402457	0.187294	-0.287351	0.49114	-0.0794468	0.838278	-0.0372125	0.947998	0.124346	0.853463	0.175778	0.826915	0.0895593	0.944503
AT1G03545	lncRNA	0.0320118	0	0.144792	0.225563	0.113825	0.27661	0.367702	0.0923767	0.0963009	0.150449	0.180194	0.261825	0.366608	0.289833	0.371589	0.193661	0.062238	0.119885	0.193964	0.21736	0.134173	0.0697474	0.180214	0.169916	0	0.04849	0.401889	0.267311	0.416674	0.0497557	0.0732791	0.106845	-0.125195	0.705098	-0.20748	NA	-0.293342	0.486618	-0.493495	0.105081	-0.0876671	0.866	0.0178508	0.983703	-0.0460651	0.964647	-0.005383	0.99837
AT1G03550	SCAMP2	3.35463	2.80982	3.08721	4.16617	2.32365	2.90408	3.94085	2.57727	1.31061	3.68559	2.20712	2.54522	3.44267	2.4794	2.97811	3.2682	3.64224	2.77369	2.57376	2.87366	6.02591	2.94262	3.43369	3.46872	1.77818	1.45184	1.64086	2.54659	3.64548	3.1149	4.18864	2.76281	0.192211	0.47961	0.368638	0.185168	0.184252	0.642827	0.156414	0.618003	0.503135	0.0681446	-0.393734	0.423078	-0.17075	0.812797	0.326708	0.514555
AT1G03560	protein_coding	5.94384	9.08797	6.36108	5.55575	7.3908	8.35256	6.97214	8.38467	5.86715	6.14195	7.94624	7.41002	6.86783	8.13406	6.77634	6.83852	6.83567	7.7512	6.77282	6.84657	5.47747	7.5159	8.30565	7.9343	6.2816	7.71725	7.92112	6.51438	6.16762	6.92886	7.10682	7.61661	-0.00659745	0.973383	-0.0144925	0.946961	-0.16619	0.457822	-0.0308076	0.887032	-0.0113286	0.972812	-0.0836682	0.804701	-0.00444145	0.993977	-0.00343356	0.99837
AT1G03570	tRNA	0	0	0	0	0	0	0	0	0	0	0	0	0	0	0	0	0	0	0	0	0	0	1.94031	0	0	0	0	0	0	0	0	0	0	NA	0	NA	0	NA	0	NA	0	NA	-0.0106388	NA	0	NA	0	NA
AT1G03590	PPC6-6	27.7344	30.5292	26.9774	27.3829	28.6634	29.1624	29.7856	30.6983	30.993	30.6813	29.9328	30.6089	33.203	31.2797	31.4798	29.5652	32.8314	33.0863	32.3345	31.4584	24.9012	30.2443	29.3381	31.7573	34.8268	33.1597	36.3866	35.5793	33.4796	30.1578	34.4957	32.4269	-0.142677	0.0203585	-0.102025	0.156282	-0.0386972	0.720583	-0.100281	0.160799	-0.102915	0.166054	0.114976	0.331953	-0.0266693	0.90371	-0.143566	0.0904884
AT1G03600	PSB27-1	9.29403	7.71174	8.3222	8.40565	8.10794	4.95014	6.43513	6.67093	14.7602	15.1883	10.6225	9.97744	5.18682	5.12575	4.44193	6.16489	4.17345	6.30167	4.57371	5.17117	8.15674	5.70492	3.29336	3.7145	10.6292	12.0772	10.5954	11.8974	5.26353	7.77279	6.37177	4.96012	0.657895	0.00254301	-0.47827	0.0510273	0.323814	0.330179	0.606087	0.0105923	-0.953758	5.98529e-06	-0.101161	0.861099	-0.244878	0.678992	0.182407	0.772777
AT1G03610	protein_coding	16.154	16.0059	14.8312	15.8811	15.9801	14.5482	13.041	15.0095	14.9381	16.0261	15.4618	15.0558	16.7724	19.6744	14.1061	18.8609	12.8316	13.0646	12.1635	12.8647	12.6128	11.1957	12.845	12.1776	15.5981	16.6144	16.5715	18.5805	13.3241	13.7752	12.2303	12.64	0.353439	0.000628188	0.0454899	0.74958	0.126434	0.450716	-0.0840342	0.533784	-0.38388	0.000288252	0.0113608	0.971637	-0.0556583	0.879406	-0.0759305	0.827309
AT1G03620	protein_coding	4.4742	3.50211	3.05254	3.84958	3.08106	3.51744	3.84009	3.20977	2.03023	3.11307	2.67329	3.1834	4.00758	3.94422	3.64293	4.26427	2.40554	2.0594	2.57467	2.54579	2.04292	2.36902	2.13887	1.68054	2.36686	2.196	1.29008	2.21245	2.04504	2.02022	2.68924	1.66854	0.632184	7.2996e-05	0.411613	0.0275583	0.153453	0.566159	-0.0283239	0.908692	0.234367	0.322405	0.167676	0.663469	0.157737	0.757449	0.454938	0.0486056
AT1G03630	PORC	3.81884	3.39718	3.50694	3.45967	3.08606	3.08555	3.09048	2.40438	4.54306	5.38435	5.82353	6.24687	2.26624	1.66142	2.2836	1.80622	2.19366	3.46708	2.18242	2.76137	2.54643	2.23141	3.12708	2.27271	4.19425	4.20699	3.77735	3.82666	1.74297	2.1584	3.09937	1.39048	0.443852	0.0140554	-0.569856	0.00215372	0.274304	0.315399	0.764028	4.42626e-05	-0.537921	0.00400072	-0.000413923	0.999363	0.260111	0.575251	0.475787	0.0277025
AT1G03650	protein_coding	7.85918	6.57378	4.08957	7.00098	7.66631	6.26732	5.19276	5.3186	6.48606	5.802	6.02907	6.09484	5.89417	4.76776	5.92044	7.65779	6.28779	5.55665	5.05697	5.80189	7.65214	6.74337	5.24666	5.84514	4.76904	3.89801	5.9181	6.6208	6.33699	5.29698	7.00522	6.61588	0.211472	0.33322	0.080986	0.764686	0.0829398	0.822358	0.118758	0.655744	0.0833906	0.827117	-0.193559	0.659984	-0.146112	0.811483	0.213876	0.666607
AT1G03660	protein_coding	5.21292	3.73052	4.51338	4.98759	4.22098	5.09694	5.63208	4.84055	4.03695	4.06307	3.54446	4.16112	5.96998	4.5395	4.59324	4.2465	10.1351	6.31422	5.55096	9.0617	5.40821	6.40992	3.71919	9.99945	5.64569	6.01994	4.3918	6.46483	4.41474	6.65841	6.14374	3.78988	-0.57573	0.00788379	0.192633	0.485395	-0.0534837	0.904408	-0.00969823	0.977563	0.398767	0.118875	0.199358	0.677517	0.455986	0.20603	-0.369595	0.33177
AT1G03670	protein_coding	0	0	0	0	0	0.0413731	0.048123	0	0	0	0	0	0	0	0	0	0	0	0	0	0	0	0	0	0	0	0	0	0	0	0	0	0	NA	0	NA	-0.0109552	NA	0	NA	0	NA	0	NA	0	NA	0	NA
AT1G03680	ATHM1	26.2547	22.2745	22.6754	24.7315	20.2843	20.5658	21.501	21.5131	28.96	26.5826	26.0544	26.738	18.783	18.7819	14.9663	24.7073	17.141	17.1562	16.5464	18.8016	27.7824	20.4804	20.5101	19.9	23.4957	23.8616	24.687	22.6274	19.0457	20.4541	17.2139	20.7715	0.487214	0.000651136	-0.149492	0.395619	0.211649	0.340956	0.339141	0.0360885	-0.40757	0.00827442	-0.379848	0.127766	-0.169934	0.664175	0.229135	0.379268
AT1G03687	protein_coding	15.9712	15.7963	14.0969	15.8344	15.3625	16.2971	14.6347	17.2541	13.8827	17.3038	14.6824	16.5044	16.6822	12.6644	13.819	15.0029	14.2385	15.429	16.4427	15.1028	16.0204	18.1422	15.8136	15.7619	16.7717	12.5825	15.3376	15.146	16.0428	14.595	14.9731	16.4072	0.0685627	0.587862	-0.000693587	0.997039	-0.00777205	0.974121	0.134499	0.305715	0.040681	0.846671	-0.140023	0.541459	-0.0377605	0.928161	0.109937	0.693601
AT1G03700	protein_coding	25.1268	16.4017	20.3387	20.5924	13.2654	13.8158	11.8129	8.7695	14.8279	16.6338	16.4386	16.5415	9.50711	8.91581	10.1334	10.2237	15.6356	17.4878	13.3609	16.8958	17.8633	13.2425	12.0174	16.2616	15.0052	18.7498	15.3022	13.8641	10.7503	14.055	12.386	9.02974	0.402906	0.0186579	0.335986	0.084481	0.735174	3.07195e-05	1.02474	5.28553e-10	0.0107846	0.977956	0.0287668	0.954194	0.380648	0.184999	0.0777046	0.917205
AT1G03710	protein_coding	0.178958	0.331663	0.179877	0.360281	0.141405	0.220908	0.0856497	0.17214	0.269179	0.420535	0	0.2788	0.136632	0.462937	0.38469	0.144352	0.173967	0.744671	0.0451805	0	0.500052	0.324929	0.268658	0.105544	0.486949	0.361437	0.166423	0.498123	0	0.0927179	0	0.298652	0.077269	0.812992	0.0429091	NA	0.175051	0.67641	-0.00332435	0.993928	-0.193307	0.628266	-0.129997	0.838481	0.156815	0.834732	-0.158947	0.851863
AT1G03730	protein_coding	24.0639	22.0364	25.5365	20.3904	23.8353	23.7397	23.8283	22.8184	20.3371	23.055	22.9697	23.041	23.7574	18.4349	28.3926	22.7375	24.579	18.4627	23.2166	19.4122	20.4073	18.4517	19.4	24.1381	19.3645	21.2938	22.1287	22.5805	20.3308	21.5461	18.101	19.7128	0.147744	0.293631	0.0491177	0.781722	-0.00627359	0.982529	0.0288898	0.882738	0.0136453	0.963088	0.011571	0.976604	0.0769941	0.853568	0.112271	0.766129
AT1G03740	protein_coding	22.6572	29.9903	32.4848	21.6125	31.3409	36.8028	32.8558	36.4411	32.8899	33.9015	33.4162	32.1289	40.3127	42.3379	42.1697	38.8989	33.7245	33.4799	32.5376	34.583	16.005	28.4786	29.0092	34.6225	36.5599	39.4838	35.835	35.1027	24.7948	30.0638	28.0667	32.3736	-0.255028	0.0723958	-0.277988	0.0745775	-0.310428	0.0774482	-0.527178	0.000131203	-0.115998	0.583029	0.27152	0.306773	0.186851	0.55525	-0.093038	0.837165
AT1G03743	snoRNA	2.29774	0	0	1.54194	0	0	0	1.1051	0	0	0	0	1.75429	0	0.987847	0	0	1.91224	0	0	8.02552	2.50316	0.862359	0.677565	0	0	1.0684	0	4.27256	0	0	3.83455	0.0697709	NA	0.116879	NA	0.0840795	NA	0.038039	NA	0.00934459	0.977891	-0.295545	NA	-0.164293	NA	-0.037764	0.963448
AT1G03746	snoRNA	1.45974	0	2.20084	1.46938	4.32533	0.900959	0	0	0	2.57269	0.821685	0	2.5076	0	1.88272	0.883096	1.41903	0.911127	2.21119	0	3.05914	2.38536	2.46533	3.2284	0	0	1.01812	1.21894	0	0	5.01229	1.21803	0.0244578	NA	0.0658283	NA	-0.0181057	NA	-0.00428755	NA	0.0851582	0.822299	-0.265821	NA	-0.0409241	NA	0.0437876	0.970335
AT1G03750	SWI2	5.33932	5.76332	5.99546	4.9923	5.82526	8.08008	7.44169	8.05843	6.04854	7.90087	6.61461	6.81288	7.77774	9.67994	7.98139	6.78461	9.22981	7.92028	8.35863	7.56285	4.11998	7.44728	7.74726	9.42711	7.44048	7.95239	6.73124	8.99169	6.605	7.53495	8.48918	7.79199	-0.487655	0.00099662	-0.275771	0.116196	-0.349798	0.0734475	-0.451743	0.00492416	0.0921099	0.719839	0.163685	0.623988	0.0967271	0.836732	-0.119774	0.79579
AT1G03760	protein_coding	16.9238	14.1766	13.1979	12.7428	13.4079	14.74	15.0178	14.0552	13.7745	15.3486	13.6957	13.8997	15.7829	15.7349	14.4167	14.4478	17.0191	13.2812	13.2599	15.9371	13.5	13.8887	15.6179	17.2353	15.977	16.1836	15.2791	16.9434	13.0217	14.164	12.9478	11.462	0.000691576	0.996292	0.0231128	0.879253	0.0283057	0.89489	-0.024159	0.881121	-0.10244	0.514019	-0.0605174	0.806906	0.17354	0.459345	-0.124861	0.61083
AT1G03770	RING1B	7.08876	7.69229	5.45442	5.8315	5.27288	7.60384	5.75588	6.66586	6.61812	6.89293	7.34757	7.45444	7.13846	9.20036	6.39999	6.44751	7.96036	6.80473	7.0352	8.29874	5.1739	7.21655	7.89884	8.5849	9.45809	8.14586	7.5356	9.02196	8.18149	9.49828	6.09914	6.15975	-0.136527	0.418959	-0.0980392	0.612163	0.0718666	0.794202	-0.0959108	0.630882	-0.16031	0.44772	0.023797	0.955888	-0.0207937	0.974357	-0.198797	0.518212
AT1G03780	TPX2	13.8339	16.2851	13.1645	12.3565	12.2467	15.4692	13.6403	17.5268	13.84	14.2474	14.7089	14.2182	16.2586	17.6169	13.8224	11.3654	14.2159	13.5117	13.8893	14.3921	8.14262	15.466	18.7007	14.41	14.8129	13.9376	13.2222	14.7963	13.4175	12.5428	16.0781	17.5286	0.0448457	0.816609	-0.0214785	0.921707	-0.0432472	0.881979	-0.0252911	0.911865	-0.0107684	0.974763	-0.038831	0.928107	-0.0997373	0.828942	0.0555558	0.937142
AT1G03790	SOM	0.267553	0.595027	0.151271	0.0336651	0.198196	0.330271	0.432173	0.09651	0.352134	0.117886	0.188257	0.742465	0.153205	0.346059	0.0862702	0.0404653	0.487671	0.166999	1.16519	0.129763	0	0.400775	0.0376556	0.0295864	0.163804	0.506596	0.933047	0.0558543	0.808446	0.155946	0.842137	0.111626	-0.227495	0.409792	-0.0963219	0.7697	0.00077956	0.999434	0.138668	0.669085	0.0768252	0.871826	0.421686	0.410968	0.0290549	0.977727	-0.054348	0.96941
AT1G03800	ERF10	0.581614	0.161686	0.365375	0.487881	0.402121	0.119659	0.278362	0.419592	0.437417	0.170842	0.21826	0.509681	0.999122	0.438825	0.375073	0.351859	0.471161	0.66555	0.403801	0.282083	0.761798	1.00322	0.92771	1.20056	0.0791292	0.587335	0.202828	0.566615	0.901243	1.20533	0.554746	1.0515	-0.038144	0.923435	0.127924	0.741419	0.17486	0.724414	-0.189082	0.618954	0.125717	0.8138	-0.692613	0.179052	-0.596057	0.207279	-0.0403508	0.982158
AT1G03810	protein_coding	0	0	0	0	0	0	0	0	0	0	0.161674	0	0	0	0	0	0	0	0	0	0	0	0	0	0	0	0	0	0	0	0	0	0	NA	-0.00555952	NA	0	NA	0	NA	0	NA	0	NA	0	NA	0.00301798	NA
AT1G03820	protein_coding	94.0767	87.166	94.1168	100.683	110.133	116.673	124.09	130.973	71.5392	56.2704	73.3137	64.0621	91.5374	116.768	99.7533	97.7753	59.2384	56.4866	69.5435	61.7796	83.0033	54.6919	86.7715	61.8953	70.0999	54.95	53.0605	62.6071	60.085	57.8388	65.6519	54.752	0.621531	5.39374e-06	0.482567	0.00168592	-0.302168	0.110241	-0.0489688	0.814583	0.0434792	0.879443	-0.250227	0.406345	0.0292664	0.957556	0.182443	0.551776
AT1G03830	protein_coding	7.62328	11.1201	8.5754	7.0242	7.88834	10.6049	8.16649	10.2399	10.8792	10.3135	11.4303	10.8117	10.1498	12.671	10.5549	8.79229	11.3883	9.02898	9.09149	11.1989	5.8531	11.1902	12.2918	10.6942	10.3115	10.3129	10.8234	10.3496	9.18705	8.07513	8.27837	10.3419	-0.172317	0.311785	-0.302395	0.0873595	-0.0650297	0.820887	-0.22062	0.226299	-0.0303042	0.924795	-0.00141204	0.99807	0.145302	0.740164	0.0997734	0.851863
AT1G03840	MGP	17.0341	22.4572	21.3532	20.1343	17.3216	16.965	19.038	22.7157	21.5941	17.9673	21.792	21.1847	16.6999	17.317	17.5593	16.7458	23.2391	21.1033	22.3821	22.7192	17.5109	20.5954	22.5209	22.2328	20.3308	18.1301	22.2763	20.6896	17.4568	19.1549	21.786	23.097	-0.0829379	0.515016	-0.0148759	0.927168	0.120374	0.497034	0.2875	0.0179136	0.136592	0.362421	0.0690844	0.791187	0.111557	0.717953	0.0685303	0.864698
AT1G03850	protein_coding	109.354	88.0397	100.222	88.321	86.4916	73.074	71.9529	74.9773	95.7763	77.496	84.5292	78.776	80.9097	108.419	110.334	102.671	42.4797	55.6255	49.7268	45.0184	78.36	54.6404	49.395	52.1406	83.5024	95.4735	88.9423	78.1566	44.7507	54.8046	51.8389	46.0545	0.969432	4.14432e-11	0.191343	0.314362	0.330854	0.119932	-0.00613339	0.980395	-0.765391	4.18149e-07	-0.318684	0.305802	-0.0507177	0.934086	0.0126983	0.9914
AT1G03860	PHB2	110.174	124.905	118.295	117.514	136.464	112.124	122.453	123.633	124.549	114.184	112.242	114.957	116.478	106.297	115.128	114.891	128.457	122.82	124.987	125.17	131.505	130.599	130.909	128.103	117.253	103.758	120.596	118.359	142.57	123.71	125.725	128.076	-0.0300271	0.793502	0.0282277	0.821406	-0.0405913	0.805468	0.108769	0.317104	0.12808	0.269786	-0.101348	0.613414	-0.073	0.777874	0.0698253	0.800684
AT1G03870	FLA9	500.308	453.861	479.492	485.265	401.513	382.71	395.714	321.447	424.249	343.986	431.72	417.429	365.62	335.308	418.157	381.829	420.865	447.642	395.964	406.51	521.729	451.091	441.13	427.935	428.287	401.891	364.375	412.124	496.817	481.884	513.889	498.896	0.24813	0.0370559	0.247728	0.0600936	0.366996	0.00451366	0.391133	0.00112312	0.0621004	0.764893	-0.188118	0.438555	-0.262432	0.144734	0.0625018	0.886522
AT1G03880	CRB	0	0.0844899	0	0	0	0	0	0.0548151	0.0571436	0	0	0	0	0	0	0	0	0	0	0.073702	0.0796163	0	0	0.0336086	0.0620241	0	0.476951	0	0	0.0590487	0	0.0634003	0.00852026	NA	0.0144153	NA	0.0155253	NA	0.0425192	NA	-0.200468	NA	-0.0257642	NA	-0.0321116	NA	-0.206363	NA
AT1G03900	ATNAP4	202.039	192.704	201.566	196.419	206.527	205.701	206.693	210.164	204.631	198.264	192.449	184.175	203.283	209.122	195.034	219.313	187.448	196.459	199.1	185.779	202.68	197.083	188.919	197.826	199.056	189.464	191.31	185.394	212.655	209.352	191.416	190.437	0.101413	0.222356	0.0372754	0.718637	-0.0324564	0.819844	-0.00598028	0.96178	0.013808	0.932808	-0.0803768	0.642497	-0.0849679	0.678092	0.0779454	0.686315
AT1G03905	ABCI19	19.0346	15.757	13.4989	18.7346	14.2883	13.2712	14.3736	14.3424	11.8765	15.2826	13.4131	14.6623	12.7565	13.1762	12.366	11.3021	21.0052	17.1613	18.2344	20.1048	17.6552	17.7027	18.8915	21.4854	16.1136	13.9359	18.1931	16.8366	16.5829	16.3816	16.945	15.2946	-0.12189	0.303218	0.285586	0.021135	0.278031	0.0424699	0.477007	1.72386e-05	0.230919	0.062792	-0.0282224	0.925928	0.204165	0.319577	-0.176558	0.384864
AT1G03910	CTN	32.9402	44.1746	39.849	35.1491	34.6796	46.8519	38.6094	47.8598	40.1703	45.8654	46.0183	45.0463	52.5818	47.1279	45.1553	43.7799	50.7603	42.6713	49.1829	51.6765	31.1656	48.49	52.9128	53.1327	46.6806	47.3527	41.778	44.6785	42.5165	42.5464	43.0731	47.7164	-0.281077	0.0158231	-0.196464	0.140682	-0.102397	0.588954	-0.243054	0.0590992	0.10886	0.526165	0.0347319	0.913867	0.117134	0.712196	0.0242467	0.972398
AT1G03920	protein_coding	6.66823	4.32288	4.19243	5.57093	3.07178	6.66506	4.80652	4.5185	2.51765	4.31393	5.13643	5.04703	7.08013	7.2281	5.95416	4.67103	5.72119	2.96572	4.58018	5.00172	2.71569	5.6174	6.0489	6.09013	4.76015	5.84779	3.05037	5.27516	5.52197	5.37102	5.87094	8.06456	0.196847	0.443084	0.241427	0.379063	0.13099	0.740039	-0.166408	0.569887	-0.0327685	0.947096	-0.15007	0.777348	-0.374377	0.408354	-0.0773481	0.945081
AT1G03930	CKL9	22.056	19.9914	19.0242	18.5617	18.0255	21.4327	17.5647	17.3919	17.3207	20.6414	18.392	18.1295	21.294	16.3868	20.376	16.6014	19.5212	19.8177	20.7647	19.9266	12.6305	17.9929	19.5779	19.5119	19.7211	19.4241	18.7104	20.0024	17.5495	17.8184	17.495	16.7775	0.0490395	0.681052	0.106416	0.373414	0.123467	0.423891	0.143413	0.215807	0.0468294	0.79549	0.161183	0.428468	0.173985	0.372326	-0.0105473	0.987011
AT1G03935	snoRNA	9.27017	3.96471	5.37563	7.17802	5.91626	3.52099	3.07158	2.05777	10.7259	7.54063	4.01398	2.49959	8.16651	5.53395	3.67888	5.17677	4.15922	9.792	3.78062	8.30037	5.97763	3.10737	5.6202	6.9392	4.6568	5.40078	7.95771	4.76366	3.9779	5.54176	4.89706	3.57009	0.0514227	0.895628	0.0693261	0.865513	0.36676	0.411044	0.130311	0.745981	0.0745223	0.897789	0.0858093	0.915714	0.200591	0.815757	0.0566189	0.974091
AT1G03940	3AT1	4.81949	4.92757	4.29153	4.36295	4.86882	4.79134	4.50487	5.69374	3.7949	4.10449	4.44258	4.57302	4.70447	4.56017	6.25774	4.73548	4.77941	4.32049	4.18921	3.95328	4.94838	4.3342	4.91653	3.80574	4.17182	3.87065	3.92544	3.5653	4.27033	4.32361	3.40599	4.58826	0.144532	0.376315	0.123041	0.509185	-0.0703874	0.792288	-0.0754215	0.707479	0.139903	0.545941	-0.0995396	0.768466	0.0171611	0.979028	0.161394	0.673773
AT1G03950	VPS2.3	41.7837	29.604	30.5386	35.3449	30.9073	32.564	36.8319	33.0752	24.6287	30.1404	29.8353	29.5479	38.6844	35.6894	38.0133	39.0358	30.7144	27.935	32.2897	31.1183	32.0903	31.9758	30.18	36.6422	29.4054	34.1722	25.3783	30.7892	29.6573	33.7446	33.0396	32.3856	0.220091	0.050321	0.269516	0.0302103	0.0743129	0.692093	-0.0819323	0.563868	0.0367855	0.866178	-0.139753	0.558188	-0.0933786	0.772349	-0.0126401	0.986323
AT1G03960	B''EPSILON	8.29277	7.77588	6.75837	7.94146	7.57089	8.60436	9.91161	9.11946	6.74245	8.00556	7.84727	8.09205	9.95913	9.47949	9.19254	7.8914	8.43188	8.22582	7.55402	7.8918	5.54248	8.13074	8.50427	8.22845	7.61104	7.70665	7.44094	7.56111	8.5019	8.74388	8.87593	8.07914	0.00620295	0.963401	0.0187704	0.897852	-0.14734	0.334395	-0.179789	0.113719	0.0826413	0.608952	0.038329	0.885084	-0.110302	0.689909	0.0700739	0.842855
AT1G03970	GBF4	14.1282	14.6668	14.1483	13.2244	15.4476	14.8658	15.7941	16.0221	15.056	14.9461	15.2599	13.523	15.9412	20.836	17.0117	19.302	17.5351	16.205	17.4921	18.913	19.6113	15.2777	16.2595	17.7101	19.7464	19.1106	17.0898	19.2418	15.2196	15.9631	15.0369	15.3124	-0.2537	0.0334377	-0.050896	0.753795	-0.111026	0.569744	-0.311822	0.0145673	-0.0852992	0.651247	-0.022886	0.946949	0.159042	0.57872	-0.288104	0.0687821
AT1G03980	ATPCS2	2.15692	2.76432	2.03938	3.42235	2.77311	2.43689	2.83447	3.16487	2.14455	2.31951	2.42826	2.7765	1.96776	2.93166	2.40471	3.18477	2.52323	1.82548	2.79656	2.87236	1.99196	2.38958	2.1404	2.65197	2.98425	1.93817	2.90677	3.23589	1.83541	2.67062	1.59003	1.83028	0.0949008	0.697979	0.107477	0.688421	-0.0543335	0.891659	0.045761	0.881121	-0.1023	0.778214	0.0818575	0.878222	0.249107	0.641211	-0.114876	0.880273
AT1G03982	RIC8	0	0	0	0	0	0	0	0	0	0	0	0	0	0.124407	0	0	0	0	0	0	0	0.0523917	0	0	0	0	0	0	0	0	0	0.0802579	0	NA	0	NA	0	NA	-0.0101354	NA	0	NA	-0.00576629	NA	-0.0111475	NA	0	NA
AT1G03987	lncRNA	0	0	0	0	0	0	0	0	0	0	0	0	0	0	0	0	0	0	0	0	0	0	0	0	0	0	0	0.761836	0	0	0	0	0	NA	0	NA	0	NA	0	NA	-0.0142432	NA	0	NA	0	NA	-0.0115995	NA
AT1G03990	FAO1	2.52423	1.96772	2.55027	1.80745	1.57301	2.40923	2.39129	2.44058	2.66169	2.81297	3.16404	2.37167	2.5928	2.22147	2.34945	2.42444	2.07438	3.21608	2.03009	2.85238	1.28159	1.95612	1.6115	2.00285	2.0393	2.75929	2.86773	3.43337	2.08072	2.46729	2.44237	2.73597	-0.120763	0.575624	-0.276869	0.197658	0.0320336	0.934932	-0.0633806	0.815708	-0.117276	0.70643	0.450543	0.173482	0.0242024	0.97614	0.0388309	0.972474
AT1G04000	protein_coding	17.8723	21.017	24.2883	19.5183	18.165	22.3035	16.0997	19.146	18.1181	17.6047	20.727	19.1089	22.5427	19.8864	23.1142	22.2761	17.0406	18.0931	17.4303	18.8085	23.858	18.6166	16.7599	19.536	19.5056	20.1743	21.4472	20.6892	22.5801	21.0814	17.4856	19.2847	0.253	0.0824957	0.131413	0.448761	0.145883	0.518036	-0.0329951	0.876427	-0.179809	0.342077	-0.188232	0.533368	-0.186317	0.584645	-0.058222	0.92545
AT1G04007	lncRNA	0.803959	0.446993	0.202021	0.809271	1.27051	0.661612	1.34672	0.579998	0.201545	1.25949	1.65934	1.40905	1.22762	2.42633	0.51846	0.324247	0.390769	0.334539	0.405941	0.779841	0.84242	0.437918	0.452599	0.355612	0.218759	1.42077	0.373823	0.895116	0.747467	0.624794	2.76055	0.894451	0.107079	0.757041	-0.349118	NA	-0.237385	0.597799	-0.308331	0.359394	-0.189817	0.672233	-0.0556101	0.946915	-0.442568	0.423794	0.266381	0.699979
AT1G04010	PSAT	11.2502	11.9155	10.093	10.2716	8.67821	9.64084	11.414	10.6651	10.8734	13.1092	12.2991	12.7648	11.8725	9.5004	10.253	9.42157	14.8004	12.5352	13.8551	14.2046	8.52467	12.4333	14.1063	13.3249	11.6882	13.4147	13.1318	12.694	12.3182	12.6088	12.5573	13.2665	-0.280387	0.00683293	-0.153982	0.211176	0.138902	0.405474	0.134445	0.294052	0.124249	0.384557	0.1584	0.458012	0.102947	0.726232	-0.00215629	0.99837
AT1G04020	ATBARD1	13.9337	15.0768	15.0864	12.3135	11.5336	14.0811	11.6373	15.7731	12.3041	12.7268	14.3911	12.9777	13.207	13.4276	14.0027	11.2897	13.2047	15.7702	13.3384	14.2437	10.7471	14.5254	16.2798	14.6944	12.0072	11.9741	14.0279	12.4081	13.6291	15.0083	15.1177	18.2435	0.0525311	0.708114	0.110917	0.432581	0.116683	0.527858	0.16622	0.219451	0.160339	0.287662	-0.028239	0.931234	-0.150336	0.58826	0.101953	0.759555
AT1G04027	miRNA	3.62565	2.2398	0	0.811023	0	4.47554	1.15683	2.90627	1.81784	2.83998	2.26764	3.76561	2.76813	3.64738	0.519582	2.43712	4.69938	1.50868	1.83069	2.73535	2.95485	3.94979	0.907157	4.63296	2.63079	5.49196	2.80974	7.40069	0.749085	1.87844	6.45522	0.672291	-0.173859	0.590233	-0.186892	NA	-0.0751427	0.886436	-0.110767	0.771645	-0.272783	0.490612	-0.0946766	0.898439	0.0592385	0.953116	-0.259751	0.708686
AT1G04030	protein_coding	16.1288	14.3256	12.9154	14.1133	12.1758	14.9941	15.0381	15.5948	14.1936	16.0018	14.3152	14.1926	17.3215	16.6198	15.9686	15.1827	15.679	14.7456	14.37	13.8272	8.02942	14.618	15.2211	15.6597	15.4605	13.7362	13.8165	13.1328	12.6932	14.5108	16.3156	15.636	0.0312722	0.840279	-0.0139572	0.937115	0.0280995	0.907029	-0.116523	0.429615	0.0655232	0.75908	0.0972781	0.716267	-0.030095	0.945853	0.110753	0.737122
AT1G04033	lncRNA	0.512718	0.380088	1.0307	0.34407	0.202564	0	0.245388	0.246592	0.257068	0.200806	0.192406	0	0.195726	0.221053	0	0.206786	0.664558	0.213349	0.129443	0.663115	0.179082	0.372371	0.577282	0.604769	0	0	0	0	0	0.265638	0.391226	0	0.110206	NA	0.341859	NA	0.330296	NA	0.349132	NA	0.356521	0.162307	-0.0221742	NA	0.216878	NA	0.124867	0.859834
AT1G04037	lncRNA	2.26053	0.837886	0.378688	0.758487	0.59539	1.55023	1.44252	1.0872	1.13339	1.18045	2.26213	0.586947	2.01352	1.94921	1.2958	1.5195	1.70915	0.627091	0.760935	0.487269	1.8423	0.547249	1.13119	1.33319	1.64025	3.04368	2.45255	0.838944	1.40112	2.34235	2.29984	1.25748	0.127341	0.714892	-0.0856437	NA	-0.0203594	0.973494	-0.225457	0.533679	-0.449257	0.195294	-0.178504	0.792894	-0.379991	0.553026	-0.236273	0.770826
AT1G04040	protein_coding	213.423	207.657	212.049	220.353	199.196	220.366	212.683	193.368	194.45	214.919	202.841	215.328	220.931	203.044	206.67	212.333	219.91	222.425	224.555	229.185	210.464	231.134	242.099	242.02	216.281	231.646	196.667	207.124	234.967	227.837	256.699	233.854	-0.0102924	0.899555	0.0583918	0.429179	0.0788113	0.399908	0.0723764	0.319436	0.0796748	0.315945	-0.0884539	0.481044	-0.107859	0.340021	0.0109906	0.975047
AT1G04047	lncRNA	0.275117	0	0.62219	0.553869	0.163039	0.509412	0.790029	0.198477	0	0.646499	0.464589	0.321455	0.157536	0.711684	0.354836	0.166437	0.133722	0.17172	0.208371	0.400295	0.432417	0.449569	0	0.121691	1.79664	0.625102	0.191885	0.918932	0.51157	0.213806	1.25956	0.459125	0.139788	0.639403	-0.00976523	NA	-0.0399881	0.937462	0.0228392	0.954023	-0.478694	0.0914695	-0.0371908	0.958999	-0.289306	0.628683	-0.329141	0.497805
AT1G04050	SUVR1	3.95826	4.4233	3.6339	3.82661	3.59989	4.3056	3.91078	3.76034	3.77271	4.4896	4.08117	4.69363	4.66776	5.77866	4.24593	4.1491	4.41933	3.69372	3.65097	4.48577	2.505	4.03462	4.25814	4.78448	4.63878	3.91804	3.2801	5.39974	3.53437	3.50255	4.08192	3.62986	0.0228434	0.908426	-0.0855441	0.654485	0.0525371	0.851089	-0.177844	0.312047	-0.0659965	0.808473	0.0240457	0.955119	0.111775	0.804505	0.042391	0.957489
AT1G04070	TOM9-1	42.8877	35.5928	35.7876	47.7869	44.5446	30.1887	40.0195	38.0106	30.2937	33.1715	32.3911	31.6216	31.1996	24.8868	32.934	35.6822	37.5837	38.6107	36.773	34.3623	53.7954	32.5193	39.3798	35.634	32.4407	32.6865	29.5992	31.0829	42.9671	39.6886	33.3426	35.2612	0.180356	0.333359	0.327878	0.09073	0.104355	0.720012	0.390257	0.0372377	0.211661	0.355481	-0.177586	0.637937	-0.0561947	0.930085	0.0641394	0.935963
AT1G04073	lncRNA	0	0	0	0	0	0	0	0	0	0	0	0	0	0	0.343415	0.32216	0	0	0	0	0.836997	0.290066	0	0	0	0	0	0	0	0	0	0	0	NA	0	NA	0	NA	-0.010239	NA	0	NA	-0.0205921	NA	0	NA	0	NA
AT1G04080	PRP39	41.9826	53.529	44.6597	39.6947	44.7578	50.2305	47.1871	53.1014	47.5912	52.3607	52.1635	52.0893	55.2432	47.9656	52.5683	43.6083	53.9062	49.2273	52.0261	53.5805	28.8533	55.2003	57.3491	52.5551	50.4941	47.1497	49.8604	51.6252	49.1407	46.7344	55.0028	56.7787	-0.148764	0.258398	-0.161828	0.256871	-0.0816587	0.692093	-0.0880587	0.57734	0.0714919	0.732946	0.0776788	0.786618	-0.0122895	0.981959	0.0845554	0.830105
AT1G04083	lncRNA	0.225596	0.250858	0.34013	0.454173	0.267384	0	0	0	0.678659	1.06026	0	0.527185	0.775076	0.29179	0.581932	0	0.657913	0.844863	0	0.437656	0	0	0	0.199574	0.36831	1.02517	0.314691	0	1.25846	0	0	0	-0.0756778	NA	-0.124198	NA	0.139223	NA	-0.0431652	NA	0.0286244	0.944948	0.24397	NA	0.0822987	NA	0.0771442	0.923904
AT1G04087	lncRNA	0	0	0	0	0	0	0	0	0	0	0	0	0	0	0	0	0	0	0	0.287932	0	0	0	0	0	0	0	0.49574	0	0	0	0	-0.00291582	NA	0	NA	0	NA	0	NA	-0.00449822	NA	0.00397871	NA	-0.00140247	NA	-0.00672702	NA
AT1G04090	protein_coding	1.17609	1.14432	0.886596	0.917493	0.731822	1.59696	0.759888	1.56966	1.54789	1.4164	1.78746	1.27112	1.38057	0.79862	0.758442	1.24512	1.20046	1.06442	1.38068	1.11229	0.83184	1.72967	1.19177	1.24852	0.912048	1.15797	0.779271	1.32581	1.25747	0.913996	0.874973	1.42296	-0.118444	0.682856	-0.418	0.125087	-0.101765	0.81913	0.0219407	0.955796	0.1599	0.691054	-0.0753005	0.905334	0.0524084	0.954016	0.459456	0.214501
AT1G04093	lncRNA	0.124326	0.138248	0	0.250296	0	0.15347	0.178508	0	0.187005	0	0.139966	0.726333	0.142382	0	0	0	0	0.155202	0.0941637	0.120597	0	0.541766	0.139982	0.109986	0	0.376648	0	0	0	0	0	0	0.0525947	NA	-0.124512	NA	0.0558036	NA	0.106201	NA	-0.00938287	NA	-0.113349	NA	0.0654279	NA	0.167723	NA
AT1G04097	lncRNA	0	0	0	0	0	0	0.558469	0	0	0	0.218944	0	0	0	0	0	0	0	0	0.565935	0	0	0.437938	0	0.635018	0.589176	0	0.324795	0.361627	0	0	0.649108	-0.053251	NA	-0.0235182	NA	-0.0500764	NA	0	NA	-0.074002	NA	0.0130415	NA	-0.0351151	NA	-0.103735	NA
AT1G04100	IAA10	6.21337	3.85013	3.93308	4.67888	3.1481	3.57146	3.60934	3.69549	3.13906	4.01244	3.95138	3.71307	4.34548	4.96914	3.91514	5.68139	5.11794	5.21042	5.3885	4.37071	5.21843	4.237	3.47119	4.90924	4.25894	3.52042	3.63892	3.16849	3.616	4.34952	4.66868	4.11598	-0.0366461	0.876348	0.311518	0.139943	0.402287	0.0965401	0.0394541	0.885063	0.414461	0.042584	0.107283	0.799112	0.221377	0.635483	0.0662974	0.942823
AT1G04103	lncRNA	0.280931	0	0	0	0.0554948	0	0	0.135114	0	0.0550134	0	0	0.0536216	0	0	0	0	0.0584497	0.106387	0	0	0.0510077	0	0.041421	0	0	0.130627	0	0	0	0	0	0.0500657	NA	0.0949001	NA	0.0424142	NA	0.0976234	NA	0.0110975	NA	0.0318924	NA	0.0526879	NA	-0.0337369	NA
AT1G04105	protein_coding	0	0	0	0	0	0	0	0	0	0.36265	0	0	0	0	0	0	0	0	0	0	0	0	0	0	0	0.233765	0	0	0	0	0	0	0	NA	-0.010432	NA	0	NA	0	NA	-0.00937072	NA	0	NA	0	NA	0.00301798	NA
AT1G04110	SBT1.2	0.0246872	0.0823549	0.0372208	0.0497006	0.146301	0	0	0.14248	0	0.0580125	0	0	0	0	0.0636813	0.0597399	0.119993	0.0616361	0.0373957	0.0718397	0.0517364	0.107577	0.111184	0.0436791	0.0403046	0	0.034437	0	0.0459049	0.0767422	0.0565121	0.0411989	-0.1185	0.670408	0.191455	NA	-0.114599	0.772692	0.105373	0.730524	0.272691	0.355983	-0.0335147	NA	0.0958118	NA	-0.0372635	0.975516
AT1G04120	ABCC5	42.2571	74.0188	61.7803	40.4695	65.3533	103.153	65.9034	89.8953	57.6996	62.3609	66.4754	68.4509	88.9499	105.914	97.1008	71.0963	113.953	109.003	106.525	109.38	44.857	106.357	108.195	104.404	74.6844	72.6038	75.1297	75.8268	91.6099	80.5728	99.9663	103.643	-0.836937	1.46893e-06	-0.18289	0.415209	-0.469143	0.0354361	-0.594142	0.00188845	0.500317	0.00923752	0.224767	0.583008	0.180554	0.719893	-0.15373	0.773952
AT1G04127	lncRNA	0.514845	0	0	0.259123	0	0.635531	1.10883	0	0.387201	0.30246	0	0	0.589615	0	0	0.311466	0.500487	0.321352	0	0	0.269737	0	0	0	0	0	0	0.429916	0	0	0	0	0.0053536	NA	0.0182005	NA	-0.0844888	NA	-0.00707535	NA	0.036635	NA	0.0549012	NA	0.0591113	NA	0.0237881	NA
AT1G04130	TPR2	18.3213	20.6003	16.3395	17.7014	18.8553	18.2746	17.7329	20.5343	17.0392	19.5085	16.2522	18.349	18.8745	21.8987	17.7754	16.8731	20.7522	18.5319	19.6376	18.208	16.8838	19.692	18.8787	18.0531	17.4262	15.4248	14.1476	17.2114	19.9236	15.6367	17.787	18.8365	-0.0203875	0.877197	0.0506442	0.705696	-0.0134893	0.949942	0.0113521	0.944013	0.267428	0.013815	0.0286121	0.917158	0.0755117	0.804775	0.196396	0.22467
AT1G04137	lncRNA	0.119998	0.26687	0	0	0	0	0	0	0	0	0.135093	0	0	0	0	0	0	0	0	0	0	0	0	0	0	0	0.167389	0	0	0	0.27469	0	0.0247611	NA	0.0135322	NA	0.02003	NA	0.0212547	NA	-0.0139995	NA	0	NA	-0.0166539	NA	-0.00277058	NA
AT1G04140	protein_coding	61.0707	84.5408	73.9946	51.9677	70.7674	85.1177	67.828	83.612	78.4861	77.7677	81.2762	80.3832	85.1679	83.4367	87.6859	76.9756	84.4321	89.8273	84.3983	84.4596	44.9457	87.5165	88.1592	83.4603	87.3506	83.1397	82.0753	84.0096	77.6286	71.9207	85.9778	87.3434	-0.262453	0.0615427	-0.201847	0.202288	-0.136278	0.531022	-0.225531	0.147964	0.0333092	0.904176	0.141876	0.641897	0.0637183	0.887362	-0.027297	0.973336
AT1G04147	lncRNA	1.11581	0	0.33646	0.224636	0	0.275473	0	0	0	1.04882	0	0.521496	0	0	0	0.810034	0.216938	0.278582	0	0	0	0.486225	0.753789	0.59226	0.364336	0.338035	0	0.745393	0.829921	0.346858	0.510845	0	0.174943	NA	0.0167144	NA	0.18468	NA	0.116372	NA	-0.1276	0.653895	-0.187278	NA	-0.153593	NA	0.0306279	0.975516
AT1G04150	protein_coding	0.364078	0.829937	0.658703	0.403132	0.949339	0.696604	0.836392	0.840498	0.794058	0.748605	0.963214	0.595559	0.854752	0.80054	0.774799	0.484563	1.06177	1.27258	0.689374	0.653338	0.629467	1.13039	1.0658	0.579748	0.742997	0.523914	0.914156	0.790449	1.04933	0.763943	0.79175	1.0329	-0.482013	0.0599084	-0.338888	0.252266	-0.402487	0.277532	-0.237551	0.451372	0.22474	0.550565	0.0534612	0.940283	-0.00963441	0.993501	0.0816148	0.948708
AT1G04153	lncRNA	0	0	0.610017	0.543033	0.319698	0	0.193643	0	0	0.158462	0.151833	0.157583	0.154454	1.04664	0.521841	0	0.262212	0.336721	0.306442	0.130821	0	0	0.15185	0.11931	0	0	0	0.225238	0	0.838492	0.617456	0.900285	0.0254822	NA	0.144147	NA	0.132205	NA	-0.10281	NA	0.169123	0.575987	0.181441	NA	-0.220247	NA	0.0504589	0.961808
AT1G04157	lncRNA	0.275728	0	0	0	0	0.340362	0	0.397836	0	0	0	0	0	0	0	0	0	0	0.417669	0	0	0	0	0	0	0	0	0	0	0	0	0	-0.00291582	NA	0.00418548	NA	-0.00608265	NA	0.00448207	NA	0.00524678	NA	0.00885121	NA	0.00347002	NA	0	NA
AT1G04160	XI-B	7.23513	9.25995	6.76462	5.7223	5.19253	8.78614	6.27341	9.37158	6.21868	7.72812	8.34364	9.07129	9.46957	7.83889	8.45299	5.45707	11.6575	10.894	11.5646	11.4386	4.41829	11.5542	12.1135	11.7829	8.30302	7.54351	7.58577	9.00356	9.2165	7.88646	9.38341	11.7998	-0.516156	0.00920641	-0.0878969	0.74146	0.00473197	0.991564	-0.0428531	0.886806	0.431741	0.0498555	0.154149	0.732467	0.200715	0.710608	0.00348232	0.998578
AT1G04170	EIF2 GAMMA	126.711	142.569	142.335	141.573	148.44	138.459	139.769	149.689	134.4	132.006	136.343	141.684	131.016	137.671	140.639	130.045	139.847	140.366	139.804	139.573	116.409	144.411	152.907	134.579	129.931	122.268	137.285	126.725	144.797	131.266	139.491	143.035	0.0430556	0.601676	0.0369226	0.687433	-0.0269122	0.834994	0.0917382	0.266436	0.120868	0.148541	-0.00957602	0.962158	-0.0184747	0.942452	0.127001	0.251136
AT1G04173	lncRNA	0	0	0	0.306121	0.360444	0	0	0	0.457429	0	0.342369	0.355333	0	0	0	0	0.886892	0.379636	0	0	0.637321	0	0	0	0	0	0	0	0	0	0	0	-0.0467996	NA	-0.0371756	NA	-0.00431251	NA	0.0159723	NA	0.0551062	NA	0.032579	NA	0.0487746	NA	0.0454822	NA
AT1G04180	YUC9	7.52442	6.65177	6.18278	7.95284	6.73325	6.50177	8.42681	6.7854	6.73411	7.69153	6.18382	7.60487	7.84163	5.88801	6.89037	6.73702	8.59462	7.65535	8.29195	10.2912	4.73063	6.39375	6.09979	6.4568	4.23814	3.81821	4.14595	5.59203	7.41544	6.78319	5.85628	7.03194	-0.222621	0.111328	0.0249483	0.899767	0.0325275	0.907029	0.102584	0.56902	0.910405	1.12905e-11	0.489847	0.00454176	0.318563	0.144734	0.662836	1.74599e-05
AT1G04183	lncRNA	0	0	0	0	0	0	0	0	0	0	0	0	0	0	0	0	0	0.0771757	0	0	0	0	0	0	0	0	0.0862382	0	0	0	0	0	-0.00778832	NA	0	NA	0	NA	0	NA	-0.00449822	NA	0.00885121	NA	0.00347002	NA	-0.0115995	NA
AT1G04187	snoRNA	3.24084	1.54446	2.79212	5.12639	6.58483	4.00053	3.98847	10.0201	9.74939	4.89578	6.25462	4.32764	7.42299	5.98823	5.97131	3.36104	2.25032	9.24726	6.66244	1.34726	2.91075	1.5131	3.12766	3.27659	9.07033	4.90907	3.87493	1.54641	1.72178	2.1588	4.23925	6.95369	-0.219609	0.509986	-0.416602	0.212633	-0.391188	0.372126	-0.328185	0.345859	0.00477042	0.994386	0.318119	0.622663	0.133024	0.887363	0.201764	0.827309
AT1G04190	TPR3	71.8391	73.2185	66.6229	74.0753	65.2338	64.6461	74.3764	71.9008	58.1083	65.0791	64.3267	68.8074	66.0382	63.7185	69.5763	63.2055	67.0285	62.4263	67.5987	68.241	62.9896	66.632	73.9889	68.9325	68.7855	62.9583	62.9826	59.7692	68.1741	62.7657	68.0029	68.2674	0.164197	0.0154986	0.168402	0.0270334	0.0826873	0.438256	0.176319	0.0165995	0.0667513	0.510486	-0.0792216	0.594725	-0.0291062	0.905473	0.0625459	0.745104
AT1G04193	snoRNA	1.59074	0	0	1.0675	0.628467	1.30909	0.761331	0	0.797569	0	0.596951	1.85867	0	0	0	0.641566	0	2.64772	0	0	1.11123	0	0.597018	0	0	0.803193	0	0	1.97195	0	0	0	0.017578	NA	-0.020018	NA	0.00501206	NA	0.100363	NA	0.0710661	NA	0.0302869	NA	0.0190663	NA	0.108662	NA
AT1G04197	snoRNA	4.27854	3.33036	1.93523	0	0.507108	2.11259	1.22863	0.617331	0.643556	2.51354	1.92671	0.499917	0.489991	0.553395	2.20733	3.10606	2.07961	2.13644	1.29621	1.66007	2.68993	3.26274	0.963463	2.64951	1.39704	4.53666	0	6.43094	1.59116	0.665011	0	1.42804	0.138929	0.657248	0.203435	NA	0.270442	0.497535	0.172712	0.605441	-0.220375	0.573517	-0.145045	0.81922	0.14669	0.849769	-0.284881	0.614031
AT1G04200	protein_coding	32.5194	32.9807	30.9977	26.1109	30.0096	34.316	30.2375	32.2039	28.127	34.0965	30.9364	32.2948	33.4401	28.2737	32.8368	29.4252	31.8263	30.8585	33.3701	33.833	19.1541	35.7535	36.0064	35.067	30.5293	31.0822	28.8467	34.5365	31.1641	28.9404	30.8111	34.077	-0.0247524	0.87153	-0.019397	0.907133	-0.0166109	0.945184	0.0359438	0.832203	0.0609829	0.767856	0.0177907	0.95783	0.0328435	0.939473	0.0556275	0.905128
AT1G04210	protein_coding	22.6003	37.396	27.9723	21.459	29.881	36.2694	28.5016	37.1114	32.4141	36.1015	33.2521	34.6917	37.7358	39.4818	36.4613	29.8683	37.6779	35.6567	33.6496	37.3414	13.6941	34.8529	38.5433	35.5044	35.0564	34.3041	35.4694	35.1643	30.9367	26.6037	33.2405	35.4734	-0.304649	0.0988375	-0.272833	0.1837	-0.209418	0.450698	-0.298736	0.140235	0.0451976	0.899059	0.197097	0.61936	0.154085	0.755809	0.013382	0.991936
AT1G04217	snoRNA	3.01578	6.2279	3.89733	4.77039	4.08504	5.31816	3.71149	4.35133	5.1842	4.5558	4.85022	7.04744	3.45375	5.01515	4.44531	5.21272	1.67524	3.76473	4.56825	6.26851	3.16005	7.50947	4.36569	8.766	14.0674	5.22076	3.60584	5.75609	8.01105	7.36592	2.95864	6.4708	0.106747	0.767739	-0.141328	0.712304	0.029281	0.962309	0.0203415	0.965241	-0.43393	0.228971	-0.330611	0.604173	-0.352792	0.617193	-0.185855	0.85025
AT1G04220	KCS2	11.3212	9.45013	11.4403	13.8096	8.88555	11.5772	10.4154	8.2331	8.44588	8.23788	7.79073	7.12822	11.7835	10.207	9.98238	12.1188	16.1394	15.7999	12.5285	15.3683	20.5134	14.185	9.87621	13.13	10.852	10.4824	9.4415	9.52965	12.9243	19.2948	12.6452	14.1826	-0.278253	0.161971	0.487529	0.0210962	0.235678	0.424094	0.103643	0.684849	0.506168	0.0108013	-0.0181901	0.974983	-0.00428682	0.994927	-0.259614	0.497581
AT1G04223	snoRNA	2.65123	0	1.5989	3.73625	4.39927	1.96363	0	4.59041	2.39271	3.11507	0	0.619556	3.03627	1.37166	2.05168	3.20783	1.03092	1.98579	0.803209	1.02868	0.555613	1.73296	2.38807	0.938168	0	1.60639	5.17761	1.7711	0	4.12079	2.4276	0	0.172062	0.542103	0.0966328	NA	-0.104304	0.813034	-0.0504956	0.88992	-0.179384	0.63718	-0.047193	0.948815	-0.102309	0.898603	-0.103954	0.917205
AT1G04230	protein_coding	11.4829	10.5946	9.77939	10.3717	8.71774	11.3014	10.2934	10.1648	11.0167	10.5383	10.1673	8.8117	10.2717	10.517	10.5273	11.4153	12.2488	10.8866	11.9408	12.5834	9.59329	12.8476	11.7059	12.1352	12.3123	11.7996	9.48088	10.8845	11.1954	10.7087	10.6564	11.0835	-0.112189	0.29888	0.0769502	0.55118	0.0939851	0.57373	0.0385004	0.790523	0.109332	0.44436	0.005511	0.985757	0.104125	0.715674	-0.0798071	0.804394
AT1G04237	lncRNA	2.08184	0.231497	0	0.838238	0.246747	0.256985	0.896736	1.5019	0.313139	0.489213	1.17187	0.486497	0.715255	1.07708	1.07403	0.25189	0.202378	0.259885	0.630707	0.807755	0.436287	0.226796	1.4064	0.552511	0.679767	0.946043	0.580806	1.39073	0.774222	0	0	1.3897	0.19969	0.489185	0.10475	NA	0.0719446	0.880563	0.042558	0.910179	-0.203328	0.594857	-0.102519	0.879246	-0.0635088	0.942452	-0.108388	0.916269
AT1G04240	SHY2	22.3889	11.2007	12.3564	16.4994	11.1246	10.7384	10.8469	10.1734	11.1565	15.9772	14.7934	18.2959	13.7378	14.9233	11.6333	13.4061	11.2161	9.20205	9.64028	10.7476	5.75705	7.93067	8.40275	8.14129	10.3154	12.1368	9.58008	15.3694	7.49195	8.89544	9.22311	9.93303	0.609155	0.000272147	0.0610639	0.795964	0.517558	0.00872833	0.249523	0.215536	-0.184435	0.459019	0.353087	0.3008	0.154091	0.758762	0.363655	0.146056
AT1G04243	lncRNA	0	0	0	0	0	0	0	0	0	0	0	0	0	0.387644	0	0	0	0	0	0	0	0	0	0	0	0	0	0	0	0	0	0	0	NA	0	NA	0	NA	-0.00526293	NA	0	NA	0	NA	0	NA	0	NA
AT1G04247	lncRNA	0.916299	0.958971	0.731384	0.895225	0.862436	2.42852	1.47041	1.47763	0.851271	1.1716	1.12259	1.54297	1.72838	2.75376	1.66844	1.59778	1.51951	1.95128	1.10223	2.22203	0.338871	1.40925	1.54753	1.90731	1.27597	1.18386	1.1278	1.0802	0.801801	1.67553	1.29553	1.6191	-0.615642	0.0203654	-0.273959	0.394912	-0.543971	0.123311	-0.759179	0.00644297	0.381879	0.254462	0.261514	0.65251	0.216114	0.773586	0.0401964	0.979828
AT1G04250	IAA17	207.079	170.92	187.569	199.011	170.79	165.084	181.33	160.743	185.356	168.201	170.551	184.825	179.105	181.078	172.851	171.101	161.281	164.359	162.263	162.987	160.271	156.878	149.939	156.814	156.812	169.395	164.932	165.917	163.009	156.977	160.562	170.353	0.28651	0.000162647	0.120272	0.187126	0.20058	0.0357469	0.171775	0.0485387	-0.00687141	0.969865	0.0116201	0.95971	-0.0211829	0.942305	0.159367	0.169947
AT1G04257	lncRNA	0	0	0	0	0	0	0	0	0	0	0	0.287651	0	0	0	0	0	0	0.186459	0	0	0	0	0	0	0	0	0	0	0	0	0	-0.00291582	NA	-0.00555952	NA	0	NA	0	NA	0.000374277	NA	0.00397871	NA	-0.00140247	NA	0.00301798	NA
AT1G04260	PRA1D	25.5965	23.3705	27.254	28.4343	26.567	23.4445	28.9998	23.3694	25.3772	23.8445	20.1335	22.7546	24.787	16.2106	24.931	26.8874	21.415	22.5056	23.1835	22.5842	33.0337	22.4759	22.8495	24.0086	26.2854	24.753	25.0812	23.8294	26.2628	29.2951	25.0485	25.662	0.259452	0.122286	0.183342	0.340806	0.0575633	0.847525	0.206186	0.281324	-0.136709	0.581948	-0.232347	0.491845	-0.244746	0.477785	-0.0605989	0.934698
AT1G04263	snRNA	2.45698	0.683029	0	1.23661	0.728026	0.758233	6.17357	0.886268	3.69567	0	0.691517	0	2.11036	0	0	0	1.79135	2.30037	0	0.595819	0.643631	0	0	0.543394	1.00283	1.86086	0	4.10335	0	0.954719	2.81218	1.02508	0.00857096	NA	0.0160146	NA	-0.134235	NA	0.102898	NA	-0.0784955	0.823417	0.138688	NA	-0.00474883	NA	-0.0859391	0.910842
AT1G04267	snoRNA	1.77254	1.97103	0	4.01456	3.15131	1.64103	2.54502	3.19689	1.33308	0	3.49216	5.17771	1.01498	2.8658	4.57232	3.75316	0.861552	1.65955	0	0.859682	4.64334	0.965504	0.997873	1.56808	2.89387	2.01372	3.09072	2.22021	0.823993	4.13257	1.01439	1.47904	0.298057	0.298386	-0.0936585	NA	-0.103402	0.83035	-0.168271	0.626763	-0.375643	0.254109	-0.311614	0.591334	-0.277126	0.678992	0.0160731	0.994693
AT1G04270	RPS15A	1125.3	1098.69	1028.49	1235.24	1168.52	921.053	1069.87	1072.41	976.831	919.886	889.045	935.119	943.261	965.864	940.162	1002.25	1005.97	946.718	968.517	972.949	1473.89	1072.94	1088.1	978.02	951.731	821.633	947.722	894.77	1157.97	1064.77	995.181	1069.2	0.250255	0.0635184	0.268215	0.0699408	0.107824	0.614938	0.260497	0.0748315	0.107538	0.596889	-0.293003	0.232444	-0.152491	0.645626	0.089579	0.833383
AT1G04273	snoRNA	0.861651	4.31162	5.19644	2.60203	2.04252	2.12727	2.47433	4.35133	0.648025	6.58059	4.3652	4.02711	6.41411	5.01515	3.88965	3.12763	4.1881	3.22691	3.58934	2.92531	4.06292	4.22408	6.306	3.04904	5.62696	1.95778	5.40875	4.31707	3.20442	4.6874	7.88971	2.15693	-0.0424189	0.914223	-0.161928	0.667734	0.0906824	0.869214	-0.24727	0.499496	-0.146796	0.775673	-0.187223	0.78449	-0.157352	0.865779	-0.0272873	0.989421
AT1G04277	snoRNA	7.91985	2.93557	2.6535	10.1867	3.65046	5.97445	5.05394	9.52266	5.2945	8.78849	4.95342	5.14099	9.07004	5.69095	5.10738	2.12945	5.13265	3.84483	3.33246	3.84113	9.22081	6.71059	6.44017	3.8924	7.90169	5.99832	7.97887	5.87856	8.18149	8.20652	7.05038	5.13992	0.359636	0.24655	0.0168869	0.969479	0.0374266	0.951692	0.115053	0.776556	-0.425161	0.242033	-0.415974	0.492413	-0.457217	0.439763	-0.082412	0.956046
AT1G04280	protein_coding	58.4302	63.4616	69.4625	53.5168	58.0628	63.2179	60.2237	61.1256	61.6403	66.2133	66.1146	68.8203	66.2932	64.066	69.0493	65.4336	52.4998	58.47	60.2603	54.9272	39.5479	50.5139	54.4616	51.5592	57.6237	70.2743	59.8195	60.2257	48.9931	56.5498	50.7519	50.6527	0.168509	0.0623316	-0.0866	0.418034	0.0437563	0.781412	-0.0574739	0.618403	-0.122474	0.282008	0.165786	0.343971	0.103731	0.646376	0.132636	0.412521
AT1G04283	lncRNA	0	0	0	0	0	0	0	0	0	0	0	0.594164	0	0.328862	0	0.615272	0	0	0	0	0	0.276989	0	0	0	0	0	0	0	0	0	0	0	NA	-0.0105482	NA	0	NA	-0.0151751	NA	0	NA	-0.0058305	NA	0	NA	0.00797834	NA
AT1G04290	protein_coding	2.29976	1.58309	1.56856	3.52755	2.66086	2.29812	2.90892	1.73812	2.88265	1.73707	0.863023	2.75109	2.44563	3.11621	2.04806	1.9213	1.17104	2.32406	1.78329	1.11539	4.24581	2.02815	1.29468	1.84073	1.60912	1.65885	2.0623	2.19473	2.23998	1.36172	0.877409	2.1931	0.351855	0.244424	0.101265	0.792266	-0.0364564	0.951671	-0.00788342	0.98646	-0.145718	0.771258	-0.405294	0.492587	-0.073529	0.942524	0.104873	0.935174
AT1G04297	lncRNA	0.284147	0.210644	0.142803	0	0.336782	0	0.271987	0.273322	0	0.33386	0.106631	0	0.433885	0.245015	0	0.1146	0.0920743	0	0.215211	0.183749	0.198494	0	0.213286	0.0837905	0	0	0.396367	0	0	0.294432	0.216817	0	0.0487058	NA	0.0613687	NA	-0.0680088	NA	-0.042476	NA	0.0214192	0.960907	-0.000675151	NA	-0.00824549	NA	0.00875632	0.995612
AT1G04300	TRAF1B	22.2782	35.5238	29.4769	20.6672	26.0054	37.6382	29.6112	35.0845	33.5097	37.5715	35.7237	35.9128	38.9548	42.2119	38.6541	32.2573	36.8346	35.9208	36.613	37.8544	16.8096	37.9072	35.607	38.2106	37.9476	39.4555	35.8428	37.2831	28.9181	31.1261	32.5137	36.1559	-0.355411	0.0300886	-0.355605	0.0496618	-0.195215	0.438649	-0.399418	0.0224575	-0.0228111	0.94789	0.161145	0.654527	0.158584	0.719059	-0.0226168	0.981954
AT1G04303	lncRNA	0.782002	0.579714	0	0.524779	0.308952	1.28708	0	0.376105	0	0.918816	0	0	0.298524	0.674305	0.3362	0	0	0.650805	0.987137	0.252848	0.273138	0	0.293492	0.2306	0	0	0	0	0.969404	1.21546	0.596701	0.435012	0.00918117	NA	0.135525	NA	0.00395394	NA	0.094738	NA	0.234005	0.366458	0.151359	NA	-0.115405	NA	0.107661	0.872631
AT1G04310	ERS2	4.4689	5.52738	4.53988	4.25787	4.81518	5.89996	4.76946	5.41354	5.53567	5.86848	5.05798	4.91444	6.51371	4.9456	5.02409	4.59748	5.85431	5.07157	5.84631	6.62975	2.92981	4.8424	4.43969	5.11619	6.20353	5.50231	6.00047	5.34811	5.37691	4.01158	5.197	4.58639	-0.246908	0.0811117	-0.161252	0.333386	-0.116007	0.614938	-0.106398	0.555337	0.029463	0.917144	0.376483	0.0860151	0.259652	0.319906	-0.0561931	0.927939
AT1G04330	protein_coding	9.38628	5.46719	3.639	5.30904	2.22499	2.86905	3.33713	1.93472	7.52979	9.34792	11.3722	10.5494	2.35464	2.5437	3.45889	2.05504	10.7756	9.93181	12.187	11.3592	13.6758	9.64113	11.776	12.1786	15.3242	12.1868	11.0981	17.4673	13.1317	11.8102	14.1196	11.1887	-0.707058	0.000379985	-0.578344	0.0111893	0.931386	4.70838e-05	0.958497	1.32113e-05	-0.276787	0.28188	-0.126412	0.786075	-0.158046	0.786157	-0.405501	0.172207
AT1G04340	protein_coding	71.0119	72.4221	70.6895	75.6683	74.235	64.8449	73.2912	75.1086	66.9477	64.6539	60.2097	64.3643	64.2432	63.7173	64.9169	71.6839	68.9737	70.992	70.5716	72.9741	86.1775	71.599	70.4533	66.4481	61.6056	56.1681	64.9879	68.4776	74.9171	73.3359	72.9118	73.4844	0.0884123	0.480168	0.18545	0.142181	0.0415304	0.838338	0.178727	0.155797	0.174282	0.201409	-0.108316	0.656237	-0.0744669	0.822225	0.077245	0.8303
AT1G04347	lncRNA	1.50946	0.503547	0	0.45583	0.53672	1.30431	0.650188	0.217793	0.227045	1.06413	0.169935	0.705479	0.518603	0	0.584055	0.547906	0.440209	0	0.342976	0.585671	0.474502	0.493323	1.01972	0	0.492873	0.457293	0.21056	1.00837	0	0.469229	0.345535	0.755713	0.215941	0.442162	0.065224	NA	-0.014557	0.978469	0.159425	0.619484	-0.128944	0.764683	-0.110294	0.86526	-0.0597323	0.944609	0.0217728	0.989728
AT1G04350	protein_coding	2.61248	2.37077	2.44479	1.90429	2.3134	2.743	2.71625	1.86305	2.03253	2.57559	2.73829	2.17534	2.64799	2.79644	2.63362	3.30627	1.54712	1.83681	2.36531	2.15545	2.04523	1.53752	2.16383	1.4345	1.76489	2.18332	1.29852	2.15644	1.5076	1.49354	1.09982	1.25282	0.245886	0.245552	-0.0218734	0.940934	-0.0196276	0.963091	-0.210574	0.3756	0.0966329	0.795085	0.0905892	0.860369	0.420796	0.249132	0.364392	0.268533
AT1G04357	lncRNA	0	0	1.10258	0.490756	0.288922	0.150455	0.175001	0	0.549993	0.143208	0.137217	0.284825	0	0.315294	0	0.442416	0.473938	0.304306	0.184628	0.827591	1.02172	0.796683	0.137232	0.323474	0	0.184624	0.17002	0.203555	0	0.947216	0.279008	0.203404	-0.0425654	0.88824	0.0880566	NA	0.183441	0.605642	0.162617	0.567153	0.235625	0.442247	-0.110078	NA	0.062915	NA	0.105003	0.899885
AT1G04360	ATL1	22.2303	20.06	21.9518	17.1582	20.3714	17.1837	19.0694	17.2673	18.802	16.2308	17.7507	15.3938	20.4565	18.5563	19.4199	22.4287	25.0624	27.3077	23.9645	22.5968	21.3216	22.7476	21.5511	26.2319	22.321	19.4187	25.214	21.1727	22.187	27.7082	24.7124	24.8905	-0.214668	0.0838124	0.254171	0.0662447	0.156425	0.408427	0.0563953	0.73726	0.163536	0.298018	0.0594959	0.840984	-0.0293291	0.947187	-0.305303	0.0534936
AT1G04367	lncRNA	0	0.308432	0.139398	0.186136	0.109584	0	0	0	0.139069	0	0	0	0	0.119586	0	0	0.0898788	0	0.0700264	0.179367	0.193761	0.100723	0	0.163585	0.301894	0	0.128972	0.154411	0.171921	0	0	0	0.115698	NA	0.201098	NA	0.201466	NA	0.207495	NA	-0.0732121	NA	-0.0561181	NA	0.0543361	NA	-0.158612	NA
AT1G04370	ERF14	0.337168	0.0937309	0.127087	0.848488	0.499529	0.312153	0.484107	0.486484	0.380362	0.396156	0.284687	0.295467	0.772268	0	0.217434	0	1.55688	0.315676	0.191526	0.735869	0	0.734622	1.23378	2.23707	1.51378	0.766089	1.17582	0.70387	1.09717	0	0.192955	0	-0.200449	0.475682	0.0162976	NA	-0.0536281	0.912766	0.0884718	0.798189	-0.1611	0.692409	-0.184505	0.746672	0.220124	0.74415	-0.377847	0.376078
AT1G04380	protein_coding	0.265123	0.25796	0.449692	0.400312	0.0785584	0.327272	0.285499	0.14345	0.348936	0.311507	0.261166	0.542111	0.45544	0.257187	0.38469	0.240587	0.386594	0.124112	0.251003	0.0642924	0.381984	0.144413	0.223882	0.117271	0.216422	0.451796	0.369829	0.332082	0.18487	0.15453	0.227588	0.055306	0.356826	0.254392	-0.0463785	0.911225	0.339278	0.451652	0.0402925	0.928929	-0.321938	0.422076	-0.0438521	0.958647	0.101355	0.922838	0.081266	0.957489
AT1G04387	lncRNA	0	0	0	0	0	0	0.197507	0	0.206908	0.484874	0.154863	0	0	0	0	0.665749	0	0	0	0	0	0	0	0.121691	0	0	0	0	0	0	0	0	0	NA	-0.0250495	NA	-0.00608265	NA	-0.0198804	NA	0	NA	-0.00511492	NA	0	NA	0.022508	NA
AT1G04390	protein_coding	4.797	5.55311	3.8591	3.99989	4.73091	5.65634	5.29417	6.22407	2.5577	3.42802	2.74053	3.07436	3.44379	3.24118	3.27819	3.16192	5.88123	5.11687	5.38203	5.20869	3.00089	5.83035	6.67072	6.66638	4.09116	3.03665	3.09607	3.82632	2.3631	3.17156	3.76958	3.43516	-0.173253	0.325615	0.57896	0.000918612	-0.212103	0.394426	0.479575	0.00588928	0.576467	0.000390304	-0.056696	0.893337	0.676541	0.000310781	-0.175746	0.667833
AT1G04393	miRNA	0	0.170757	0.231524	0.154576	0.54602	0.758233	0.220484	0	0.230979	0.541283	0	0.717703	0.351726	0.397239	0.198058	0.1858	0.149279	0.383395	0.116306	0	0	0	0.172899	0.135849	0.250706	0.697824	0.642624	1.53876	0.285542	0.716039	0.703044	0	0.000691643	0.998197	-0.219226	NA	-0.231491	0.509165	-0.133349	0.651051	-0.479267	0.0580233	0.0699106	NA	-0.233886	NA	-0.259349	0.599048
AT1G04400	CRY2	74.342	80.2645	85.6841	70.0946	85.0939	96.9902	82.6432	88.5287	102.38	107.95	95.932	99.485	94.8791	114.745	92.804	91.8203	84.3614	97.0344	88.3259	90.0239	59.526	92.7315	85.2654	96.2863	105.666	118.259	117.692	114.434	92.2281	96.9568	96.8283	93.6653	-0.148864	0.144819	-0.361376	0.000325894	-0.149447	0.300489	-0.279054	0.00653626	-0.326031	0.000699098	0.0746033	0.735834	-0.096029	0.717953	-0.11352	0.593697
AT1G04403	lncRNA	0.188568	0	0	0	0	0	0	0	0	0.221558	0	0.440657	0	0	0	0	0.183309	0	0	0	0	0	0	0	0	0	0	0.629846	0	0	0.431656	0.314689	0.00542621	NA	-0.0314721	NA	0.0110488	NA	0.0135218	NA	-0.0277934	NA	0.0124801	NA	-0.0331537	NA	0.00910486	NA
AT1G04407	lncRNA	0	0	0	0	0.561303	0	0	0	0	0	0	0	0	0	0	0	0	0	0	0	0	0	0	0.418953	0	0	0	0	0	0	0	0	0	NA	0	NA	-0.0109552	NA	0	NA	0	NA	-0.0106388	NA	0	NA	0	NA
AT1G04410	MDH1	1442.09	1749.07	1822.47	1634.51	1952.73	1902.62	1840.71	1849.2	1781.79	1672.33	1658.83	1708.93	1856.38	1909.55	1883.17	1970.82	1573.6	1723.06	1641.31	1560.78	1635.36	1726.08	1575.35	1543.83	1520.85	1511.15	1667.55	1557.55	1740.68	1665.62	1778.75	1635.79	0.0918643	0.356593	-0.0212153	0.867316	-0.145608	0.265573	-0.136224	0.190125	0.0603201	0.683179	-0.0433786	0.849132	-0.0884254	0.718099	0.1734	0.197781
AT1G04413	lncRNA	0.34466	0	0	0.520406	0.408504	0	0.494865	0	0	0	0.194009	0	0.986787	0.222895	0	0.417018	0.167524	0	0	0.334321	0.541723	0	0	0	0	0	0.240389	0	0.320442	0	0.788971	0	0.0630042	NA	0.100406	NA	0.00193396	NA	-0.0894688	NA	0.0261412	NA	-0.0160063	NA	-0.0690825	NA	-0.0112608	NA
AT1G04417	lncRNA	0	0.191628	0.259822	0.173469	0.204252	0.212727	0.742298	0	0	0	0.388018	0.604067	0.394715	0	0	0.208509	0.502572	0.215127	0.130521	0	0.722297	0.187737	0	0.152452	0.281348	0.261038	0.480778	0	0	0	0	0.287591	-0.0399951	NA	-0.0803421	NA	-0.0983892	NA	0.000348589	NA	-0.0346806	NA	-0.0578531	NA	0.0807404	NA	0.00566635	NA
AT1G04420	protein_coding	8.34441	6.36518	6.44237	8.52127	7.97896	6.26983	6.13517	7.50304	9.64079	11.6988	11.0279	10.0796	7.29414	6.72597	6.55098	5.75533	6.07397	7.44768	6.50317	7.11653	6.54714	7.99254	7.12581	6.70433	9.87187	9.40347	10.684	10.1657	5.84666	7.08005	5.25981	6.18909	0.190773	0.18034	-0.469963	0.000668758	0.117707	0.60023	0.222526	0.157781	-0.531805	4.06982e-05	-0.103367	0.733781	0.101952	0.814054	0.128931	0.696102
AT1G04423	miRNA	1.62193	1.80355	4.27942	0.816323	0.961185	1.00107	4.07536	2.34021	1.82972	1.90569	1.82597	0.473778	1.39311	4.19568	2.61489	2.94365	1.5767	2.02473	1.84266	3.93318	1.27464	0.883468	0.913086	3.2284	2.64798	1.22841	2.26249	2.03156	0.753981	1.26048	2.78461	2.03005	-0.063903	0.862943	0.143164	NA	0.00697652	0.990947	-0.159592	0.669085	0.0816902	0.881014	0.18186	0.784283	0.156433	0.855868	-0.125377	0.911092
AT1G04425	ncRNA	30.0013	19.0202	14.7365	32.7958	17.377	17.2602	20.6609	20.5665	12.0473	17.7048	18.4924	18.0823	20.8326	19.4899	22.0612	19.2175	16.4958	14.913	18.7128	15.5382	18.0653	16.8593	18.4945	18.3743	14.6276	17.0674	14.0131	17.9106	18.6796	21.9439	20.5098	17.2177	0.556744	0.00159675	0.502361	0.0118803	0.355428	0.150268	0.279803	0.178025	0.0495271	0.894578	-0.150462	0.714356	-0.239476	0.591259	0.10391	0.881311
AT1G04427	lncRNA	0	0	0	0.205423	0.483754	0.755739	0.586025	0.883352	0.920877	0.239779	0.459495	0.476895	0.701138	0.263955	0.526418	0	0	0.764268	0.154565	0.593859	0	0.66696	0	0.180536	1.3327	0.927371	0.284671	1.02246	0.379471	0	2.33577	0	-0.188093	0.452658	-0.28771	NA	-0.366821	0.238383	-0.20048	0.456666	-0.258119	0.392636	0.0927186	NA	-0.126482	NA	-0.158502	0.816646
AT1G04430	protein_coding	85.6507	114.688	99.6912	84.9032	92.7863	101.78	86.2052	104.574	104.964	109.537	106.613	110.207	94.2817	103.215	96.0296	86.2666	113.355	121.974	120.195	123.03	83.7722	120.796	126.812	119.223	109.016	108.86	121.121	117.422	113.481	105.225	111.762	113.717	-0.247981	0.00844016	-0.146327	0.180107	0.0304534	0.865886	0.0741858	0.541464	0.0728646	0.62531	0.0524739	0.819422	0.083866	0.752062	-0.0287889	0.953061
AT1G04437	lncRNA	0	0	0	0	0.572223	0	0.346598	0.696599	0	0	0.543527	0.282054	0.276454	0	1.24538	0.292075	0	0	0	0.234155	0.252944	0	0	0.427104	0	0	0.336732	0	0	0	0	0	-0.0219084	NA	-0.101424	NA	-0.178916	NA	-0.199945	NA	-0.0263287	NA	-0.0624485	NA	-0.00299104	NA	0.053187	NA
AT1G04440	CKL13	83.1481	84.0901	84.1706	75.1097	72.9808	101.08	82.1184	95.6492	84.9416	99.4212	90.329	90.3766	98.2933	101.011	93.0801	93.3378	79.7518	80.3737	79.1588	80.9537	61.4418	82.6073	75.7421	87.1923	90.5551	104.476	86.1446	97.0237	73.1838	79.0001	85.3741	74.7999	0.0849865	0.360617	-0.143914	0.133436	-0.0709386	0.604235	-0.181044	0.0501473	-0.227639	0.00913201	0.0237179	0.921287	0.0153731	0.962962	0.00126115	0.998578
AT1G04445	protein_coding	0.578328	0.760015	0.396338	0.635072	0.560827	0.713896	0.301952	0.455151	0.869891	0.741282	0.769459	0.552875	1.08379	0.476014	0.542479	0.318064	1.07329	0.459424	1.03532	0.866967	0.661085	0.801859	0.532763	0.790684	1.11586	0.716748	1.02675	1.31707	1.07538	0.898892	1.56457	0.701917	-0.307419	0.314574	-0.158814	0.665582	0.128007	0.804441	0.0171321	0.969378	-0.141816	0.774003	0.187379	0.771082	-0.142454	0.876937	-0.290422	0.667088
AT1G04455	protein_coding	0	0.194876	0.264226	0.352818	0	0	0	0.505723	0	0	0	0	0.200702	0	0	0	0	0	0	0.169994	0	0	0	0	0	0	0	0	0.651746	0	0.401172	0	0.0640024	NA	0.074331	NA	0.0337395	NA	0.0562417	NA	0.00299742	NA	0.0167636	NA	-0.0618115	NA	0	NA
AT1G04467	lncRNA	0.131438	0	0	0.132307	0	0	0.18872	0	0	0	0	0	0	0	0.169525	0	0.255545	0	0	0	0	0	0.295979	0.116277	0.214588	0	0	0	0	0	0	0.219349	0.00709391	NA	0.0408873	NA	0.0165316	NA	0.0202318	NA	0.00342792	NA	-0.0235106	NA	-0.00459225	NA	-0.0303654	NA
AT1G04470	protein_coding	0	0	0	0	0	0	0	0	0	0.0403726	0	0	0	0	0	0	0	0	0	0	0	0	0	0	0	0	0	0	0	0	0	0	0	NA	-0.010432	NA	0	NA	0	NA	0	NA	0	NA	0	NA	0.00789048	NA
AT1G04473	lncRNA	0.780363	0.723123	0.784368	0.916439	0.462457	0.642193	0.186742	0.375317	0.78252	0.30563	0.292844	0.759832	0.446847	0.168223	0.838738	0.472096	0.505733	0.48708	0.394027	0.504635	0.54513	0.566753	0.146438	0.345175	1.27403	0	0.181426	0.217211	0.241843	0.202152	0	0	0.314393	0.291648	0.250056	NA	0.348336	0.398625	0.302192	0.35546	0.0556653	0.918222	0.053814	0.946949	0.285265	0.66721	0.120002	0.911092
AT1G04477	lncRNA	1.93871	1.07791	0.487166	2.11415	0.95743	2.39317	2.08771	0.699321	0.243009	1.5186	0.363767	0.566312	1.29516	1.04482	2.08374	0.586431	1.09938	2.01682	0.611819	1.56713	0.846442	0.704013	1.09142	0.428772	1.05506	1.22361	0.225365	1.34908	2.40331	1.25555	1.10949	2.42655	0.102842	0.777017	0.413855	0.21004	-0.0197687	0.975233	0.122869	0.758862	0.16817	0.730115	0.278143	0.664169	-0.212853	0.798866	-0.142843	0.894297
AT1G04480	RPL23A	448.159	353.406	332.496	446.182	384.202	320.301	358.579	346.4	267.119	333.959	260.85	319.935	320.67	281.239	311.788	342.076	333.605	314.777	258.775	331.051	491.821	339.571	341.607	329.697	312.358	279.634	315.945	297.846	354.498	353.681	320.656	320.045	0.381753	0.0108766	0.402645	0.0145768	0.179227	0.442821	0.356108	0.029233	0.0407329	0.891239	-0.322064	0.257465	-0.136292	0.746599	0.0198408	0.982484
AT1G04483	lncRNA	0	0.303903	0	0.275105	0.323924	0	0	0	0	0.321113	0	0	0	0	0	0	0	0	0	0.2651	0.286373	0	0	0	0	0	0	0	0	1.27436	0	0	0.0193437	NA	0.0121398	NA	0.0106225	NA	0.0271326	NA	0.00154961	NA	-0.00212838	NA	-0.0460013	NA	0.00875352	NA
AT1G04490	protein_coding	2.05887	1.93084	1.45858	1.52314	3.23405	2.66397	2.99175	3.40014	2.05212	2.18591	2.37372	1.53613	3.29534	4.01051	3.03938	2.37105	3.59296	3.74688	3.00601	3.32048	2.72919	3.1347	3.68666	2.85276	3.36133	3.3817	2.17994	3.10705	2.81364	3.73986	2.78238	3.02195	-0.801988	1.06289e-06	-0.179168	0.424589	-0.691058	0.000200949	-0.709928	6.22862e-05	0.176225	0.471337	0.0885261	0.828324	0.102341	0.850132	-0.446595	0.0537883
AT1G04500	protein_coding	0.0643891	0.0357997	0.0485396	0	0.0763162	0.0397413	0	0	0	0.0756541	0	0.075234	0	0	0	0	0	0	0	0.156144	0.0337347	0.0350728	0	0	0	0.0487668	0	0.0537673	0	0.0500397	0.0736974	0	-0.00503783	NA	-0.00371674	NA	0.0236732	NA	0.132981	NA	0.0484177	NA	0.0756504	NA	0.0351513	NA	0.0470966	NA
AT1G04510	PRP19A	64.8319	73.5348	69.7585	65.7714	72.4606	69.1985	66.4321	77.0569	69.0425	69.81	66.1272	66.2907	65.8791	60.2821	67.8623	61.7505	73.6375	73.3604	68.7187	68.6064	63.4991	74.3161	74.6794	68.2104	69.8726	60.8542	68.319	70.251	72.9191	69.5464	70.5876	70.5755	0.00517039	0.957469	0.0270191	0.783433	-0.02675	0.840972	0.150914	0.058771	0.0839367	0.395079	-0.0236195	0.902237	-0.0181196	0.944896	0.062088	0.763199
AT1G04517	snoRNA	3.69279	4.10631	6.68113	5.9475	4.37682	4.55843	8.4834	4.26253	4.4436	3.47108	3.32587	5.17771	4.22909	5.7316	0.952567	1.78722	1.43592	2.76592	0	2.1492	0.77389	3.21835	2.49468	1.9601	12.0578	4.47493	3.09072	2.4669	1.37332	2.29587	5.07196	1.23253	0.593896	0.0369247	0.138533	NA	-0.0180263	0.977077	0.285397	0.405091	-0.593947	0.0528953	-0.133752	0.849288	-0.220946	0.772349	-0.138585	0.896518
AT1G04520	CRRSP3	41.636	37.8565	32.2517	40.6773	36.2264	32.1652	34.1201	33.3748	31.6999	35.0759	32.3175	34.6963	37.1319	34.9814	34.0156	28.4656	34.2479	32.6763	32.0439	32.8312	30.6182	33.5126	35.1259	31.4466	31.8252	30.6058	30.2256	31.7631	36.9825	34.4161	35.3001	33.917	0.267323	0.00099695	0.201051	0.0323418	0.194219	0.0684595	0.235197	0.00851077	0.0877727	0.475637	-0.0302472	0.892298	-0.112251	0.581409	0.154045	0.268235
AT1G04523	lncRNA	0.498304	0.277052	1.50258	1.75559	0	0	0.357734	0.71898	0.749523	0.292742	0	2.03782	0.570672	0.322258	0.321348	0.602917	0.484407	0	0.188706	0.725033	0.522142	0	0.841579	0	0	0	0.695101	0.832206	0	0	0	0.415794	0.286839	NA	0.099367	NA	0.321064	NA	0.235199	NA	-0.021102	0.962552	0.00084196	NA	0.0793036	NA	0.16637	0.769102
AT1G04527	snoRNA	0	0	0	0.743437	0	0	0	0	0	0	0	0	0	0	0	0	0	0	0	0	0.77389	0	0	0	0	0	1.03024	0	0	1.14794	0	1.23253	0.00944115	NA	0.00578631	NA	0.00506309	NA	0.00619634	NA	-0.0129548	NA	-0.00797174	NA	-0.0221472	NA	-0.00929992	NA
AT1G04530	TPR4	39.6088	34.8551	34.4315	32.4537	31.5545	38.944	39.5113	36.2986	32.5135	40.3684	36.2048	36.4818	40.2329	41.8587	34.9674	38.1719	33.4389	33.3362	32.4351	35.8934	29.2616	33.3492	31.6713	34.2477	38.7463	44.582	35.2634	34.5365	31.9433	31.7626	32.0558	31.9973	0.121585	0.184903	-0.0295439	0.804719	-0.0159231	0.92936	-0.078489	0.470067	-0.171126	0.0868936	0.0274835	0.906651	0.0562821	0.838308	-0.0199977	0.968733
AT1G04540	protein_coding	4.23569	5.4997	5.46837	4.97854	4.59942	6.63748	3.64169	5.78212	5.37919	5.78135	5.16829	4.83056	5.66414	5.41291	5.75746	5.24767	6.21332	6.36411	6.45457	7.13473	3.85363	6.24459	5.54011	5.90114	6.2941	5.10977	5.48394	4.78654	5.37651	5.08546	5.63182	6.1798	-0.300145	0.0385915	-0.0537979	0.78826	-0.00728727	0.982115	-0.0737396	0.710607	0.260654	0.126542	0.230854	0.428517	0.199472	0.553244	0.014307	0.988934
AT1G04547	snoRNA	0	1.60433	0	0.726148	0	0	0	1.04085	0	0	0	0.842884	0.826147	0.93305	0.930414	0	0	0	0.546369	0.699741	0	0.785875	3.24889	0.638172	1.17774	0	1.00628	0	0	0	0	1.20387	0.0630116	NA	0.0764508	NA	0.0710626	NA	-0.00693467	NA	-0.0480342	NA	-0.166907	NA	-0.0191093	NA	-0.0614734	NA
AT1G04550	IAA12	21.5841	18.9723	21.8188	19.0781	18.5167	18.9297	21.6048	21.7109	17.9952	19.2255	20.828	20.752	18.9746	21.483	18.559	21.34	17.585	17.7576	19.8351	15.5928	15.5947	15.4967	16.294	17.0213	20.9417	21.6718	17.3195	16.4787	11.1613	18.2757	16.5637	15.4373	0.245212	0.0504049	0.0556651	0.734667	0.0426981	0.853768	0.0690522	0.675304	-0.0960857	0.625616	0.0888853	0.75474	0.173254	0.554541	0.0934611	0.808258
AT1G04555	protein_coding	15.275	14.0617	13.6859	15.3759	10.9072	13.0598	13.5726	13.3682	11.6762	9.78278	10.8535	9.36273	12.4747	9.31167	14.1299	12.3464	15.3358	12.4257	12.8967	15.7276	15.8745	14.39	10.9957	15.6175	12.469	13.4654	10.6538	13.3825	13.2704	15.6657	15.3336	12.9547	0.104029	0.54252	0.467556	0.00437809	0.219098	0.333101	0.30617	0.0669592	0.170224	0.418105	-0.0616587	0.872672	-0.0371319	0.946661	-0.193303	0.561622
AT1G04560	protein_coding	0	0	0.109399	0.0730395	0	0	0	0	0	0.0852547	0	0	0	0	0.0935855	0	0.0705364	0	0	0	0	0	0	0	0	0	0.101216	0	0	0	0	0	0.0130259	NA	0.00798336	NA	0.0162793	NA	0.00854907	NA	-0.00857988	NA	0.00758896	NA	-0.00267507	NA	-0.00353731	NA
AT1G04563	lncRNA	0.498304	1.38526	0	0	0.885911	0	0	0.35949	0.374761	0.292742	0.56099	1.16447	0.285336	0.966775	0	0	0.72661	0	1.13223	0.241678	0	0	0	0.220413	0.406768	0.377404	1.04265	0.416103	0	0	0	1.24738	-0.0268122	NA	-0.0489095	NA	0.0686536	NA	0.0792149	NA	0.00431886	0.991888	0.226994	NA	0.0914074	NA	0.0264162	0.98158
AT1G04567	lncRNA	0.313328	0.522621	0	0	0	0.193388	0.449877	0	0	0.184073	0	0.18305	0	0.202632	0.20206	0.189554	0	0	0.237312	0.607856	0	0.17067	0	0.138593	0	0	0.218536	0	0	0.243501	0	0	-0.00134563	NA	0.098155	NA	0.0489325	NA	0.0579854	NA	0.124743	NA	0.11673	NA	0.108416	NA	0.0252422	NA
AT1G04570	protein_coding	0.889138	0.765448	0.432436	0.548556	0.6459	0.708105	1.35899	0.827675	1.16483	0.606597	0.67809	0.770792	0.886876	0.927443	0.813843	0.694066	1.28257	1.36058	1.19479	0.779	0.571025	0.937382	0.516698	0.761204	1.21748	0.695135	1.40032	1.10172	1.17332	0.71328	0.525251	0.71798	-0.542676	0.0361072	-0.170094	0.608441	-0.258482	0.534332	-0.183849	0.58685	0.06344	0.901053	0.512865	0.292122	0.393062	0.474241	-0.309142	0.585008
AT1G04573	lncRNA	0	0	0.399726	0.266875	0	0	0	0	0	0	0.298475	0	0	0	0	0	0	0	0	0	0	0	0	0	0	0	0	0	0	0	0	0	0.0117017	NA	0.00418548	NA	0.00853485	NA	0.00935457	NA	0	NA	0	NA	0	NA	0.00301798	NA
AT1G04577	lncRNA	0	0	0	0.524779	0.308952	0	0.374268	0	0	0	1.17384	0	0.597048	0	0	0	0.253398	0	0	0	0.546275	1.70383	0	0.4612	0	0.789694	0.363614	0	0.484702	0.405154	0.596701	0	0.0398911	NA	-0.0664245	NA	-0.0143709	NA	-0.00354506	NA	-0.0980439	NA	-0.249984	NA	-0.119947	NA	0.00827169	NA
AT1G04580	AAO4	0.013475	0.0449518	0.0203162	0.0813841	0.015971	0.0998022	0.116085	0	0.0810735	0.0791624	0.0758506	0.0787228	0.0462958	0.0522865	0.0347592	0.0489117	0.0392976	0.0504642	0.102058	0.130707	0.0141196	0.0733984	0	0.131127	0.0659983	0.0612339	0.131577	0.0225043	0.175394	0.0628323	0.0925379	0	-0.248597	0.394534	-0.238581	NA	-0.107577	0.818993	-0.022244	0.957329	0.0680826	0.895363	0.156699	0.804278	0.0147261	0.990001	0.0580668	0.968733
AT1G04587	lncRNA	1.27915	1.18533	0.321429	1.2876	0.252683	0.526334	0	1.23042	0.641344	0.250491	0.960045	0.498199	0.976614	0.551494	1.37484	0	0.207246	0.79841	0.32294	1.03398	0	0.464504	0.240038	0.943003	0.34806	0.9688	0	0.356047	0	1.32545	0.488024	0.355783	0.253828	0.355188	0.23545	NA	0.289436	0.441674	0.176748	0.576737	0.0766093	0.868839	0.0846283	NA	-0.00259356	NA	0.0949871	0.92545
AT1G04590	protein_coding	34.3445	35.4173	29.4196	35.8926	33.6022	35.9685	39.7637	37.3707	31.9826	37.8343	30.932	36.4485	34.8229	35.3677	32.6721	35.6788	36.3638	30.2574	33.4017	33.0171	35.8958	31.4095	39.359	33.4019	36.7856	29.5573	35.031	32.7342	35.5514	34.8169	30.5462	35.8495	0.0793952	0.504986	-0.00586992	0.970734	-0.0808852	0.638431	0.0195768	0.900443	-0.00370081	0.987899	-0.116458	0.610377	-0.0616956	0.850691	0.0815644	0.798962
AT1G04593	lncRNA	0	0	0	0	0	0	0	0	0.204192	0	0	0	0	0	0	0	0	0	0	0	0	0	0	0	0	0	0	0	0	0	0	0	0	NA	-0.00555952	NA	0	NA	0	NA	0	NA	0	NA	0	NA	0.00301798	NA
AT1G04600	XI-A	0.387339	0.646071	0.356883	0.292424	0.395326	0.624234	0.509799	0.605447	0.420778	0.493031	0.520857	0.704011	0.542168	0.654074	0.513454	0.325456	0.690318	0.483533	0.562288	0.647072	0.236757	0.60951	0.884344	0.533028	0.614809	0.782299	0.390226	0.880484	0.62021	0.401359	0.541853	0.484805	-0.333832	0.212131	-0.250385	0.414968	-0.226736	0.580522	-0.157505	0.637324	-0.106051	0.818597	0.0465064	0.94995	0.154448	0.843117	-0.189498	0.805377
AT1G04603	lncRNA	0	0	0	0	0	0	0.18872	0.189646	0	0	0	0	0	0	0	0	0	0	0	0	0	0	0	0	0	0	0	0	0	0	0	0	0	NA	0	NA	-0.0109552	NA	0	NA	0	NA	0	NA	0	NA	0	NA
AT1G04607	lncRNA	0	0	0	0	0	0	0	0	0	0	0	0	0	0	0	0	0	0	0.22322	0	0	0	0	0	0	0	0	0	0	0	0	0	-0.00778832	NA	0	NA	0	NA	0	NA	0.00524678	NA	0.00885121	NA	0.00347002	NA	0	NA
AT1G04610	YUC3	8.07834	10.1496	11.0725	7.11085	9.78198	8.5906	9.23897	10.5962	6.10181	7.06739	8.07095	7.10987	7.56945	9.58928	10.5996	10.0282	9.21288	10.2592	8.02552	9.80347	8.53809	9.90539	9.7256	10.9518	8.1074	7.04537	7.95154	10.8048	9.55907	10.4906	11.1274	9.80468	0.019131	0.924746	0.334958	0.0490766	-0.0428633	0.882102	-0.00660551	0.977446	0.132456	0.563222	-0.107242	0.750898	-0.147114	0.72202	-0.183371	0.588359
AT1G04620	HCAR	2.31738	1.9249	2.02058	1.88302	1.42296	1.37861	1.88414	2.25595	2.72975	3.70697	3.55188	3.55589	2.04641	2.09453	1.90856	1.45262	1.92705	1.32446	1.62829	1.11039	1.31652	1.64249	1.76042	2.05008	2.59823	2.62213	2.76523	2.93763	1.76517	2.3868	1.72565	1.6774	0.432	0.0215774	-0.65793	0.000369905	0.240339	0.414249	0.154614	0.516062	-0.748904	3.21143e-05	-0.18352	0.661406	-0.318069	0.425818	0.341026	0.206496
AT1G04630	MEE4	120.58	107.322	103.706	131.436	119.722	104.028	116.217	109.699	103.461	111.345	103.968	104.499	105.19	98.5527	105.792	103.073	112.36	110.607	102.49	109.451	140.484	111.039	116.543	112.418	113.385	93.7213	97.2269	102.775	123.256	119.983	114.184	106.868	0.145763	0.232799	0.139294	0.301915	0.0703057	0.718508	0.213601	0.0959516	0.0983597	0.575239	-0.193279	0.414564	-0.112421	0.719537	0.104829	0.734529
AT1G04635	EMB1687	9.07051	10.2765	10.0632	11.7145	8.82368	7.49971	8.84614	9.38344	9.65333	7.9428	8.9592	8.99851	8.42784	10.0718	11.9196	8.28283	10.8972	9.50714	7.77728	10.0435	12.6427	10.4408	9.73098	7.72144	10.3381	6.99941	7.04257	6.57385	13.684	8.37914	7.44354	12.2811	0.148826	0.509948	0.196902	0.41411	0.24652	0.42537	0.128504	0.620189	0.260921	0.326208	-0.125469	0.78452	-0.138626	0.817479	0.212844	0.665082
AT1G04640	LIP2	9.15254	7.01892	8.63304	9.16762	8.17601	7.34648	8.54506	6.76552	8.00235	9.05862	9.99936	8.58688	8.05493	6.18146	6.5129	6.76442	6.61817	6.47258	6.24909	7.34728	8.03136	5.45201	5.88861	7.61818	7.65529	7.44413	8.74206	8.50864	6.53925	7.42821	6.0893	5.56789	0.378572	0.0144883	-0.0527983	0.803213	0.156708	0.528072	0.330019	0.0571915	-0.251926	0.194556	-0.0683239	0.866407	0.0233326	0.972702	0.179445	0.611641
AT1G04650	protein_coding	1.55595	3.86273	2.53684	1.91225	2.18726	3.28302	1.94829	2.94983	2.66694	3.20992	3.05526	3.04412	2.34135	2.71453	2.31016	2.05773	2.56782	2.84578	2.83653	3.19403	1.32705	2.71997	3.17783	2.929	2.77656	2.41169	2.85186	3.23308	2.28767	2.44652	2.52637	3.29107	-0.135169	0.579475	-0.230025	0.358054	-0.0352668	0.934997	0.100427	0.728567	0.0257177	0.955602	0.126732	0.79798	0.0801428	0.917066	0.120574	0.873335
AT1G04660	protein_coding	0.220622	0.343458	0.53221	0.577407	0.209191	0.653612	0.696894	0.572985	0.597326	0.311064	0.447076	0.412449	0.555857	0.627785	0.398371	0.320327	0.257363	0.881318	0.60155	0.64201	0.508588	0.624899	0.198723	0.624555	0.576304	0.401025	0.123101	0.368455	0.492286	0.342911	0.303019	0.294546	-0.248731	0.448648	-0.0329215	0.939012	-0.16095	0.751449	-0.0712998	0.869743	0.360425	0.348301	0.122511	0.872044	0.342856	0.633446	0.144615	0.896518
AT1G04670	protein_coding	0	0	0.12259	0.327385	0	0.100369	0	0	0	0.0955344	0	0.0950039	0.186235	0.210334	0	0.098379	0	0	0.123166	0	0.425994	0	0	0.0719303	0	0	0	0	0.151191	0.126378	0.186127	0.407075	0.119424	NA	0.0904185	NA	0.120691	NA	-0.0051841	NA	0.0296015	NA	-0.143828	NA	-0.217125	NA	0.0586072	NA
AT1G04677	lncRNA	0.723064	0.804032	0.218032	0	0	0.178512	0.207636	0.208655	0.217519	0.509739	0.32561	1.35176	0.828073	0.187045	0.186517	0.524917	0.281159	0	0	0.420823	0	0	0.162823	0.255864	0	0	0.201725	0	0.268902	0	0	0	0.228505	NA	-0.113448	NA	0.241235	NA	0.0148822	NA	0.0801019	0.829405	0.0581259	NA	0.0556194	NA	0.422055	0.129264
AT1G04680	protein_coding	115.403	151.21	152.21	114.269	135.362	153.089	118.882	155.072	121.211	104.032	127.934	114.778	123.77	127.444	140.973	126.529	113.813	131.889	123.903	122.677	116.442	130.315	146.034	114.635	112.762	105.165	109.197	112.652	131.99	131.575	133.524	125.348	0.168171	0.159319	0.193327	0.136179	-0.0408423	0.846277	0.0917713	0.524874	0.163449	0.257342	-0.0833559	0.749087	-0.10261	0.748226	0.138293	0.57025
AT1G04683	lncRNA	0	0.501716	0	0.681259	0.267384	0	0	1.95301	1.01799	0	0	0	0	0.583581	0.581932	0.818871	0.438608	0.281621	0	0.656484	0	0	0.254004	0	0	0	0.629382	0	0	1.05193	0	0	-0.00770437	NA	0.021258	NA	-0.0710218	NA	-0.0576583	NA	0.0555613	0.840835	0.0975784	NA	0.0178562	NA	0.0265989	0.974829
AT1G04690	KAB1	120.068	140.502	128.067	122.724	141.166	137.932	140.672	143.087	134.957	127.075	130.007	126.415	132.383	130.961	141.333	136.784	142.432	138.767	143.796	145.938	145.083	147.898	147.647	148.071	148.371	134.098	136.399	136.193	155.294	145.029	142.721	151.535	-0.0985649	0.180461	-0.00660865	0.950354	-0.105929	0.306737	-0.0278501	0.776773	0.0473232	0.679793	-0.0896127	0.548398	-0.0794687	0.658299	-0.0446331	0.852248
AT1G04697	lncRNA	0.0964835	0.107288	0	0	0.457422	0	0.138531	0	0	0.113364	0	0.112734	0	0.499175	0.124441	0	0	0	0.0730758	0.187178	0	0.210219	0	0.0853543	0.47256	0	0.134588	0.161135	0	0	0	0.32203	-0.0113752	NA	-0.00752345	NA	-0.116748	NA	-0.110582	NA	-0.12997	NA	-0.0116638	NA	-0.0296161	NA	-0.133822	NA
AT1G04700	protein_coding	2.95926	4.85202	4.30233	2.78124	3.06005	5.2185	3.33844	4.05194	3.42922	3.74309	4.14742	3.59882	4.87606	4.41343	3.77781	3.12383	5.25444	5.54127	5.05441	5.34555	2.65786	5.03312	4.55588	6.31773	3.50025	4.07089	3.53827	3.75708	5.24997	4.05982	4.73498	4.15744	-0.40212	0.0326829	0.00527517	0.986293	-0.036883	0.92401	-0.0576878	0.83342	0.457768	0.021973	0.147046	0.724356	0.178162	0.729315	0.0503726	0.961471
AT1G04703	lncRNA	0	0.171181	0	0	0	0	0	0	0	0	0.173308	0	0	0	0	0.186261	0.299299	0	0.23319	0.149324	0.322614	0	0	0	0.251328	0.233185	0.429479	0	0	0	0.352394	0	-0.0970262	NA	-0.00280335	NA	0.0271077	NA	-0.000972	NA	-0.0190571	NA	0.0686015	NA	0.0692501	NA	-0.11328	NA
AT1G04710	KAT1	16.6971	16.6276	14.1535	14.8278	14.5566	14.1987	14.4908	18.363	12.8923	16.1306	16.4165	16.2144	16.2749	15.5014	13.304	15.0396	14.464	13.4789	13.6298	14.2526	13.6467	15.4411	16.5019	15.2963	18.0521	15.681	13.1984	15.7397	14.8339	14.0142	12.9104	14.0562	0.212399	0.0383351	0.0255882	0.85775	0.0515445	0.778217	0.104162	0.406132	-0.150712	0.250502	-0.160634	0.440556	-0.0249607	0.948795	0.0360983	0.942754
AT1G04717	lncRNA	0	0	0	0	0	0	0	0	0	0	0	0	0.538247	0	0	0	0	0	0	0	0	0	0	0	0	0	0	0	0	0	0	0.392169	0	NA	0	NA	0	NA	-0.0101354	NA	0	NA	0	NA	-0.0111475	NA	0	NA
AT1G04720	tRNA	0	0	0	1.6653	0	0	0	0	0	0	0	0	0	0	0	0	0	0	0	0	0	0	0	0	0	0	0	0	0	0	0	0	0.0117017	NA	0.00905798	NA	0.00853485	NA	0.00935457	NA	0	NA	0	NA	0	NA	0	NA
AT1G04723	lncRNA	0	0	0	0.112116	0	0	0	0	0	0	0	0	0	0	0.143655	0.134763	0.108274	0	0.0843585	0.108039	0	0.242676	0.125406	0	0	0	0	0.186014	0	0.173118	0	0	-0.0404205	NA	0.0226985	NA	0.0198615	NA	-0.0285417	NA	0.0266374	NA	-0.00759053	NA	0.0170018	NA	-0.0364817	NA
AT1G04730	CTF18	7.44771	7.03204	5.4565	7.19014	6.29876	6.84226	5.66125	7.64035	5.44365	6.80362	7.09798	6.56554	7.24229	7.39107	7.02624	4.79372	6.18455	6.2299	6.93923	6.5037	3.29325	7.36652	7.63494	7.33006	6.43723	5.22236	5.79237	7.09394	6.69416	5.92119	6.84567	6.54828	0.117932	0.52696	0.0739647	0.732651	0.065986	0.824703	0.0897952	0.67962	0.0780257	0.791443	-0.00712342	0.989376	-0.0242862	0.970747	0.121993	0.809681
AT1G04737	lncRNA	0	0	0	0.124648	0.293535	0.152857	0	0	0	0.436483	0.139408	0	0	0.160164	0	0	0	0	0.187576	0.360346	0.389262	0	0	0.109547	0	0.187572	0	0.413611	0	0	0	0	-0.0839962	NA	-0.0886954	NA	-0.0658237	NA	-0.00366217	NA	0.00107136	NA	0.00333219	NA	0.0917723	NA	0.00577051	NA
AT1G04747	lncRNA	0	0	0	0	0	0	0	0	0.466578	0	0	0	0	0	0	0	0	0	0	0	0	0	0.698511	0	0	0	0	0	0	0	0	0	0	NA	-0.00555952	NA	0	NA	0	NA	0	NA	-0.0106388	NA	0	NA	0.00301798	NA
AT1G04750	VAMP721	142.355	112.189	121.513	141.579	142.11	126.218	132.064	124.424	120.022	122.388	113.348	112.556	120.328	125.542	123.167	131.255	135.204	138.681	139.935	134.167	155.257	141.542	133.078	132.988	129.022	120.236	127.77	130.297	139.376	140.96	141.935	135.255	-0.0220282	0.867442	0.153771	0.184527	0.00936846	0.965696	0.100672	0.415036	0.115045	0.404107	-0.0896039	0.690253	-0.0444937	0.896537	-0.0607542	0.864926
AT1G04760	VAMP726	5.19495	4.8696	5.89049	6.26648	6.00458	6.14772	5.67126	6.07078	6.26409	7.01183	5.41346	6.52141	6.19525	5.66416	6.36802	7.4284	5.59264	5.46676	6.40594	5.0391	6.61314	5.75293	6.13916	4.82361	5.88787	4.68242	4.37192	6.5249	4.39083	5.93908	4.52089	6.16181	0.0315373	0.886375	-0.152431	0.454279	-0.068754	0.82311	-0.142435	0.4961	0.0784318	0.798505	-0.0853384	0.831822	0.0612198	0.923015	0.2624	0.389032
AT1G04770	protein_coding	23.337	17.2465	14.7151	18.7249	15.4621	16.044	17.0659	14.2217	13.5177	14.0222	13.9251	15.2993	15.5488	16.2484	18.9445	17.772	14.7484	13.3902	14.5647	13.5915	8.65744	10.0536	12.5667	14.4901	13.2523	15.7355	12.1318	14.2019	9.97263	13.2174	12.277	13.1432	0.430433	0.00101495	0.377516	0.0110942	0.256638	0.169835	0.160457	0.319742	0.0323448	0.909277	0.245747	0.377432	0.175126	0.614323	0.0852614	0.864519
AT1G04778	protein_coding	5.12113	3.01	3.75026	3.97669	2.60132	4.15419	5.14706	3.69452	3.74143	4.72771	2.96504	3.93213	2.26216	3.78502	2.35895	3.27516	2.77363	2.73983	3.04755	2.90954	2.83638	2.07219	2.38878	3.36545	4.18041	2.43799	2.04104	4.27634	2.5847	2.04679	3.01447	3.17435	0.425449	0.072492	0.055629	0.863608	0.0601572	0.895149	0.404024	0.126331	-0.117383	0.781734	0.0416064	0.95199	0.0453374	0.961193	0.252436	0.652159
AT1G04780	protein_coding	26.6722	37.6684	32.5792	22.8379	34.0321	47.2184	35.3936	42.7035	39.2038	38.0721	39.0203	38.9385	45.5377	51.6333	45.8678	38.2084	52.8679	46.1833	47.4782	49.0788	28.9353	44.6649	49.72	52.209	43.1929	45.753	44.9264	40.8407	43.5744	41.7615	47.3533	48.3437	-0.611423	1.77156e-06	-0.340872	0.0241998	-0.355469	0.0289161	-0.508769	0.000204798	0.159305	0.388963	0.121115	0.691586	0.0858815	0.836773	-0.111246	0.77939
AT1G04783	lncRNA	0	0.457618	0	0.207127	0	0	0	0	0	0	0	0	0	0	0	0	0	0	0.0779232	0	0	0.112082	0.579196	0	0	0	0	0.171824	0.191309	0	0	0	0.0796206	NA	0.087252	NA	0.0855763	NA	0.0880589	NA	-0.0139174	NA	-0.0770649	NA	-0.019609	NA	-0.0215489	NA
AT1G04790	protein_coding	15.2222	17.1775	15.5043	14.0061	15.2888	16.0902	15.7688	18.9373	16.0105	18.0178	15.563	16.3368	16.9422	16.2468	16.2009	16.1805	16.1788	16.6941	17.4731	15.8374	10.0428	17.5412	18.7895	17.6559	19.2556	16.5675	18.4971	17.2494	14.5509	17.6309	16.2612	15.3925	-0.0381513	0.787569	-0.074864	0.601377	-0.0591414	0.767566	-0.028238	0.867604	-0.10101	0.551178	0.019896	0.95199	0.0296607	0.942524	-0.0642975	0.875815
AT1G04793	lncRNA	0	0	0.275917	0	0	0	0	0	0	0	0	0	0.209583	0.236703	0	0	0	0	0	0	0	0	0.20605	0	0	0	0	0	0	0.284444	0	0	0.00926262	NA	0.00567689	NA	0.00496735	NA	-0.00713827	NA	0	NA	-0.00782099	NA	-0.0151196	NA	0	NA
AT1G04797	lncRNA	0.530247	0.73703	0	1.20094	0.47135	0	0.761331	0.191267	0	0.623015	0.447713	0.154889	0.151813	0.514374	0.170974	0.320783	0.386594	0	0.301203	0.385755	0	0.288826	0.597018	0.703626	0	0.803193	0.554744	0.221388	0	0.20604	0	0.663671	0.29135	0.250803	0.246286	NA	0.217479	0.557765	0.27462	0.323011	-0.101884	0.807981	-0.106942	NA	0.0102989	NA	-0.0568198	0.964074
AT1G04800	protein_coding	0	0.0671723	0	0.060807	0.0715975	0.149136	0	0	0	0	0.068007	0.0705823	0.0691808	0	0.077912	0	0.117446	0.0754097	0	0	0	0.0658084	0	0	0.0986225	0	0	0.100886	0.112326	0	0	0	-0.0256633	NA	-0.00589041	NA	-0.0520436	NA	-0.00300695	NA	0.00255704	NA	0.0743665	NA	0.0299634	NA	-0.0172158	NA
AT1G04810	RPN2B	45.9647	74.1072	66.6324	48.5955	63.277	72.68	60.3433	72.8613	75.4131	72.7018	76.1871	72.4247	70.9659	73.2343	71.0473	59.4824	98.9694	95.2346	92.1424	95.3033	46.6875	99.676	91.264	97.1753	77.0771	70.9111	85.7339	84.8785	86.8132	71.7515	88.3097	88.5529	-0.589311	5.35005e-05	-0.295995	0.0873595	-0.146833	0.548751	-0.151876	0.419757	0.247493	0.18174	0.154978	0.647759	0.153038	0.712589	-0.0458232	0.953149
AT1G04817	lncRNA	0.849847	0.472507	0	0.427731	0.335756	0.174844	0	0	0	0.166422	0.797297	0.165498	0.324423	0.549605	0	0.342754	0	0.884084	0.107278	0.137392	0	0	0.797387	0.250606	0	0	0	0.473103	0.526754	0.440304	0	0.472752	0.130707	NA	0.107784	NA	0.217063	NA	0.10486	NA	0.0973615	0.775895	0.00418186	NA	-0.0642272	NA	0.120284	0.852248
AT1G04820	TUBA4	669.711	796.681	765.608	725.495	782.723	708.272	695.026	769.739	759.686	665.539	710.197	698.327	709.225	662.864	731.71	669.133	726.764	800.588	779.886	732.269	733.346	836.878	819.855	724.921	682.481	620.483	701.673	703.925	827.062	772.88	834.148	814.552	0.020157	0.857355	0.0734813	0.486846	0.0320184	0.839784	0.146316	0.132246	0.17013	0.0801545	-0.0781301	0.683993	-0.114126	0.564772	0.116805	0.488278
AT1G04827	lncRNA	0.232646	0.258697	0.584599	0.85867	0.459566	0.382908	0.334034	0.223783	0.116644	0.637812	0.785736	0.45305	0.355243	0.401212	0.900176	0.750632	0.376929	0.387229	0.352408	0.752221	0.162517	0.591371	0.261942	0.548828	0.126607	0.704802	0.324525	0.777072	0.288398	0.843733	0.355037	0.388248	0.0459057	0.906001	-0.026635	NA	0.168178	0.727791	-0.110508	0.783224	-0.0166297	0.979448	0.0800803	0.921587	-0.0272541	0.983177	0.0559111	0.973535
AT1G04830	protein_coding	19.6939	16.6109	15.3059	18.8727	17.4884	18.214	19.3034	18.0346	17.3792	19.0202	18.8766	19.0214	20.564	19.3212	20.8788	17.9635	20.9228	17.4301	18.3102	19.3692	14.5347	18.4323	17.437	18.7168	17.6689	18.102	18.1585	18.4308	16.326	18.6693	21.215	18.6715	-0.0441871	0.664329	-0.0562345	0.606167	-0.0130182	0.942141	-0.0955531	0.355908	0.0768702	0.555742	0.095978	0.604703	0.00679653	0.986365	0.0889176	0.679875
AT1G04837	lncRNA	0	0.0554996	0	0	0	0	0	0	0	0.0586426	0	0.058317	0	0	0	0	0.0485186	0.0623055	0	0	0	0	0	0	0	0	0	0	0	0	0	0	-0.00361353	NA	-0.00688983	NA	0.00453869	NA	0.00555456	NA	0.00650225	NA	0.0109692	NA	0.00430035	NA	0.00977855	NA
AT1G04840	PCMP-H64	1.30826	1.70997	0.865112	1.22449	1.52339	1.52993	1.41704	2.48371	1.93329	1.69894	1.75706	1.68951	2.07652	2.46397	1.92416	1.41629	2.00806	1.37529	1.33853	1.40259	0.745545	1.3252	1.67973	1.03552	1.38644	1.32112	2.01703	1.14994	1.28034	0.927522	1.47111	1.49381	-0.156532	0.543339	-0.365603	0.153236	-0.324046	0.335687	-0.458596	0.062413	0.0441864	0.923401	0.268545	0.583403	0.181273	0.78172	0.253257	0.619284
AT1G04850	protein_coding	123.387	152.59	141.096	127.586	120.132	157.794	137.514	158.932	137.107	148.607	144.62	147.501	156.053	175.042	147.334	147.73	162.457	162.535	158.512	170.664	142.908	172.445	160.046	171.844	153.08	155.622	146.285	150.678	159.84	163.463	158.985	163.539	-0.200971	0.00724263	-0.0699115	0.448919	-0.0400564	0.763262	-0.141654	0.0941747	0.115904	0.214681	-0.0258244	0.897658	-0.00342628	0.992505	-0.0151548	0.973264
AT1G04853	lncRNA	0.173293	0.385397	0	0	0	0	0	0	0	0	0	0	0	0	0	0	0	0	0.131251	0	0.181583	0	0	0	0	0	0	0.289412	0	0	0	0	0.0160076	NA	0.0190565	NA	0.0183409	NA	0.0194623	NA	-0.00615345	NA	-0.00122268	NA	-0.00191855	NA	-0.00920239	NA
AT1G04860	UBP2	15.7894	26.0052	22.3093	15.8392	20.9171	28.3338	22.7223	26.1665	23.7496	24.7216	26.2268	25.3012	24.6335	29.8983	25.7875	22.1172	26.453	27.5723	27.1293	28.7411	13.2925	26.2438	27.1846	25.7493	26.1904	26.2678	28.6201	27.4243	24.8636	22.8024	23.9996	25.7778	-0.370221	0.0152072	-0.286523	0.0974397	-0.241422	0.279622	-0.277461	0.106195	0.0229822	0.944417	0.209039	0.520043	0.140671	0.740564	-0.0607154	0.927809
AT1G04863	lncRNA	0	0.145848	0	0	0	0	0	0	0	0	0	0	0	0	0	0	0	0	0	0	0.137435	0	0	0	0	0	0	0	0	0	0	0	0.00682918	NA	0.00418548	NA	0.00366235	NA	0.00448207	NA	0	NA	-0.00576629	NA	0	NA	0	NA
AT1G04870	PRMT10	67.6857	76.5804	67.8797	69.4003	68.6467	71.5891	67.7655	76.8513	63.9894	63.7475	63.6579	69.0107	69.4319	66.918	70.3704	69.5696	75.256	67.8246	69.9903	74.3154	73.0826	73.4044	81.9225	76.3499	71.8217	62.4757	71.7974	70.1563	78.6088	66.8344	69.61	70.55	0.0290976	0.752176	0.124032	0.14802	0.015352	0.920342	0.0803826	0.37658	0.0626596	0.587216	-0.127331	0.404794	-0.012574	0.967087	-0.0322745	0.920646
AT1G04877	lncRNA	3.49225	2.74116	0.929164	2.48141	2.19131	4.0573	2.35962	2.66761	0	2.41367	1.61888	1.92021	0.705781	3.18844	1.05981	1.24277	1.19819	3.07732	1.86706	1.79338	3.01356	1.11896	1.38777	1.45385	2.68306	3.11171	1.43278	2.05847	1.52793	0.95788	0.940496	1.02847	0.200656	0.553015	0.33617	0.329473	-0.0834623	0.881719	0.354499	0.306538	-0.109017	0.841843	0.0468856	0.955656	0.274542	0.727408	-0.244531	0.76657
AT1G04880	HMGB15	0.596865	0.780826	0.635218	0.8482	0.873879	0.823457	0.70575	0.962506	0.686532	0.660036	0.592897	0.656371	1.04542	0.817409	0.769816	0.509767	0.819133	0.657435	0.930713	0.919524	0.662208	1.30045	0.553432	0.590138	0.630526	0.691373	1.37132	0.351815	0.652853	0.927703	0.562594	0.937478	-0.116523	0.72165	0.107917	0.767865	-0.136256	0.776472	-0.0505178	0.900637	0.0823486	0.875183	0.0562094	0.942069	0.0571043	0.954416	-0.142091	0.891179
AT1G04893	lncRNA	0.179303	0.199381	0.811005	0.180488	0	0.221334	0	0.258708	0	0	0.403718	0	1.23206	0.695743	0.462518	0.433891	0.174302	0	0.135803	0	0.751523	0.195333	0.201882	0.475862	0.878197	0.2716	0	0	0.333408	1.67214	0	0	0.193987	NA	0.153336	NA	0.142502	NA	-0.22415	NA	-0.158782	0.611552	-0.258083	NA	-0.301176	NA	-0.118131	0.864698
AT1G04900	protein_coding	20.8943	18.4997	17.747	19.4837	20.0153	21.0665	20.2398	19.2035	16.6289	20.262	18.6893	18.1429	21.4703	19.4359	20.7653	20.6056	16.1032	16.302	17.5323	17.8034	17.8075	18.0461	20.5042	17.1548	17.6402	18.1552	18.416	18.1048	17.0311	18.0174	18.9189	17.7331	0.232418	0.00583535	0.0687557	0.520692	-0.0380963	0.807998	-0.0444992	0.699749	-0.0847264	0.512794	-0.153527	0.3684	-0.0971251	0.683425	0.0789362	0.748386
AT1G04907	snRNA	5.04066	0.862325	1.7538	5.46426	5.05523	2.87181	6.68068	2.79728	2.91611	5.01138	2.61912	3.17135	2.66432	2.50757	4.00078	4.2223	3.39236	2.90422	4.99244	4.51333	5.68809	2.11204	4.80226	3.43018	3.7982	6.46069	2.70438	3.88536	4.32597	4.21866	4.43796	3.2354	-0.0933795	0.800333	-0.00295815	0.995513	-0.167332	0.739372	0.0336677	0.942221	-0.0269571	0.967379	-0.0266151	0.976058	-0.00990699	0.993757	-0.117378	0.925472
AT1G04910	OFUT1	36.6553	36.9438	34.6132	32.6091	33.5569	36.7387	38.1875	37.7773	33.3302	38.028	35.8375	36.2958	40.2169	40.9439	38.2716	33.8268	38.509	39.8493	38.8315	40.8646	31.0619	42.4785	42.0372	40.3573	36.4666	35.4922	38.4623	36.5623	39.0031	37.0164	43.2749	40.3862	-0.106589	0.125589	-0.0152508	0.873973	-0.0221122	0.8648	-0.0655071	0.433377	0.108206	0.192765	-0.0179279	0.923608	-0.0322304	0.886487	0.0168677	0.966497
AT1G04913	lncRNA	0.85768	0	0	0.431673	0	0	0	0.825005	0	1.00773	0	0	0.327413	0.18489	0	0	0.13896	0	0.108267	0.83195	0.29957	0.155726	0	0.252916	0.233376	0.216529	0.199401	0.238732	0	0.222181	0	0.238555	0.0422158	NA	0.0500514	NA	0.0850855	NA	0.129412	NA	0.0310161	0.928395	0.0511422	NA	0.0821388	NA	0.0231804	0.981924
AT1G04920	SPS3	0.0513283	0.0570761	0.0515918	0.034445	0.0405574	0.105601	0.0982634	0.0740593	0.231616	0.0804112	0.0770471	0.0799647	0.117565	0.0663891	0.0220672	0.0207014	0.182955	0.213585	0.142544	0.0829809	0.0358559	0.130473	0.134848	0.166495	0.167598	0.0518332	0	0.0285741	0.127258	0.132966	0.156663	0.114212	-0.605202	0.0351831	-0.401677	NA	-0.199807	0.666986	-0.0520994	0.900517	0.516468	0.112455	0.181771	0.788809	0.145357	0.873537	0.312943	0.61329
AT1G04923	lncRNA	0	0	0	0	0	0.258285	0	0.603798	0	0	0	0	0.239624	0	0	0.253164	0.101701	0	0	0	0	0	0	0	0	0	0	0	0	0	0	0.349183	-0.00360306	NA	0	NA	-0.0302582	NA	-0.0196935	NA	0.00124849	NA	0.004344	NA	-0.0102733	NA	0	NA
AT1G04927	lncRNA	0	0	0.686082	0.152686	0	0.187241	0	0.437717	0.456311	0.178222	0.512298	0.531697	0.347426	0.392383	0.195637	0.183529	0	0.378708	0	0.147134	0	0.165245	0	0	0.247641	0.229764	0	0	0.282052	0.471524	0	0	0.0773948	NA	-0.194935	NA	0.0368112	NA	-0.0726846	NA	-0.0131646	0.974763	0.0778583	NA	-0.0809112	NA	0.259165	0.455499
AT1G04930	protein_coding	7.71912	8.08394	7.88189	6.82455	7.50313	5.79781	5.68818	7.42504	5.95893	6.33433	7.17284	6.49004	8.79338	6.23344	8.955	7.11593	7.74206	7.59672	7.0528	7.17062	7.44646	8.76517	7.40357	8.12945	7.26801	7.11453	7.23541	5.45673	9.18923	9.52205	8.97526	8.17902	0.0965921	0.540655	0.22389	0.165755	0.216447	0.301316	0.0202324	0.924639	0.116978	0.594021	-0.140408	0.638504	-0.283432	0.223437	-0.0103198	0.992523
AT1G04940	TIC20-I	1.81249	0.748596	0.93692	1.92872	0.85929	1.02279	1.04095	0.224156	1.01261	0.91268	0.991098	0.847105	0.948897	0.0669802	0.935074	1.00251	0.553752	1.5515	0.784436	1.00464	2.27903	1.1283	0.757983	0.962052	1.01454	0.470652	1.01132	1.38377	0.674051	0.885386	1.30398	0.518528	0.30745	0.335855	0.301068	0.389763	0.425969	0.326314	0.480206	0.146422	-0.000687233	0.999144	-0.268664	0.677885	0.082622	0.939303	0.00569489	0.99837
AT1G04945	protein_coding	7.17614	7.87676	7.85283	6.92063	6.74945	7.82961	6.58097	7.91589	6.30228	6.88129	7.03645	7.92499	7.87368	7.66494	7.46414	6.52602	7.58359	8.98718	7.62674	8.51021	7.47092	7.21246	6.35958	6.34838	8.99474	5.78569	7.84673	6.95886	6.75798	6.76425	6.51785	6.91506	-0.0703808	0.638322	0.0874054	0.588679	0.0627943	0.783017	0.0643551	0.709862	0.141393	0.42534	0.193519	0.455008	0.238819	0.309978	-0.0163931	0.983803
AT1G04950	TAF6	16.4877	17.5749	17.0605	13.7689	13.9406	18.0192	12.9297	17.3495	19.8636	16.7194	18.9165	17.5161	17.5893	16.4356	16.3214	15.5654	15.5685	16.2561	16.4845	17.3428	13.2324	19.0772	18.623	16.4672	18.8597	18.1346	18.2016	16.7056	16.8913	17.0573	17.7894	17.1313	0.0375126	0.774158	-0.15429	0.202477	0.0867921	0.616118	0.0284572	0.854925	-0.120874	0.401903	-0.071168	0.766233	-0.0864087	0.775937	0.0709281	0.838749
AT1G04960	protein_coding	38.462	30.3648	32.6818	32.7652	31.6561	33.4908	37.9443	34.0688	29.7466	34.2344	28.9198	31.1661	36.3908	37.4586	38.442	34.5299	42.931	38.657	39.1786	39.322	34.2548	33.0068	36.7283	42.7108	38.3195	39.7642	35.8825	33.6158	34.0908	38.2315	39.6321	36.7033	-0.189954	0.0357836	0.125144	0.237887	0.00237926	0.990543	-0.0710294	0.537883	0.120871	0.300518	0.0798213	0.68756	0.0851606	0.735898	-0.194226	0.132539
AT1G04970	protein_coding	39.3628	40.4572	41.5565	36.6534	40.4736	50.2451	44.4523	43.1657	40.2485	48.4201	42.2011	45.2963	51.2219	50.2574	50.077	50.4027	56.7747	52.9324	52.517	54.397	40.9024	49.4716	46.3996	58.8896	50.7886	54.5246	47.2188	51.7053	47.5399	57.6151	54.8415	50.6226	-0.3888	5.23706e-07	-0.141111	0.141997	-0.140329	0.247294	-0.294047	0.000530614	0.0904969	0.433691	0.104981	0.555782	0.0189801	0.9516	-0.157193	0.220587
AT1G04973	lncRNA	0.683624	0.285066	1.41721	1.11823	0.202564	0.843874	1.10424	0.246592	0.257068	0.702823	0.384811	0.299537	0.685042	0.442107	0.661286	0.103393	0.16614	0.213349	0.45305	0.414447	0.179082	0.651649	0.577282	0.377981	0.279023	0.776641	0.715207	0.285426	0.794484	0.265638	1.95613	0.99825	0.555747	0.0541507	0.417689	NA	0.248257	0.584876	0.373384	0.259042	-0.23215	0.586129	-0.156778	0.818471	-0.573263	0.204619	-0.0940926	0.942823
AT1G04980	PDIL2-2	49.2366	49.4944	45.9543	52.2966	51.0348	52.1875	48.8394	51.764	53.0113	52.997	46.8834	50.7894	59.8394	60.2178	55.0557	45.119	47.8996	52.9623	51.0466	48.3732	48.9793	48.8949	50.576	45.9606	53.954	46.6768	59.8045	50.1578	62.0046	48.5893	54.3524	49.3752	0.0348395	0.79183	-0.0320288	0.824554	-0.016587	0.939063	-0.0979692	0.450009	-0.0645957	0.715363	-0.00437257	0.989859	-0.114758	0.676826	0.00227263	0.99837
AT1G04985	protein_coding	20.8161	15.0521	15.3836	17.8635	16.2516	15.8793	16.3711	16.578	13.7203	17.4503	15.305	14.4498	18.2811	15.8821	15.5355	15.14	18.985	13.9052	16.6295	17.7527	14.7659	16.2115	15.175	18.027	15.8467	17.4484	14.6001	16.7963	13.1016	16.4952	15.5266	13.6612	0.0946571	0.453072	0.189898	0.141829	0.115571	0.518619	0.144059	0.280496	0.0638343	0.746968	0.0248904	0.938937	0.1675	0.504561	-0.0314066	0.959957
AT1G04990	protein_coding	34.1161	34.6696	30.8461	29.4926	28.0445	34.5336	30.6293	29.634	32.2464	31.1287	32.1505	30.7084	32.8267	28.9612	29.801	25.0424	40.9862	42.126	38.5684	35.9166	27.345	42.4715	38.6207	42.1689	34.6548	33.6765	35.8491	34.3892	37.5508	32.6221	41.3806	38.5156	-0.222711	0.024505	0.0437072	0.741473	0.100136	0.527122	0.196533	0.076612	0.186447	0.101768	0.0315053	0.904529	0.0509063	0.874925	-0.0799704	0.786281
AT1G05000	protein_coding	27.7032	20.276	20.9644	24.0435	29.1949	30.9327	34.8464	27.5401	18.028	19.8707	18.6313	21.0312	31.8974	26.9221	32.0723	29.1841	9.74392	11.3413	11.4198	10.1158	14.0114	13.1964	14.5513	12.4331	10.0276	13.0187	10.7692	11.5399	11.1433	10.9719	12.2536	11.1042	1.13238	1.81844e-27	0.264626	0.0423077	-0.351991	0.00635833	-0.301707	0.014712	-0.081208	0.688072	-0.375447	0.0279458	-0.109982	0.750294	0.786551	4.67535e-12
AT1G05007	lncRNA	0	0	0	0	0	0.268707	0	0	0	0	0	0	0	0	0	0	0	0	0	0	0	0	0	0	0	0	0	0	0	0	0	0	0	NA	0	NA	-0.00608265	NA	0	NA	0	NA	0	NA	0	NA	0	NA
AT1G05010	ACO4	55.06	49.8558	55.363	47.827	56.1699	57.5488	51.9074	51.1085	48.6413	48.1502	49.0136	47.7406	61.2905	68.1194	66.4093	63.5263	84.1324	70.2533	74.9529	79.6204	53.3149	57.1977	50.8008	72.2917	70.8136	63.7349	68.1453	59.8347	62.4704	61.6146	54.7997	55.9307	-0.496803	5.59893e-08	0.113381	0.342872	-0.029292	0.879378	-0.255243	0.0167336	0.234247	0.0273065	0.349445	0.00569818	0.361484	0.0016939	-0.375937	0.000412552
AT1G05013	lncRNA	0	0	0.754322	0	0	0.617593	0	0	0	0.293922	0	0	0	0	0	0	0	0.312281	0	0	0	0	0	0.221302	0	0.757852	0	0	0	0	0	0	0.0147981	NA	0.00930284	NA	-0.00268974	NA	0.0207919	NA	-0.0204471	NA	-0.00160586	NA	-0.00273648	NA	-0.0149518	NA
AT1G05017	lncRNA	0.279454	0	0	0	0	0	0	0	0	0	0	0	0	0	0	0	1.08664	0	0	0.271071	0	0.608876	0	0.24722	0	0	0	0	0	0	0	0.466364	-0.03827	NA	0.00894587	NA	0.00782774	NA	0.00957978	NA	0.0432521	NA	0.0198603	NA	0.0290402	NA	0	NA
AT1G05020	AP180	0.404239	0.475948	0.609471	0.622333	0.563669	0.763174	0.580409	0.51464	0.357668	0.642596	0.588943	0.555676	0.816964	0.861167	0.460036	0.748043	0.947741	0.742102	0.900493	0.853421	0.573076	1.1139	0.990606	1.11491	0.349394	0.576304	0.331698	0.357412	0.795885	0.887021	1.30638	0.793658	-0.519675	0.0329278	-0.0297678	0.935731	-0.138459	0.752842	-0.30884	0.293579	0.789543	0.00166261	-0.136525	0.803655	-0.0754356	0.933491	0.299635	0.602653
AT1G05023	lncRNA	0.664702	0.739135	0	0.223031	1.31305	0.547011	0.318128	0	0.33327	1.30166	1.2472	0.517771	0	0.28658	0.28577	1.34041	0.430776	1.38296	0.50344	0.21492	0.464334	0.965504	0.748404	0	0.723467	1.34248	0	1.48014	0	1.7219	0	0.73952	-0.0799435	0.781459	-0.191158	NA	-0.0661493	0.877364	-0.0244596	0.945486	-0.0962211	0.818191	0.0292884	NA	-0.0208445	NA	0.0149934	0.99321
AT1G05027	lncRNA	0.0930118	0	0	0	0	0.114815	0	0	0.139903	0	0	0	0	0.120303	0	0	0	0	0	0	0	0.101327	0	0	0	0	0	0	0	0	0	0	0.00887338	NA	-0.000892663	NA	-0.00157239	NA	-0.000507298	NA	0	NA	-0.00749233	NA	0	NA	0.00392135	NA
AT1G05030	protein_coding	6.58456	5.97764	5.42911	5.30763	5.51785	6.03254	6.31507	4.71317	5.68714	6.55793	5.7334	5.77019	6.33311	4.69078	5.20831	5.22828	5.47579	5.29791	5.00657	5.98783	4.79735	5.18378	5.01005	6.68969	6.42482	6.19478	6.3147	7.3025	5.02185	7.11606	6.3	6.69615	0.152324	0.271222	-0.0121007	0.950971	0.0711926	0.756744	0.162489	0.29708	-0.248936	0.0961812	-0.0407038	0.906376	-0.222911	0.390898	-0.0845117	0.850828
AT1G05033	lncRNA	0	0	0	0	0	0	0	0	0	0	0	0	0	0	0	0	0	0	0.0951168	0.121817	0	0	0	0.111099	0	0	0	0.209736	0	0	0	0	-0.00778832	NA	0	NA	0	NA	0	NA	0.000374277	NA	0.00397871	NA	0.00347002	NA	-0.00672702	NA
AT1G05040	protein_coding	0	0	0	0	0	0	0	0	0	0	0	0.0716993	0	0	0	0	0	0	0	0	0.0642994	0	0.0690911	0	0	0	0	0	0	0	0	0	0	NA	-0.00555952	NA	0	NA	0	NA	0	NA	-0.0106388	NA	0	NA	0.00301798	NA
AT1G05043	lncRNA	1.7445	0.363722	1.1507	0.878014	1.16305	0.403769	1.09584	1.25853	0.163999	1.79349	0.981979	1.01916	0.998927	0.987164	0.984375	1.31921	0.953916	0.95276	0.908374	0.846084	1.14247	1.30657	0.982089	1.44682	1.06804	1.15609	1.97719	1.27464	1.21644	0.677867	0.249587	1.45564	0.125235	0.725677	0.0219678	0.960389	0.05775	0.922838	0.000183531	0.999887	-0.30685	0.451616	-0.250891	0.699977	-0.0397386	0.973848	-0.203583	0.827309
AT1G05053	lncRNA	0.298264	0	0	0.300234	0	0	0	0.430351	0.897265	0	0	0.3485	0	0	0	0	0	0	0	0	0	0	0	0	0	0	0	0	0	0.463589	0	0	0.0244593	NA	-0.0116207	NA	0.00765519	NA	0.0195533	NA	0	NA	0	NA	-0.0233009	NA	0.0266777	NA
AT1G05055	GTF2H2	14.9561	18.7044	16.8095	15.6806	17.4963	19.1334	15.8406	18.9452	16.9452	17.7097	15.0445	16.4312	17.8845	18.3397	19.6908	17.344	18.9196	19.4463	18.3302	17.635	17.4627	19.5096	18.3704	19.4169	17.7582	18.5358	19.3455	21.0852	18.4921	16.4837	19.7416	19.0599	-0.108141	0.292683	0.0124177	0.929873	-0.0814829	0.605734	-0.0921541	0.4392	-0.0389813	0.82686	-0.051906	0.817199	-0.00668589	0.988651	-0.15954	0.34454
AT1G05057	snRNA	5.09037	1.4151	1.91868	2.88225	4.14788	3.14181	6.85198	3.67233	2.87125	4.48571	2.86536	6.31947	3.27917	3.70349	0.820673	4.23433	2.16493	1.19147	2.65059	0.925811	5.00052	2.07955	1.79105	2.8145	2.59706	3.85533	3.10657	6.37598	6.50743	4.94495	2.91313	2.65469	0.323109	0.309116	-0.258736	0.468515	-0.297178	0.51852	-0.00892585	0.984888	-0.511383	0.135409	-0.337284	0.600306	-0.577992	0.231846	0.0704615	0.966497
AT1G05060	protein_coding	24.5382	19.1069	21.3614	22.0907	30.5842	29.0251	28.48	29.4027	24.4851	22.3849	24.5028	24.3036	30.5185	27.2933	30.0933	28.8143	153.438	56.0711	85.1167	112.987	43.6537	62.0024	48.2645	108.699	33.3681	34.2469	30.1923	33.5296	47.0853	64.9404	48.8564	36.1208	-1.83086	2.23058e-22	-0.101405	0.721409	-0.332457	0.290764	-0.303891	0.222185	1.39474	4.03856e-13	0.520129	0.158931	0.87775	0.000163438	-0.334716	0.370755
AT1G05065	CLE20	3.7206	2.50158	2.34818	4.00647	2.66638	3.52467	3.47855	3.62047	3.12353	3.25323	3.21454	1.71868	2.97275	2.01445	2.90154	3.3501	2.18692	2.91637	2.09708	3.9447	3.80793	2.16801	2.82522	2.75562	3.81409	3.14556	3.86232	3.3236	2.41337	2.82421	3.56523	3.32113	0.207458	0.447259	0.146991	0.640158	-0.0164339	0.975586	0.177199	0.575069	-0.271767	0.422521	-0.0937469	0.88442	-0.116014	0.887363	-0.2113	0.763188
AT1G05070	protein_coding	39.6272	29.7245	25.8616	32.7052	29.8278	26.7379	32.6281	24.4783	30.4147	31.4079	27.0634	27.7956	30.685	23.4006	26.8872	30.6767	25.9857	28.837	28.9228	27.751	36.8656	33.0083	32.4938	30.0166	31.9902	29.0171	31.874	28.4378	33.8744	35.0288	37.6891	28.6256	0.242494	0.0928343	0.139484	0.411828	0.187754	0.381269	0.234117	0.142678	-0.108541	0.625525	-0.281994	0.28872	-0.278198	0.245554	-0.005531	0.996981
AT1G05077	lncRNA	0	0	0.560095	0	0	0	0	0	0	0	0	0	0	0	0	0.22474	0	0	0	0.180173	0	0	0.209135	0	0.30325	0	0	0.310208	0	0	0	0	0.0142468	NA	0.0188964	NA	0.0178051	NA	0.00935033	NA	-0.0195489	NA	-0.00186459	NA	-0.00292579	NA	-0.0241985	NA
AT1G05083	lncRNA	0	0	0	0	0.105345	0	0	0	0	0	0	0	0.203578	0	0	0	0	0	0	0	0	0	0.200146	0	0	0	0.123983	0	0	0	0	0	0	NA	0	NA	-0.00608265	NA	-0.0101354	NA	-0.00937072	NA	-0.0106388	NA	0	NA	-0.00672702	NA
AT1G05087	protein_coding	2.26971	2.32973	1.31617	1.05448	2.13832	2.94544	3.34243	2.0153	2.71368	2.46167	2.09661	2.244	2.79929	2.40878	2.55209	2.88705	2.77216	2.83338	2.33616	3.0484	0.365892	3.42364	2.35895	2.98612	2.28035	1.93942	3.24728	2.23548	2.27255	1.35685	2.26478	2.91368	-0.411447	0.138649	-0.293703	0.359262	-0.376959	0.349509	-0.384129	0.216447	0.127165	0.790876	0.179332	0.768776	0.210075	0.783431	0.00942166	0.997569
AT1G05090	protein_coding	0.573675	0.865742	0.185342	0.412475	0.534238	0.202329	1.00019	0.472988	0.308176	0.770333	0.322921	0.670298	0.516206	0.689003	0.687056	0.743691	0.717012	0.0511531	0.744851	0.437223	0.858742	0.401762	0.461368	0.978755	0.80279	1.2414	0.800238	0.342172	0.838144	0.955349	0.750409	0.888987	0.0518118	0.894701	-0.00139326	0.997802	-0.0305222	0.961102	-0.148475	0.706408	-0.33936	0.390887	-0.252459	0.698236	-0.404235	0.536066	-0.286155	0.691193
AT1G05100	MAPKKK18	2.82205	3.03518	4.1153	3.91178	2.13847	2.79828	3.05554	3.13729	5.07982	2.66349	2.23957	2.97303	2.3312	2.99188	2.56575	2.5189	5.48669	5.94848	5.11574	3.9939	3.87811	4.68712	4.1671	4.70658	3.32331	3.50386	4.19471	3.63136	5.67763	5.68061	5.61282	5.09557	-0.449798	0.0210917	0.108832	0.680044	0.295016	0.339351	0.390988	0.0883749	0.428702	0.0499035	0.170596	0.688838	-0.100315	0.874015	-0.129929	0.853207
AT1G05120	protein_coding	21.3086	24.5157	19.4802	21.47	21.1477	24.9112	25.059	25.7147	23.5063	28.145	26.2749	26.6229	27.2921	26.8447	27.1921	25.3602	25.7782	24.4242	24.4647	25.3443	12.9799	24.3754	26.1162	26.126	26.7527	24.6351	22.4861	25.6883	22.3472	21.5486	28.0274	24.1976	-0.138885	0.292496	-0.242988	0.07682	-0.118282	0.543076	-0.231339	0.08847	0.014035	0.958429	0.128069	0.635106	0.037341	0.935465	0.118139	0.698825
AT1G05123	lncRNA	0	0.213579	0	0.19334	0	0	0	0.27713	0	0	0	0.224421	0	0	0	0	0	0.479541	0.290946	0	0	0	0	0	0	0	0	0.320773	0	0	0	0	-0.0202313	NA	0.011722	NA	0.0102569	NA	0.0261986	NA	0.0267595	NA	0.0505002	NA	0.0354295	NA	-0.00519382	NA
AT1G05136	protein_coding	0	0	0	0	1.04299	0.543131	2.52697	1.90453	0	2.06788	1.48603	0	1.00778	1.13819	1.70246	1.59709	0.855442	1.64778	1.99948	0.426792	0	0.958656	2.97239	0.38924	2.15501	0.66648	1.84128	1.46964	0.818149	0.683877	2.0144	1.46855	-0.389582	0.114653	-0.302039	NA	-0.447571	0.156827	-0.416247	0.113484	-0.0572988	0.905493	0.0562215	NA	0.0179638	NA	-0.144842	0.856457
AT1G05140	ARASP2	10.9408	11.3458	11.0587	10.0231	11.219	10.8752	11.3551	9.16415	16.2717	13.7216	15.1312	12.7357	8.68164	9.80504	9.30168	10.3621	8.12613	10.2818	9.15546	8.94319	6.99874	8.74948	7.05893	8.4463	11.9081	14.0898	15.0902	12.2498	7.31471	9.87194	7.50409	7.86411	0.291517	0.0285693	-0.382822	0.00649507	0.0475351	0.84749	0.223629	0.141136	-0.517953	5.05091e-05	0.166417	0.57124	0.118255	0.765975	0.156386	0.581364
AT1G05143	lncRNA	1.63876	0.520649	0.705931	0.471311	2.49727	1.73392	0.336135	2.02671	0	2.4756	1.84492	1.3677	1.07243	1.51401	0.603891	1.41629	0.910319	0.584497	1.59581	0.227086	0.490617	2.80543	0.790767	0.41421	1.14663	1.06385	0.979699	1.17294	1.30595	0.363874	0	0.781379	0.0137642	0.970071	-0.239299	NA	-0.305024	0.462772	-0.113635	0.75918	-0.0998593	0.841609	-0.118674	0.866043	0.0554065	0.954016	0.153204	0.871888
AT1G05150	protein_coding	24.6186	36.4151	37.0542	25.7514	33.8723	41.8211	31.0757	37.214	41.4105	37.0495	42.0805	37.4313	39.0636	45.1753	41.3995	37.9752	40.2058	44.3855	39.7039	41.4598	21.5591	39.031	41.1652	37.5338	38.7559	38.9097	42.1448	40.975	39.9724	35.757	40.5757	42.7628	-0.337069	0.0182141	-0.315952	0.0471021	-0.171161	0.440114	-0.321925	0.0390781	0.0473577	0.862628	0.210895	0.478717	0.0362126	0.943482	0.0262414	0.974829
AT1G05153	lncRNA	2.16919	2.65331	0	3.71199	4.6278	2.40991	3.11454	1.56491	1.63139	2.80357	1.46524	1.77418	3.22948	2.80568	1.67865	1.04983	1.05435	3.79105	3.28585	1.8937	4.77322	2.12681	2.44235	2.68657	2.47901	1.31432	1.51294	3.98499	0.806707	1.01147	0	2.17202	-0.0569638	0.88294	0.0899848	0.820744	-0.184336	0.707321	0.0303373	0.947571	0.0615992	0.916731	-0.164683	0.814855	0.401972	0.526544	-0.0853494	0.953487
AT1G05160	KAO1	7.75486	6.42706	5.12345	5.96421	6.3341	7.88761	6.71404	8.5909	6.11619	8.01957	7.0955	7.43206	8.34888	8.90329	6.74289	7.69609	6.04216	5.98247	6.44541	6.2826	4.01727	6.5497	7.81573	7.19437	9.19914	8.09511	7.49528	7.51849	7.83102	7.44868	7.3135	6.49503	0.0868287	0.601522	-0.15453	0.361851	-0.17201	0.434746	-0.24901	0.116912	-0.350726	0.0195056	-0.0712789	0.836683	-0.236089	0.412144	-0.109367	0.799553
AT1G05163	lncRNA	0.0855708	0	0.129015	0	0	0.10563	0	0	0	0.201083	0	0.0999834	0	0	0	0	0	0	0	0	0	0	0	0	0	0	0	0	0.477348	0	0	0.142804	0.036289	NA	-0.0176329	NA	0.0116157	NA	0.0296695	NA	0	NA	0	NA	-0.0808929	NA	0.0404797	NA
AT1G05170	B3GALT2	13.6549	11.1466	12.3366	11.7323	13.939	15.1669	14.5437	13.4004	11.8722	12.427	12.5588	11.5895	14.4628	15.1092	13.0645	11.46	16.6501	13.8601	16.1408	14.6233	12.3783	13.9871	13.9228	15.5012	12.156	11.8762	12.625	13.2698	12.2306	14.7625	13.1294	12.8648	-0.26511	0.0036286	0.0244252	0.855044	-0.188897	0.139031	-0.0874399	0.458839	0.298071	0.00177336	0.0942372	0.640163	0.184111	0.269426	0.00853558	0.990104
AT1G05177	lncRNA	0	0	0.206026	0	0	0	0	0	0	0	0	0	0	0	0	0	0	0	0	0	0	0	0	0	0	0	0	0	0	0	0	0	0.00682918	NA	0.00418548	NA	0.00366235	NA	0.00448207	NA	0	NA	0	NA	0	NA	0	NA
AT1G05180	AXR1	45.478	46.6268	41.5284	42.2371	48.1051	48.371	47.4331	47.666	45.0014	45.2009	42.0541	46.3535	50.969	45.9479	44.2687	47.6196	51.9672	47.9528	51.9703	50.5781	38.4825	52.6598	52.2675	49.6197	46.2298	49.0881	49.0753	49.4881	47.0691	45.3903	48.8442	49.4991	-0.143479	0.0280144	-0.00774004	0.936315	-0.0916795	0.355438	-0.0473792	0.576466	0.0692145	0.451476	0.033011	0.834447	0.0658071	0.71644	-0.0665241	0.68504
AT1G05190	RPL6	41.9102	34.5914	31.5049	41.8306	34.2816	29.4376	33.7318	29.9796	48.8331	51.8086	45.3217	47.2448	31.2993	30.005	25.5806	34.282	22.379	29.4751	28.747	25.1933	34.1425	24.6291	24.7237	25.3265	39.7046	39.1631	40.5116	39.7285	21.7327	27.4325	24.052	24.3317	0.524271	0.000185675	-0.328696	0.0415651	0.246385	0.23967	0.336806	0.0348152	-0.541809	0.000141933	-0.0934332	0.786415	0.0847503	0.857848	0.311158	0.124587
AT1G05197	lncRNA	0	0	0	0	0	0.313859	0	0	0	0	0	0	0	0	0	0	0	0	0	0	0	0	0.286275	0	0	0	0	0	0	0	0	0	0	NA	0	NA	-0.00608265	NA	0	NA	0	NA	-0.00576629	NA	0	NA	0	NA
AT1G05200	GLR3.4	3.08308	3.35538	3.68407	2.31108	1.7299	2.73289	2.68428	2.76844	3.77406	5.51079	5.31717	5.72929	2.81716	2.65141	3.06695	2.22233	2.64638	2.82514	2.90646	2.87924	0.79046	2.28679	2.62195	2.52435	5.59573	5.8128	4.36932	5.77891	1.79915	2.14111	2.17734	2.81889	0.170038	0.452852	-0.61207	0.0040721	0.308533	0.303029	0.22413	0.357631	-0.806197	2.23673e-05	0.370501	0.358107	0.257197	0.60437	-0.0240892	0.984521
AT1G05203	lncRNA	0	0	0	0	0	0	0	0	0	0.164916	0.158016	0	0	0	0	0	0	0	0	0	0.294148	0	0	0.372508	0	0	0	0	0	0	0	0.234237	0	NA	-0.0162362	NA	0	NA	0	NA	0	NA	-0.0392634	NA	-0.0173048	NA	0.0122806	NA
AT1G05205	protein_coding	73.5015	53.1091	53.2108	75.9101	51.4834	54.2401	59.3357	49.3265	45.5235	54.9354	39.8457	49.226	56.0789	41.6168	52.7818	59.2476	51.6094	49.5804	55.0602	45.3527	87.3429	53.4548	50.8317	52.3032	47.1133	48.8906	46.8466	49.202	59.6427	59.7001	49.2564	56.3809	0.360245	0.0474685	0.401518	0.0442335	0.257073	0.337176	0.303715	0.133476	0.0693824	0.836854	-0.309473	0.399303	-0.161545	0.749189	0.0281098	0.978607
AT1G05207	lncRNA	0.346586	0.963491	1.04509	0.174438	0	1.06957	0.746445	0.500073	0.260658	0.610833	0.390186	0.20248	0.19846	1.1207	0.670522	0.629021	0.16846	0.216329	0.262501	0.336188	0.363166	0	1.75603	0.153304	0.28292	0.787488	0.483464	0.289412	0	0.269348	0	0	0.266047	0.303701	0.160213	NA	0.0358732	0.940614	-0.00753741	0.984282	-0.158855	0.672905	-0.227807	NA	0.0610146	NA	-0.0530218	0.967331
AT1G05210	protein_coding	33.1948	35.3889	38.0217	41.2811	37.8158	29.4391	35.0519	32.6664	34.5389	25.5598	29.57	28.4304	32.2948	26.8864	34.1885	33.2423	31.1725	35.7055	32.4032	30.5578	46.0957	35.8114	34.8348	33.9988	33.2795	26.8496	29.8957	28.93	39.4019	37.4436	38.5469	36.1692	0.231916	0.134853	0.316034	0.0607545	0.15033	0.526534	0.259096	0.125199	0.122447	0.600942	-0.255583	0.404248	-0.226936	0.476832	0.038329	0.964074
AT1G05213	lncRNA	1.36349	1.26348	1.52277	1.14375	1.1073	1.43376	1.59517	1.27511	1.17736	1.30536	1.59187	1.94717	1.87959	2.0575	2.05168	1.09983	1.54638	0.977135	0.975325	1.68997	1.16414	1.43038	1.27932	1.36258	1.40159	1.41515	1.9372	1.51809	1.50244	0.981142	1.0404	1.26414	0.0672167	0.805707	-0.159872	0.554916	-0.00549972	0.990947	-0.312767	0.207236	-0.229926	0.449366	-0.0481313	0.938306	0.0641656	0.939303	-0.00283674	0.998897
AT1G05217	lncRNA	0	0.282729	0	0.511875	0	0	0	0	0.764882	0	0.572486	0	0.582366	0.328862	0	0	0	0.634802	0	0	0	0	0	0	0	0	0	0	0	0	0	0	0.0182379	NA	-0.0166151	NA	0.040475	NA	-0.00105618	NA	0.0182297	NA	0.0282264	NA	0.0128817	NA	0.0530826	NA
AT1G05220	protein_coding	6.05679	4.61831	4.69636	7.66456	6.5634	7.6902	5.96323	5.9925	5.33604	5.59149	6.81873	6.16704	7.33278	9.40078	8.36983	7.74711	7.82246	6.15678	7.01211	6.88225	7.61585	6.50402	7.79371	8.26687	6.63935	7.20858	8.20743	9.53729	7.72278	9.41403	8.31886	5.1983	-0.178149	0.389137	-0.0259379	0.925983	-0.12657	0.695655	-0.385761	0.0622494	-0.148567	0.608415	-0.140553	0.730588	-0.13294	0.814756	-0.300778	0.371592
AT1G05223	lncRNA	0	0	0	0	0.60271	0	0.730129	0	0	0	0	0	0	0	0	0	0	0	0	0.24663	0.532842	0	0	0.22493	0	0	0	0	0	0	0	0	-0.00470917	NA	0	NA	-0.0329723	NA	0	NA	0.000660865	NA	-0.0168814	NA	-0.00216924	NA	0	NA
AT1G05230	HDG2	0.150142	0.217042	0.181096	0.196475	0.498272	0.333608	0.237133	0.216634	0.429089	0.370462	0.405672	0.350862	0.154753	0.427234	0.367932	0.272495	0.379483	0.487316	0.375265	0.291276	0.0786626	0.196279	0.253574	0.252365	0.245124	0.272915	0.188495	0.300899	0.167511	0.210029	0.584282	0.27562	-0.626254	0.0243936	-0.667309	0.0308564	-0.484407	0.223751	-0.39541	0.2253	0.406077	0.244017	0.609378	0.235615	0.240349	0.755619	0.447132	0.351723
AT1G05240	PER2	0.100143	0.0556788	0.150986	0.0252013	0	0	0.0718932	0.108369	0	0.029416	0.084556	0.0585052	0	0.0971457	0.0322904	0.0302918	0	0.0312533	0.0568858	0.0242848	0.0787006	0	0.056377	0.044296	0.163495	0.0758463	0.0349234	0.0418118	0.0465533	0	0	0.0835615	0.277519	0.249791	0.176887	NA	0.190158	0.592279	0.212439	0.434215	-0.23734	0.434453	-0.103444	NA	-0.0532887	NA	-0.136708	0.851028
AT1G05250	PER2	0.083162	0	0	0.0837114	0	0	0.119404	0	0	0	0	0	0	0.0537817	0.10726	0	0.0808427	0.103815	0.0314931	0.0806672	0.130711	0.0905969	0	0.110354	0.0678856	0	0	0	0.0773184	0.0646291	0	0	-0.0867256	NA	0.145665	NA	0.0515442	NA	0.0210004	NA	0.171816	NA	-0.0431851	NA	0.109541	NA	-0.0605742	NA
AT1G05260	PER3	317.12	342.399	390.255	365.928	353.874	372.831	379.105	335.995	341.264	314.473	324.933	323.074	369.011	340.422	364.473	369.27	360.505	389.391	403.592	367.113	373.348	382.336	372.428	383.654	332.206	334.603	344.159	335.533	391.246	382.4	403.961	358.732	-0.0408899	0.695877	0.131304	0.18499	0.00726511	0.968942	0.0286833	0.817592	0.178739	0.0627772	-0.0373506	0.867337	-0.0346776	0.909381	0.00654488	0.991878
AT1G05270	protein_coding	46.2355	42.9035	42.1797	39.8769	41.1316	44.7275	44.5123	42.2658	40.9561	45.5005	43.1962	41.6297	48.874	39.868	43.6574	43.9699	49.1327	45.4988	47.7964	46.92	41.8087	44.2038	46.2067	49.9393	44.454	45.0728	43.5928	49.3974	46.726	49.3474	45.4643	44.787	-0.08698	0.236756	0.0115946	0.907681	0.0182329	0.895149	0.00959917	0.929607	0.0611758	0.561101	0.0132153	0.948228	0.000971163	0.996666	-0.0373988	0.88868
AT1G05277	lncRNA	1.10632	0.473155	0.641535	1.71327	1.61384	1.15555	0.610945	1.59625	0.25601	0.79992	0.670648	1.39209	1.16953	2.31151	1.42689	0.823739	0.827279	0.956121	0.451185	1.32077	0.71338	1.20522	0.574906	0.526995	1.38937	0.386723	0.830975	1.98976	0.949457	0.52909	0.584423	0.28404	0.124624	0.727513	0.164397	0.661888	-0.144397	0.780434	-0.234192	0.526523	-0.17366	0.724428	0.0785026	0.924461	0.189806	0.827234	-0.213434	0.812375
AT1G05280	protein_coding	7.82569	9.24214	8.34052	8.17619	8.31577	9.22709	8.05905	9.88965	7.75262	7.73633	7.74686	9.64825	6.42806	8.20224	7.30895	7.18308	12.4867	13.98	13.3871	13.3757	9.04835	12.9938	11.7887	13.3925	8.89937	6.17226	9.0342	8.15717	10.5875	13.212	10.2542	8.96173	-0.57563	2.22538e-06	0.0396141	0.830888	-0.0451535	0.857835	0.245534	0.105752	0.68958	1.97656e-08	0.129816	0.644785	0.26943	0.208617	0.0743352	0.882619
AT1G05287	lncRNA	0	0	0	0	0	0	0	0	0	0	0	0.368896	0	0	0	0.382001	0	0	0	0	0.165412	0	0	0	0	0	0	0	0	0	0	0	0	NA	-0.010432	NA	0	NA	-0.0101354	NA	0	NA	-0.00576629	NA	0	NA	0.00789048	NA
AT1G05290	protein_coding	0	0.0612664	0	0	0	0	0	0	0	0	0	0	0	0	0	0	0	0	0	0	0	0	0	0	0	0	0	0	0	0	0	0	0.00682918	NA	0.00418548	NA	0.00366235	NA	0.00448207	NA	0	NA	0	NA	0	NA	0	NA
AT1G05293	lncRNA	0	0.247262	0	0.223831	0	0	0.638536	0	0	0	0.250334	0	0	0.575214	0	0	0	0	0.168415	0	0	0.242241	0	0.393425	0	0.336823	0	0	0	0.345615	0	0	0.0387803	NA	0.0232641	NA	-0.00620614	NA	-0.00172893	NA	-0.0256454	NA	-0.0539309	NA	-0.0353498	NA	-0.0101291	NA
AT1G05297	lncRNA	0	0.204706	0.277555	0	0.436384	0.45449	0.26432	0.265617	0.276901	0.865196	1.86525	0	0.210827	0.952431	0.47487	0.222739	0	0	0.278859	0.357138	0	0	0.62182	0.162857	0	0	0.256795	0	0.342312	0.572265	0	0.307219	-0.028438	NA	-0.421453	NA	-0.171747	NA	-0.231143	NA	0.042688	0.915891	-0.0246332	NA	-0.116078	NA	0.435703	0.10324
AT1G05300	ZIP5	21.9614	18.0859	25.5098	18.6371	21.9444	19.1278	19.9173	19.4397	21.7651	21.2185	21.6136	21.6665	19.8336	18.3106	21.1612	22.5741	18.2754	19.0236	17.8415	18.0423	16.8039	14.3983	13.2775	16.4548	21.5778	20.883	22.5688	21.8351	14.7244	18.816	16.1707	20.4403	0.246661	0.063727	-0.0218909	0.906387	0.0881627	0.688292	0.0864	0.610704	-0.228443	0.139165	0.19923	0.46199	0.033907	0.943044	0.0401085	0.952706
AT1G05307	lncRNA	0	0	0	0	0	0	0	0	0	0.386699	0	0	0.565374	0.212844	0	0	0	0	0	0	0	0	0.185281	0	0	0	0	0.274827	0	0	0	0	0	NA	-0.016641	NA	0	NA	-0.0317129	NA	-0.0149028	NA	-0.0091531	NA	0	NA	0.00481422	NA
AT1G05310	PME8	10.6328	9.63039	11.3122	7.94096	8.38463	11.4317	10.0341	12.6815	11.3501	11.3344	11.2946	11.5219	9.28002	12.3663	8.01815	11.1531	10.6697	12.2565	12.5344	11.3951	10.9168	10.5558	11.6338	11.5303	12.1094	11.4301	10.3465	8.80718	9.08841	10.8622	10.9922	9.15839	-0.182802	0.226924	-0.184139	0.273313	-0.0704135	0.784082	0.00129398	0.996141	0.132163	0.534481	0.024277	0.952988	0.192426	0.572416	0.1335	0.728611
AT1G05317	lncRNA	0	0.35744	0.323095	0.107856	0.380988	0.529061	0.923065	0.618397	0	0.125894	0.241255	0	0	0.277176	0.138196	0.648214	0.20832	0.267516	0.162306	0.311802	0	0.700365	0.965127	0.473945	0.174932	0	0.298929	0.894729	0.398477	0.33308	0.490552	0.715252	-0.0336691	0.920521	0.106433	NA	-0.402539	0.259942	-0.0805122	0.820055	-0.11469	0.795427	-0.314955	0.570853	-0.242623	0.7132	-0.254792	0.647705
AT1G05320	protein_coding	18.5098	24.5252	22.7535	19.7303	17.4129	33.3305	21.5902	26.6021	20.1017	24.4614	27.5934	26.6837	31.6929	38.8277	30.3928	27.0817	29.1645	24.4912	24.8021	28.4486	14.6894	26.8202	26.6548	30.5458	24.6683	31.9764	22.0408	27.9977	22.4835	24.2197	26.0971	27.4611	-0.236788	0.183361	-0.175404	0.386208	-0.154591	0.567623	-0.474165	0.00749439	0.00916082	0.981235	0.0820018	0.844898	0.064829	0.915418	-0.0522229	0.951649
AT1G05330	protein_coding	0	0.200541	0.135953	0.0907685	0.213752	0.333931	0.258941	0.130106	0	0.105949	0.304549	0.316081	0.103268	0	0.116302	0.109103	0.43829	0.225133	0.136592	0.174935	0.188973	0	0.304583	0.0797715	0	0.409769	1.00628	0.150595	0.335346	0.981084	0	0	-0.170768	0.511464	-0.110473	NA	-0.165343	0.649542	0.0315616	0.925961	-0.160417	0.657983	0.124072	NA	-0.101071	NA	-0.220712	0.680538
AT1G05340	protein_coding	75.1368	46.0488	53.4491	53.3696	64.7925	64.3827	58.3328	62.0141	62.171	74.275	58.8944	66.4397	53.803	50.5192	52.5008	60.0695	37.4356	36.422	26.6125	30.7355	45.2006	37.6803	29.4063	44.1283	38.1581	53.9368	40.2614	43.6182	37.3349	45.5923	35.9077	34.1619	0.782236	2.78627e-07	-0.170763	0.381112	-0.0930157	0.740687	0.112883	0.592715	-0.38227	0.0321775	-0.284318	0.402261	-0.227482	0.546986	0.570729	0.00132865
AT1G05350	protein_coding	45.7914	40.0285	39.5559	44.2005	40.5898	40.7527	47.1221	44.7799	35.1214	41.9905	40.3068	38.0818	44.865	42.4911	40.4888	39.0815	42.5912	42.5486	43.9665	39.6047	39.1807	42.1834	43.0134	44.8128	40.8742	35.4182	39.2665	40.9997	43.5989	43.1979	42.1665	43.3506	0.0662718	0.408595	0.137252	0.0961656	0.00431322	0.978368	0.079043	0.368443	0.114539	0.204483	-0.0457532	0.78449	-0.0510063	0.817011	0.0435589	0.870196
AT1G05360	KMS2	20.8992	19.4884	16.5694	19.4456	15.1184	21.3088	18.6174	19.8876	15.2619	20.2514	18.6921	19.1844	21.0067	19.9413	18.8312	19.3238	19.266	18.0619	21.1185	20.579	18.0329	21.5905	22.344	21.8459	20.1796	17.3656	15.3302	20.7747	21.0724	21.9151	19.3657	20.7153	0.00995214	0.941796	0.0701077	0.581306	0.0639139	0.70965	0.00698034	0.965466	0.111461	0.428251	-0.118887	0.5835	-0.0909501	0.749578	0.0513054	0.896518
AT1G05363	lncRNA	0	0	0	0	0.310256	0.323129	0	0	0.393737	0	0	0	0	0	0	0	0	0.326775	0	0	0	0	0	0	0	0	0	0	0	0.406863	0	0	-0.00402732	NA	-0.00767879	NA	-0.0151312	NA	0	NA	0.000516951	NA	0.00549539	NA	-0.00866698	NA	0.00416842	NA
AT1G05367	lncRNA	0.196326	0.43662	0	0	0	0	0	0	0	0	0	0	0	0	0.506428	0	0.19085	0	0.148695	0.571307	0	0	0	0.17368	0	0	0	0	0	0	0	0	-0.0208174	NA	0.039617	NA	0.0381293	NA	0.0127466	NA	0.0551603	NA	0.0519214	NA	0.0501074	NA	0	NA
AT1G05370	protein_coding	2.53368	3.26013	4.14745	3.93493	3.6894	3.21696	3.32605	2.82013	5.33543	3.48728	3.13765	2.83354	3.44051	2.80895	3.4079	2.49627	2.77969	2.62069	3.42676	2.2119	2.84452	3.43052	5.21642	3.29809	3.66376	2.79618	3.43333	3.62694	2.28834	3.0942	3.72851	3.02021	0.31804	0.149303	-0.0621001	0.831045	0.0929631	0.809958	0.205129	0.432703	-0.232227	0.435558	-0.377548	0.370095	-0.122066	0.858462	0.147913	0.83001
AT1G05380	protein_coding	14.2856	24.1963	19.6712	13.4088	18.5192	25.7227	18.4024	24.7262	23.9354	24.9575	23.5243	26.4342	24.2271	31.7766	25.446	21.2923	25.1006	26.1389	25.2608	27.5326	10.9401	25.7288	26.6563	23.9252	27.3668	25.8711	27.4405	25.71	20.7261	18.3094	23.1417	23.8404	-0.429591	0.0163352	-0.404445	0.0424216	-0.225164	0.41402	-0.413887	0.0336754	-0.0230989	0.953164	0.210262	0.591334	0.227151	0.594243	-0.0482448	0.960622
AT1G05383	lncRNA	0.112798	0	0	0	0	0	0.647824	0	0	0.265065	0	0	0	0.145895	0	0	0	0	0	0.109414	0	0.122882	0	0.0997869	0	0	0	0	0	0	0	0.188241	0.00546938	NA	-0.020547	NA	-0.0584963	NA	-0.00144296	NA	0.00314545	NA	-0.0186079	NA	-0.0214291	NA	0.0291619	NA
AT1G05385	PSB27-2	5.59539	2.95543	4.95624	4.92831	4.3936	4.14421	4.01694	3.53208	7.15384	7.807	7.16543	4.98508	4.2453	3.70906	4.05942	5.16218	3.67155	3.40517	3.0195	4.6134	4.25072	3.65738	2.91374	3.6506	5.0243	7.41618	5.65876	5.84045	3.12133	4.89199	3.36225	3.85184	0.329069	0.134473	-0.466908	0.0423306	0.185235	0.593677	0.128901	0.644574	-0.593543	0.00630274	-0.0298893	0.960895	-0.0872158	0.911438	0.202435	0.693601
AT1G05397	lncRNA	0.71662	1.02454	0	0.618304	0.728026	0.631861	1.17592	1.3294	1.69385	0.96228	0.691517	1.07655	0.937936	0.794479	0.792234	1.23867	0.597115	0.76679	0.232612	0.397213	1.50181	1.33832	0.461063	0.452828	1.00283	1.0855	0.999638	1.36778	0.761446	0.636479	0.937392	0.854231	0.174527	0.61192	-0.376648	0.267323	-0.268198	0.564958	-0.253441	0.487032	-0.530906	0.115457	-0.449609	0.455779	-0.319513	0.666201	0.0202686	0.992564
AT1G05400	protein_coding	3.42584	2.35494	2.15997	3.57387	2.43626	2.53734	3.04074	3.05567	1.40535	2.56149	1.68297	2.54727	4.28004	1.69186	3.13314	2.71313	3.02754	2.17719	3.01929	2.71887	2.80652	2.98569	2.31434	3.69192	2.84738	3.11358	3.04107	3.84895	3.59049	1.74265	2.42395	2.91056	0.110775	0.694765	0.395093	0.147602	0.0886166	0.838817	0.021562	0.954396	-0.166983	0.658975	-0.11966	0.833416	0.0219	0.984206	-0.451301	0.221128
AT1G05410	protein_coding	18.2094	18.6788	18.1432	18.4007	19.6584	20.5176	18.4434	21.5381	20.7014	20.8976	18.6328	20.328	22.3896	19.3987	20.5273	21.9895	19.5883	20.661	19.8589	20.7096	17.1946	23.6433	21.9725	22.1654	24.1979	20.5801	21.3643	19.5668	21.8513	22.2692	19.63	19.14	-0.0764921	0.439257	-0.115617	0.268572	-0.0933881	0.510016	-0.143105	0.158259	-0.0774225	0.565204	-0.109227	0.558188	-0.0611439	0.821783	-0.0382974	0.921164
AT1G05420	ATOFP12	2.2668	1.65832	3.23778	2.10164	1.90897	2.57726	2.91209	2.40997	2.96097	2.10268	3.55932	3.1365	2.52769	2.08321	2.92365	1.87658	2.02962	2.68082	2.53011	2.54598	2.43775	2.33949	2.68658	2.37474	3.21386	3.25293	3.91095	3.28761	3.43859	3.70871	2.73105	2.58832	-0.0343276	0.907402	-0.298244	0.241994	-0.0588144	0.893304	0.00441381	0.990659	-0.402365	0.107486	-0.0437785	0.944925	-0.314733	0.521283	-0.138449	0.852248
AT1G05430	protein_coding	36.1893	31.9705	30.5423	35.6319	31.8258	31.1275	34.3881	32.654	26.7409	29.5042	28.9826	30.8814	30.6307	34.8672	32.7275	29.1061	29.7954	30.8203	30.1664	30.6006	32.4481	34.3099	33.4406	30.8016	30.2306	28.0482	28.1844	31.2767	30.5074	35.914	31.3978	29.5808	0.204815	0.0189561	0.22072	0.024981	0.0811001	0.568963	0.13499	0.184442	0.0501648	0.751412	-0.151242	0.396403	-0.0928387	0.706769	0.0342592	0.935238
AT1G05440	protein_coding	4.13848	4.21841	4.27527	3.89581	3.58797	4.91938	4.29148	3.87024	3.80409	4.32224	3.5806	3.80573	5.04669	3.4694	3.41018	3.01365	3.87406	3.68334	3.48272	4.64621	3.2925	4.00753	4.05559	4.00011	3.94131	2.96026	4.16932	4.41573	5.13024	4.64563	4.56132	4.02876	0.122408	0.499893	0.0934317	0.655374	0.0138429	0.968433	0.175978	0.373261	0.0199406	0.956263	-0.0116156	0.981324	-0.227327	0.542457	0.0489167	0.954904
AT1G05443	lncRNA	0	0.415578	0	0	0	0	0	0	0	0	0	0	0	0	0.241011	0	0.544958	0	0	0	0	0.20357	0	0	0	0	0	0	0	0	0	0	-0.00296887	NA	0.00922281	NA	0.00869015	NA	0.00456363	NA	0.0103034	NA	0.00901227	NA	0.00849433	NA	0	NA
AT1G05450	protein_coding	5.42087	3.12558	4.64148	4.10936	3.88673	3.80016	3.36316	3.37967	3.9259	3.06668	1.95893	2.65868	4.06211	2.59684	2.0716	2.5102	6.96119	5.26331	5.93049	4.60908	5.46982	4.00991	3.31548	4.9732	5.68159	2.93984	2.42723	2.68245	5.59995	5.92914	3.21717	3.68563	-0.277006	0.283621	0.45574	0.101163	0.222161	0.571142	0.509711	0.0602149	0.586981	0.0240165	0.244061	0.643771	0.2276	0.734495	-0.145765	0.870269
AT1G05460	SDE3	4.53093	9.38307	7.1355	5.6503	7.74007	9.08019	7.66441	8.46959	8.88457	8.77213	9.16925	9.40929	9.57959	10.6294	8.8249	8.07895	8.71997	8.65598	9.05854	9.02132	5.34355	9.29247	9.31485	8.58457	8.68502	8.75272	10.3633	10.2323	8.4251	8.38244	8.86018	8.84712	-0.325666	0.037576	-0.396674	0.0203836	-0.252479	0.263571	-0.387191	0.0202756	-0.0873793	0.743443	0.088168	0.810036	0.0172269	0.978861	-0.016371	0.987011
AT1G05463	ncRNA	0.319788	0	0	0	0	0	0.459153	0	0	0	0	0	0	0	0	0	0	0	0	0.310194	0	0	0	0	0	0	0	0	0	0	0	0	0.00195668	NA	0.00418548	NA	-0.00121015	NA	0.00448207	NA	0.000374277	NA	0.00397871	NA	-0.00140247	NA	0	NA
AT1G05467	lncRNA	3.16016	1.84949	1.25383	2.67877	1.37993	1.23187	2.14928	2.39981	2.00141	1.75881	1.87247	1.94338	1.71431	0.645381	0.214519	1.20745	1.94023	0.830518	1.76361	1.29067	1.74281	1.08716	1.87268	1.61853	1.9008	1.51164	0.696033	1.66664	2.16492	2.84368	0.761474	2.49811	0.396391	0.194979	0.179933	0.624916	0.246585	0.599325	0.666408	0.0350207	0.0199167	0.975537	-0.0734902	0.92911	-0.288902	0.714517	0.236375	0.77939
AT1G05470	IP5P6	7.40711	8.19789	7.28783	6.65093	6.49163	9.05757	8.86264	9.70895	8.6568	9.4589	9.57213	8.53278	9.02047	10.66	8.76853	8.49931	6.64274	6.62023	6.36072	6.96564	3.60744	6.76232	6.85198	7.42948	8.37421	8.53348	7.59166	8.6535	5.91668	6.29692	7.16443	8.06673	0.198699	0.159257	-0.266542	0.077501	-0.161629	0.438731	-0.252208	0.0915013	-0.293376	0.0491939	0.0753118	0.817385	-0.0639859	0.887363	0.171865	0.536056
AT1G05477	lncRNA	0	0	0	0	0	0	0	0	0	0	0	0	0	0.732807	0	0	0	0	0	0	0	0	0	0	0	0	0	0	0	0	0	0	0	NA	0	NA	0	NA	-0.0101354	NA	0	NA	0	NA	0	NA	0	NA
AT1G05487	lncRNA	0.232791	0	0.350979	0	0	0	0.167121	0	0	0	0	0	0	0	0	0	0.113149	0	0	0.112904	0	0.507207	0	0	0	0	0.324728	0	0	0	0	0	0.032882	NA	0.0550031	NA	0.0388644	NA	0.0558902	NA	-0.0125739	NA	-0.0322928	NA	0.0112597	NA	-0.0346949	NA
AT1G05490	CLSY3	0.41927	0.903301	0.829674	0.382474	0.248467	0.792502	0.564366	0.699468	0.748889	0.923667	1.13578	0.964465	0.855285	0.830385	0.760444	0.681672	1.29915	1.06314	1.22059	0.927766	0.604075	0.999149	1.35719	1.34454	1.09093	1.01218	1.11488	1.26914	0.901433	0.448022	1.13972	1.00581	-0.605688	0.0137774	-0.437329	0.121948	0.115168	0.800519	-0.195316	0.540478	0.020771	0.970489	0.0359804	0.959012	0.287646	0.645626	-0.147588	0.866096
AT1G05493	lncRNA	0	0.293557	0	0	0	0	0	0	0.397087	0	0	0	0	0	0	0	0	0	0	0	0	0	0	0	0	0	0	0	0.49089	0.410326	0	0	0.00682918	NA	-0.000687017	NA	0.00366235	NA	0.00448207	NA	0	NA	0	NA	-0.01602	NA	0.00301798	NA
AT1G05500	SYT5	57.3728	69.2623	71.1822	58.8914	63.2881	64.3121	57.7981	65.4118	69.8102	71.5627	72.7029	72.8429	62.7328	69.2791	63.9555	61.7008	72.0644	77.6181	73.4614	73.3541	55.6911	74.5634	76.4414	68.3898	68.6955	73.1882	71.0191	71.7936	72.1828	69.9919	72.8719	70.4041	-0.146444	0.0706162	-0.144863	0.107019	0.0627752	0.631687	0.0491372	0.638616	0.063978	0.602196	0.069716	0.692075	0.0330341	0.905473	0.0623968	0.792637
AT1G05507	lncRNA	0	0	0	0	0	0	0	0	0	0	0	0	0	0	0	0	0	0	0	0	0	0	0	0	0	0	0.482117	0	0	0	0	0	0	NA	0	NA	0	NA	0	NA	-0.0142432	NA	0	NA	0	NA	-0.0115995	NA
AT1G05510	OBAP1A	0	0	0	0	0	0	0.272681	0	0	0	0.0712686	0	0	0	0	0	0.123079	0.0790263	0.0958933	0.0614058	0.0663334	0.0689646	0.142553	0.112006	0	0	0.264919	0	0	0.0983945	0	0	-0.161909	NA	-0.0363108	NA	-0.116112	NA	0	NA	0.0420142	NA	-0.013667	NA	0.0994446	NA	-0.0835845	NA
AT1G05517	lncRNA	2.4114	1.70637	0.661031	1.54467	2.59826	1.08242	1.25902	1.2652	0.989211	2.06057	1.48078	0.768424	1.25528	1.13417	3.11015	1.06096	1.06552	1.3683	0.664137	1.70114	1.83765	2.38817	1.23412	0.969661	1.78949	2.32444	1.22318	2.56278	1.63052	0.68146	0.501819	1.8292	0.233866	0.479278	0.130381	NA	0.0348888	0.955341	0.0245964	0.958066	-0.319643	0.423955	-0.217273	0.742556	-0.0462151	0.967671	-0.216158	0.804668
AT1G05520	protein_coding	40.7973	66.6193	58.7459	43.9093	50.5523	61.9624	52.3138	64.6111	62.1258	58.433	58.1711	59.5859	61.8297	57.5379	59.8214	50.2546	61.6402	68.4753	67.5129	62.9985	36.9417	67.4475	69.4477	66.2359	60.7575	56.531	63.9938	62.8556	63.9491	56.4672	68.2578	69.6314	-0.23515	0.113634	-0.157104	0.358486	-0.0851945	0.727944	-0.0644279	0.744909	0.0952563	0.685094	0.0879278	0.796325	-0.00643042	0.99256	0.0172098	0.984882
AT1G05527	lncRNA	0	0	0	0	0	0	0	0	0	0	0	0	0	0	0	0	0.405664	0	0	0	0	0	0	0	0	0	0	0	0	0	0	0	-0.0126608	NA	0	NA	0	NA	0	NA	0.0101193	NA	0.0137237	NA	0.00834252	NA	0	NA
AT1G05530	UGT75B2	7.78279	7.1222	6.17584	7.42188	7.01763	10.1128	10.426	8.54296	10.2501	10.3257	9.64222	9.35469	8.23073	7.75451	8.02077	8.11007	8.79652	9.57613	9.47651	7.51318	8.62334	9.93901	11.4043	9.84991	7.90342	9.36352	9.55785	10.1993	8.44766	8.33459	9.54722	9.32168	-0.232691	0.0691477	-0.428328	0.00124087	-0.282048	0.0844558	-0.105248	0.517426	-0.0573397	0.800851	-0.200257	0.422263	-0.0273159	0.954016	0.138297	0.635733
AT1G05533	lncRNA	0.590846	0	0.445409	0	0.700292	0	0	0.852505	0	0.694217	0	0.345181	0	0	1.14308	0.357444	0	0.737579	1.34251	0	0.928668	0.321835	0.997873	0.522693	0	0	0	0	1.09866	0	0	0	-0.0941479	NA	-0.00327644	NA	-0.0448837	NA	-0.0378134	NA	0.17571	NA	-0.0574886	NA	0.0843072	NA	0.0848386	NA
AT1G05540	protein_coding	0.505752	0.374924	0.127087	0.721215	0.849199	1.04051	0.605134	0.547294	0.253575	0.346637	0.427031	0.787913	0.627468	0.381587	0.434867	0.662922	1.18815	0.420901	0.925709	1.34909	0.706595	0.780536	1.28124	0.932113	0.68808	0.383045	0.529117	0.281548	1.64575	0.851594	0.675342	0.773682	-0.634181	0.02759	-0.0167043	0.969839	-0.415623	0.334853	-0.0985384	0.812869	0.61043	0.0541155	0.0371337	0.963848	0.00969249	0.993781	-0.00704675	0.99837
AT1G05543	lncRNA	0	0	0	0	0	0	0	0	0	0	0	0	0	0	0	0	0	0	0	0	0	0	0	0	0.30055	0	0	0	0	0	0	0	0	NA	0	NA	0	NA	0	NA	-0.0142432	NA	0	NA	0	NA	-0.0115995	NA
AT1G05550	protein_coding	0	0	0	0	0	0	0	0	0	0	0	0.039014	0.0382393	0.0431875	0	0	0	0	0	0	0	0	0	0	0	0.101156	0.046577	0	0.124176	0	0	0	0	NA	-0.0128176	NA	0	NA	-0.0233675	NA	-0.0440283	NA	0	NA	-0.0368909	NA	-0.026743	NA
AT1G05553	lncRNA	0	0	0	0	0	0	0	0	0	0	0	0	0	0	0	0	0	0	0	0.250219	0	0	0	0	0	0	0	0	0	0.200471	0	0.215245	-0.00778832	NA	0	NA	0	NA	0	NA	0.00524678	NA	0.00885121	NA	-0.00627497	NA	0	NA
AT1G05557	lncRNA	0.188282	0.104683	0	0.284289	0.446316	0.232417	0.67584	0.135832	0.141602	0.331833	0	0.989973	0.539064	0.365291	0.485679	0.113905	0.549093	0.470081	0.427809	0.182633	0.197289	1.12813	0.635973	0.166564	0.461087	0.427801	0.656601	0	0.350103	0	0.646502	0	-0.256564	0.34894	-0.228889	NA	-0.228719	0.558348	-0.224022	0.462759	0.0194118	0.972725	-0.113723	0.862859	0.155326	0.834203	-0.00826352	0.997843
AT1G05570	CALS1	31.5756	54.4626	44.2388	28.1904	40.3483	70.7792	43.2241	62.6565	56.5075	59.5705	60.3807	63.558	66.3641	80.5556	71.3615	58.8805	42.223	49.4954	48.8629	45.812	13.3378	45.5683	45.9648	42.3207	58.6975	69.0127	65.7309	64.7036	36.179	35.0237	44.2924	45.7484	-0.146927	0.552075	-0.49185	0.037489	-0.347859	0.257855	-0.630285	0.00453783	-0.389911	0.114206	0.277667	0.546136	0.159188	0.797099	-0.0449878	0.971989
AT1G05575	protein_coding	11.0971	5.73264	8.16792	11.6102	7.97445	9.27607	10.5385	7.94271	7.75439	7.8026	5.80387	8.06557	7.90541	9.60648	13.7492	9.09216	6.28569	4.5813	5.89001	6.61107	6.68379	7.0441	5.01747	8.34837	7.27543	8.47086	11.0918	8.75574	4.54937	7.33385	4.60048	4.52044	0.592127	0.00545197	0.285329	0.256959	0.0647764	0.874457	-0.0647233	0.835412	-0.498598	0.0355214	-0.213601	0.657719	0.0797355	0.923439	-0.1918	0.749396
AT1G05577	protein_coding	1.6326	1.72465	1.66149	1.3558	1.49964	1.81377	1.17205	1.82559	1.16644	1.67845	1.05684	1.14455	1.21531	1.58373	1.68454	1.58028	1.50772	1.27378	1.29834	0.910584	1.41133	1.68963	1.011	1.5165	1.39934	1.54562	1.70803	1.43145	1.66967	1.96659	1.2146	2.11152	0.329189	0.163656	0.275854	0.308646	0.0305372	0.948984	0.101411	0.745981	-0.230911	0.488056	-0.179459	0.723596	-0.421101	0.319577	-0.177577	0.805096
AT1G05583	lncRNA	0	0	0	0	0	0	0	0	0	0	0	0	0	0	0	0	0	0.381506	0	0	0	0	0	0	0	0	0.426306	0	0	0	0	0	-0.00291582	NA	0	NA	0	NA	0	NA	-0.00449822	NA	0.00397871	NA	-0.00140247	NA	-0.00672702	NA
AT1G05590	HEXO2	10.1313	13.7137	14.5961	12.0113	13.8463	14.2355	12.3916	12.4163	15.7282	15.0782	15.7147	17.099	13.9232	16.7279	14.035	13.3177	14.8826	18.206	15.0815	16.2092	13.3421	17.7684	17.0966	16.4206	16.0096	16.1801	17.2033	17.7557	20.1413	14.2307	17.9236	17.4085	-0.279254	0.0241694	-0.308476	0.0244786	-0.0403799	0.86518	-0.139473	0.353301	-0.0532332	0.813875	-0.0435875	0.892907	-0.129162	0.697375	-0.0240115	0.974252
AT1G05600	protein_coding	3.22105	4.43988	4.19874	3.91782	3.22119	4.76305	3.22773	4.11499	5.09728	5.40092	5.74158	4.74367	4.72633	3.94919	4.02458	4.8716	4.07711	3.60213	4.11682	4.19845	3.12904	3.61868	3.74	3.94776	6.24474	5.79394	5.28882	4.98716	4.3673	3.96345	2.99545	3.6396	0.0250538	0.901829	-0.378339	0.0222313	0.0595031	0.835876	-0.10371	0.601306	-0.434587	0.00436333	0.102028	0.768629	0.0578363	0.921918	-0.0311938	0.972131
AT1G05610	APS2	0.992011	0.975816	0.690302	1.30582	0.904436	1.13035	0.986078	0.715664	0.918234	1.03108	0.816126	0.713289	1.22347	1.43114	1.03341	0.600136	0.853075	0.333407	0.664648	0.851222	0.279857	0.706611	0.300712	0.607559	0.56062	0.751327	0.745117	0.700926	0.780412	0.830241	0.61138	0.38204	0.436637	0.112228	0.168628	0.617471	0.100764	0.836981	-0.0211056	0.960179	-0.0171485	0.977891	0.304782	0.611624	0.00903836	0.993977	0.250861	0.727994
AT1G05613	lncRNA	0.222361	0	0	0	0	0	0	0	0	0	0	0	0	0.575214	0.286794	0	0	0	0	0.215691	0	0	0	0	0	0	0	0	0	0	0	0	0.00195668	NA	0.00418548	NA	0.00366235	NA	-0.0101354	NA	0.000374277	NA	0.00397871	NA	-0.00140247	NA	0	NA
AT1G05620	URH2	78.6109	66.7809	70.7392	73.5341	62.3248	67.8831	66.8576	66.9304	66.4714	68.8986	67.3318	69.3022	66.2634	57.6169	64.0764	65.4232	63.6821	67.4998	69.0333	62.479	68.9027	66.9295	64.6282	65.8155	62.2049	62.9173	66.0411	60.025	71.441	68.6874	73.9255	66.0671	0.195824	0.015349	0.102733	0.281241	0.163272	0.134102	0.242292	0.00434115	0.0695536	0.57849	-0.0665802	0.715076	-0.109871	0.560198	0.162644	0.17873
AT1G05630	AT5PTASE13	5.90122	7.9996	6.83346	5.7718	6.32735	9.29342	6.59497	10.0946	7.52655	8.22031	7.55108	8.13913	8.97035	9.08849	9.53361	7.34254	11.6063	9.816	10.4366	10.9615	5.05201	11.0184	11.3365	11.652	8.29353	8.38598	7.80749	7.67102	9.53077	9.00675	9.53961	10.5842	-0.581049	0.000174437	-0.213344	0.2607	-0.227484	0.352973	-0.312776	0.0834072	0.385145	0.0259571	0.102893	0.784062	0.116742	0.805279	0.0174402	0.986916
AT1G05640	protein_coding	3.1046	5.34066	3.96067	3.55247	3.64823	5.27358	3.27652	5.36006	5.62767	5.36251	6.24347	5.85981	4.95335	4.83925	4.41489	3.75637	5.6491	5.53184	5.52678	5.50814	2.44679	5.11659	6.00516	5.32866	5.89171	5.58697	5.5892	6.91322	5.13146	4.61924	4.37343	6.19957	-0.373758	0.0445299	-0.464496	0.0221312	-0.0930385	0.779461	-0.102397	0.680129	-0.0887364	0.785359	0.187704	0.640624	0.0927856	0.87812	0.00200185	0.999339
AT1G05650	protein_coding	22.1686	16.7406	24.3817	22.8146	21.716	22.8724	28.0885	26.6749	22.5824	26.6301	27.2854	31.6048	21.0778	22.2539	23.738	25.9719	36.7481	39.4974	37.4022	35.5049	32.07	34.3333	35.0187	42.1866	29.5078	27.0644	28.2121	30.0468	35.0692	45.4491	38.344	41.6202	-0.697614	1.32436e-09	-0.299197	0.0344624	-0.162671	0.408427	-0.0559079	0.752827	0.366851	0.00406329	0.0123483	0.973452	-0.121049	0.72202	-0.0315659	0.965
AT1G05660	protein_coding	30.6554	29.5461	29.9998	29.7995	29.4314	37.1925	38.8472	36.237	31.5107	36.8265	35.0127	38.7485	27.419	35.2564	34.0614	33.3234	45.3691	47.6085	44.1084	41.8969	40.9364	47.5388	37.9764	47.7631	36.5789	36.3275	39.5467	36.8105	37.9767	42.8074	45.8262	44.6122	-0.501348	9.1872e-08	-0.223321	0.0520279	-0.198081	0.158508	-0.0589509	0.667436	0.259335	0.0152548	-0.00596692	0.985211	0.0432457	0.901668	-0.0186918	0.974829
AT1G05670	protein_coding	3.19358	3.93456	4.34987	3.25121	3.52706	4.47976	5.23668	4.68641	2.8385	5.01018	4.51458	4.83395	4.65484	3.89594	4.18918	3.82012	4.4451	4.09994	4.30159	4.03062	2.05344	4.17095	4.00433	3.33888	4.73988	4.28777	3.34112	3.96983	3.00291	3.72282	3.61372	3.87604	-0.130772	0.49593	-0.198293	0.322114	-0.22873	0.373365	-0.108242	0.625029	0.0528498	0.872177	0.262174	0.450919	0.203364	0.635469	0.120371	0.825202
AT1G05675	UGT74E1	0.249319	0.36965	0.125299	0.125483	0.0492503	0.153881	0.0596622	0.0599551	0.250008	0.097646	0.233902	0.145656	0.333115	0.37622	0.160782	0.201107	1.77735	0.20749	0.660912	0.806132	0.827279	0.543217	0.842143	1.87476	0.746242	0.944142	0.869458	0.555176	0.618133	0.258343	0.475602	0.138691	-0.875959	0.00197825	0.0732595	0.854465	0.281804	0.532535	-0.0771417	0.855685	0.1241	0.816608	-0.165163	0.814855	0.618469	0.171313	-0.825118	0.014609
AT1G05680	UGT74E2	59.529	58.0976	52.6572	49.9234	61.4641	64.9743	62.5814	57.2271	58.2225	64.129	59.8145	61.2121	52.912	54.3179	58.5413	53.0789	88.2122	79.5198	81.9808	89.8037	50.9682	74.8637	63.7615	85.8111	70.0052	84.603	95.2187	72.6153	74.8026	71.537	60.1237	56.1024	-0.541516	1.23703e-06	-0.125741	0.382823	-0.126138	0.503584	0.0597516	0.714653	0.0750416	0.706741	0.256954	0.249553	0.331439	0.0370963	-0.340734	0.0160961
AT1G05683	lncRNA	0	0	0	0	0	0	0	0	0	0	0	0	0	0	0	0	0.245157	0	0	0.244625	0	0	0	0	0	0	0	0	0	0	0.577296	0	-0.00778832	NA	0	NA	0	NA	0	NA	0.00524678	NA	0.00885121	NA	-0.00140247	NA	0	NA
AT1G05687	lncRNA	0.294721	0.163862	0	0.148334	0	0.272856	0.528953	0.21262	0	0.259713	0	0	0.168762	0.190599	0.0950304	0.267446	0.143251	0.0919784	0.11161	0.07147	0.0772051	0.0802675	0.0829585	0.0651815	0	0.111608	0	0.246104	0	0	0.168664	0	0.11594	NA	0.181791	NA	-0.133375	NA	-0.0263661	NA	0.0250837	0.956626	0.0541523	NA	0.0968151	NA	-0.0407675	0.973063
AT1G05690	BT3	1.84715	1.5582	1.87264	1.34643	2.22706	2.20152	1.96625	2.02185	1.86823	2.39483	2.40221	1.89779	2.11541	1.93603	2.17702	1.92667	0.990697	1.94807	1.39902	1.08122	1.06787	2.11638	0.82473	1.32417	2.18377	1.59196	2.75436	2.07432	1.42126	1.33651	1.96838	1.70074	0.289397	0.224571	-0.30686	0.23051	-0.27088	0.42939	-0.210257	0.441516	-0.556812	0.0189518	-0.0272271	0.965889	-0.224249	0.722495	0.0394456	0.975047
AT1G05700	protein_coding	13.1347	15.0648	14.8213	14.552	16.0818	20.1141	19.4223	20.799	10.22	8.85681	10.4858	10.2555	20.4821	16.4011	24.4255	17.7163	5.03911	5.62023	5.63102	6.43044	4.32801	6.16457	7.99893	6.79641	8.22691	11.5434	9.50673	10.0368	5.10744	5.74579	5.01118	5.9969	1.31108	1.14537e-25	0.512964	0.000400337	-0.351607	0.0335506	-0.379305	0.00933544	-0.732172	5.27475e-08	-0.17266	0.589665	0.0166201	0.97894	0.0659424	0.910842
AT1G05703	lncRNA	0.275728	0.306604	0.623573	0.138775	0.980409	0.510544	0.197946	0.198918	0	0	0.155207	0.161084	0	0.178316	0.355625	0.333614	0.134019	0	0.208834	0	0	0.600758	0.155225	0	0.225079	0	0.576934	0.690731	0.76906	0.214281	0	0.690218	0.240702	0.311561	0.226653	NA	-0.124837	0.73829	0.105404	0.719372	-0.26085	0.356917	-0.102893	NA	-0.298794	NA	-0.246802	0.583326
AT1G05710	protein_coding	30.3741	22.198	21.7515	25.5223	24.9521	25.3147	26.4386	25.5338	20.406	24.1628	21.9249	25.8718	24.3398	25.5232	22.8986	22.453	14.638	15.1454	14.7936	16.2755	21.5487	17.0604	21.12	18.548	19.7139	22.2009	16.4838	22.4176	17.0132	17.5199	19.4343	15.7956	0.739123	2.1435e-11	0.121089	0.40594	-0.00201814	0.994348	0.119867	0.417845	-0.381867	0.00206899	-0.396082	0.0178431	-0.207384	0.398598	0.236167	0.19752
AT1G05713	lncRNA	0	0	0	0.892125	0	0	0	0	0	0	0	0	0	0	0	0	0	0	0	0	0	0	0	0	0	0	0	0	0	0	0	0	0.0165742	NA	0.0139305	NA	0.0134073	NA	0.0142271	NA	0	NA	0	NA	0	NA	0	NA
AT1G05720	protein_coding	28.4345	24.4736	25.0543	33.529	29.5873	25.8007	29.3738	27.067	21.9958	25.0786	20.7867	27.5282	24.7824	26.1743	24.9572	28.8636	26.6363	26.2763	26.962	26.5785	46.5882	29.5283	27.192	26.004	28.8181	22.8222	25.859	25.9024	32.5477	31.3386	26.8814	25.1437	0.115703	0.57249	0.21721	0.296456	0.025297	0.944912	0.131098	0.563627	0.0441658	0.901077	-0.316864	0.368053	-0.131272	0.800548	-0.0573415	0.948665
AT1G05730	protein_coding	5.25825	4.85684	3.96393	5.93327	4.02081	3.92592	4.56643	3.67107	3.57189	3.73681	3.29404	2.87376	3.54515	4.27813	3.0628	3.335	4.86427	2.9115	3.82197	5.30617	4.66556	4.71203	5.20422	4.16404	4.15388	2.31241	2.89847	3.75346	4.41566	4.02052	3.30041	3.18453	0.274171	0.150459	0.52839	0.00994525	0.309666	0.248645	0.496168	0.0129512	0.33358	0.143546	-0.166802	0.680126	0.137817	0.810514	0.0793608	0.92722
AT1G05740	protein_coding	0	0	0	0.24065	0	0.147556	0	0.517416	0.179799	0	0.403718	0	0	0.154609	0.154173	0.433891	0.464807	0.149221	0	0.347848	0.375761	0.260444	0.538351	0.422989	0.585464	0.181067	0.166744	0.199633	0	0.185793	0.273632	0.199485	-0.18885	NA	-0.0978692	NA	-0.110832	NA	-0.135197	NA	-0.0327485	0.941349	-0.178963	NA	0.0693068	NA	-0.12373	0.861457
AT1G05747	lncRNA	0.724753	0.322364	0	0.145908	0.171801	0	0.416242	0.418285	0	0	0.32637	0.169364	0	0.187482	0	0	0.281816	0.180948	0.219569	0.281204	0	0	0	0.128231	0.236648	0	0.202196	0.242079	0.539061	0.225296	0.33181	0	0.0747167	NA	0.190173	NA	0.0801029	NA	0.285229	NA	0.0804377	NA	0.2346	NA	-0.00070042	NA	-0.0350185	NA
AT1G05750	PDE247	2.25001	2.28813	2.14558	1.68414	2.39328	1.61424	2.347	2.1088	2.57442	1.9432	2.61966	2.85368	1.67381	2.13913	2.18269	2.02433	2.14987	1.63246	2.05371	1.97732	1.63222	2.05312	1.62394	2.50086	3.10826	2.24302	2.76306	2.47301	2.28859	1.8831	1.36468	2.31071	0.131148	0.528578	-0.221397	0.296862	0.00723579	0.985858	0.100408	0.68174	-0.378624	0.0607347	-0.0345706	0.949114	-0.0351035	0.961079	-0.0260792	0.98158
AT1G05757	lncRNA	0.188568	0	0	0	0	0	0	0	0	0	0	0.220328	0	0	0	0	0	0	0.14282	0	0	0	0.424627	0	0	0	0	0	0	0	0	0	0.00195668	NA	-0.000687017	NA	0.00366235	NA	0.00448207	NA	0.000374277	NA	-0.00576629	NA	-0.00140247	NA	0.00301798	NA
AT1G05763	lncRNA	0.456168	0	0	0	0	0	0	0	0	0	0.513553	0	0.522417	0.295009	0.294175	0	0	0.569454	0.345498	0	0	0	0.256805	0	0	0	0	0	0	0	0	0	-0.0253693	NA	-0.00345375	NA	0.0310775	NA	-0.0388333	NA	0.0514614	NA	0.0454131	NA	0.0448083	NA	0.0295458	NA
AT1G05770	JAL2	5.05795	3.77885	3.57462	5.01181	3.74678	4.58514	4.99278	3.877	4.39831	3.71428	4.00375	4.98644	3.98234	3.88434	3.56757	5.83294	1.61335	3.25568	2.09499	2.68308	5.2171	3.01336	2.4915	3.35589	4.38688	5.02789	4.9609	6.9953	2.35127	3.80793	5.0655	2.76967	0.720257	0.00229057	0.04084	0.904256	0.0496696	0.918667	0.0571153	0.87279	-0.889485	0.00015818	-0.474848	0.307341	-0.427385	0.367635	-0.210068	0.74907
AT1G05773	lncRNA	1.28179	0.855198	0.96628	2.83858	0.607691	1.42404	2.39253	2.03439	1.34961	2.71089	1.01013	2.8456	2.7891	0.66316	1.65321	1.3958	2.7413	2.56019	0.679574	0.746005	1.47743	1.81531	1.29888	2.72146	0.837069	1.16496	1.43041	1.28442	0.715036	2.19151	2.05393	3.42257	-0.0290138	0.941941	-0.177108	0.633429	-0.0174525	0.977885	-0.0256385	0.956294	0.190367	0.69019	-0.0940233	0.904219	-0.169505	0.850132	0.338462	0.591978
AT1G05777	lncRNA	0	0	0	0	0.612755	0	0	0	0.388815	0	0	0	0	0.668686	0.333398	0	0.251286	0	0	0	0	0	0	0	0	0	0	0	0	0.401777	0	0	-0.00642063	NA	-0.0120901	NA	-0.0238239	NA	-0.0326374	NA	0.000893606	NA	0.00873208	NA	-0.0135664	NA	0.00656312	NA
AT1G05780	protein_coding	12.9248	9.4217	10.7177	14.2389	10.2126	10.4591	10.5159	10.1531	10.2604	11.727	8.89208	8.8093	12.4993	11.8878	12.4098	10.8598	9.84204	9.59109	10.6049	9.40277	13.1669	8.52638	11.3185	9.46474	9.26105	10.3327	10.1164	7.0752	11.7495	13.0578	8.05408	9.46654	0.292098	0.106542	0.247674	0.227232	0.207777	0.451224	0.0462143	0.859042	0.0903189	0.777792	-0.142974	0.715493	-0.119957	0.825632	0.134743	0.811861
AT1G05783	protein_coding	0.451192	0.125429	0.850326	0.681259	1.33692	0.556957	0.323912	0.813755	0	0.795194	1.0159	0.922574	0.387538	0.583581	0.581932	1.36479	0.548261	0.563242	0.76889	1.09414	0.354582	0.737294	0.508008	0.199574	0.36831	0	0.786728	0.753525	0	0.350642	0.258209	0	-0.173531	0.593417	-0.146226	NA	-0.188803	0.680894	-0.155348	0.670317	0.219494	0.603132	0.24968	0.6878	0.46476	0.348762	0.192189	0.821648
AT1G05785	protein_coding	13.436	8.76792	9.41541	11.4611	10.0184	10.7066	11.8647	10.1937	8.11233	10.7468	7.52759	9.72894	10.8722	9.2603	7.89173	11.7155	8.67684	8.30761	9.60298	9.57581	13.1534	9.58632	9.16196	10.6585	8.23877	9.55502	8.09526	9.11259	8.26926	10.8339	10.3966	9.26373	0.285008	0.0912522	0.247472	0.191665	0.0403188	0.901046	0.155486	0.44347	0.0497829	0.878247	-0.267788	0.426267	-0.109152	0.82913	0.0873191	0.8898
AT1G05790	protein_coding	15.3687	14.6595	13.8887	11.9457	14.1491	16.9408	15.3521	17.5974	13.7853	15.6554	15.6354	14.58	18.5426	17.2339	15.7303	16.4343	19.0977	18.4814	18.8663	19.0107	11.8933	19.1492	17.6744	21.475	18.4155	18.51	16.5541	17.9355	14.9005	16.9842	18.6663	17.3339	-0.364499	0.000308559	-0.0812234	0.542503	-0.159164	0.314746	-0.221359	0.0586621	0.0849245	0.601174	0.0699866	0.76924	0.129948	0.615934	-0.198351	0.226502
AT1G05797	lncRNA	0	0.316449	0	0	0	0	0	0	0	0.33437	0.320382	0	0	0.736168	0	0	0	0	0.43108	0	0	0.310024	0.320418	0.755268	0.464612	0.862143	0.793946	0	0.52917	0.884648	0	0.474921	-0.0128116	NA	-0.0440513	NA	0.0341655	NA	-0.0454206	NA	-0.177383	NA	-0.116618	NA	-0.156544	NA	-0.146143	NA
AT1G05803	lncRNA	0	0	0	0	0	0	0	0	0	0	0	0	0	0	0	0	0	0	0	0	0	0	0	0	0.444234	0	0	0	0	0	0	0	0	NA	0	NA	0	NA	0	NA	-0.00937072	NA	0	NA	0	NA	-0.00672702	NA
AT1G05805	BHLH128	26.8893	24.5198	23.0322	25.9884	20.8917	26.9635	25.5069	25.3828	27.6048	29.482	26.77	28.2279	26.2029	28.3419	26.657	24.7562	25.0306	25.9735	26.4388	25.982	22.0914	29.971	26.5784	28.3434	31.0909	32.4065	28.8306	35.614	25.2569	31.3185	29.0359	29.7621	0.0186835	0.861595	-0.13845	0.142759	0.0605798	0.665228	-0.0176435	0.887696	-0.291052	0.00029725	-0.0857631	0.633559	-0.176907	0.19065	-0.133919	0.345828
AT1G05807	lncRNA	0	0	0	0.258053	0	0	0	0	0	0	0	0	0	0	0	0	0	0	0	0	0	0	0	0	0	0	0	0	0	0	0.586838	0.855643	0.00682918	NA	0.00418548	NA	0.00366235	NA	0.00448207	NA	0	NA	0	NA	-0.0208925	NA	0	NA
AT1G05810	ARA	27.0238	27.5401	31.6385	29.8428	26.8239	26.0543	26.3636	25.3488	32.5733	29.3148	26.9209	24.3052	27.8047	27.6943	25.3343	22.733	33.4455	29.3944	31.6948	32.722	37.0097	31.1676	29.5339	35.6172	30.4752	29.2917	29.4423	29.0351	36.6381	35.9348	30.5814	27.9956	-0.07204	0.624247	0.0494744	0.769657	0.169725	0.377231	0.20928	0.143903	0.108047	0.570969	-0.114061	0.675907	-0.0631645	0.87812	-0.0134673	0.987011
AT1G05813	ncRNA	0.311753	0	0.47003	0	0	0	0	0	0.468922	0	0	0	0	0	0	0	0	0	0	0	0	0	0	0	0	0.472229	0	0	0	0	0	0	0.0117017	NA	0.00418548	NA	0.00853485	NA	0.00935457	NA	-0.00937072	NA	0	NA	0	NA	-0.00185452	NA
AT1G05817	lncRNA	0.206109	0	0	0	0	0	0	0	0	0	0	0	0	0	0.265833	0	0	0	0.468316	0	0	0	0	0	0	0	0	0	0	0	0	0.343963	-0.00778832	NA	0.00418548	NA	0.00366235	NA	-0.00039043	NA	0.0101193	NA	0.0137237	NA	0.00347002	NA	0	NA
AT1G05820	SPPL5	2.05049	1.79875	1.51141	1.4907	1.16115	1.77181	1.50477	1.08481	0.993812	2.46277	1.79546	1.70372	1.46115	1.50289	1.46925	1.13022	1.28458	1.53583	1.00084	1.23759	1.67112	1.73741	1.46218	1.16901	1.85981	2.00164	1.20768	1.63614	1.65222	1.80601	1.19954	1.67295	0.429248	0.0497766	-0.012078	0.970538	0.286048	0.390221	0.301025	0.233486	-0.339769	0.206987	-0.262749	0.578402	-0.310274	0.53259	0.101557	0.909062
AT1G05823	lncRNA	0	0.180592	0	0	0	0	0	0	0	0	0	0	0	0	0	0	0	0	0	0	0	0	0	0	0	0	0	0	0	0	0	0	0.00682918	NA	0.00418548	NA	0.00366235	NA	0.00448207	NA	0	NA	0	NA	0	NA	0	NA
AT1G05827	lncRNA	0	0	0	0.531479	0	0	0	0	0	0	0	0	0	0	0	0	0	0	0	0	0	0	0	0	0	0	0	0	0	0	0	0	0.0117017	NA	0.00905798	NA	0.00853485	NA	0.00935457	NA	0	NA	0	NA	0	NA	0	NA
AT1G05830	ATX2	13.8852	15.9585	11.4888	12.8769	11.242	16.6724	14.7693	18.3735	11.3302	17.8722	17.5018	17.6879	18.9051	18.7508	18.322	13.6623	15.0418	13.8049	14.2243	15.3483	6.48846	15.2376	16.2242	17.1557	14.2722	16.3097	13.1294	19.0284	12.6521	13.1573	15.1754	15.0752	-0.0445157	0.849424	-0.208435	0.331651	-0.120361	0.693513	-0.271382	0.193534	-0.0842892	0.796602	0.0597637	0.902237	0.0346615	0.960149	0.0796305	0.917205
AT1G05833	lncRNA	0.360691	0.10027	0.271907	0.453843	0.427504	0.667862	0.388412	1.17096	1.08506	1.05949	0.913647	0.526802	1.23922	1.63284	0.69781	0.545517	1.13955	0.562833	0.682961	0.524806	0.566919	1.27705	0.812222	1.03703	0.883302	0.682948	0.628925	0.451786	1.34138	0.28031	0.412834	1.05339	-0.449869	0.138143	-0.613623	0.0592771	-0.391834	0.371708	-0.70336	0.0249081	0.0620455	0.916541	-0.196311	0.771281	-0.0462017	0.968041	0.225799	0.794306
AT1G05835	protein_coding	0.207141	0	0.156153	0	0	0.255698	0	0	0.155786	0.121691	0.1166	0	0.118612	0	0.133582	0.125314	0	0	0	0.100464	0.325576	0.22566	0	0	0	0.156884	0	0	0	0.160979	0	0	0.0878643	NA	-0.00880328	NA	0.0291806	NA	-0.00451972	NA	-0.0318748	NA	-0.15391	NA	-0.0468713	NA	0.0647928	NA
AT1G05840	protein_coding	24.8885	22.4407	18.9273	22.2979	19.291	27.9297	24.4172	23.5367	21.9566	29.2857	26.4172	25.7119	27.6254	27.9432	25.9815	28.524	25.1523	21.7304	23.3833	28.0003	18.8902	23.8139	22.4756	27.5383	27.1683	35.1019	25.5039	31.2657	20.2218	26.6024	25.3956	24.787	-0.0852246	0.541144	-0.198799	0.150907	-0.0647175	0.761784	-0.24642	0.0653748	-0.256921	0.0539309	0.0428965	0.892907	-0.00303964	0.994644	-0.143347	0.585099
AT1G05843	lncRNA	0	0	0	0	0	0	0	0	0	0	0	0.121624	0	0	0	0.125945	0	0.259885	0.0788384	0	0	0	0	0	0	0	0	0	0	0	0	0	-0.0126608	NA	-0.00555952	NA	0	NA	-0.00526293	NA	0.0101193	NA	0.0137237	NA	0.00834252	NA	0.00301798	NA
AT1G05850	CTL1	495.627	553.047	598.924	505.818	463.61	461.74	458.331	490.56	595.211	555.936	579.534	542.69	454.972	423.705	470.643	482.65	536.89	595.459	600.53	543.147	550.8	537.063	538.788	549.836	596.759	602.023	594.106	604.634	527.442	572.992	557.324	537.12	-0.0189984	0.865157	-0.062229	0.5602	0.229011	0.0215949	0.282453	0.00118926	-0.0656627	0.623065	0.0161928	0.949484	0.0313026	0.920595	-0.0224321	0.961792
AT1G05853	snRNA	0	2.04909	0	0.618304	0	0	0	0	0	0	0	0.717703	2.11036	0	0	0	0	0	0	0	1.93089	0	1.38319	0	1.00283	0	0	0	1.14217	0	2.81218	2.05015	0.0967931	NA	0.0660464	NA	0.0907822	NA	0.0220647	NA	-0.0393684	NA	-0.120273	NA	-0.162162	NA	-0.00862168	NA
AT1G05860	protein_coding	10.4305	8.77453	7.56674	10.9864	10.5351	8.62102	8.72525	8.89896	10.0955	10.5858	9.53027	8.69008	10.5257	10.0498	9.24157	9.10854	9.5812	10.1902	10.0295	10.3229	9.63063	10.0785	8.85053	9.41459	11.6982	9.11343	8.81427	10.9568	10.85	10.0092	9.82754	9.78818	-0.0189359	0.909537	-0.0182864	0.918813	0.0685654	0.756385	0.0189638	0.920985	-0.00491687	0.986642	0.0308534	0.92962	-0.0331607	0.942524	-0.00556636	0.996189
AT1G05867	lncRNA	0	0	0	0	0.466861	0.243116	0.56556	0.568337	0.29624	0	0	0	0.676654	0.254738	0	0	0.574368	0.983439	0.447502	0.764161	0	0.429113	0.443499	0.348462	0.321541	0	0	0.328919	0.366219	0	0	0.328675	-0.528014	NA	-0.0632648	NA	-0.35187	NA	-0.193805	NA	0.388158	0.0930689	0.278661	NA	0.364894	NA	-0.0765908	0.92545
AT1G05870	protein_coding	48.3945	34.9155	30.6231	40.6473	32.1389	34.6664	39.479	32.7949	27.6933	35.0259	32.1994	32.1676	36.2364	34.8044	34.4833	30.2175	31.4975	33.5052	31.3687	32.9369	33.5892	33.8679	31.4641	33.2475	34.4009	33.121	29.1519	33.5174	35.3271	35.0056	34.3176	35.6831	0.306838	0.00392709	0.286416	0.0164529	0.178914	0.253827	0.236329	0.0471294	-0.00213142	0.993184	-0.07763	0.755189	-0.135674	0.611896	0.0182905	0.976772
AT1G05880	ARI12	1.46014	1.92572	1.4335	1.57233	7.28464	7.16773	6.04564	9.8479	1.32797	1.03734	1.33799	2.06315	10.422	7.86173	10.0731	5.75197	5.24854	0.127169	0.822992	2.79973	0.106743	0.29594	0.267629	2.82375	0.27719	0.308616	0.284204	0.170131	0	0.422229	0.155462	0.113336	-0.124604	0.704195	0.0416712	0.913365	-0.850962	0.00384069	-0.923472	0.000733702	0.534448	0.0769926	0.336127	0.565408	0.559889	0.192645	0.368173	0.476708
AT1G05890	ARI5	44.8149	43.6558	39.9516	35.1669	42.5921	51.4752	44.1541	52.7553	49.6471	55.168	53.3572	53.8568	55.0501	50.5987	53.6335	54.7857	50.1179	43.177	44.1533	48.0249	29.398	45.3776	40.7486	49.3719	56.4299	54.4336	49.4793	56.9484	41.104	44.1489	46.6111	43.95	-0.11991	0.241495	-0.352143	0.000353559	-0.185523	0.154239	-0.326385	0.000789851	-0.214599	0.0388574	0.133219	0.509508	0.0546423	0.856477	0.017633	0.974829
AT1G05894	protein_coding	0.350943	0.433601	0.587906	0.274759	0.600816	0.385074	0.671847	0.506359	0.469217	0.641419	0.131697	0.546735	0.535879	0.706092	0.905268	0.518979	0.871841	0.632807	0.620202	0.680829	0.980617	0.594716	0.658558	0.896891	0.827599	0.531592	0.326361	0.260489	0.580058	1.03033	0.535568	0.65074	-0.450485	0.125252	-0.0755006	0.849764	-0.227825	0.626681	-0.394378	0.234365	0.326309	0.398405	-0.14733	0.828324	-0.00820805	0.993977	-0.0486762	0.976067
AT1G05900	NTH2	11.9834	9.26221	8.82637	10.2433	6.93861	10.8155	12.0723	10.3175	7.44633	10.2022	8.58112	9.45695	10.979	9.75714	9.83092	9.12738	10.1979	9.07376	9.13567	10.5568	7.36935	8.94574	9.11293	10.1493	10.6481	11.4268	7.07009	9.5145	8.767	10.2594	9.89337	8.39277	0.104727	0.529003	0.178037	0.302928	0.0464817	0.866823	0.0758973	0.699538	0.0204565	0.948482	0.0845488	0.806162	0.0380993	0.943378	-0.0528536	0.940873
AT1G05903	lncRNA	0	0	0	0	0	0	0.13216	0	0	0	0	0	0	0	0	0	0.0894787	0	0.0697147	0	0	0	0	0	0	0	0	0	0	0	0	0	-0.00778832	NA	0	NA	-0.00608265	NA	0	NA	0.00524678	NA	0.00885121	NA	0.00347002	NA	0	NA
AT1G05907	snoRNA	0	0	0	0	0	0	0	0	0	0	0	0	0	1.05582	0	0	0	0	0	0	0	0	0	0	0	0	0	0	0	0	0	0	0	NA	0	NA	0	NA	-0.00526293	NA	0	NA	0	NA	0	NA	0	NA
AT1G05910	protein_coding	15.3013	28.9988	20.4857	15.3713	21.2467	28.761	21.7036	31.4565	24.432	24.346	25.987	26.538	27.9031	28.0788	26.3466	22.0444	27.8428	26.1172	27.0723	26.6441	11.4546	27.569	31.1705	28.0697	25.4348	23.1309	25.3719	26.4568	25.8682	20.0629	26.7206	28.2667	-0.323435	0.0972298	-0.286194	0.187007	-0.288459	0.300456	-0.28459	0.19071	0.0955367	0.774453	0.102257	0.823909	0.0644314	0.926962	0.0582956	0.951795
AT1G05913	lncRNA	0	0	0.882414	0	0	0	0	0	0.293445	0	0	0	0	0	0	0	0	0	0	0	0	0	0.439315	0	0	0	0	0	0	0	0	0	0.0165742	NA	0.00905798	NA	0.0134073	NA	0.0142271	NA	0	NA	-0.0106388	NA	0	NA	0.00301798	NA
AT1G05930	protein_coding	0	0	0	0	0	0	0	0	0	0	0	0	0	0	0	0	0	0.0809256	0.049099	0.0628816	0	0	0	0.0573488	0.105836	0	0.0904285	0	0	0	0	0	-0.0231877	NA	0	NA	0	NA	0	NA	0.000685472	NA	0.0162106	NA	0.015279	NA	-0.021244	NA
AT1G05933	lncRNA	0.0892645	0.198521	0	0.0898543	0.105799	0.220379	0	0.128796	0	0	0	0	0.408913	0.34637	0	0	0.0867751	0.111433	0	0	0	0.097245	0	0.0789681	0.291469	0	0	0	0	0	0	0.148968	0.0775718	NA	0.137548	NA	-0.0186368	NA	-0.109086	NA	-0.036808	NA	0.000707948	NA	-0.00797955	NA	-0.0967843	NA
AT1G05937	lncRNA	0.313856	0.116334	0.315467	0.31593	0	0.129143	0	0	0.157362	0.245844	0	0	0	0	0.134934	0.253164	0	0	0	0	0.219247	0	0	0	0	0.158472	0.291872	0	0	0.162608	0	0.174591	0.334147	NA	0.195739	NA	0.27455	NA	0.198879	NA	-0.154711	NA	-0.085849	NA	-0.130704	NA	-0.0163041	NA
AT1G05940	CAT9	26.1332	26.7447	27.2521	23.2734	23.6297	28.1777	22.9635	25.1612	27.8142	30.7053	27.656	27.4727	27.7407	22.3019	25.6821	25.4261	28.6663	29.4435	27.1946	27.3449	22.0197	28.0694	27.8246	28.7089	29.8698	31.3493	27.9812	31.087	27.9631	27.942	29.0982	30.2056	-0.0648414	0.471238	-0.12256	0.182588	0.0760176	0.557799	0.080845	0.412466	-0.0862346	0.438063	0.0386712	0.843781	-0.0534927	0.826691	-0.0285159	0.940665
AT1G05950	protein_coding	6.7562	6.71292	4.53155	5.63719	5.26741	6.56413	6.08592	6.22699	5.25504	6.39887	6.07333	6.8736	6.35466	6.27983	5.40064	4.72447	3.84577	3.52755	4.55285	3.83742	2.79946	4.8695	5.698	4.20427	4.69729	5.99252	4.12096	5.44862	3.53481	4.3921	3.99876	3.47253	0.590248	7.38181e-05	-0.0384564	0.858546	0.00753016	0.982237	0.107961	0.590726	-0.317593	0.0803521	-0.162655	0.6433	0.0089003	0.990443	0.311111	0.183757
AT1G05960	protein_coding	35.113	52.1541	45.5957	34.1951	40.6769	57.4068	41.0295	53.5705	50.9536	49.8131	55.3566	52.0579	57.0388	64.1528	53.7394	51.0468	64.0413	59.6194	56.9981	60.4086	34.3821	60.3428	59.293	60.8483	56.2898	56.7447	52.2118	55.9651	56.7944	53.1949	59.2394	60.5044	-0.442173	0.000799391	-0.28646	0.0604113	-0.159668	0.450662	-0.356006	0.0141022	0.123725	0.538991	0.131156	0.663469	0.0456384	0.928161	-0.0319877	0.966814
AT1G05967	lncRNA	0	0	0	0	0	0	0	0	0	0	0	0	0	0	0	0	0	0	0	0	0	0	0.347518	0	0	0	0	0	0	0	0	0	0	NA	0	NA	0	NA	0	NA	0	NA	-0.00576629	NA	0	NA	0	NA
AT1G05970	protein_coding	9.99575	7.18856	6.71624	7.54635	7.98406	5.43179	8.26798	6.81929	7.9261	7.27651	5.6266	6.34746	7.83899	6.04277	7.00662	7.0988	6.38997	6.10343	6.41864	5.84915	8.36777	6.98342	5.44374	5.43061	8.51436	7.40598	10.0787	7.62102	7.57612	5.74169	6.83959	6.34614	0.35964	0.0567699	0.206504	0.353544	0.154886	0.609154	0.199037	0.377631	-0.385938	0.0647885	-0.121881	0.77837	-0.102746	0.867494	-0.232802	0.55842
AT1G05977	lncRNA	1.05151	0.730784	0.396338	1.71999	1.24628	0.648996	0.18872	1.70682	0.395405	0.617735	0.887838	1.99649	0.903161	1.53004	0.508574	0.477097	0.127773	0.32816	0.1991	0.764971	0.826357	0.286378	0.443969	0.930217	0.643763	0.796387	0.550043	0.219512	0.48881	0.204294	1.50439	0.438698	0.489887	0.0861436	0.0168131	NA	0.0491505	0.93074	0.116411	0.763072	-0.187451	0.670051	-0.24338	0.693953	-0.239307	0.749579	0.285622	0.655511
AT1G05980	tRNA	0	0	0	0.867344	1.02126	0	0	0	0	0	0	0	0	0	0	1.04254	0	0	0	0	0	0	0	0	0	0	0	0	0	0	0	0	0.00682918	NA	0.00418548	NA	-0.00121015	NA	-0.00039043	NA	0	NA	0	NA	0	NA	0	NA
AT1G05983	lncRNA	0	0.298641	0	0	0	0	0	0	0	0	0	0	0	0	0	0	0	0	0	0	0	0	0	0	0	0	0	0	0	0	0.614783	0	0.00682918	NA	0.00418548	NA	0.00366235	NA	0.00448207	NA	0	NA	0	NA	-0.0111475	NA	0	NA
AT1G05987	lncRNA	0	0	0	0	0	0	0	0.216215	0	0	0	0	0	0.387644	0	0	0	0	0.113497	0	0	0	0	0	0	0	0	0	0	0	0	0	-0.00291582	NA	0	NA	-0.00608265	NA	-0.0101354	NA	0.000374277	NA	0.00397871	NA	-0.00140247	NA	0	NA
AT1G05990	CML7	3.52049	3.47975	1.88723	2.9925	1.94722	3.66973	1.90957	2.48334	1.64744	3.03337	2.11379	2.55948	3.85258	1.51782	2.72436	1.9878	5.17149	5.07841	4.62174	4.32551	6.14818	4.34659	5.54933	4.5678	1.66042	1.65905	0.76391	1.69852	6.54623	4.3775	5.73074	5.61401	-0.50078	0.0350737	0.273262	0.351316	0.217795	0.582866	0.227021	0.45454	1.25534	5.63843e-08	-0.12878	0.814855	-0.167699	0.807834	0.481296	0.223056
AT1G05993	snoRNA	0.747456	0	0	0.752394	0	0	1.0732	0	2.24857	0	0.841485	0	0	0	3.85617	1.80875	0	0	1.13223	0.725033	0	0	2.52474	0	2.44061	0	0	0	1.38987	1.16177	0	1.24738	-0.00952772	NA	-0.0507225	NA	0.0185221	NA	-0.137905	NA	-0.0178307	NA	-0.0197286	NA	-0.0680812	NA	0.023364	NA
AT1G05997	snoRNA	0.319788	0.355598	0	0.321901	0.758048	0	0.459153	0.461407	0.481008	0	0	0	0	0	0	0.386924	0	0	0.242205	0.310194	1.34035	0	0	0	0	0	0	0	0	0.497044	0	0	0.0469975	NA	0.0571189	NA	-0.0473288	NA	0.0597551	NA	0.032927	NA	-0.0814466	NA	-0.0139875	NA	0.0228056	NA
AT1G06010	protein_coding	35.7732	23.8827	20.4191	27.5408	26.8342	19.842	29.4628	21.5147	24.4863	27.8069	19.3282	26.5336	21.6201	19.7288	17.2029	23.2555	21.1446	21.6029	21.0331	21.9612	32.1808	20.5662	21.2557	21.4206	22.6692	25.9023	22.8038	20.9047	25.8191	22.7511	21.451	21.6882	0.344477	0.0651524	0.131662	0.565737	0.149378	0.616129	0.398081	0.047889	-0.0896242	0.78566	-0.196196	0.628947	-0.107511	0.850701	0.123191	0.839022
AT1G06017	lncRNA	0	0	0	0	0	0	0	0	0	0	0	0.244067	0	0.270176	0	0.252738	0.406119	0	0	0	0	0	0.235189	0.184791	0	0	0	0	0	0.324669	0	0	-0.0207775	NA	-0.0147323	NA	0	NA	-0.0268581	NA	0.0140427	NA	-0.00222936	NA	-0.00357733	NA	0.0079974	NA
AT1G06020	protein_coding	0.532522	0.246731	0.535255	0.714721	0.420776	0.493014	0.828315	1.02447	0.533995	0.364985	0.449635	0.829619	0.457395	0.459184	0.858537	0.483239	0.690228	0.609373	0.537771	0.817866	0.790497	0.628475	0.79944	0.902936	0.796952	0.53776	0.557125	0.296451	0.660138	0.689747	0.507922	0.222173	-0.191463	0.561416	-0.0480324	0.906691	-0.226403	0.629025	-0.0505429	0.906383	0.162389	0.741536	-0.189808	0.76924	0.180872	0.835993	0.018959	0.993564
AT1G06027	lncRNA	0	0	0	0.146938	0	0	0	0	0	0.171512	0	0	0	0	0	0	0.283805	0	0	0	0	0	0	0	0	0.442229	0.203624	0	0	0	1.00246	0	-0.00326514	NA	-0.000687017	NA	0.00366235	NA	0.00448207	NA	-0.0090214	NA	0.00915663	NA	-0.0107982	NA	-0.0115995	NA
AT1G06030	protein_coding	0.663244	0.397123	0.615368	0.359491	0.604693	0.440848	0.219759	0.441676	0.230219	0.539502	0.516932	0.417283	1.05171	1.25379	0.85543	0.617296	0.892727	0.827957	0.502336	0.395906	0.588054	0.66696	0.287217	0.677008	0.499763	0.231843	0.213503	0.511232	0.664074	0.634385	0.934308	0.42571	-0.175595	0.604778	0.116169	0.765062	0.120652	0.819844	-0.523089	0.105075	0.420854	0.246499	0.0975146	0.898798	-0.000157251	0.999968	0.12909	0.915572
AT1G06033	snoRNA	14.3491	11.263	9.54448	18.2673	11.0046	5.20963	11.5132	10.3518	11.4264	6.4463	8.07711	8.38297	11.1165	7.09626	9.79783	9.19141	9.02579	5.26842	8.31075	13.0999	21.2267	13.3331	16.156	13.0673	6.89016	12.1462	11.1855	18.3255	19.6189	13.1193	8.69479	9.86026	0.450477	0.104647	0.462921	0.133513	0.371364	0.363736	0.406006	0.192398	-0.287483	0.450426	-0.628266	0.188683	-0.367827	0.554541	-0.299927	0.63393
AT1G06037	lncRNA	0.25322	0	0	0	0	0	0	0	0.38088	0.297521	0.285074	0	0	0	0	0	0	0	0	0	0.796001	0	0	0	0	0.767132	0	0	0.941707	0	0	0	0.0194732	NA	-0.0315906	NA	0.0110904	NA	0.0135728	NA	-0.0419246	NA	-0.0463912	NA	-0.0473051	NA	0.00913914	NA
AT1G06040	BBX24	96.7806	81.6139	80.9799	72.3135	90.829	82.0331	84.6068	65.7238	94.3278	94.6864	75.9989	68.9005	89.8826	92.8091	76.598	87.3278	75.3552	72.8253	71.0709	67.1543	109.872	73.0837	64.1683	65.8594	92.3585	94.6107	74.5125	78.6731	76.6453	79.6909	67.2043	68.9282	0.243292	0.174291	0.00131922	0.996603	0.056733	0.859147	-0.00882475	0.97353	-0.217454	0.329187	-0.180851	0.631272	-0.0478502	0.939473	0.0245191	0.981464
AT1G06047	lncRNA	0	0	0	0	0	0.382908	0	0	0	0	0	0	0	0	0	0	0	0	0	0.300889	0.650067	0.337926	0.349255	0	0.506427	0	0	0	0	0	0	0	-0.00584906	NA	0	NA	-0.0122017	NA	0	NA	-0.00902334	NA	-0.0311153	NA	-0.00281333	NA	-0.0134943	NA
AT1G06050	protein_coding	8.16758	6.81164	7.86016	7.30318	10.0924	8.20517	8.92005	7.96089	6.73074	6.84008	5.62463	5.83762	7.81137	8.26024	9.46963	8.88353	9.75581	10.0875	9.31199	8.09112	9.10458	10.5543	9.19608	10.3386	8.08581	8.3576	9.45396	6.38491	7.9168	9.52111	9.74612	9.13524	-0.232529	0.0978197	0.263737	0.104711	-0.187833	0.376211	-0.130323	0.449204	0.191583	0.28323	-0.112932	0.70209	0.0152863	0.979028	-0.304683	0.141845
AT1G06053	lncRNA	0	0	0	0	0	0	0	0	0	0	0	0	0	0	0	0	0	0.158053	0	0	0	0	0	0	0	0	0	0	0.235427	0	0	0	-0.00291582	NA	0	NA	0	NA	0	NA	0.000374277	NA	0.00397871	NA	-0.00627497	NA	0	NA
AT1G06060	protein_coding	33.1009	25.1217	30.9235	29.4868	29.665	28.8277	28.2097	29.9598	26.2689	32.6287	28.5774	26.2191	31.6289	27.5135	32.6741	30.0376	29.7595	28.963	30.0306	28.0698	29.6307	28.8703	28.5235	29.8218	28.8439	32.0679	30.3103	31.6255	26.9045	28.9595	29.6349	30.5854	0.0771624	0.487585	0.0716366	0.564194	0.0521159	0.765028	0.0142982	0.925053	-0.0631779	0.702742	-0.0449797	0.856303	-0.0110142	0.979137	-0.0576521	0.873335
AT1G06070	protein_coding	20.2873	24.7289	22.7886	22.3232	21.5856	22.0989	23.8365	22.3001	23.7132	23.8366	23.2927	21.6776	23.6947	22.7547	25.287	22.073	26.4358	25.3255	25.828	24.3655	19.9921	24.6317	23.2953	24.7699	25.334	22.1915	22.3371	21.9841	26.7808	23.7817	25.8789	23.26	-0.118923	0.16506	-0.0243288	0.832929	0.0343781	0.822514	-0.00395433	0.975847	0.155487	0.10607	0.0954262	0.590674	0.0142907	0.965158	0.0608933	0.821077
AT1G06073	lncRNA	0	0	0	0	0	0	0	0	0	0	0	0	0	0	0	0	0	0	0	0	0	0	0.292264	0	0	0	0	0	0	0	0	0	0	NA	0	NA	0	NA	0	NA	0	NA	-0.00576629	NA	0	NA	0	NA
AT1G06080	ADS1	17.2544	15.1874	15.7507	19.4802	15.7312	17.2824	17.643	14.5791	12.4292	15.4941	12.4841	13.5071	15.9847	16.0042	15.7933	15.282	11.2793	11.5982	13.6521	13.2482	14.0422	11.101	13.2568	12.2719	11.3238	8.82016	15.6477	13.8003	14.1711	12.9101	14.7993	14.8618	0.470203	0.000710785	0.323028	0.0443212	0.0814787	0.742661	0.150357	0.387717	0.00967196	0.976945	-0.0690853	0.849491	-0.191982	0.577971	0.156847	0.653701
AT1G06083	lncRNA	2.37091	0.659102	1.48942	1.39217	0.702522	1.46334	2.26945	1.71044	1.48592	1.625	1.33458	0.923414	0.905078	0.511098	1.27413	1.43433	2.68892	1.97314	1.79571	0.766595	1.03514	0.645719	0.444911	0.174786	1.61282	0.598558	1.37803	2.63974	2.93908	1.53546	1.80911	2.9675	-0.116335	0.746181	0.0755342	NA	0.00683666	0.991564	0.236961	0.516909	0.128361	0.808043	0.619894	0.257285	-0.154558	0.86733	-0.0635082	0.969695
AT1G06087	snoRNA	7.06133	5.04775	2.28136	3.55399	10.1628	3.73568	2.89677	5.82199	3.79332	4.74099	5.11048	7.072	5.77631	3.91426	7.15587	5.49243	3.4322	2.51856	3.05611	2.44625	5.2851	3.84632	3.97527	4.46202	6.58767	4.58408	0.703578	1.68471	2.81364	6.27165	1.15459	2.52519	0.338018	0.28415	-0.0892823	0.823733	-0.154537	0.762002	-0.121736	0.76438	-0.1147	0.831801	-0.305072	0.637937	-0.137361	0.88529	0.3126	0.640988
AT1G06090	protein_coding	57.3182	50.4943	47.5565	49.7862	53.9797	56.0538	58.421	53.1738	42.1998	52.1878	47.468	46.2256	49.3624	54.9519	51.3027	55.5266	72.3808	75.8386	70.6746	70.6366	69.082	72.1435	66.9519	71.2076	54.3429	51.395	59.3396	63.1154	66.1831	73.7895	67.3542	58.8163	-0.427812	2.61557e-07	0.135546	0.193059	-0.0787681	0.589631	0.0120119	0.932254	0.342143	7.68934e-05	0.00415565	0.988472	0.0973875	0.676918	-0.221215	0.0567335
AT1G06100	protein_coding	0.259035	0.144021	0.195273	0.19556	0.230263	0.319756	0.278943	0.0934374	0	0.0760885	0.0729053	0.226998	0.0741635	0	0.0835236	0.0783541	0	0	0	0.188448	0.0678567	0.0705483	0.21874	0.171867	0.105726	0.0980935	0.0903341	0	0.120417	0	0.148241	0	0.386004	NA	0.234879	NA	-0.0456399	NA	0.331054	NA	-0.100746	0.798611	-0.2334	NA	-0.0853881	NA	0.0503785	0.96696
AT1G06110	SKIP16	39.3849	33.6103	40.0934	36.1109	41.2886	37.6878	39.5843	37.1356	40.8256	43.8002	40.6273	42.7009	39.4754	42.451	41.4254	43.7745	32.2022	34.1112	34.6627	32.4581	31.0638	35.0233	34.0662	32.4381	42.2687	43.842	41.4813	43.9525	34.6872	38.5327	37.5305	34.5958	0.2141	0.0063081	-0.155433	0.0820576	-0.0334408	0.818778	-0.108703	0.240032	-0.347934	4.05697e-06	-0.0328674	0.874853	-0.141554	0.353699	0.0215988	0.960401
AT1G06113	lncRNA	1.12798	0.940718	0.850326	3.40629	1.00269	4.17717	4.45379	1.62751	1.69665	2.65065	1.26988	0.988473	0.968845	1.82369	2.18224	4.77675	2.7413	2.46418	1.70864	1.91475	2.65937	2.15044	0.952515	2.24521	1.84155	2.56292	1.96682	3.29667	2.6218	2.19151	1.29104	1.88241	-0.146237	0.675311	-0.0019571	0.996965	-0.316361	0.483027	-0.220887	0.549044	-0.0529406	0.929337	0.028434	0.974385	0.0339044	0.977736	-0.197221	0.830071
AT1G06117	lncRNA	0.585272	0	0	0.883709	0	0	0	0	0.880335	0	0	0	0	0	0.754864	0	0	0.36531	0	0	0	0	0	0	0	0.443272	0	0	0.544147	0.909685	2.67953	0.488362	0.0958363	NA	0.0535325	NA	0.11696	NA	0.0617108	NA	-0.0149597	NA	0.0266443	NA	-0.240998	NA	0.0273441	NA
AT1G06120	protein_coding	17.0271	20.4867	18.2213	19.789	15.9794	21.7478	16.9668	16.1976	18.7439	17.4185	17.355	19.8322	16.7318	17.9243	16.7652	16.3124	28.6662	28.7656	27.2569	25.2173	27.1846	27.7363	26.489	27.2751	20.5201	19.7711	18.5818	24.3101	25.1693	27.6339	27.7882	23.4854	-0.463664	8.6504e-06	0.0548404	0.719421	0.116039	0.527858	0.204127	0.117881	0.397101	0.000308654	-0.0296664	0.922146	0.0583108	0.871434	-0.121403	0.663412
AT1G06123	lncRNA	0	0	0	0	0	0	0	0	0	0	0	0	0	0	0	0	0	0	0	0	0	0	0	0	0	0.449635	0	0	0	0	0	0	0	NA	0	NA	0	NA	0	NA	-0.00937072	NA	0	NA	0	NA	-0.00672702	NA
AT1G06130	GLX2-4	24.6023	20.2435	19.8265	20.6307	23.5897	23.8373	27.1026	24.9565	25.0663	24.9626	22.4067	21.5018	26.6828	25.13	24.7534	25.5626	20.9986	18.3878	21.0861	19.3825	21.1862	20.6068	21.5645	23.7907	25.8532	22.6709	23.7971	26.6444	21.8822	24.4289	23.1418	21.6819	0.148585	0.121465	-0.117704	0.278833	-0.182182	0.145487	-0.198151	0.0500918	-0.289186	0.00202751	-0.16391	0.373424	-0.203881	0.178444	-0.0228967	0.965948
AT1G06135	protein_coding	0	0	0	0	0.263079	0.136997	0.159348	0	0	0	0	0	0.381299	0	0.286281	0.134281	0	0	0	0	0	0	0	0	0	0	0	0	0.206367	0	0	0.185211	0	NA	0	NA	-0.0874277	NA	-0.125124	NA	0	NA	0	NA	-0.0653209	NA	0	NA
AT1G06137	protein_coding	0	0.165832	0	0	0	0	0	0.215176	0	0	0	0	0	0	0	0.18044	0	0	0	0.144658	0	0	0	0	0	0	0	0	0	0	0	0	0.00195668	NA	0.00418548	NA	-0.00121015	NA	-0.00039043	NA	0.000374277	NA	0.00397871	NA	-0.00140247	NA	0	NA
AT1G06140	PCMP-E61	1.1148	1.92144	1.00847	1.09412	2.21319	2.61464	1.96079	2.29211	1.80259	1.2116	1.94532	1.3677	1.6278	1.33377	1.7973	1.07908	1.43592	1.6352	0.992103	1.48687	1.31415	1.30556	1.63174	1.79984	2.04755	1.51979	0.933047	1.48945	2.17659	1.55946	1.14837	1.53485	-0.024077	0.939351	-0.226595	0.414733	-0.647939	0.0120939	-0.0992109	0.756933	-0.0904445	0.833765	-0.150148	0.774098	-0.208994	0.74827	0.112074	0.902511
AT1G06143	EMB1444	2.52271	2.62066	1.80165	2.43914	2.43922	2.82725	3.52681	3.20887	3.39511	2.84707	3.25113	2.59855	3.11717	3.77813	3.29652	3.01217	3.38813	3.19065	2.7906	2.80121	2.36515	2.31432	2.50403	1.99681	2.92638	2.26261	2.73187	2.77179	2.71578	2.16689	3.26733	3.65605	-0.266757	0.141094	-0.29842	0.140177	-0.268791	0.30937	-0.378251	0.0503307	0.16963	0.512792	0.325839	0.334772	0.0269618	0.970263	0.201293	0.624969
AT1G06147	lncRNA	0	0	0	0	0	0	0	0	0	0	0	0	0	0.387644	0	0	0	0	0	0	0	0	0	0	0	0	0	0	0	0	0	0	0	NA	0	NA	0	NA	-0.0101354	NA	0	NA	0	NA	0	NA	0	NA
AT1G06148	protein_coding	0.0564246	0.156858	0	0.0851961	0	0.278605	0	0.0814125	0.0848709	0.0331481	0.0952841	0.131856	0.129238	0.0729807	0.109162	0	0.0822765	0.0704373	0.106839	0.109464	0.029562	0.153673	0	0.0249581	0.230299	0.0427347	0.157417	0.0942334	0.157379	0	0	0.0470817	-0.0478965	0.878823	-0.0321083	NA	-0.0407288	0.931729	0.00759776	0.983732	-0.105326	0.8045	0.150995	NA	0.129415	NA	-0.121114	0.888154
AT1G06150	EMB1444	18.9482	20.839	17.2286	15.6226	19.3307	19.389	21.2099	22.9029	18.4381	23.3618	20.2092	20.9259	22.5804	21.2833	20.7676	18.6275	21.6715	19.3485	21.7314	21.3826	11.4295	19.6464	20.5857	20.9165	21.3018	22.6594	20.4323	22.1723	16.3419	18.5038	19.2619	22.3639	-0.148639	0.239402	-0.170904	0.211444	-0.150998	0.407907	-0.13574	0.340179	-0.0314827	0.893111	0.178191	0.466259	0.112412	0.73308	-0.00921766	0.9914
AT1G06160	ERF094	2.34217	2.66797	4.30644	3.50771	1.48957	1.55138	2.87076	1.15394	5.67111	5.16827	3.53718	2.73666	2.81316	2.36441	2.43141	1.1059	1.99918	0.99838	1.73067	2.21649	2.27464	5.66322	3.15166	6.92352	10.3524	6.48989	6.93277	9.73129	5.09874	3.64041	4.96921	2.38335	0.615196	0.0232665	-0.283463	0.377025	0.570743	0.107334	0.407596	0.190611	-1.58102	1.00325e-10	-0.94345	0.00667682	-0.810737	0.0178512	-0.682364	0.0385464
AT1G06163	lncRNA	0	0	0	0	0.117274	0.244279	0	0	0	0	0	0	0	0	0	0	0.192372	0	0	0.0959772	0.103679	0	0.111405	0.175065	0	0	0	0	0	0	0	0	-0.0365882	NA	0	NA	-0.0445949	NA	0	NA	0.0294273	NA	-0.0146156	NA	0.0244213	NA	0	NA
AT1G06170	BHLH89	1.20005	1.4153	1.59	1.02495	1.24993	1.52624	0.887625	0.996921	0.875175	0.512727	0.736916	0.934781	1.91573	1.08181	1.21946	0.87999	2.26246	2.40599	1.84536	2.29282	0.838305	1.18849	0.859832	1.12597	0.771811	1.10168	1.01454	1.09318	0.811435	1.30001	1.58164	1.21375	-0.598022	0.00790471	0.575541	0.0352313	0.129329	0.758735	0.0542419	0.879227	0.92702	4.9406e-05	0.894511	0.00123051	0.695917	0.0223546	-0.246544	0.698996
AT1G06173	lncRNA	0.118395	0.394958	0.178504	0.238354	0.280651	0.146148	0.509976	0.170826	0.534249	0	0.266577	0	0.406767	0.153134	0.610806	0.286501	0.115093	0	0.179342	0	0.124059	0	0.399911	0.209476	0	0.179339	0	0.395457	0	0.18402	0.271021	0.592745	0.212952	NA	0.0536785	NA	-0.037653	NA	-0.130797	NA	-0.102363	0.790839	-0.14693	NA	-0.229413	NA	0.0569105	0.960561
AT1G06177	lncRNA	0	0	0	0	0	0	0	0	0	0	0	0	0	0	0	0	0	0	0	0	0	0	0	0.262597	0	0	0	0	0	0	0	0	0	NA	0	NA	0	NA	0	NA	0	NA	-0.0106388	NA	0	NA	0	NA
AT1G06180	ATMYB13	23.9276	19.5546	20.2545	25.7108	22.6879	21.9211	24.5869	22.2119	17.952	24.5234	23.9518	21.7599	20.6675	23.9385	19.1115	16.8822	19.2248	18.0659	19.7383	21.2524	27.7306	24.0568	21.9421	23.6669	24.38	26.4628	24.6108	27.1542	21.0134	22.4936	23.7571	20.4949	0.241191	0.0681538	0.0340723	0.850146	0.00365289	0.990046	0.201592	0.178026	-0.361791	0.00688025	-0.348701	0.0888713	-0.173469	0.575251	-0.154672	0.585488
AT1G06187	lncRNA	0	0	0	0	0	0	0	0	0	0	0	0	0	0	0	0	0	0.218157	0.13236	0.169515	0	0.190381	0	0	0	0	0	0	0	0	0	0.583283	-0.017862	NA	0	NA	0	NA	0	NA	0.0142764	NA	0.0124874	NA	-0.00197862	NA	0	NA
AT1G06190	protein_coding	18.1947	20.9346	20.6217	19.6186	21.2655	16.8838	19.0034	20.6008	25.5145	22.6398	21.337	21.2961	18.1601	21.1637	17.3965	16.8548	18.1786	18.5334	17.4888	18.9664	17.0461	18.1007	19.6678	18.2756	19.3391	22.2972	20.0487	18.8861	17.9147	17.8713	17.8603	17.2379	0.170996	0.0981952	-0.174309	0.125658	0.0558452	0.752278	0.160053	0.166684	-0.131005	0.325638	-0.0413206	0.875104	0.0214828	0.955439	0.2143	0.133838
AT1G06197	lncRNA	0.204749	0	0	0	0	0	0.293979	0	0	0	0	0	0	0	0	0	0	0	0.155075	0	0	0	0.230532	0.181131	0.334275	0.620288	0	0.341946	0	0	0	0.341692	0.010268	NA	0.019841	NA	-0.00573665	NA	0.0212469	NA	-0.0916093	NA	-0.0281448	NA	-0.0307386	NA	-0.101182	NA
AT1G06200	protein_coding	98.6144	89.4769	91.5153	93.2515	91.268	86.7832	88.9154	85.4845	96.1713	91.6572	80.2789	86.1244	84.0945	93.9651	89.3063	93.7107	91.033	85.9502	80.1878	88.2354	99.5873	88.4509	84.186	85.6093	92.0776	93.7199	92.3821	90.4603	88.7777	93.3888	88.3279	79.49	0.165489	0.104423	0.0855137	0.480769	0.107967	0.486629	0.0980142	0.418784	-0.0855394	0.569573	-0.102415	0.638504	-0.0405951	0.907452	-0.00556389	0.995259
AT1G06203	lncRNA	0	0	0	0	0	0	0	0	0	0	0	0	0	0	0	0	0.193297	0	0.301203	0	0.208355	0	0	0	0	0	0	0	0	0	0	0	-0.0126608	NA	0	NA	0	NA	0	NA	0.0101193	NA	0.00885121	NA	0.00834252	NA	0	NA
AT1G06207	lncRNA	1.7233	0.638759	0.288691	1.54194	0.907786	0.236363	1.0997	0.55255	0.576022	0.89991	0	0.223728	1.09643	1.73363	0	1.15838	0.930689	0.47806	0.725119	0.371467	0.601914	0.62579	0.21559	0.508174	0.312609	2.90042	0.801297	1.27913	0	0.297613	1.75327	0	0.235034	0.416566	0.334361	NA	0.189718	0.651226	0.0566479	0.883177	-0.297862	0.389068	0.0664236	0.927554	0.0575468	0.948795	-0.39719	0.35767
AT1G06210	TOL2	50.9957	50.9573	47.9345	47.4384	51.0629	48.0588	50.9509	55.6666	46.4991	48.1819	46.1266	45.3255	57.2739	58.2257	50.5768	51.4889	57.3343	53.1232	57.0565	52.809	45.8438	53.4475	56.4273	53.7316	50.9298	44.0568	48.4703	44.9915	60.1646	47.94	52.0882	52.4707	-0.0998761	0.203697	0.0962626	0.27533	-0.0280652	0.839541	-0.0836068	0.353823	0.229143	0.00259019	0.0332463	0.8608	0.0308836	0.907081	0.0330041	0.919241
AT1G06217	lncRNA	0	0.15969	0	0.144557	0.17021	0	0	0	0	0	0	0	0.164464	0	0.185221	0	0	0.537818	0	0.1393	0	0.312895	0.161692	0.254087	0	0.217532	0	0.239837	0.267035	0	0.328738	0	-0.0688158	NA	0.0745031	NA	0.0303259	NA	-0.00396587	NA	0.0451419	NA	-0.0254911	NA	0.0296155	NA	-0.098177	NA
AT1G06220	CLO	40.996	67.5851	50.3102	39.913	50.4464	59.5798	49.6712	65.4644	55.6718	56.0298	56.6566	57.0515	55.5677	61.4149	57.8378	43.3611	65.5054	59.9971	59.6759	64.5375	33.1634	63.1711	69.0077	65.4407	59.3981	52.6345	63.9076	57.4914	56.6032	51.3358	57.4061	63.5573	-0.249088	0.123865	-0.155459	0.40751	-0.1341	0.594607	-0.070021	0.744622	0.0952877	0.715863	0.0838436	0.825098	0.0961689	0.840139	0.00165881	0.999339
AT1G06225	CLE3	1.46548	0.181066	0.491002	0.65563	21.4223	18.4921	19.4049	10.1025	0.734768	0.573959	0.366631	0	15.8507	13.479	20.3714	17.1404	0.316581	1.82943	1.10995	1.42152	5.97175	3.01562	2.56671	1.87264	0.531682	0.9866	0.908557	0.271941	1.5139	4.04941	1.49097	4.07609	-0.155989	0.65635	0.142958	0.710337	-2.57922	9.15938e-24	-2.51815	7.17352e-23	0.115949	0.830236	-0.789839	0.0882833	-0.632325	0.162909	-0.182998	0.853028
AT1G06227	lncRNA	0.118395	0.131653	0	0.119177	0	0	0	0.341653	0	0.139108	0	0	0	0	0	0.14325	0.115093	0.147797	0.0896712	0.114843	0.124059	0	0	0	0.386585	0	0.165153	0.197728	0	0.18402	0.271021	0	-0.0217394	NA	0.0836372	NA	0.0265282	NA	0.0858385	NA	-0.0638042	NA	0.118633	NA	0.018236	NA	-0.169181	NA
AT1G06230	GTE4	24.1566	37.0368	32.7144	25.6222	34.0944	38.9441	36.3264	41.308	37.4649	38.4723	40.6874	38.3983	38.2419	49.4614	42.9143	35.6519	42.6841	41.0245	44.0009	43.7671	21.7703	41.9758	43.6713	44.9151	42.978	42.0735	42.1746	44.1923	35.014	34.7868	38.2197	42.4216	-0.430676	0.0021742	-0.337315	0.0345711	-0.279729	0.151073	-0.390156	0.0104884	0.00731766	0.982757	0.138757	0.663207	0.157479	0.67273	-0.0860441	0.865415
AT1G06240	protein_coding	8.42037	8.6075	8.14098	7.86786	7.33964	8.623	8.94552	10.188	8.29219	8.87313	9.60716	9.17681	10.8541	8.98636	9.10707	7.99517	8.84625	8.43749	8.46522	9.01018	7.83404	8.96749	8.67293	8.38441	9.49358	10.1238	9.2176	9.71143	8.07443	8.62733	10.2859	10.2083	-0.0149859	0.919738	-0.108744	0.423819	-0.0477983	0.818164	-0.10479	0.448787	-0.136822	0.358593	-0.00300162	0.993252	-0.108968	0.731298	-0.0430638	0.933437
AT1G06250	protein_coding	1.08914	0.419226	0.315786	0.716832	1.04264	0.672221	1.08262	0.967055	0.378051	1.47656	1.08467	0.636289	0.671628	1.46289	0.864449	0.962998	0.325773	1.15044	0.793175	0.568864	0.658407	0.684523	1.03763	1.03762	0.957458	0.571075	0.876503	0.769552	0.389463	0.651091	0.191782	0.559259	-0.0284694	0.941947	-0.275908	0.425769	-0.300903	0.502922	-0.330786	0.334682	-0.102424	0.85113	-0.196709	0.764542	0.258718	0.74827	0.145015	0.894297
AT1G06265	lncRNA	0.970177	0.495673	0.3558	0.739038	0.372936	0.51788	0.865909	0.87016	0.631043	0.770211	0.472313	0.735297	0.690667	0.78004	0.811654	0.253806	0.637243	0.261862	0.734804	0.610425	0.631934	0.856956	0.856163	0.672697	0.513704	0.397183	0.219459	0.525493	0.585084	0.326041	0.360139	0.700137	0.163424	0.616309	0.00983653	0.981807	0.0289693	0.961155	0.0692109	0.867036	0.276704	0.492946	-0.296878	0.625493	0.100101	0.922706	0.430292	0.388066
AT1G06267	snoRNA	0	0	0	1.62205	0	0	1.15683	0	0	0.946659	0	0.941403	1.84542	0	1.03916	1.94969	0.783229	1.00579	0	0	0.844243	0.877731	0	0.712764	0	1.22044	0	0	0	0	0	0	0.00927638	NA	-0.00703952	NA	0.0284996	NA	-0.117857	NA	0.00822925	NA	-0.0379815	NA	0.0338078	NA	0.0245451	NA
AT1G06270	protein_coding	5.37133	7.97797	5.20608	6.10198	6.36629	6.20419	7.82236	6.42147	5.88632	6.89709	5.57191	5.87256	7.68925	5.9549	6.77931	6.12761	6.6388	6.94474	6.74159	7.29427	5.50768	7.14724	7.38685	6.82217	5.1363	6.39276	6.15467	7.2405	5.20792	7.75229	7.55305	7.36318	-0.0937418	0.577134	0.0400494	0.845846	-0.0784007	0.762002	-0.0465039	0.827866	0.142922	0.506664	0.00121371	0.998076	-0.0329446	0.952522	0.00913122	0.994736
AT1G06273	snoRNA	3.02629	2.52388	2.28136	2.28471	0	0.933921	2.17258	1.09162	1.13799	3.55574	0	3.536	2.59934	0	0.9758	3.66162	0.735471	0.944461	1.14604	0.733875	0.792765	0.824211	0	1.3386	0	0	1.05537	2.52706	2.81364	1.17593	1.73189	6.31297	0.324113	0.19867	0.0877268	NA	0.278093	0.437845	0.134062	0.668481	-0.0281039	0.95513	0.0172371	NA	-0.348425	NA	0.208283	0.722714
AT1G06277	snoRNA	0	0	0	0	0	3.40362	0	2.98377	0	0	0	0	0.789429	0	0	0	0	0	0.522086	0	0.722297	0	0	0	0	0	0	0	0	0	0	0	-0.00476506	NA	0	NA	-0.0635106	NA	-0.00946416	NA	0.000194689	NA	-0.00213579	NA	-0.00300039	NA	0	NA
AT1G06283	snoRNA	5.31762	0.492757	0.668113	3.12244	1.57566	1.09402	2.54502	1.91814	2.66616	1.56199	1.99552	2.58886	1.52247	1.71948	0	0.536166	1.29233	1.65955	0.335626	3.00889	0	2.89651	1.99575	1.9601	0.723467	1.34248	0.618143	0	0.823993	4.13257	1.01439	0.73952	0.226586	0.438868	0.0692131	NA	0.165983	0.70085	0.36464	0.217885	0.184668	0.64268	-0.0462979	0.95199	-0.0515951	0.955439	0.342041	0.476345
AT1G06287	lncRNA	0	0.455353	0	0.824406	0	0	0	0.295423	0	0	0	0	0	0	0	0.247733	0	0	0	0	0	0	0.230532	0	0.334275	0	0	0	0	0.31824	0	0	0.0954913	NA	0.088517	NA	0.0717871	NA	0.0743288	NA	-0.0278324	NA	-0.0171614	NA	-0.0333414	NA	-0.0208581	NA
AT1G06290	ACX3	67.2847	96.0984	91.7907	71.3239	92.7087	99.1395	87.7674	99.4984	97.0941	95.1454	95.0744	91.1927	103.964	109.835	103.903	91.3631	95.0717	104.532	96.6428	94.292	57.8583	96.9375	90.7038	93.7082	94.7716	98.3384	105.057	101.224	96.4913	90.4167	100.859	96.4223	-0.190422	0.106937	-0.190911	0.142419	-0.174746	0.299533	-0.256179	0.0398497	-0.0244088	0.916436	0.167346	0.481772	0.00302758	0.994129	-0.0239195	0.972071
AT1G06293	lncRNA	0	0	0	0	0	0	0	0	0	0	0	0	0	0.289684	0	0	0.217721	0	0	0	0	0	0	0	0	0	0	0	0	0	0	0	-0.00291582	NA	0	NA	0	NA	-0.00526293	NA	0.000374277	NA	0.00397871	NA	-0.00140247	NA	0	NA
AT1G06307	lncRNA	0	0	0	0	0.300125	0	0	0	0	0	0	0.295869	0	0	0	0	0	0	0	0	0.265334	0	0	0.224011	0	0	0	0	0	0	0	0	0	NA	-0.00555952	NA	-0.00608265	NA	0	NA	0	NA	-0.0106388	NA	0	NA	0.00301798	NA
AT1G06310	ACX3.2	3.22348	4.64216	2.66904	2.89903	3.41348	4.04434	4.43861	4.72726	3.7358	4.37729	3.92645	3.70467	3.75214	4.2035	3.33966	3.51659	4.00688	4.28788	3.5621	3.8444	3.21158	4.72061	4.67062	4.48786	3.79604	2.96169	3.50141	3.83903	4.71655	2.95686	2.84272	4.85034	-0.14352	0.445893	-0.192934	0.336894	-0.241613	0.341855	-0.0739908	0.753474	0.143209	0.582517	-0.148734	0.683383	-0.00266329	0.996418	0.192622	0.621209
AT1G06320	protein_coding	0.837106	1.75826	0.981636	1.59165	1.10241	0.45926	0.40064	1.87883	0.979324	1.20213	0.8377	1.19545	0.745638	1.32334	0.599817	1.12539	0.904178	0.812774	1.33848	1.62399	1.46192	0.709291	1.36142	1.15196	2.12593	0.56356	0.518981	1.55337	1.03771	0.722838	2.34207	0.931329	0.106434	0.769643	0.169548	0.650749	0.246605	0.601172	0.264881	0.464794	0.0150878	0.982438	-0.0209184	0.98165	-0.0217673	0.986923	-0.0480263	0.976772
AT1G06330	protein_coding	3.96129	2.98395	1.54127	2.95844	3.1048	2.44493	2.01819	1.84373	1.44154	1.87674	1.51051	1.94098	1.31707	1.73542	2.14254	2.08724	8.8196	6.3807	5.4198	7.37502	5.5567	4.94187	3.02137	6.72611	1.66897	1.64526	2.76287	2.13408	5.465	5.16394	2.77887	2.87887	-0.96742	3.5358e-05	0.545056	0.0594055	0.225843	0.583929	0.507837	0.0752306	1.34945	6.91571e-09	0.337464	0.509678	0.617532	0.079986	-0.163031	0.858825
AT1G06340	protein_coding	0	0	0	0	0	0	0	0	0	0	0	0	0	0	0	0.0915405	0	0	0	0	0	0	0	0	0	0	0	0	0	0	0	0.252519	0	NA	0	NA	0	NA	-0.00526293	NA	0	NA	0	NA	-0.01602	NA	0	NA
AT1G06350	protein_coding	4.30965	3.67777	4.83546	5.9523	4.4546	3.27853	3.59757	4.04905	4.82407	4.41596	4.45688	5.44538	3.32861	2.85191	3.42555	4.60808	2.97159	3.5032	3.45386	2.28461	5.09342	3.65768	3.44177	2.03926	3.5998	4.09901	3.35535	3.93348	3.35454	4.2839	3.09725	3.93056	0.558555	0.0124302	-0.00791854	0.981807	0.26355	0.451845	0.373276	0.14429	-0.233163	0.473956	-0.225976	0.650337	-0.240691	0.698279	0.333311	0.428921
AT1G06360	protein_coding	0	0.106955	0	0.0968198	0.0570005	0.118731	0.069051	0	0.144675	0	0	0	0.165229	0	0	0.0581885	0	0	0	0	0.201571	0	0.0541481	0	0	0	0	0	0	0	0.220178	0	0.0951097	NA	0.0301949	NA	-0.0128554	NA	-0.00372978	NA	0	NA	-0.121156	NA	-0.078767	NA	0.05513	NA
AT1G06373	lncRNA	0	0	0	0	0	0	0	0	0	0	0	0	0.167568	0	0	0	0	0	0	0	0	0.318798	0	0	0	0	0	0	0	0	0	0	0	NA	0	NA	0	NA	-0.00526293	NA	0	NA	-0.0106388	NA	0	NA	0	NA
AT1G06377	lncRNA	0	0	0	0	0	0	0	0	0	0	0	0	0	0	0	0	0	0	0	0.372617	0	0	0	0	0	0	0	0	0	0	0	0	-0.00778832	NA	0	NA	0	NA	0	NA	0.00524678	NA	0.00885121	NA	0.00347002	NA	0	NA
AT1G06380	protein_coding	18.2189	15.4179	17.6227	19.8636	19.9671	15.8304	15.4235	17.8207	13.524	17.5143	15.1833	14.8736	14.7408	15.4854	16.7844	16.0318	16.7447	14.5322	16.3794	15.3772	18.4954	16.0844	17.3162	18.2524	15.9924	14.1928	16.0406	15.9643	14.6949	16.6963	12.4574	14.4519	0.221633	0.083059	0.222498	0.120646	0.0683914	0.75591	0.21977	0.121692	0.0268764	0.917972	-0.191369	0.455008	0.0793688	0.842948	0.0260111	0.973264
AT1G06383	lncRNA	0	0	0	0	0	0	0	0.207206	0.216008	0	0	0	0	0	0	0	0	0	0	0	0	0	0	0	0.234457	0.435063	0	0	0	0.22321	0	0	0	NA	-0.00881481	NA	-0.00964426	NA	0	NA	-0.0303086	NA	0	NA	-0.0176747	NA	-0.0183914	NA
AT1G06390	ASK9	54.9328	60.7743	55.985	51.0179	53.7546	60.3708	60.9176	68.5546	54.8576	59.1	57.255	59.0161	62.9505	56.6337	57.2374	58.7103	52.859	55.5296	57.5408	60.7859	45.7712	58.3639	59.7715	59.197	65.6848	62.526	60.3983	62.6545	53.6313	61.9924	59.8839	56.2716	0.0311075	0.717394	-0.035497	0.703532	-0.0943974	0.381086	-0.0274017	0.783155	-0.138472	0.0850189	-0.0144612	0.943718	-0.0522937	0.804505	-0.0718678	0.679493
AT1G06400	RABA1A	96.2112	94.817	94.6544	96.4268	105.35	103.253	120.365	105.77	100.848	92.4507	94.3771	85.6529	102.325	116.885	102.262	110.07	97.179	99.2093	101.947	98.5421	104.604	101.176	92.1951	97.8292	97.349	98.5388	98.0529	103.145	88.373	97.8679	100.833	95.9496	0.00438514	0.970607	0.0461763	0.687185	-0.150831	0.225719	-0.11717	0.253118	0.00656064	0.973804	-0.0454313	0.831822	0.0303638	0.926173	-0.0352305	0.92722
AT1G06410	TPS7	52.4232	72.9933	60.6815	50.9218	57.9623	86.1231	65.5737	76.9997	62.1597	70.9933	71.0945	72.2716	81.9451	87.5173	78.669	70.9473	75.1894	74.1663	74.3207	77.4764	41.1321	75.6023	83.3321	81.9071	73.792	76.9849	67.4655	78.2978	72.0524	69.7287	79.3726	81.7526	-0.269138	0.0555904	-0.195562	0.22021	-0.223853	0.262014	-0.349404	0.0180712	0.0281031	0.920389	0.067634	0.84381	-0.0273133	0.957847	-0.0454737	0.946628
AT1G06413	lncRNA	0	0.326948	0	0.295966	0	0	0	0	0	0	0	0	0	0	0	0	0	0	0	0	0	0	0	0	0	0	0	0	0	0	0	0	0.0117017	NA	0.00905798	NA	0.00853485	NA	0.00935457	NA	0	NA	0	NA	0	NA	0	NA
AT1G06417	lncRNA	0.441558	0.245502	0	0	0	0	0	0	0	0	0	0	0	0	0	0	0	0	0	0	0.462681	0	0	0	0	0	0	0	0	0	0	0	0.0165742	NA	0.0139305	NA	0.0134073	NA	0.0142271	NA	0	NA	-0.0106388	NA	0	NA	0	NA
AT1G06420	protein_coding	2.48155	3.11937	2.03339	3.85553	3.58062	3.99556	3.17574	2.95782	1.86631	2.72555	3.40106	3.78198	4.01579	5.65185	4.31388	3.65525	3.77585	2.55908	2.69669	3.50601	3.44818	3.52619	3.76588	3.29297	3.61104	3.0235	2.85958	3.784	3.71155	3.35397	3.70474	4.23134	-0.039482	0.88547	-0.016653	0.958312	-0.18007	0.595031	-0.463243	0.037972	-0.0611454	0.881212	-0.175487	0.695898	-0.236315	0.660704	-0.0839744	0.928753
AT1G06430	FTSH8	23.2111	28.308	28.7381	20.888	23.2763	26.0905	23.7433	23.6129	30.3758	30.992	28.4671	29.92	23.2991	22.3848	21.7422	19.4905	30.6534	35.3847	31.1901	32.164	20.4435	29.5278	25.7245	29.8638	28.9886	32.5991	31.3633	30.1897	25.7768	22.6104	27.0808	22.1346	-0.287863	0.00578319	-0.223965	0.059869	0.0905283	0.601327	0.263612	0.0223062	0.0747707	0.66082	0.248922	0.18741	0.374061	0.00287378	0.0108732	0.98711
AT1G06440	protein_coding	2.98982	3.3969	1.7639	3.23857	3.08143	3.08894	3.54623	3.51675	3.07956	3.36017	2.70739	3.83514	3.01464	3.23659	3.6466	3.14565	3.25395	2.39356	2.87981	3.49907	2.28154	3.75277	3.95176	2.52996	3.13035	2.60901	3.21862	2.60517	2.77974	2.47507	2.9013	4.33872	-0.00628217	0.981012	-0.139394	0.564767	-0.145475	0.648329	-0.108456	0.672853	0.0537703	0.888822	-0.0729934	0.884758	-0.0661834	0.928161	0.186882	0.711081
AT1G06450	CAF1-1	0.0899114	0.249949	0.474457	0.226264	0.426265	0.499445	0.0645476	0.518916	0.27048	0.422567	0.657944	0.525275	0.102969	0.639613	0.347894	0.163181	0.961442	0.280601	0.476687	0.654106	0.376851	0.538723	0.607401	1.15333	0.587161	0.953355	1.00336	0.375397	0.835935	0.628869	0.411637	0.300095	-0.501111	0.0952298	-0.356774	0.294652	-0.213211	0.656423	-0.085261	0.840223	-0.140769	0.787413	-0.1086	0.888339	0.0657597	0.9516	-0.285106	0.691335
AT1G06457	snoRNA	0	0	0	0	0	0.497283	0	0.581253	0	0.47333	0	0	0	0.521054	0	0	0.391615	0	0	0	0.422122	0	0	0	0	0.610218	1.1239	0	0	0	0	0	-0.0113391	NA	-0.0205833	NA	-0.0405598	NA	-0.0194852	NA	-0.0521897	NA	-0.00276542	NA	-0.00464874	NA	-0.0429455	NA
AT1G06460	ACD32.1	3.19352	3.65558	3.0447	2.78916	2.3935	2.02903	3.64125	2.50718	3.8852	5.07656	4.44121	5.26786	3.11947	3.40164	2.66517	3.52303	2.73923	3.16584	4.41066	2.45995	3.69077	3.37671	3.43703	2.90825	4.60039	4.97968	3.93066	4.47067	3.2311	4.01473	3.54768	3.05661	0.027567	0.917716	-0.481865	0.0259216	0.251529	0.426674	0.0413413	0.891321	-0.406705	0.0638018	-0.0865897	0.864152	-0.108923	0.867944	0.102728	0.888518
AT1G06463	snoRNA	0.639576	1.42239	0	0	0	0.39475	1.37746	0.461407	0.481008	0.375736	0	0	1.83115	0	0.412452	0.386924	0.310869	0	0.242205	1.24078	2.68069	1.04513	0.720114	0.282901	0	0.9688	0.892166	0	0	0	0	2.1347	0.0299894	NA	0.0984022	NA	-0.00349255	NA	-0.0361982	NA	-0.0138836	0.973838	-0.229232	NA	-0.0368412	NA	-0.0822963	0.912346
AT1G06470	protein_coding	23.2505	21.2034	20.07	21.2991	18.4426	20.5957	22.1801	23.1326	16.2009	21.2152	18.9101	20.7033	21.1163	20.5914	20.5622	19.0175	21.6184	22.4001	21.4927	21.5279	17.2	22.2426	23.0136	21.4439	22.3202	19.3124	20.5137	20.5041	19.9443	21.1097	21.7732	21.2019	0.0403325	0.65432	0.165435	0.0538476	0.0611634	0.625557	0.133118	0.122189	0.0797734	0.462116	0.0141273	0.949484	0.0289209	0.919611	-0.0453289	0.872936
AT1G06473	lncRNA	10.366	6.20001	8.40639	7.43061	6.04999	4.07142	6.42698	5.21215	11.8121	12.0873	12.2005	8.99218	5.21623	7.00851	4.76042	8.5515	4.50406	7.05835	5.7099	4.49429	10.3682	5.73192	4.59779	4.79356	12.3081	11.4196	11.8308	11.279	4.67277	8.78825	9.34781	4.32479	0.486366	0.0509308	-0.367388	0.187334	0.456815	0.179558	0.302356	0.299247	-0.853026	0.000362464	-0.233127	0.669193	-0.256652	0.700153	0.000728247	1
AT1G06483	lncRNA	1.76533	0.841292	3.04182	1.26928	0.896715	0.622614	1.81048	2.54712	1.13799	0.888936	1.41958	1.17867	0.866447	1.63094	1.30107	0	0.735471	0.944461	0.955035	1.46775	1.05702	0.824211	1.70369	0.446202	0.823458	1.91003	0.703578	0.842355	2.3447	1.56791	1.73189	1.68346	0.306636	0.325631	0.221102	NA	0.115314	0.823536	0.336782	0.31726	-0.0367365	0.952111	-0.000677005	0.999355	-0.312829	0.662323	0.0487977	0.975432
AT1G06487	lncRNA	0	0.666531	0	0	0.35522	0	0	0	0	0	1.01222	0	0.34323	0	0	0	0	0	0	0	0.314042	0	0	0	0	0	0	0	0	0	0	0.500158	0.0252047	NA	-0.0121363	NA	0.00799485	NA	0.00978429	NA	0	NA	-0.0122478	NA	-0.0239949	NA	0.0278614	NA
AT1G06490	CALS7	2.51983	4.15032	2.75652	2.50787	2.68344	5.27382	3.59078	5.09824	4.53113	5.43162	5.39635	4.63773	4.38291	4.39869	4.8872	3.08322	4.05189	4.25721	4.23313	4.22687	1.61797	4.92261	5.14097	4.05608	5.42849	4.63483	4.58534	5.07844	3.54057	3.16563	4.51047	4.6004	-0.364279	0.0942913	-0.617867	0.00667323	-0.37052	0.212852	-0.36298	0.127645	-0.19141	0.539333	0.0654839	0.907845	0.0558475	0.942305	0.0621779	0.95353
AT1G06493	lncRNA	0	0	0	0.219118	0	0	0	0	0	0	0	0	0	0	0	0	0	0	0	0	0	0	0	0	0.355387	0	0	0	0	0	0	0	0.00682918	NA	0.00418548	NA	0.00366235	NA	0.00448207	NA	-0.00937072	NA	0	NA	0	NA	-0.00672702	NA
AT1G06500	protein_coding	12.0728	10.0103	6.83896	11.3096	10.339	6.71919	10.9215	8.35723	11.2315	10.5772	9.34909	10.0293	7.83214	7.13065	7.47052	8.02138	7.25875	7.31771	9.09099	7.44606	9.43292	6.08191	8.64299	7.8404	8.43095	9.72505	7.78763	8.97406	9.86197	8.89424	8.78607	8.3851	0.388751	0.0307997	-0.00536499	0.98515	0.167798	0.561106	0.415271	0.0357511	-0.136051	0.640089	-0.0767762	0.869891	-0.198389	0.683841	0.258065	0.459475
AT1G06510	protein_coding	9.06798	6.72228	7.02266	7.73127	7.81116	7.76826	6.40321	6.14866	7.00612	9.72291	7.64259	7.23722	8.51222	8.58824	8.7557	8.39365	5.5877	7.17549	6.75542	6.10429	6.59413	6.5318	6.69499	6.48774	7.92809	9.8327	7.94897	8.68931	6.35765	6.23846	5.89838	5.87127	0.299893	0.0369246	-0.0304023	0.879298	0.13653	0.557422	-0.0981157	0.591721	-0.392864	0.00873697	-0.0788101	0.820089	0.0367223	0.947187	-0.0625689	0.919134
AT1G06515	protein_coding	35.6723	19.2755	21.0456	26.5407	19.8965	23.988	25.0198	20.667	15.6441	22.6182	18.0771	20.8936	20.1653	20.1786	20.8276	25.0579	19.0682	17.8809	20.5226	21.5047	31.0694	18.9835	24.4479	21.3882	17.2781	23.0788	17.9443	19.6554	22.2236	22.9722	24.4349	21.6201	0.389346	0.0328298	0.377804	0.0641857	0.205197	0.467722	0.271088	0.19473	0.0219624	0.956769	-0.303639	0.417157	-0.201704	0.672884	0.0335042	0.974911
AT1G06520	GPAT1	5.84716	6.88965	5.86368	5.5888	8.90124	6.4894	7.00899	8.43659	7.18122	6.90165	6.91487	4.95162	7.92501	5.30786	6.43446	5.80904	7.24851	6.02691	8.49151	6.50429	6.49224	8.5906	10.0262	8.92172	8.71413	8.36946	7.48293	9.00369	6.68315	7.08712	10.1308	6.84847	-0.15795	0.37544	-0.0798044	0.710791	-0.295813	0.187886	-0.0199641	0.938291	-0.213255	0.305447	-0.272757	0.404248	-0.115189	0.811483	-0.2914	0.252969
AT1G06523	miRNA	0	0	0	0	0	0	0	0	0	0	0	0	0	0	0	0	0	0.154892	0	0	0	0	0	0	0	0	0	0	0	0	0	0	-0.00291582	NA	0	NA	0	NA	0	NA	0.000374277	NA	0.00397871	NA	-0.00140247	NA	0	NA
AT1G06527	lncRNA	0.16326	0	0	0	0	0	0.23441	0	0	0	0	0	0	0	0.210567	0.197535	0	0	0	0	0	0	0	0	0	0	0	0.272657	0	0	0	0	0.00921816	NA	0.00564964	NA	-0.00163349	NA	-0.007104	NA	-0.0126488	NA	0	NA	0	NA	-0.00908026	NA
AT1G06537	lncRNA	10.0468	8.93745	4.16557	7.07921	8.63315	7.13107	6.85198	5.79842	5.28914	10.0338	6.50362	9.9781	8.62939	3.57355	4.85925	7.90139	3.66247	5.64382	6.46794	6.3345	9.21148	4.65162	5.37316	5.11054	8.20124	6.84828	5.60583	5.87261	7.00561	4.68469	9.19934	12.1557	0.359078	0.209623	-0.0342865	0.929717	0.0893722	0.860939	0.230579	0.497598	-0.1714	0.70793	-0.132749	0.843781	-0.39487	0.504104	0.221965	0.77939
AT1G06540	protein_coding	1.1875	0.535328	0.580668	0.969199	0.342357	0.831977	0.414734	0.370463	0.67585	0.414806	0.36132	0.525004	0.58809	0.207559	0.289762	0.31066	0.967185	0.761236	0.826478	0.902821	0.807119	0.524459	0.433633	0.738206	0.628776	0.194462	0.671547	0.643205	0.716145	0.648497	1.02856	0.374925	-0.0110609	0.977039	0.49842	0.118887	0.500724	0.204635	0.774439	0.00970848	0.46055	0.173859	0.280247	0.648188	0.243319	0.755619	-0.0489302	0.976006
AT1G06547	snoRNA	9.4883	10.5508	6.60253	19.8367	19.0315	9.00959	7.33565	10.5309	15.3696	20.5815	14.7903	16.2032	5.85107	14.1604	9.4136	16.7788	9.22368	10.9335	7.73915	10.6196	9.94221	11.9268	8.21777	9.6852	4.76637	16.5836	16.2899	7.31362	9.50016	5.67215	8.35382	9.74426	0.226159	0.486806	-0.30938	0.361842	0.0349003	0.95472	0.0586718	0.891559	-0.153971	0.760249	-0.0633221	0.939037	0.0641149	0.95198	0.381569	0.50094
AT1G06550	protein_coding	184.158	169.329	140.953	180.368	117.955	141.753	138.843	148.228	119.826	150.019	137.967	136.601	140.976	122.846	115.73	114.016	156.026	161.981	156.804	170.428	126.402	149.08	146.185	158.065	137.925	148.436	115.496	132.913	130.726	128.934	133.139	128.828	0.121004	0.178972	0.3169	0.000331575	0.33029	0.000179625	0.49617	5.8718e-10	0.272368	0.0014956	0.111109	0.546441	0.278804	0.00778005	0.0764718	0.745333
AT1G06553	snoRNA	43.6893	30.6065	23.7133	48.3758	29.5158	24.2688	26.9736	25.2149	21.0289	26.6931	22.1334	23.9925	25.0171	14.6923	18.0317	20.6159	13.166	12.544	14.5596	15.2563	29.2988	25.2255	20.1683	16.2329	25.678	21.1772	16.4548	11.6743	24.3716	25.8043	30.0031	16.0403	1.17082	6.02785e-08	0.55221	0.0311556	0.423939	0.183678	0.785262	0.000944449	-0.329596	0.2949	-0.587091	0.154689	-0.61538	0.0740391	0.289015	0.579818
AT1G06560	protein_coding	15.1501	16.0298	11.7208	12.6623	14.9093	15.1501	15.3367	16.3835	15.4682	16.3622	13.5069	17.0939	14.9318	16.0722	15.4347	13.0351	15.5011	14.4805	14.998	15.1409	11.3529	15.3376	14.8524	15.7852	16.7393	15.0209	15.2843	13.8521	14.7969	14.6995	14.783	15.8849	-0.05077	0.660156	-0.145628	0.193254	-0.113956	0.453755	-0.0364328	0.791917	-0.0112522	0.958479	0.0301287	0.906451	-0.0220492	0.95239	0.0836056	0.767247
AT1G06567	lncRNA	0.684756	0.456861	0	0.137856	0.649277	0.169054	0.196635	0	0.205995	0.160911	0.154179	0	0.941042	0.354271	0.70654	0.165702	0	0.170962	0.103726	0.132843	0.287005	0.149195	0.616787	0.363462	0	0	0.191038	0	0	0.212862	0.626997	0	0.260323	NA	0.206648	NA	0.0719824	NA	-0.167589	NA	0.00899694	0.984935	-0.279803	NA	-0.125141	NA	0.0626725	0.952774
AT1G06570	HPD	29.183	29.0327	27.8682	22.5041	27.8224	25.8721	29.0614	24.6535	32.126	35.6021	31.1014	29.7602	28.8035	28.7096	26.054	28.8853	35.898	35.633	34.379	34.1936	22.1291	30.7483	26.7897	33.9044	29.9163	33.3806	35.7521	34.3365	37.8592	34.8104	37.4685	32.2457	-0.301035	0.00336185	-0.224568	0.0576359	0.0403191	0.837455	0.00102263	0.995752	0.0737601	0.662619	0.256517	0.156453	-0.0413211	0.911984	-0.00270657	0.998208
AT1G06573	lncRNA	4.73024	2.36022	1.55436	3.90686	3.522	3.36869	2.96048	2.53752	2.098	3.63395	3.75501	3.96806	4.16708	4.47098	3.98905	2.34802	3.30135	1.89261	1.83725	2.52946	1.9699	1.84984	1.84358	2.03866	3.46529	3.49071	3.0454	3.94993	2.70637	1.88517	2.35997	2.83374	0.372451	0.138221	-0.0567834	0.866233	0.0524087	0.914555	-0.135339	0.670317	-0.415929	0.150197	0.192854	0.725987	-0.0544516	0.953285	0.0133054	0.995259
AT1G06577	lncRNA	0.596527	1.32665	0	0.400312	1.41405	2.69999	0.856497	0.860702	0	0	1.11928	1.16167	0.45544	1.28593	2.05168	0.721761	0.773188	0.744671	0.301203	0.385755	0	1.94958	1.56717	0	0.649265	3.01197	0.277372	1.32833	1.47896	0.927179	0	0.995507	0.0345479	0.915732	0.00210933	NA	-0.291352	0.432804	-0.179313	0.561567	-0.264553	0.42661	-0.127622	0.831017	-0.135777	0.854375	-0.232114	0.692468
AT1G06580	protein_coding	1.22553	2.08957	1.51924	1.69966	1.61393	2.01707	2.61987	1.76826	2.08915	2.04791	1.59431	2.25928	2.37037	2.50097	1.96702	2.04298	1.56199	1.86985	2.04205	1.82277	1.51245	1.4241	1.65582	1.22872	1.55618	1.73261	2.24138	2.59252	1.51922	1.90483	1.62089	1.81796	-0.0898692	0.709287	-0.236091	0.317302	-0.222767	0.478587	-0.336593	0.133468	-0.124223	0.710943	0.249149	0.560905	0.0504596	0.945864	0.0219988	0.986493
AT1G06583	lncRNA	0.298742	0.332196	0	0.200478	0	0.245848	0.142979	0.143681	0	0.585014	0.224216	0	0.570214	0.772799	0.513744	0.120487	0.0968036	0	0.301687	0.772748	0.521723	0.216967	0.112121	0.176189	0	0	0	0.332615	0	0	0.227953	0.166184	-0.0837036	0.762056	0.0111304	NA	0.0949873	0.807099	-0.256552	0.330914	0.22967	0.444557	0.0317105	NA	0.202098	NA	0.134836	0.849684
AT1G06590	APC5	12.163	11.8614	9.63774	10.0724	9.90234	13.4551	11.4378	12.5593	9.70271	11.5971	10.6307	12.1911	12.4163	12.5905	13.031	11.1901	12.3715	12.0547	11.4342	12.5896	7.83827	12.192	14.3946	13.0461	13.3546	10.7718	11.573	12.1035	11.5251	10.9322	13.2097	13.2942	-0.0837846	0.535549	0.000375881	0.998317	-0.0762148	0.704024	-0.10935	0.454886	0.0255104	0.915955	-0.00115809	0.998009	-0.0328212	0.9408	-0.0586501	0.899729
AT1G06593	lncRNA	0.359646	0	0	0.181011	0	0.887902	0.516381	0.518916	0	0.211283	0.809777	0	0.411876	0.232586	0.231929	0.435149	0.174808	0	0.408589	0	0.188425	0	0.404934	0	0	0.544775	0	0.600636	0.668748	0	0	0	-0.00113998	NA	-0.0823982	NA	-0.203887	NA	-0.118706	NA	-0.0835084	0.797926	0.00305659	NA	-0.0225883	NA	-0.00225015	0.99901
AT1G06603	lncRNA	0	0	0	0.208162	0	0	0	0	0	0	0	0.241627	0	0	0	0	0	0	0	0.200592	0	0	0	0.548828	0	0	0	0	0	0	0	0	0.00195668	NA	-0.000687017	NA	0.00366235	NA	0.00448207	NA	0.000374277	NA	-0.0106388	NA	-0.00140247	NA	0.00301798	NA
AT1G06607	lncRNA	0.243608	0.180592	0.244858	0.326957	0	0.200475	0	0.234327	0.122141	0.477047	0	0	0.0929956	0.840234	0.104732	0.294751	0.078938	0.202738	0.184507	0	0	0	0.0914281	0.431017	0	0	0	1.08492	0.754968	0.126213	0.185883	0.135514	0.135393	0.550981	0.0956078	NA	0.136054	0.671064	-0.0573884	0.840223	-0.132442	0.67284	-0.0189155	NA	-0.162456	NA	-0.0926563	0.900617
AT1G06610	tRNA	0.849847	0	0	0	0	0	0	0	0	0	0	0	0	0	0	0	0	0	0	0	0	0	0	0	0	0	0	0	0	0	0	2.83651	0.00682918	NA	0.00418548	NA	0.00366235	NA	0.00448207	NA	0	NA	0	NA	-0.01602	NA	0	NA
AT1G06620	protein_coding	62.3534	59.2807	69.7666	62.4487	56.3362	55.4221	55.6582	58.5408	74.6288	76.311	80.7756	81.7672	62.7641	71.1401	62.116	66.9765	34.8552	41.3731	47.0175	34.5126	42.2255	34.2638	41.7424	34.8148	58.1524	63.4233	61.3129	62.9668	48.4684	43.0192	50.2182	51.7008	0.712223	2.14395e-11	-0.27832	0.0306053	0.191999	0.254869	0.00489101	0.978297	-0.603722	3.01992e-08	-0.00591544	0.98746	-0.298508	0.0765862	0.38682	0.00271969
AT1G06627	lncRNA	0	0.278731	0	0	0.148547	0	0	0	0	0	0	0	0	0	0	0	0	0	0	0	0	0	0	0	0	0	0	0	0	0.194801	0	0	0.0117017	NA	0.00905798	NA	0.00366235	NA	0.00935457	NA	0	NA	0	NA	-0.0111475	NA	0	NA
AT1G06630	protein_coding	13.6296	10.0948	9.72421	12.7396	11.9138	12.8287	12.9298	11.3428	9.33522	13.2402	10.8505	11.9439	15.1909	14.2919	13.969	12.0443	13.9119	11.7885	10.8022	12.536	8.46694	11.6133	12.0575	12.7679	13.51	13.1615	13.3086	13.251	12.8076	13.8455	13.3156	12.7537	-0.0197069	0.899189	0.0410895	0.797351	-0.048314	0.821015	-0.19492	0.137688	-0.108772	0.524978	0.085524	0.744064	-0.12271	0.697375	-0.169569	0.445397
AT1G06640	protein_coding	250.834	243.536	293.693	275.923	217.258	200.712	216.112	206.352	331.721	333.242	337.485	326.572	215.723	200.883	216.035	215.175	196.081	242.57	227.067	217.741	208.297	183.408	194.443	186.023	336.568	371.918	319.518	340.4	195.602	225.037	208.362	221.192	0.319534	0.00109199	-0.295405	0.0064902	0.361864	0.000610023	0.373135	0.000216285	-0.604152	4.32715e-11	0.137892	0.521061	0.0339325	0.928161	0.0107868	0.986783
AT1G06645	protein_coding	0.744963	0.368171	0.935983	0.916526	0.78485	0.561973	0.356541	0.358291	0.311259	1.31294	0.745492	1.11222	0.616166	0.428245	0.533793	0.600906	0.442559	0.258325	0.626921	0.321162	0.173467	0.270521	0.419386	0.366129	0.540549	0.877672	0.808246	0.345596	0.615659	0.643273	0.0947397	0.414407	0.489426	0.101811	-0.148888	0.693123	0.304145	0.503188	0.286491	0.419757	-0.332557	0.401493	0.192986	0.775328	-0.0937331	0.931471	0.305757	0.653669
AT1G06650	protein_coding	16.8816	16.2567	19.8314	17.0775	15.8381	14.4786	16.1792	14.0223	17.2013	21.7054	17.3547	18.6971	14.2001	15.8751	15.2899	17.0299	11.3613	13.8576	11.8976	11.0522	14.8361	10.6329	9.33863	12.3032	19.2175	23.0334	18.9909	20.2882	12.0734	12.1754	10.7398	9.71712	0.557275	0.000101138	-0.0783763	0.686822	0.222464	0.318927	0.204369	0.243294	-0.69998	7.15465e-07	-0.028034	0.950391	0.0708207	0.891251	-0.0643289	0.919221
AT1G06660	JASON	9.07156	10.1243	8.01593	8.69666	9.17656	9.3112	8.0631	10.1164	10.3962	10.5415	9.42715	9.78413	9.5518	7.65031	8.95729	7.35756	8.72166	7.7985	9.63915	9.60523	8.73952	9.99118	11.6356	8.81888	12.1521	9.81513	10.0585	8.82375	9.26827	8.36696	11.3338	11.1463	0.0586341	0.70487	-0.136365	0.373791	0.00238714	0.993415	0.1478	0.343266	-0.170538	0.306959	-0.157073	0.563361	-0.165205	0.597086	0.0244613	0.974627
AT1G06667	snoRNA	3.60691	1.60433	0	2.90459	3.42003	1.78097	7.25035	4.1634	1.08506	0	2.43639	2.52865	1.65229	0.93305	0	2.61848	2.10379	0	2.73184	3.4987	3.02357	0.785875	0	4.4672	4.71095	0	1.00628	2.40953	1.34138	2.24248	1.65134	2.40774	0.00899397	0.979101	0.0945576	NA	-0.255255	0.506944	0.136481	0.670878	0.024284	0.964505	-0.00992406	NA	0.0230471	NA	-0.0612796	0.963138
AT1G06670	NIH	15.1465	34.8505	23.8956	16.4812	20.8596	32.6905	22.0039	34.8431	28.0842	28.0658	33.7285	30.957	30.5332	33.6833	33.0045	22.0291	33.5228	29.8189	30.0685	33.1151	12.2777	30.5755	34.1479	30.728	34.4681	29.5088	32.0912	29.9493	27.9873	22.9869	28.7573	32.3714	-0.359091	0.0997558	-0.342327	0.155668	-0.210263	0.528632	-0.286903	0.244771	0.0103286	0.983342	0.182795	0.698236	0.129663	0.841372	-0.00643532	0.997894
AT1G06680	PSBP1	73.5309	71.7352	81.7317	66.5966	63.2201	54.3135	67.0533	57.0769	120.105	112.379	97.9867	90.1954	56.367	52.1723	49.1904	56.2835	40.1464	64.3	52.1546	52.8942	64.431	54.6169	45.313	49.7388	103.304	107.844	104.104	97.1866	46.995	56.4327	56.9108	51.881	0.507848	0.000422466	-0.471251	0.00290936	0.288878	0.153891	0.474797	0.00203976	-0.902664	2.88756e-11	-0.0843716	0.814855	-0.0367968	0.945947	0.0764348	0.891404
AT1G06687	lncRNA	1.00759	0.320121	0.217021	0.144893	0.170605	0	0	0.623061	0.216509	0.169125	0.162049	0.168186	1.31877	0	0.371302	0.174161	0	0.179689	0.10902	0.139623	0	0	0.486202	0.254677	0.235001	0.218036	0	0	0	0	0.988502	0.48043	0.270118	NA	0.194451	NA	0.183335	NA	-0.0166303	NA	-0.0276406	0.947119	-0.0740075	NA	-0.18595	NA	0.0480265	0.964074
AT1G06690	protein_coding	15.4035	10.6033	12.0485	12.3965	9.19705	10.4841	10.5317	9.46933	9.58125	10.6595	9.86585	10.5101	9.01924	7.98928	6.32357	7.28678	8.51902	9.63856	9.03497	8.72521	8.2118	10.8086	9.30189	9.39189	9.64322	11.9879	8.2932	9.4132	6.46068	7.20049	8.74889	9.27736	0.523701	2.3467e-05	0.311249	0.0333038	0.360781	0.0195051	0.732619	7.8531e-09	-0.118036	0.566166	-0.106091	0.723058	0.14858	0.692734	0.0944165	0.830304
AT1G06693	lncRNA	0.579802	0.21491	0.291389	0.583633	0.229067	0	0.832483	0	0	0	0	0.451639	0.442671	0.249976	0	0	0	0	0.146379	0	0	0.631638	0	0	0	1.75652	0	0.322771	0	0	0.442414	0.645064	0.198738	NA	0.150048	NA	0.0793087	NA	0.123972	NA	-0.222598	NA	-0.0649411	NA	-0.118418	NA	-0.173908	NA
AT1G06700	PTI11	78.7678	67.2834	67.8434	66.5302	61.1971	70.1764	68.5167	70.4076	72.1191	81.9877	79.1642	76.9936	70.3667	75.108	69.5931	67.0011	67.1995	63.9246	68.2696	67.0811	57.8168	70.8286	64.8389	69.7573	79.6673	79.9291	73.2505	78.1808	66.6953	70.3368	72.5003	69.5108	0.130244	0.0165066	-0.131711	0.0292208	0.0855851	0.291237	0.0470808	0.493821	-0.212398	5.8673e-05	-0.0224282	0.875104	-0.0851718	0.467509	0.0495578	0.738405
AT1G06703	lncRNA	0	0	0	0	0	0	0	0	0	0	0	0.2665	0	0	0	0	0	0.284727	0.345498	0.221242	0.238995	0	0	0	0	0	0	0	0	0	0	0	-0.0226813	NA	-0.00719186	NA	0	NA	0	NA	0.0193936	NA	0.0177532	NA	0.0170951	NA	0.00390409	NA
AT1G06707	lncRNA	0	0	0	0	0	0	0	0.342962	0	0	0	0	0	0	0	0	0	0	0	0	0	0	0	0	0	0	0	0	0	0	0	0	0	NA	0	NA	-0.00608265	NA	0	NA	0	NA	0	NA	0	NA	0	NA
AT1G06710	protein_coding	1.98255	2.15956	1.95205	1.2897	2.20592	2.54717	2.84655	2.68539	1.60259	2.45617	2.41415	2.55284	2.88828	2.98292	2.67878	1.41967	2.18947	2.02032	1.86929	2.05389	0.494616	2.40956	2.45997	1.86124	1.91561	1.71604	1.7308	1.9821	1.68023	1.29966	1.97586	2.56581	-0.065053	0.833721	-0.219611	0.453403	-0.352383	0.323718	-0.294347	0.302322	0.118758	0.781639	0.126043	0.830007	0.0713043	0.938417	0.273316	0.610608
AT1G06717	lncRNA	0.37149	0.41309	0	0.934861	0.440303	0.458572	0	0	0	0.654725	0.209111	0	0.425441	0.240246	0.239568	0.67422	0.36113	0	0	0.900864	0	0	0	0.821599	0.606499	0.562716	0	0.930625	0.345386	0.288702	0.425194	0.619957	0.0881221	NA	0.136299	NA	0.12708	NA	0.0375789	NA	-0.102355	0.772584	0.0582951	NA	-0.0572231	NA	-0.150531	0.797612
AT1G06720	protein_coding	22.7232	31.4066	22.6252	20.2483	21.2205	29.4429	23.32	33.1603	21.5167	27.7738	27.7278	27.7978	27.665	32.882	28.2454	23.4342	34.2461	25.6249	27.9755	32.4705	12.9278	29.6059	35.3548	32.1094	27.5373	26.0576	24.1665	27.5325	24.2742	21.6652	24.891	29.4972	-0.225421	0.242085	-0.0878028	0.71187	-0.0962041	0.759821	-0.137287	0.55093	0.177939	0.490819	0.100161	0.817557	0.214584	0.628963	0.0403207	0.969269
AT1G06727	lncRNA	0	0.328505	0	0.297375	0.700292	0	0	0.426253	0	0.694217	0.665174	1.03554	1.35331	1.91053	0.762053	0.357444	0.574368	0.368789	0.223751	0.859682	0	0.643669	0.665248	0.522693	0	0	0.412096	0	0	0.459174	1.35252	0.986026	-0.171396	NA	-0.235536	NA	-0.0733904	NA	-0.434733	NA	0.174938	0.59155	0.0199059	NA	-0.0665191	NA	0.239078	0.598229
AT1G06730	protein_coding	13.2963	15.5106	13.302	12.5085	15.9433	14.6107	14.5858	15.8228	16.5884	15.6955	16.8225	15.572	15.6186	13.9831	14.5847	16.6515	15.7038	14.5817	14.3763	15.7601	11.6862	16.1433	15.88	16.1048	17.7008	13.8349	15.1673	15.928	16.9833	13.3269	15.574	16.7975	-0.0846605	0.472553	-0.223855	0.0562716	-0.1261	0.441674	-0.101159	0.434834	-0.0422608	0.82841	-0.0223966	0.939795	-0.0705159	0.826171	0.0969338	0.729825
AT1G06733	lncRNA	0.302629	0.336517	0	0.609256	0.358686	0	0	0	0	0	0.681397	0	0	0.782852	1.56128	0	0	0	0.229208	0	0.317106	0	0	0.267721	0.494075	0.458408	0	0	1.12545	0	0	0.505038	0.119663	NA	0.0615896	NA	0.0943976	NA	-0.0870541	NA	-0.0785965	NA	-0.0448766	NA	-0.137395	NA	-0.0205232	NA
AT1G06737	lncRNA	0.165879	0	0	0	0	0	0	0	0.249507	0.1949	0	0.193818	0.18997	0.214552	0	0.200704	0	0	0	0.160903	0.173815	0	0	0.293491	0	0	0	0.277031	0	0.257825	0	0	0.0114391	NA	-0.0778559	NA	0.0269599	NA	-0.0756503	NA	-0.0306157	NA	-0.0698908	NA	-0.043829	NA	0.0586793	NA
AT1G06740	protein_coding	3.01259	3.15121	2.65596	1.79893	3.54036	3.65574	2.89588	3.57315	3.53293	3.38966	3.30534	4.29558	3.42086	3.30215	3.58918	3.08902	3.52421	2.99585	3.46123	2.69933	1.09682	3.25411	3.79438	3.63627	4.33485	3.40316	3.2408	4.13586	3.18068	2.57931	2.6299	3.11024	-0.174988	0.4469	-0.379774	0.100676	-0.290127	0.346929	-0.243369	0.320679	-0.204407	0.481891	0.078153	0.884758	0.100313	0.883892	0.000378171	1
AT1G06743	lncRNA	0.17233	0	1.03929	0	0	0	0	0	0	0	0.388018	0	0	0.222895	0	0	0	0	0	0.16716	0	0	0.582092	0.152452	0	0	0	0	0	0	0	0	0.0628022	NA	0.0419575	NA	0.0699324	NA	0.0576381	NA	0.00309138	NA	-0.0439339	NA	-0.00229845	NA	0.023936	NA
AT1G06750	protein_coding	0.107473	0	0.162037	0.32455	0.127381	0.132666	0.115733	0.232602	0	0.126276	0.0302483	0.094181	0.246163	0.139008	0.103961	0.0650179	0.026119	0	0.0610494	0.104249	0.140768	0.146352	0.121007	0.237691	0.131596	0.325591	0.0374795	0.134616	0.0499606	0.250567	0.184515	0.134516	0.424091	0.131665	0.323786	NA	0.0132076	0.982115	0.0586555	0.885032	-0.412564	0.206662	-0.463324	0.410968	-0.41384	0.440493	-0.312259	0.583326
AT1G06753	lncRNA	0.148774	0.330868	0	0.599029	1.58699	0.734595	0.640833	2.1466	0.223778	0.524408	1.6749	1.04299	0.851902	0.577283	0.575652	1.08005	1.157	0.557164	1.69021	0.865866	0.311783	0.486225	2.51263	1.9742	0.485781	1.35214	1.03765	0.496929	0.829921	0.924955	1.36225	1.98624	-0.497202	0.0841036	-0.397765	NA	-0.58977	0.101443	-0.319592	0.335135	0.132103	0.792917	-0.122501	0.868637	-0.0731149	0.942306	0.0326655	0.985511
AT1G06760	protein_coding	201.426	198.089	183.44	191.765	211.773	203.711	222.958	219.187	193.958	187.987	175.904	178.437	217.56	210.472	186.818	187.237	227.966	237.282	203.235	232.248	138.763	209.987	185.265	218.631	219.787	213.245	227.886	206.147	209.318	223.553	213.696	227.879	-0.154433	0.0686823	0.0848178	0.397195	-0.113132	0.368013	0.00633932	0.961888	0.0592111	0.65656	0.220685	0.101592	0.0200076	0.947187	-0.18004	0.11752
AT1G06770	DRIP1	4.80845	4.93348	5.04488	4.94001	4.43593	7.03706	5.94313	7.29551	5.89047	6.34863	5.69238	6.19754	6.13125	7.9505	6.1698	5.93788	6.98742	5.38377	5.93213	7.02033	5.0125	6.3454	6.30697	6.6219	6.75775	6.83308	5.91225	6.99562	6.54454	5.81719	7.20571	5.66679	-0.288133	0.0276987	-0.262902	0.0787512	-0.271128	0.124136	-0.333009	0.0185324	-0.0511171	0.83323	0.021219	0.954194	-0.00500268	0.993501	-0.0763485	0.873138
AT1G06773	lncRNA	2.54258	2.54456	1.15003	1.02375	1.50678	2.51087	1.09519	1.10057	1.14732	0.896222	3.14867	1.18833	2.91183	2.95976	1.31173	2.46109	2.2245	0.952202	0.77029	1.97304	0.799263	1.10796	1.71765	2.69915	1.24531	1.15541	1.41869	2.12315	0.472783	3.95191	3.49217	2.9702	0.163238	0.637343	0.0804243	NA	0.102588	0.847288	-0.161404	0.676289	-0.0203366	0.974763	-0.0670914	0.936846	-0.392332	0.547087	0.0624768	0.970341
AT1G06780	GAUT6	31.6586	36.8483	31.8967	29.4203	32.8288	35.3977	32.895	38.4092	32.6887	36.3138	36.6289	34.7064	34.5627	38.646	38.8924	33.2401	49.4409	49.4089	45.6208	49.0175	32.1751	44.2376	46.0876	47.0551	38.0997	36.1466	36.0147	39.0577	44.3258	40.6355	48.0842	41.2039	-0.506486	1.90007e-11	-0.0982869	0.325968	-0.0707271	0.606831	-0.105318	0.292753	0.373043	2.17776e-06	0.151938	0.351128	0.129403	0.455471	-0.0351551	0.923012
AT1G06790	protein_coding	16.2738	13.3655	11.7076	15.7161	13.3648	12.1857	13.1063	13.2303	10.0025	10.8223	12.0435	10.6657	11.2107	9.82995	11.6667	13.3934	10.7608	9.74518	10.261	12.2599	10.3439	11.0242	11.0683	10.7427	10.5871	9.63511	10.8895	9.10551	11.0597	10.2076	11.5352	12.3385	0.451405	9.91241e-05	0.389977	0.00310972	0.167352	0.365715	0.349853	0.00680478	0.0950517	0.640383	-0.0456431	0.888638	-0.0843445	0.82913	0.156479	0.576726
AT1G06800	PLA-I{gamma}1	4.50782	5.01261	4.20529	4.50924	6.24443	5.52973	5.21833	7.03259	5.50909	5.92543	5.67754	5.53042	5.77553	4.55508	5.88671	5.65871	4.71076	4.88872	6.20955	5.54772	1.97795	4.72667	5.04374	4.26202	6.1636	6.3588	5.8165	7.05788	3.1433	4.51042	5.15949	5.03088	-0.156681	0.404319	-0.269842	0.164273	-0.331402	0.148502	-0.189121	0.356017	-0.213724	0.333053	0.359247	0.258348	0.220307	0.595056	-0.100563	0.867485
AT1G06810	protein_coding	0.200125	0.111268	0	0.100724	0.118598	0.123519	0	0	0	0	0	0	0.229189	0.129423	0	0	0.097272	0	0.22736	0.194122	0.10485	0	0.112663	0.354083	0	0	0	0	0.186063	0	0	0	-0.0367546	NA	0.146002	NA	0.0602642	NA	0.0281569	NA	0.171168	NA	-0.0166936	NA	0.110271	NA	0	NA
AT1G06820	CRTISO	14.0536	12.7079	10.6109	11.4815	11.061	12.8544	13.2727	12.6693	11.1169	14.6719	13.8594	14.7193	13.7954	14.2108	14.7397	11.5318	12.6537	11.3194	11.6634	14.6164	7.69817	11.3203	13.9851	12.4521	13.8673	12.0642	11.2945	13.2644	11.5277	13.0306	12.3733	12.6655	0.0188302	0.907834	-0.134721	0.35005	0.00474873	0.986051	-0.0897532	0.563437	0.00156335	0.995915	0.108227	0.68756	-0.00412309	0.993932	0.155114	0.538003
AT1G06830	GRXS11	8.45984	7.40031	5.61215	9.42408	5.34768	3.8987	5.66846	3.74327	5.2596	8.6146	5.58746	5.79904	1.93769	0.145895	2.61869	0.95535	11.2942	5.63242	8.03063	7.7684	16.7836	8.60176	11.5572	8.3821	11.7859	7.34703	5.5071	8.10039	3.3559	5.43495	4.90597	7.7179	-0.0180322	0.959596	0.224787	0.491592	0.530597	0.139045	1.48899	6.06635e-09	0.0193008	0.974467	-0.403722	0.455779	0.416105	0.453129	-0.223519	0.769243
AT1G06837	lncRNA	0.106779	0.474946	0.643965	0.537425	0.126559	0.790859	0.153315	0.308134	0	0.250922	0.120212	0.374293	0.244574	0	0.13772	0.775179	0.207603	0.399892	0.323495	0.103576	0.559438	0.232652	0.120226	0.0944627	0	0.161745	0.446851	0.17833	0.397105	0.4979	0	0.71279	0.198062	0.477775	0.256463	NA	0.0972127	0.824886	0.15208	0.630882	0.0445513	0.927536	-0.00983827	NA	-0.155815	NA	-0.0138498	0.994736
AT1G06840	protein_coding	24.0334	29.3634	28.1352	22.3004	24.5027	33.6509	28.1292	31.4994	30.8101	32.6768	34.3232	34.6691	35.133	31.3063	35.9434	29.3086	39.8613	33.9596	32.9547	36.3129	17.5645	34.1649	33.237	39.3148	37.5946	39.0215	36.1996	38.9012	28.3456	27.2638	31.6361	34.5637	-0.3782	0.00630308	-0.317103	0.042237	-0.137474	0.538503	-0.269019	0.0849179	-0.0728984	0.768351	0.169337	0.581125	0.198525	0.522832	-0.133996	0.705075
AT1G06850	AtbZIP52	27.7798	25.3519	23.9945	27.9633	24.7182	22.4946	24.711	25.1828	23.5116	22.6006	26.0772	24.7462	23.6056	23.2556	24.9135	22.1466	29.0127	30.5335	30.5788	28.0856	25.8415	30.2634	28.3599	27.0473	25.9164	24.6589	23.7251	27.5932	27.2585	29.142	31.7958	30.9517	-0.105344	0.232374	0.129733	0.185483	0.145556	0.234127	0.216539	0.0182915	0.219159	0.0142279	0.0418713	0.834481	-0.0286157	0.928161	-0.0159175	0.974829
AT1G06853	lncRNA	7.64563	3.15781	1.31741	5.05747	1.81237	4.58411	3.45012	2.20631	0.985728	1.28332	0.737781	2.04192	8.50582	8.75885	5.6349	8.72213	0.424709	0.272696	0.496349	1.05947	1.37338	0.713929	3.19741	0.772997	0.713277	0.992679	1.21887	3.2834	2.03097	3.3953	0.500052	1.82276	1.18089	1.73111e-05	0.834243	0.00806696	0.324978	0.475653	-0.511714	0.119141	-0.436733	0.22105	-0.412888	0.501003	-0.594985	0.200782	-0.0900876	0.950375
AT1G06857	lncRNA	0.753508	0	0	0	0	0	0	0	0	0	0	0	0	0	0	0	0	0	0	0	0	0	0	0	0	0	0	0	0	0	0	0	0.0165742	NA	0.0139305	NA	0.0134073	NA	0.0142271	NA	0	NA	0	NA	0	NA	0	NA
AT1G06860	tRNA	0.873787	0	0	0.87956	0	1.07861	2.50918	0	1.3143	0	0	0	1.00069	0	0	0	0	1.09079	0	0	0	0.951905	0	0	0	0	0	0	0	0	0	1.45821	0.0303892	NA	0.0193161	NA	-0.0280716	NA	0.0206849	NA	0.00285499	NA	-0.00310469	NA	-0.0278315	NA	0.0139281	NA
AT1G06863	lncRNA	0	0	0	0.185308	0	0	0	0	0	0	0	0	0.421654	0	0	0.222739	0	0	0.278859	0	0	0	0	0	0	0	0	0	0	0	0	0	-0.00291582	NA	0.00418548	NA	0.00366235	NA	-0.0101354	NA	0.00524678	NA	0.00885121	NA	0.00347002	NA	0	NA
AT1G06867	lncRNA	0.178786	0.198807	0	0.179968	0	0	0	0	0	0	0.201277	0.208899	0	0	0.230593	0.21632	0.3476	0	0.270823	0.173423	0.374679	0	0	0.316327	0	0	0	0	0	0.277886	0	0	-0.0428501	NA	0.0302468	NA	0.107201	NA	0.0307946	NA	0.13883	NA	0.0162642	NA	0.0827921	NA	0.0657336	NA
AT1G06870	TPP2	52.4242	50.686	48.4609	48.0022	52.3199	53.3212	53.5563	51.6421	44.0188	50.423	45.1137	49.446	47.6203	47.9729	49.5572	46.1078	66.2099	57.0768	59.3725	61.4371	48.7183	55.4673	54.1267	60.129	49.4396	51.2922	50.1717	49.4021	55.3958	51.922	58.2357	54.87	-0.229981	3.61771e-05	0.0903529	0.195832	-0.0484215	0.624348	0.115421	0.0874891	0.288847	2.72578e-07	0.11711	0.28872	0.128385	0.183814	-0.0314865	0.894253
AT1G06877	snRNA	0.500313	0	0	1.51086	0	0	0	0.721879	0	0.587845	0	0	0.572973	1.29423	0	0	0.97272	0	0	0.485304	0	1.09008	1.68995	1.77041	0.816817	0	0	0	0	0.777634	1.14528	0	0.0489205	NA	0.0981655	NA	0.0915334	NA	0.023352	NA	0.0331233	NA	-0.191787	NA	-0.0245918	NA	-0.0161217	NA
AT1G06883	lncRNA	0	0	0	0	0	0	0	0	0.181725	0	0	0	0	0	0	0	0	0	0	0	0	0.0658084	0	0	0	0	0	0	0.112326	0	0	0	0	NA	-0.010432	NA	0	NA	0	NA	0	NA	-0.00576629	NA	-0.0111475	NA	0.00789048	NA
AT1G06890	UXT3	70.8191	84.2224	83.1379	71.5928	77.3116	91.4328	80.395	92.45	87.8318	82.9949	81.6092	83.5635	83.9223	81.3819	88.9889	85.6867	92.235	93.2232	90.7999	89.2057	82.102	95.983	97.4221	91.4086	85.5618	89.1875	91.7104	88.3878	94.852	96.6155	100.704	91.7193	-0.177048	0.0174192	-0.102627	0.238463	-0.106056	0.346201	-0.0791664	0.384165	0.0480153	0.698894	-0.0466156	0.789396	-0.090011	0.623989	-0.0264056	0.941081
AT1G06900	protein_coding	35.4706	45.0001	35.1381	31.0934	35.377	45.1135	37.0007	46.0961	38.7879	43.6745	44.9732	46.3315	43.9607	51.7816	44.8535	36.2823	45.0248	44.5395	44.8848	47.7887	23.2751	46.9789	51.9536	47.1915	45.5005	43.3987	43.7179	45.8201	45.7241	36.4938	40.3203	46.7128	-0.237795	0.117458	-0.215907	0.2001	-0.115099	0.631687	-0.198242	0.246895	0.0349248	0.905911	0.0781951	0.827227	0.0787941	0.867253	0.0130368	0.989881
AT1G06910	TRFL7	8.2797	6.54516	6.6262	6.43842	6.7438	7.60487	6.47926	7.81328	6.25645	6.96193	5.08031	6.83157	7.01049	7.3086	5.76963	6.69444	6.17964	4.89853	6.41957	7.27005	5.22192	6.41226	6.75978	6.2138	6.47047	6.18169	5.20007	6.42236	5.76431	4.94026	4.31165	5.30433	0.210393	0.136945	0.158746	0.334796	-0.00393367	0.990021	0.108403	0.536545	0.0450646	0.870585	-0.0192653	0.960884	0.24125	0.419482	0.0967119	0.840652
AT1G06917	lncRNA	0.177254	0	0	0	0.210088	1.31283	0	0	0	0	0.199552	0	0.202996	0.229264	0	0	0	0	0.134251	0.171936	0	0	0	0.156808	0	0	0	0	0.329597	0.275505	0.811513	0	-0.0162292	NA	-0.00484823	NA	-0.198495	NA	-0.0361867	NA	0.0346894	NA	0.0244465	NA	-0.121956	NA	0.0233085	NA
AT1G06920	OFP4	0.151684	0.112447	0	0.0508955	0.0599272	0	0	0.0729528	0	0.178222	0	0	0	0	0	0	0	0.189354	0.0765896	0	0	0	0	0	0	0	0	0	0	0	0	0	0.02018	NA	0.0446975	NA	0.0608935	NA	0.102527	NA	0.0742365	NA	0.0849839	NA	0.0671573	NA	0.0497191	NA
AT1G06923	protein_coding	8.12504	6.83949	6.1823	8.86665	5.40005	4.21808	6.21459	6.2451	5.59665	6.2454	4.01791	4.25878	6.7831	7.16976	6.56187	4.86946	6.12683	5.59278	5.63622	5.37696	5.6493	6.36973	4.36035	5.70996	1.61164	3.22064	1.80071	2.66316	6.77752	6.72744	6.43152	6.46288	0.420062	0.022482	0.54247	0.00842846	0.439563	0.0625838	0.280156	0.190386	1.02322	2.07432e-07	-0.0048599	0.993877	-0.203943	0.691825	0.900809	5.20526e-05
AT1G06930	protein_coding	9.29689	8.81377	10.0634	12.1778	8.61742	8.68071	11.2949	10.4045	8.24691	9.10284	9.25876	7.7989	8.8043	10.329	10.761	9.80653	10.6018	12.4985	10.3815	9.94291	13.1138	9.21912	10.3334	9.91159	10.508	7.49261	11.5553	9.25619	11.3032	12.3196	11.4594	9.54769	-0.0369112	0.865786	0.221975	0.265292	0.0802861	0.791421	0.0748969	0.748942	0.147145	0.567769	-0.028049	0.95411	-0.0569187	0.928161	-0.111741	0.850276
AT1G06950	TIC110	36.0767	62.4503	52.952	36.6235	47.375	57.8646	48.5373	59.1291	64.0273	65.309	69.3358	67.685	55.501	56.13	58.9246	41.2291	54.6476	54.804	53.87	55.3509	28.3377	54.3471	58.1585	53.2559	56.1028	51.7797	59.4539	53.2953	52.7346	42.903	52.4147	53.6168	-0.144161	0.421292	-0.447844	0.00997991	-0.131337	0.613224	-0.102269	0.624387	-0.00599229	0.987349	0.136467	0.703646	0.0876889	0.864088	0.29769	0.220331
AT1G06957	lncRNA	0.582524	0	0.439136	0	0	0	0	0	0.438101	0	0.327903	0.680638	1.33425	0	0	0	0.566279	0.363595	0	0	0	0	0	0	0	0.441191	0	0	0	0	0	0	0.00542519	NA	-0.0271632	NA	0.0584244	NA	-0.021761	NA	0.0247567	NA	0.0602289	NA	0.0388498	NA	0.0573451	NA
AT1G06960	protein_coding	18.0402	13.8426	11.8151	17.461	13.8354	15.2155	16.7017	13.0736	12.217	15.5856	14.7957	11.9701	14.7706	13.1978	12.9499	13.9756	12.3395	13.9606	13.6017	11.5209	15.3108	13.4726	13.7404	12.818	12.1276	12.9832	12.6963	12.8149	15.8619	12.3071	12.146	14.372	0.294621	0.0388805	0.171338	0.304635	0.0870665	0.718039	0.201844	0.22029	0.0263414	0.929826	-0.146974	0.637937	-0.10555	0.804505	0.149625	0.666296
AT1G06963	lncRNA	0.450645	0.250554	0	0.151208	0.445101	0.278141	0.10784	0.108369	0	0.0882479	0.253668	0.0877579	0.0860153	0	0	0	0.219039	0.37504	0.227543	0.0728544	0	0	0	0.132888	0.122621	0.227539	0	0	0	0.466957	0	0.125342	0.00483465	NA	0.176357	NA	-0.0165489	NA	0.333969	NA	0.209755	0.478387	0.31701	NA	0.103464	NA	0.0382324	0.974252
AT1G06970	CHX14	0.0215039	0.0717359	0.0972643	0.151522	0.0509744	0.0530895	0.0308755	0	0.0646902	0.0505322	0.0242091	0.201007	0	0.0834409	0.11094	0	0.0627126	0.161066	0.0488607	0.125153	0.0901307	0.163985	0.121059	0.133165	0.0351076	0.0651464	0.0299966	0	0.159943	0.10027	0.0492253	0.179433	-0.0407164	0.909625	0.00520905	NA	0.274488	0.495941	0.216905	0.506953	0.314065	0.359373	-0.157942	0.805917	-0.0990693	0.915941	0.26814	0.651854
AT1G06977	lncRNA	0.796391	0.708457	0	0.721487	1.0383	0.78646	0.343039	1.26398	0.239578	1.02929	1.43452	0.651368	0.54723	1.23608	0.719011	0.289075	1.00643	0.397668	0.241272	0.84975	0.250347	0.347036	0.358671	0.98634	0.520079	0.241267	0.555456	0.79802	0.296172	0.866478	0.91152	0.531619	-0.0155189	0.96806	-0.230006	0.514102	-0.225804	0.629025	-0.0806921	0.847443	0.0773743	0.890063	0.109817	0.885992	-0.0359625	0.9759	0.291861	0.665963
AT1G06980	protein_coding	3.94087	3.05424	3.2409	4.50785	4.03392	3.90647	4.71527	3.61843	5.92765	3.85861	4.3694	3.90696	4.17129	4.71105	3.85061	4.40698	6.21081	6.41033	5.87912	7.18194	8.19623	7.67571	6.58846	7.92341	5.45908	4.52231	4.66433	5.88351	5.7735	4.36193	5.05731	4.58374	-0.649819	0.000134383	-0.221491	0.314826	-0.0883334	0.795078	-0.130924	0.589346	0.302987	0.153113	-0.272194	0.423862	0.326435	0.328587	-0.12534	0.837779
AT1G06983	lncRNA	7.49463	3.85828	4.81281	7.82356	8.7184	6.33896	5.57969	4.60582	5.84527	4.89213	3.59372	4.7028	10.3315	4.66734	9.66631	4.19816	7.01577	2.77211	2.9433	4.84653	3.19944	2.87275	1.8752	5.40233	2.0393	3.57394	1.93602	3.01326	2.06459	2.80435	3.81248	3.01102	0.351077	0.232705	0.248932	0.460721	-0.0298124	0.959909	-0.14109	0.703376	0.424173	0.221695	0.215189	0.731406	0.324019	0.647476	0.526319	0.216784
AT1G06987	lncRNA	0.891363	0	0	0	0	0.440124	0	0	0	0	0	0	0	0	0.22993	0	0.173301	0	0	0	0	0	0	0.315418	0	0	0.248678	0	0	0	0	0.297508	0.0581453	NA	0.0667026	NA	0.0363213	NA	0.0531634	NA	-0.0113465	NA	-0.0120592	NA	-0.0166036	NA	-0.0199038	NA
AT1G06990	protein_coding	0.242909	0.162066	0.146493	0.146708	0.0575808	0.299849	0.209262	0.350482	0.511518	0.285406	0.273466	0.340586	0.166911	0.18851	0	0.117562	0.377815	0.242587	0.625522	0.518367	0.814493	0.952651	0.492294	0.558713	0.793151	0.515126	0.745451	0.324541	1.17437	0.226531	0.556049	0.567525	-0.517147	0.0835457	-0.350805	0.302254	-0.112918	0.830736	0.13906	0.722939	-0.187215	0.698512	-0.394023	0.526074	-0.214914	0.799852	-0.353557	0.565244
AT1G06993	lncRNA	0.409497	0.227676	0	0.412203	0	0.758233	0.587959	0.295423	1.23189	0.72171	0.922023	0.239234	0.703452	0.529652	0.792234	1.23867	0.199038	0.255597	0.155075	0	0	0	0	0	0.66855	0.310144	0	0.341946	0.761446	0.31824	0	0	0.124102	NA	-0.322487	NA	-0.0849911	NA	-0.346733	NA	-0.149289	0.674688	0.118521	NA	-0.130954	NA	0.297299	0.488278
AT1G07000	ATEXO70B2	18.7534	20.1563	19.4387	16.1609	26.3625	25.8749	24.8128	27.727	18.0809	19.0879	18.1359	19.7781	26.3779	26.5124	29.707	25.9225	26.1002	25.044	26.157	26.6252	14.4523	22.865	21.7901	25.9222	23.8083	20.8922	22.6236	20.6673	20.9329	20.802	23.3364	22.426	-0.411066	1.71302e-05	-0.000487587	0.997802	-0.44893	9.74444e-06	-0.47476	1.23498e-06	0.239334	0.0285574	0.249808	0.149385	0.222446	0.167296	-0.171245	0.327012
AT1G07003	lncRNA	0	0	0	0	0	0	0	0	0	0	0	0	0	0	0	0	0	0	0	0	0	0	0	0	0	0	0	0	0	0.275505	0	0	0	NA	0	NA	0	NA	0	NA	0	NA	0	NA	-0.0111475	NA	0	NA
AT1G07010	protein_coding	5.79079	4.3065	4.11513	4.19543	4.19675	3.00498	3.97187	3.29953	5.49241	5.33044	5.85487	4.52511	3.54821	3.48257	4.3766	2.7669	3.15527	4.00582	3.96686	3.36308	2.39621	1.96889	2.6163	2.5451	5.66042	5.86637	3.8588	5.54392	2.1947	1.83451	2.19524	2.09281	0.368082	0.0362254	-0.169418	0.415398	0.340826	0.160467	0.395951	0.0411485	-0.464482	0.011391	0.492014	0.0916329	0.651413	0.00564144	0.0730181	0.922285
AT1G07013	lncRNA	0	0	0	0	0	0	0	0	0	0	0	0	0	0	0	0	0	0	0	0.420823	0	0	0	0	0	0	0	0	0	0	0	0	-0.00778832	NA	0	NA	0	NA	0	NA	0.00524678	NA	0.00885121	NA	0.00347002	NA	0	NA
AT1G07020	protein_coding	18.5586	11.3713	9.2508	16.47	15.5321	11.5948	14.7916	13.2248	9.7987	12.0153	11.8537	10.4439	15.0946	10.3855	11.5285	12.3731	12.371	13.9951	13.7119	13.2993	15.0809	13.1209	11.8551	13.9385	11.5013	13.769	15.2158	10.8796	13.5219	13.6575	14.3922	10.6187	0.114536	0.585912	0.316443	0.127855	0.044953	0.900499	0.208649	0.339083	0.0499048	0.889963	-0.0621975	0.896187	0.0127984	0.988564	-0.152002	0.779096
AT1G07023	lncRNA	0	0	0	0.163907	0	0	0	0.234942	0	0	0	0	0.186479	0.631829	0	0	0	0	0	0	0	0.354778	0	0	0.265841	0	0	0	0	0	0	0.271739	0.0194328	NA	0.0123963	NA	-0.00358416	NA	-0.0444496	NA	-0.0269602	NA	-0.0308796	NA	-0.0322224	NA	-0.0199237	NA
AT1G07025	protein_coding	0	0	0	0	0	0	0	0	0	0	0	0	0	0	0.159712	0	0.240753	0	0	0	0	0	0	0	0	0	0.172735	0	0	0	0	0	-0.00778832	NA	0	NA	0	NA	-0.00526293	NA	0.000374277	NA	0.00885121	NA	0.00347002	NA	-0.00672702	NA
AT1G07027	lncRNA	0.198842	0.663327	1.49897	0.400312	0.235675	0.490907	0.285499	0	0.598177	0	0.895426	0.232333	0.22772	0	0.769381	0.481174	0.193297	0.496447	0.150602	1.15726	0.208355	0.216619	0.223882	0.351813	0	0.301197	0.277372	0.332082	1.10922	0.30906	0	0.331836	0.110543	0.693876	0.144136	NA	0.257729	0.45553	0.190019	0.502278	0.162222	0.644693	0.160118	NA	0.033221	NA	0.128628	0.865886
AT1G07030	protein_coding	46.4564	49.1173	47.3005	44.9229	53.338	49.5497	51.3692	51.5015	53.8143	48.4812	45.9852	49.086	49.2534	42.4054	47.5913	49.5226	52.553	48.8121	49.3166	47.7633	45.152	46.3545	48.2829	51.5376	48.2344	47.0183	47.9941	47.5369	52.6186	47.6643	51.8407	44.3811	-0.0212265	0.843073	-0.0565623	0.59125	-0.100613	0.436829	0.0438952	0.696132	0.0622954	0.639026	0.00839562	0.972797	-0.0047695	0.990001	0.0976313	0.59826
AT1G07040	protein_coding	29.166	30.7209	31.0029	26.2609	31.0868	30.6067	33.1398	27.7521	30.0356	33.6112	30.4728	27.0502	33.3216	27.3656	30.1299	27.8842	33.3839	31.1704	30.7513	33.4132	29.0222	32.383	28.3499	37.4651	31.459	31.148	29.2695	31.3632	33.8794	32.9938	33.1421	32.0403	-0.0767077	0.472337	-0.0359464	0.780281	-0.0374144	0.830677	0.0323962	0.813151	0.0679315	0.656318	-0.0269745	0.917158	-0.0570764	0.846669	0.0271702	0.956913
AT1G07050	protein_coding	0.0388715	0.129673	0	0.0391283	0.138215	0.0479834	0.111624	0.392601	0	0.274033	0.0437614	0.0908371	0.0890334	0.301663	0.250675	0.0940641	0.113362	0	0.0883228	0.0377053	0	0.0423467	0	0.103163	0.253848	0.117761	0.216892	0.0649183	0.0722801	0.241671	0	0.0648701	-0.0107247	0.974053	-0.156586	NA	-0.322581	0.36439	-0.352114	0.198945	-0.283447	0.370246	0.0764376	NA	-0.134173	NA	-0.137585	0.868207
AT1G07051	MIR847A	0	0	0	0	0	0	0	0	0	0	0	0	0	0.697759	0	0	0	0	0	0	0	0	0	0.238621	0	0	0	0	0	0	0	0	0	NA	0	NA	0	NA	-0.0101354	NA	0	NA	-0.00576629	NA	0	NA	0	NA
AT1G07060	protein_coding	0.234109	0.156195	0.0705931	0.141393	0.388464	0.23119	0.201681	0	0.21128	0.0550134	0	0.0547079	0.0536216	0.12112	0.0603891	0.169954	0	0.0584497	0.14185	0.227086	0.0490617	0.255039	0.210871	0.207105	0.152884	0.354617	0.0653133	0	0	0.0727748	0.428724	0.234414	0.122367	0.680662	0.185834	NA	-0.110997	0.799001	0.131645	0.683328	-0.0860174	0.850734	-0.175085	NA	-0.146356	NA	-0.149484	0.851561
AT1G07070	RPL35AA	124.622	103.983	97.6383	132.201	100.298	94.3834	108.87	100.113	83.6293	91.1159	84.0365	90.504	89.0186	80.0077	81.4194	94.4874	86.2308	84.8054	90.678	83.9321	148.356	91.9911	98.2409	90.669	87.2179	67.5951	78.6958	79.5249	95.7953	93.0432	97.1681	94.7537	0.432282	0.00410548	0.377032	0.0259827	0.199522	0.394308	0.429903	0.00777123	0.139037	0.544783	-0.353311	0.203923	-0.148215	0.725625	0.194287	0.542756
AT1G07080	protein_coding	98.8158	107.117	115.562	109.375	104.975	100.251	100.583	105.322	111.017	108.356	105.993	105.442	103.639	100.122	103.831	115.94	95.9613	113.351	104.195	99.0497	123.741	96.432	88.6989	88.001	108.49	119.561	119.514	115.47	105.361	111.644	105.205	102.602	0.117227	0.399812	0.0145224	0.936838	0.0954582	0.642863	0.0758065	0.645142	-0.151918	0.362366	-0.00550501	0.989376	-0.0604417	0.883892	-0.0492135	0.928753
AT1G07090	LSH6	40.3509	35.7305	39.4967	45.3859	36.258	33.4648	42.1204	34.0924	46.2715	38.4246	42.0859	43.2794	34.5112	22.5151	37.0265	35.7016	25.0778	32.9875	30.6047	28.7325	30.0215	25.5543	25.7684	27.1132	41.7441	41.9293	40.5234	37.1737	25.5764	28.7417	32.0089	28.1929	0.481218	0.000749015	-0.0602215	0.759096	0.162418	0.481669	0.339202	0.0349084	-0.421181	0.00542442	0.0569296	0.885414	0.0142322	0.983702	0.120258	0.779096
AT1G07110	FKFBP	23.8457	27.0106	24.1134	21.5178	22.4362	28.5018	23.6024	26.5426	28.607	31.4152	31.8539	30.8509	26.2134	31.7632	26.0503	23.2537	21.9049	22.6312	22.2219	21.8573	15.803	23.8451	23.3171	22.2955	26.4381	29.8532	24.7302	28.4193	20.9293	20.8826	24.1359	23.8693	0.17515	0.084721	-0.325445	0.00174194	-0.0338668	0.855239	-0.0933444	0.444019	-0.287952	0.0043235	0.0210726	0.941596	-0.0378504	0.918387	0.212643	0.119879
AT1G07119	lncRNA	0.383386	0.193781	0.210193	0.561337	0.165237	0.301163	0.250213	0.301729	0.209698	0.327608	0.117713	0.325789	0.15966	0.27048	0.314668	0.379533	0.203288	0.304562	0.131988	0.202846	0	0.151877	0.431664	0.277497	0.113804	0.316765	0.194472	0.291038	0.259234	0.270861	0.478702	0.232658	0.376935	0.224571	0.243723	0.494406	0.232609	0.62301	0.175387	0.646396	-0.0767358	0.893027	-0.0378401	0.964184	-0.246412	0.756946	0.0564768	0.97391
AT1G07120	protein_coding	0	0	0.0691322	0.0461558	0	0	0	0.198477	0	0.10775	0.051621	0.107152	0.0525119	0	0	0.221916	0.133722	0.17172	0.0694571	0.0444772	0.144139	0.0499522	0.0516268	0.0811276	0	0	0.191885	0	0	0	0	0.0765209	-0.198116	NA	-0.109991	NA	-0.0534547	NA	-0.111364	NA	0.134967	0.638322	0.0451698	NA	0.199236	NA	0.0468422	0.961152
AT1G07128	lncRNA	0.05307	0.0590128	0.0800136	0	0	0	0.152396	0.382862	0.15965	0	0	0.0620085	0.121555	0	0	0	0.10318	0.132499	0.0401948	0.102956	0.111218	0.115629	0.119506	0	0	0.160776	0.148058	0.088631	0	0.0824864	0	0.0885652	-0.110885	NA	-0.0158973	NA	-0.184364	NA	0.0402736	NA	-0.00937592	0.983342	0.0121091	NA	0.100485	NA	-0.104364	0.875815
AT1G07135	protein_coding	4.23613	1.89939	2.78135	2.47594	2.83433	2.78325	2.35442	2.95748	2.36372	2.56891	2.6922	3.35297	2.81691	2.29769	3.52492	2.14939	5.77847	1.70585	3.36366	4.04278	3.57967	2.08413	4.69264	5.43993	2.90024	4.45029	3.71703	3.99376	2.03276	1.91154	2.50246	0.684137	-0.244551	0.402454	0.0454459	0.904256	0.0625641	0.905607	0.0950561	0.800843	0.00374802	0.995278	-0.0910374	0.89505	0.703936	0.0572832	-0.286249	0.640988
AT1G07140	RANBP1A	275.083	307.115	303.56	291.647	309.256	309.963	309.062	319.732	302.106	309.265	307.66	313.477	317.094	340.712	314.415	305.056	364.159	348.302	369.486	370.037	350.805	350.766	373.584	356.847	317.352	309.195	315.335	321.286	345.773	333.422	346.231	353.077	-0.240367	4.79171e-06	-0.0512516	0.454863	-0.0513953	0.568742	-0.0600805	0.377225	0.206173	0.000150775	-0.0262129	0.853522	0.0532343	0.729429	0.017058	0.953061
AT1G07143	lncRNA	0.687139	0.545775	0.148	0.79049	0.465384	0	0	0.424904	0.147651	0.34601	0.331534	0	0.562094	0.253931	0.253214	0.118771	0.3817	0	0.148695	0.571307	0.205718	0.641632	0	0.17368	0.160262	0	0.410791	0	0.36506	0.305147	0.224707	0.819088	0.282814	0.283467	0.346069	NA	0.32835	0.359073	0.260045	0.371495	0.12311	0.766903	0.0169146	NA	-0.141511	NA	0.0598548	0.962415
AT1G07150	MAPKKK13	6.6126	4.91437	4.90976	4.74972	7.32549	7.7525	7.39515	5.70544	5.79786	4.95842	4.30207	4.42616	6.27907	5.75922	7.15726	6.83489	5.233	6.38814	5.56202	6.02744	5.50137	5.06799	5.08824	5.26193	5.37078	6.24142	6.81381	5.71601	6.17885	6.1461	6.0092	5.87813	-0.0610206	0.734037	0.133676	0.469757	-0.357244	0.047135	-0.224667	0.184842	-0.0554679	0.842343	0.0914383	0.789202	-0.0810286	0.867253	-0.250165	0.334762
AT1G07160	protein_coding	1.16902	1.16546	0.850879	1.05501	1.43335	1.19425	1.44697	0.93061	1.45521	0.521001	0.680733	0.565209	1.29263	1.35562	1.19581	1.07303	0.979673	1.05677	0.763283	0.977546	0.549115	0.570896	1.18007	0.713227	0.723937	0.610615	0.955933	0.471259	0.974443	1.44107	0.645942	0.672727	0.180833	0.548801	0.321983	0.302941	-0.150269	0.739372	-0.108925	0.764408	0.270007	0.482543	0.196765	0.742442	-0.0352088	0.975086	0.128857	0.907003
AT1G07167	lncRNA	1.2233	1.26312	0.395222	1.31934	1.13921	1.72578	1.12913	0.378224	0.657152	0.102666	0.688595	0.816766	1.20082	1.01716	1.69047	0.951505	1.10424	0.981707	1.19124	0.762816	0.915588	0.761524	0.885436	1.39139	0.142655	0	0.243775	0.583716	2.11221	1.22231	1.60017	1.16657	0.0798393	0.830707	0.464043	0.162874	-0.00118012	0.999201	-0.0651731	0.881015	0.709991	0.0206021	-0.00716083	0.993877	-0.317573	0.672826	0.325788	0.614893
AT1G07170	protein_coding	30.1443	21.4094	20.5984	27.7496	26.9113	20.7058	24.3632	21.1857	23.7677	24.2785	22.3871	23.1212	25.2234	22.8276	21.9479	23.9426	21.2687	18.269	19.8851	20.8453	28.2239	18.3264	21.2947	21.4628	25.7182	22.1678	25.0261	24.6032	26.9412	22.293	22.2594	22.3942	0.348796	0.0216468	0.102564	0.592314	0.119734	0.631054	0.134581	0.477665	-0.253279	0.167641	-0.19858	0.542908	-0.230104	0.480468	-0.00704725	0.995612
AT1G07175	protein_coding	7.23394	4.2843	5.33475	5.303	2.98223	2.23241	3.95139	2.60938	3.42985	4.43454	5.93092	5.60427	3.15171	5.18677	4.46221	2.94925	4.12759	2.65024	2.91812	3.88981	3.79	2.39846	2.21328	3.40844	3.59441	3.21583	4.38733	3.93953	0.731046	2.32206	2.51991	1.9683	0.618115	0.00785255	0.166034	0.571758	0.753642	0.00430733	0.454712	0.0834726	-0.117659	0.78613	0.109772	0.858634	0.553524	0.159702	0.334423	0.472712
AT1G07180	NDA1	0.543448	0.34986	0.388116	0.316706	0.406809	0.635531	0.410676	0.453962	0.344179	0.268853	0.386408	0.20052	0.163782	0.184975	0.295124	0.449895	1.41805	0.92835	0.736552	1.38722	0.599417	0.87247	0.354247	1.23986	0.466968	0.216629	0.319189	0.429916	0.585039	0.933591	0.589273	0.715994	-0.975177	0.000261725	0.22459	0.526132	-0.135403	0.789071	0.306171	0.377098	1.08546	5.59106e-05	0.365918	0.529906	0.487722	0.344919	-0.114308	0.927809
AT1G07187	lncRNA	0.0883744	0.786165	0	0	0.523722	0.436362	0.126889	0.255023	0.132928	0.311507	0.696443	0.413037	0.91088	1.14305	1.59575	0.213855	0.859098	0.110322	0.0669341	0.600063	0.370409	0.288826	0	0.312723	0.577125	0.669328	0.123276	0.147592	0.328658	0.686799	0.809201	0.58993	-0.164269	0.58132	-0.16641	NA	-0.116515	0.795275	-0.564954	0.0427286	0.0225513	0.968601	0.142356	0.818642	-0.147537	0.849659	0.0246921	0.987962
AT1G07190	protein_coding	0	0	0	0	0	0	0	0.542503	0	0	0	0	0	0	0	0	0	0	0	0	0.39398	0	0	0	0	0	0	0	0	0	0	0	0	NA	0	NA	-0.00608265	NA	0	NA	0	NA	-0.00576629	NA	0	NA	0	NA
AT1G07200	SMXL6	15.1854	22.0789	21.4224	13.6112	17.8717	24.4345	19.6558	23.716	29.9803	27.0053	27.8342	27.426	22.5992	22.9969	23.6405	23.6177	21.3788	23.7196	22.4593	23.3753	11.4981	21.8468	20.6202	20.954	24.6673	29.6369	29.677	28.2664	17.992	18.7872	20.193	21.2923	-0.253193	0.0960807	-0.58014	0.000107382	-0.195033	0.386434	-0.285789	0.0812653	-0.277618	0.0993785	0.236191	0.437267	0.182118	0.612172	0.0493295	0.945081
AT1G07210	protein_coding	74.8692	90.1287	81.7274	82.4697	86.4779	81.7336	83.7489	98.6576	83.705	82.9427	83.7655	78.9902	88.2207	85.7073	81.5441	85.7865	90.1124	89.0884	87.8483	91.1662	99.6698	92.5087	101.122	86.1532	84.3764	82.0318	82.8743	77.5351	92.9388	88.8983	84.8079	87.4525	-0.0606568	0.559321	0.0126658	0.92244	-0.0567785	0.710204	0.00330011	0.981245	0.13501	0.230466	-0.129976	0.484213	-0.00595263	0.988651	0.061687	0.834252
AT1G07220	protein_coding	14.3756	13.2146	14.7866	14.7279	14.8424	14.6302	15.9162	15.349	14.6556	16.4778	13.9902	14.3334	15.6585	13.966	14.7506	14.1468	13.0741	13.3197	14.5657	13.1697	10.7452	13.0855	13.9199	15.9392	15.5944	16.3075	15.8642	16.8592	12.4745	13.1085	14.6256	12.9549	0.127993	0.183147	-0.0438451	0.720213	-0.0569856	0.717684	0.0168714	0.903078	-0.238913	0.014083	-0.0257672	0.920658	0.0116989	0.977194	-0.0670749	0.821176
AT1G07230	NPC1	25.9591	30.2648	32.3281	27.512	34.6983	33.95	34.0704	32.6289	37.5412	35.6066	34.2457	35.2419	35.0987	40.343	38.201	38.1888	37.7415	39.972	37.1788	35.4133	29.8671	36.1908	35.6015	37.3557	36.36	44.9081	40.7975	42.8762	36.3089	38.6151	37.238	39.7909	-0.308346	0.000261714	-0.278784	0.00321343	-0.189682	0.100543	-0.326701	0.000225778	-0.125116	0.258021	0.0704694	0.717935	-0.0373713	0.902525	-0.154677	0.271049
AT1G07240	UGT71C5	28.8644	28.8289	30.473	29.5152	38.4681	39.3387	41.1624	40.6106	33.2989	33.1854	34.5173	35.2139	40.8343	39.91	45.272	42.1934	35.8995	38.1522	37.9364	40.2557	31.3743	36.0336	33.7491	39.2268	41.4204	40.4087	39.9906	44.225	33.697	39.3826	38.5682	36.7269	-0.308895	3.76667e-06	-0.196252	0.0135755	-0.402694	4.11226e-09	-0.455416	5.17825e-12	-0.115679	0.175502	0.0725715	0.638491	0.0151642	0.954623	-0.228322	0.00514901
AT1G07243	miRNA	0	0	0	0.693875	0	0	0	0	0.51842	0	0	0	0	0	0	0.834035	0.335048	0.430254	0	0	0.722297	0	0	0.609809	0.562696	0	0	1.15122	0	0	0.788971	0	0.0053316	NA	0.0221965	NA	0.0465998	NA	-0.00381592	NA	-0.0477535	NA	-0.0479056	NA	-0.00327722	NA	-0.0646184	NA
AT1G07250	UGT71C4	32.3943	37.6253	39.8918	34.2962	38.2359	40.3605	36.8822	36.9181	47.9188	42.396	44.5487	42.5524	38.3279	34.7428	36.8937	39.2763	38.8909	41.5277	40.4094	38.286	31.4141	39.7474	36.2848	40.0793	42.2114	40.4848	46.1235	43.068	42.7764	35.756	43.4489	40.2379	-0.0821649	0.431209	-0.279444	0.00537346	-0.04965	0.762981	0.00245991	0.987131	-0.102605	0.427759	0.067396	0.750507	-0.0452625	0.884575	0.0946733	0.676223
AT1G07260	UGT71C3	22.2271	28.9006	25.3459	26.1619	22.8429	23.4433	22.2689	21.6678	37.2416	30.9092	28.6262	29.3815	21.7496	16.467	20.4121	19.6594	28.274	26.5616	28.7946	28.1443	19.0893	33.8309	26.7683	35.4063	44.8435	37.5575	42.7304	42.7008	35.5756	32.3609	36.8723	27.5853	-0.0597515	0.723261	-0.266909	0.086677	0.203338	0.32695	0.416915	0.00411069	-0.544923	3.3153e-05	-0.0672578	0.844271	-0.24775	0.327783	-0.337766	0.0526657
AT1G07263	lncRNA	0	0	0	0	0	0	0	0	0	0	0.257724	0	0	0	0	0	0	0	0	0	0	0	0	0	0	0	0	0	0	0	0	0	0	NA	-0.00555952	NA	0	NA	0	NA	0	NA	0	NA	0	NA	0.00301798	NA
AT1G07267	lncRNA	0	0	0	0	0	0	0	0	0	0	0	0	0.175429	0	0	0	0	0.191224	0	0	0	0	0	0	0	0	0	0	0	0	0	0	-0.00291582	NA	0	NA	0	NA	-0.00526293	NA	0.000374277	NA	0.00397871	NA	-0.00140247	NA	0	NA
AT1G07270	CDC6B	2.08375	1.82558	1.14242	2.06573	1.34713	2.02659	2.67454	2.32324	1.66211	2.00316	2.34588	1.66003	2.09711	2.04179	1.9953	2.02461	2.20978	1.69474	1.81734	2.38873	1.62103	1.99488	2.59498	1.67581	1.70098	1.76948	2.06992	1.68728	2.34828	2.60082	2.02362	2.84517	-0.0925497	0.704256	-0.0670049	0.810922	-0.140548	0.682583	-0.102675	0.709762	0.140237	0.676174	0.00892692	0.98922	-0.261226	0.58826	0.114692	0.881335
AT1G07280	protein_coding	2.03749	2.45622	2.58386	1.89761	2.61803	2.63264	1.72246	2.39031	3.35111	3.44551	3.19418	3.53763	2.59509	2.75848	2.60333	2.07357	2.25834	2.18693	1.93258	2.4012	1.85563	2.59305	2.27263	2.39207	3.171	2.82671	3.39998	2.41692	1.87662	2.24936	2.31025	2.1609	0.0770667	0.675911	-0.551173	0.000376551	-0.0493368	0.86769	-0.107459	0.590396	-0.400623	0.0122615	-0.0915925	0.799006	-0.0013466	0.998115	0.227616	0.400166
AT1G07287	lncRNA	1.96602	0.242908	0	1.09945	0	0.269653	0	0.630373	0.328576	0.769994	0	0.255239	0.250171	0.565087	0	0.792921	0.424709	0.272696	0.496349	0.211893	0.686691	1.18988	0.491909	0.772997	0.356639	1.32357	0	1.09447	1.21858	1.01859	0	0	0.273812	0.271839	0.270155	NA	0.332902	0.316987	0.239899	0.384917	-0.163687	0.647713	-0.236891	NA	-0.12226	NA	-0.16003	0.815789
AT1G07290	GONST2	7.40811	6.74981	6.00283	8.04836	5.53124	7.17071	5.66973	6.73349	6.725	8.47412	7.45827	7.24499	6.46576	4.93864	6.3137	5.44909	7.23323	6.35536	6.4018	7.0909	6.22369	7.89265	7.09167	8.026	7.19281	6.32752	7.05613	6.32231	7.52474	6.49269	7.61995	7.02563	0.121758	0.359249	-0.0603964	0.707431	0.199634	0.274431	0.329197	0.013992	0.0135628	0.961894	-0.145846	0.57497	-0.0920026	0.805927	0.195718	0.383904
AT1G07293	lncRNA	0.508515	0	0	0	0	0	0	0	0.382441	0	0	0	0	0	0	0	0	0	0.192573	0	0	0.276989	0.286275	0.22493	0	0	0	0	0	0	0	0	0.0128715	NA	0.00788873	NA	0.0160863	NA	0.0176313	NA	0.000705432	NA	-0.0200518	NA	-0.00264336	NA	0.00568823	NA
AT1G07300	protein_coding	5.20998	3.29778	4.89432	4.88133	3.61003	3.01775	3.16484	3.9321	2.95379	4.28504	4.24113	5.01048	4.31432	4.40607	3.87672	4.26716	3.07777	3.5521	4.31024	3.57645	4.53535	3.27448	3.15864	3.58085	5.56153	4.49228	4.41645	4.61826	2.98085	5.04558	3.11919	2.40774	0.33547	0.0998761	0.136864	0.584025	0.383856	0.162856	0.14962	0.556219	-0.327987	0.173524	-0.0467136	0.935126	0.0545293	0.942305	-0.129381	0.849824
AT1G07310	protein_coding	40.8115	42.5103	47.6275	39.157	47.6161	43.341	42.4675	39.6277	50.4408	38.2588	50.0606	44.825	40.901	39.5139	49.0907	45.2814	57.9615	56.8913	53.5914	51.395	50.4241	54.4335	47.0834	52.6875	51.6282	50.3394	50.4271	50.5727	55.9959	55.6668	52.5839	53.7251	-0.299182	0.00734303	-0.0946355	0.497706	0.00280019	0.991207	0.0132669	0.941521	0.117724	0.458479	0.0543406	0.846346	-0.00913434	0.985751	-0.0868232	0.800684
AT1G07313	lncRNA	1.31998	0.978525	0.331688	0.221449	1.56448	0.543131	0.631743	1.26969	1.32362	1.29242	0.247671	0.771149	0.503891	1.99183	0.567487	1.06473	1.0693	0	0.499869	0.640188	0.23052	0.958656	1.48619	0.19462	0.359168	0	1.5344	0.36741	1.22722	1.02581	1.0072	0	0.0997079	0.753829	-0.0753563	NA	-0.120813	0.788826	-0.121718	0.727156	-0.0271122	0.961783	-0.0791552	0.91032	-0.127231	0.87459	0.147952	0.866187
AT1G07320	RPL4	32.5476	33.5882	34.3503	33.1222	31.8492	31.2598	29.008	31.2694	48.7772	44.1181	49.8689	42.76	27.5467	25.9774	27.5422	29.0552	20.8746	25.9639	22.607	22.2538	24.913	25.6418	25.116	21.9461	38.1683	33.008	36.9858	33.8737	26.9393	23.5668	24.2597	25.1049	0.584463	4.79193e-10	-0.447335	8.10595e-06	0.139814	0.368171	0.321457	0.00253087	-0.606608	1.65833e-10	-0.134343	0.548269	-0.143665	0.557624	0.42519	4.91054e-05
AT1G07323	lncRNA	79.912	60.6091	59.6848	92.4836	76.682	66.006	74.0177	71.1842	53.7675	63.5208	56.2072	64.5488	65.8046	50.247	60.7738	70.7739	66.1959	66.3821	79.7672	65.6224	85.4374	60.344	67.8553	64.9446	56.1893	54.5942	52.3361	58.7121	54.9329	72.0904	57.4822	60.8871	0.124128	0.494398	0.290072	0.11044	0.0526383	0.861763	0.272392	0.132163	0.30682	0.0969045	-0.0551063	0.896322	0.144549	0.749578	0.140876	0.755414
AT1G07330	protein_coding	0	0	0.095967	0.0213573	0.0502946	0.078572	0.0304637	0	0.0319137	0	0.0238862	0	0	0.0548853	0	0	0	0.0529725	0.0642787	0	0.0222321	0.0924559	0.0477778	0.0187698	0	0.0642774	0.0295965	0.0354342	0	0	0	0.0354079	-0.011279	NA	0.0781187	NA	-0.0709338	NA	0.0831918	NA	-0.0103557	NA	-0.0883766	NA	0.0985679	NA	-0.0997533	NA
AT1G07350	SR45A	87.4739	54.4791	51.1782	59.7404	73.3823	59.0099	62.9325	57.4635	55.9046	61.7548	50.1899	58.2682	62.1273	59.0386	63.7139	55.228	88.1972	66.7448	71.228	65.3063	66.6131	69.7325	53.0488	63.1581	53.8861	49.3326	45.4303	50.0545	57.6504	61.8044	65.4572	56.4914	-0.140504	0.37662	0.160491	0.349076	0.0218621	0.940951	0.118447	0.513944	0.524136	0.000179526	0.145454	0.647157	0.235329	0.408681	0.223141	0.379118
AT1G07353	lncRNA	0	0	0	0	0	0	0	0.245915	0.512723	0	0	0	0	0	0	0	0	0	0	0	0	0	0	0	0	0	0	0	0	0	0	0	0	NA	-0.010432	NA	-0.00608265	NA	0	NA	0	NA	0	NA	0	NA	0.00789048	NA
AT1G07360	protein_coding	48.7034	74.7127	67.0538	54.8272	62.3333	62.6882	54.748	68.3527	66.4341	49.9309	60.4361	58.4606	58.745	60.1707	62.64	59.1344	69.7578	66.0354	68.8929	67.6875	55.5005	66.0991	67.7774	67.4343	62.9205	53.3154	68.5565	62.7126	67.0338	61.4395	57.5398	63.7475	-0.0872778	0.531254	0.0691193	0.65854	0.0153887	0.952796	0.0792507	0.616741	0.138063	0.405717	0.043021	0.893095	0.0978376	0.776191	-0.0183337	0.979558
AT1G07367	lncRNA	1.35134	3.00533	0.926098	3.70983	4.22255	4.09446	2.64581	4.43134	1.1087	3.89724	3.45759	3.58851	3.65795	6.83252	4.91185	5.79696	0.358269	0	0.37218	0.476655	3.60433	0.936825	0.553276	0.652073	0.200565	0.558259	0.685466	0.205168	0.228434	0	1.40609	0.410031	0.914218	0.00113694	-0.200959	0.581975	-0.381933	0.388309	-0.646153	0.0418554	-0.148424	0.768825	-0.635902	0.238322	-0.213721	0.794609	0.966754	0.00211439
AT1G07370	PCNA	61.5447	60.8053	52.3966	60.404	59.6704	52.2517	53.7608	59.4113	47.4836	51.67	46.2325	49.7152	53.0664	48.8555	51.4083	48.4921	50.4351	50.3055	49.2331	47.8226	64.8342	51.9151	55.0155	52.7458	44.0995	40.9991	46.6397	53.6386	51.3501	54.272	58.0627	52.4077	0.298461	0.00505537	0.274024	0.0221087	0.0905757	0.605768	0.266596	0.0225497	0.0972782	0.555453	-0.229531	0.258348	-0.142085	0.581409	0.121715	0.629636
AT1G07373	lncRNA	0.665041	0.950802	0.716201	3.15591	1.46386	1.40732	0.95487	3.01575	1.71483	3.12557	2.46002	5.55038	2.17607	1.96612	3.06338	1.83922	0.0923563	0.1186	0.21587	0.184312	1.99102	0.724498	0.641817	0	0.310215	1.00737	0.397581	0.317334	0	0	0.652442	0.317099	0.752744	0.00656399	-0.570574	0.0723667	-0.102227	0.843958	-0.285604	0.407479	-0.2971	0.440252	-0.496358	0.381847	-0.151737	0.861393	1.02622	0.000535761
AT1G07380	protein_coding	16.936	20.8724	20.0362	16.0344	20.3648	22.342	22.3573	22.1119	19.6525	22.0545	20.5021	21.0694	24.981	26.9114	24.5847	21.9803	28.2296	28.3754	30.0769	28.19	14.9565	28.1747	27.7087	25.9273	22.0249	22.4683	24.2799	25.2205	24.6277	23.5416	28.5259	27.7407	-0.555195	4.57038e-07	-0.153472	0.272075	-0.198776	0.247018	-0.34307	0.00599576	0.28441	0.0242058	0.212263	0.368013	0.114569	0.723383	-0.117312	0.692161
AT1G07383	lncRNA	0	0	0	0	0.213132	0	0	0	0	0	0	0	0	0	0	0	0	0	0	0	0	0	0	0	0	0	0	0	0	0	0	0	0	NA	0	NA	-0.00608265	NA	0	NA	0	NA	0	NA	0	NA	0	NA
AT1G07390	AtRLP1	0.64688	0.85633	1.27718	0.63565	0.803215	1.12173	0.773995	1.13336	0.741335	1.26676	1.17908	0.953789	1.00541	1.0359	0.993242	1.08085	0.82348	1.17284	0.828234	0.806752	0.597132	1.04029	1.2139	0.994649	0.779505	1.07318	1.37502	1.13178	1.23149	0.909685	0.881423	0.951021	-0.0357702	0.904675	-0.246376	0.351143	-0.130523	0.734073	-0.199213	0.470982	-0.227874	0.465623	-0.102629	0.852969	-0.136354	0.843364	-0.0172679	0.9914
AT1G07393	snoRNA	14.0465	1.30162	5.29448	10.6045	6.93685	1.44493	10.084	6.7557	8.80335	1.37533	5.27119	2.7354	2.68108	6.05602	1.50973	5.66515	2.2758	7.30621	7.09248	1.13543	4.90617	1.27519	9.22562	6.21315	0	1.77309	1.63283	3.9098	2.17659	0	2.67953	1.95345	0.294992	0.304019	0.284014	NA	0.145971	0.746663	0.334628	0.275009	0.217467	0.573517	-0.094138	0.892907	0.210503	0.762687	0.228444	0.729825
AT1G07397	lncRNA	0	0	0	0.503619	0	0	0	0.36094	0	0	0.563252	0	0	0	0	0	0	0	0.378933	0	0.524248	0	0	0	0	0	0	0	0	0.388817	0	0.417471	0.00876401	NA	-0.00198504	NA	0.0105819	NA	0.0270288	NA	0.0120494	NA	-0.00612124	NA	-0.0212411	NA	0.0227985	NA
AT1G07400	HSP17.8	2.53072	2.4121	2.07131	2.62023	7.5416	4.81982	3.63363	4.79907	2.28395	2.03896	1.46524	2.28109	8.94319	5.42431	6.06179	5.42415	12.7927	3.70079	5.36689	5.04988	6.89465	3.46591	3.58211	4.60555	2.71511	2.081	1.81553	3.13969	4.43689	2.02294	1.98622	1.81001	-0.968895	0.000220127	0.160789	0.652062	-0.721602	0.0259134	-0.922613	0.000928281	0.994599	0.000191098	0.338427	0.563444	0.920879	0.00505918	-0.135086	0.901297
AT1G07407	lncRNA	2.03777	2.51774	1.36549	2.9629	3.48868	1.11798	1.30038	1.63345	2.72454	1.33016	3.56863	1.85188	0.777905	0.878566	1.75217	2.46558	2.42115	3.10914	2.74381	0.878507	2.37251	1.72663	2.03945	2.80423	4.80551	4.4586	6.63263	5.67206	3.36815	3.1673	3.10981	0.377857	0.0251153	0.949259	-0.0279085	0.94972	0.120691	0.82021	0.295644	0.406663	-0.716426	0.0199472	-0.0141702	0.988242	-0.0724139	0.944633	-0.663402	0.0859358
AT1G07410	RABA2B	17.185	15.0832	15.3992	16.9721	17.0376	15.7432	18.6221	12.8655	13.0869	13.3975	13.5671	14.9649	14.9153	13.7698	14.0097	17.8504	19.8577	20.7781	19.2781	17.5082	17.8372	18.1326	17.1585	17.4975	15.7928	14.0797	15.2274	14.8916	16.4799	19.3189	18.1848	17.6763	-0.18939	0.136278	0.234748	0.101321	0.0358929	0.881799	0.140724	0.353016	0.355584	0.00578432	0.0815983	0.768816	0.0852125	0.819711	-0.0685528	0.88868
AT1G07413	lncRNA	0.439992	0	0	0	0	0	0	0	0	0.258485	0	0	0	0	0	0	0.213861	0	0	0	0.23052	0	0.247699	0	0.359168	0.66648	0	0	0	0	0.503599	0	0.0247171	NA	0.0157662	NA	0.0321498	NA	0.0352376	NA	-0.0526449	NA	-0.0209162	NA	-0.0226294	NA	-0.0436941	NA
AT1G07417	lncRNA	0.249152	0	0	0	0	0	0	0	0	0	0	0	0	0	0.642696	0	0.484407	0	0.377411	0	0	0	0.280526	0	0	0	0	0	0	0.387255	0	0	-0.025489	NA	0.00881645	NA	0.0077145	NA	-0.011086	NA	0.030399	NA	0.0277279	NA	0.0163928	NA	0	NA
AT1G07420	SMO2-2	60.8789	44.8114	43.1704	53.7753	51.8878	45.4089	47.7735	43.3698	42.9192	45.2854	42.5327	43.8723	42.0143	38.578	45.1797	41.5815	44.2328	47.1211	45.4064	42.8509	54.7279	45.7067	47.4256	44.0059	48.3702	48.1414	45.6739	46.1041	45.3548	49.6556	47.2624	46.4017	0.223037	0.0598185	0.218906	0.0962978	0.127177	0.485997	0.316272	0.0105263	-0.0581784	0.778544	-0.144121	0.568357	-0.0884895	0.793244	-0.0540471	0.910716
AT1G07423	lncRNA	0	0	0	0.172988	0	0	0	0	0	0	0	0	0	0	0	0	0.16706	0	0	0	0.180074	0	0.193493	0	0	0	0	0	0	0	0	0	0.00195668	NA	0.00418548	NA	0.00366235	NA	0.00448207	NA	0.000374277	NA	-0.00576629	NA	-0.00140247	NA	0	NA
AT1G07430	AIP1	0.553337	0.506718	0.588893	0.360407	0.655835	0.683046	0.420609	0.751421	0.538547	0.382438	0.439727	0.228189	0.633697	0.547298	0.251885	0.433208	0.537905	0.243796	0.813533	0.56831	0.545702	0.638266	0.659664	0.691074	0.425122	0.295825	0.408636	0.489238	0.302621	0.505911	0.223528	0.488874	-0.0791121	0.822726	0.215767	0.537553	-0.205956	0.655153	0.0877357	0.829348	0.291317	0.460612	-0.15343	0.814855	0.287353	0.704877	-0.00356158	0.99901
AT1G07440	protein_coding	1.04919	1.06522	0.275106	0.780609	0.4866	0.45048	0.589472	0.39491	1.30367	1.17915	2.10557	1.2792	0.522417	0.177005	0.35301	0.386355	0.443446	0.0569454	0.449147	0.884966	0.334593	0.546646	0.410889	0.121065	0.968169	1.45106	0.890854	0.533285	0.169646	0.425411	0.208845	0.152254	0.453797	0.135152	-0.547032	0.0952589	0.409472	0.348559	0.598101	0.0627872	-0.555436	0.0953918	0.164382	0.814855	0.272442	0.733217	0.445394	0.384842
AT1G07450	protein_coding	0	0	0.191868	0	0	0	0	0.0918082	0	0	0.0716341	0	0	0	0	0	0	0	0.144578	0	0	0	0	0	0.103882	0	0	0	0	0	0	0	-0.00413431	NA	0.00654019	NA	0.00572274	NA	0.0146173	NA	0.00777665	NA	0.0210226	NA	0.012614	NA	-0.00289786	NA
AT1G07460	protein_coding	0.97699	0.724262	1.63667	0.600994	0.771975	0.938007	0.233795	0.626513	1.3879	0.573959	0.488842	1.01471	0.683758	0.772236	0.560039	0.853737	2.84923	2.16821	2.46655	1.31622	1.59247	1.18259	1.46669	2.16074	0.708909	1.4799	0.151426	0.543883	0.807413	2.44652	1.73946	1.26812	-0.712284	0.0128049	0.0985777	0.803474	0.29357	0.521691	0.244505	0.502278	0.948381	0.000885895	0.279031	0.659984	0.33639	0.638658	0.137519	0.905778
AT1G07470	protein_coding	31.4967	30.0028	30.4407	27.3075	29.4993	31.7655	31.2556	30.8264	28.7125	27.0868	30.045	29.3812	31.1941	34.5659	29.3548	28.9149	32.0814	34.1861	31.4178	32.4746	29.8877	32.073	32.2803	33.0271	31.5243	31.9177	28.8808	32.8608	32.9012	33.2073	28.571	31.0598	-0.0665845	0.410952	0.0592832	0.51965	-0.0195701	0.893257	-0.0026633	0.981505	0.0615439	0.588766	-0.0131891	0.950391	0.020532	0.941227	-0.0643238	0.766626
AT1G07473	protein_coding	0.0671416	0.0746601	0	0.13517	0	0	0	0	0	0	0	0	0	0	0.173194	0	0.130538	0.0838158	0	0	0.140707	0	0	0.118794	0	0	0	0	0.124847	0	0.307391	0.224097	0.0340959	NA	0.111222	NA	0.109924	NA	0.0482893	NA	0.0680583	NA	-0.027656	NA	-0.110416	NA	0	NA
AT1G07476	protein_coding	0	0	0	0	0	0	0	0	0	0	0	0	0	0	0	0	0.127637	0	0.0497224	0.0636801	0	0	0	0	0	0	0	0	0	0	0.15028	0.109558	-0.0253918	NA	0	NA	0	NA	0	NA	0.0217112	NA	0.0269311	NA	0.00502531	NA	0	NA
AT1G07480	protein_coding	13.0788	14.0375	13.4602	15.0827	13.8502	13.4772	14.6554	13.4557	14.3694	16.5028	15.1402	15.1155	14.8479	14.4524	14.8883	14.7925	14.096	15.4395	13.5881	15.1134	14.0024	13.6905	13.9574	14.4375	14.1112	13.0926	14.7539	17.3316	15.3847	14.6275	14.9695	14.9463	-0.00088332	0.994483	-0.117605	0.28068	0.036825	0.831477	-0.0268328	0.844204	-0.0203895	0.915649	0.00445853	0.98791	-0.0644156	0.821068	0.0963319	0.675174
AT1G07483	lncRNA	1.40359	2.49723	2.1162	0.565147	1.33087	0.693046	0.403058	0	1.68897	0.329831	0.948098	0.984	0.964461	0	1.81031	0	0.54578	0.350433	0.850456	0.816892	0	0.305816	0.948205	0.745015	0.91661	0.85044	0	0	1.04397	1.30896	1.9278	4.68474	0.374804	0.161877	0.232595	NA	0.364103	0.327498	0.349388	0.232758	0.0613132	0.900622	0.0610152	0.933532	-0.496078	0.230317	0.203522	0.767898
AT1G07485	protein_coding	0	0	0	0	0	0	0	0	0	0	0	0	0	0	0	0	0	0	0	0	0	0	0	0	0	0	0	0.15651	0	0.145659	0	0	0	NA	0	NA	0	NA	0	NA	-0.00937072	NA	0	NA	-0.0111475	NA	-0.00672702	NA
AT1G07493	lncRNA	0	0	0	0	0	0	0.323912	0.325502	0.678659	0	0	0	0	0	0	0	0	0	0	0	0	0	0	0.199574	0	0	0	0	0	0	0	0	0	NA	-0.010432	NA	-0.0109552	NA	0	NA	0	NA	-0.00576629	NA	0	NA	0.00789048	NA
AT1G07497	lncRNA	0	0	0	0	0	0	0	0	0	0	0	0	0	0	0	0	0	0	0	0	0	0.296427	0	0	0	0	0	0	0	0	0	0	0	NA	0	NA	0	NA	0	NA	0	NA	-0.00576629	NA	0	NA	0	NA
AT1G07503	lncRNA	0	0	0	0.922888	0	0	0.438797	0	0	0.359078	0.344055	0	0	0	0.394166	0	0	0	0	0	0	0	0.344094	0	0	0	0	0	0	0	0	0	0.0342574	NA	0.00866248	NA	0.0176641	NA	0.0193607	NA	0	NA	-0.0118888	NA	0	NA	0.0163305	NA
AT1G07510	FTSH10	11.3268	21.0297	16.7571	12.5734	13.863	20.6194	13.9948	18.7957	18.6492	16.5759	19.2524	17.8764	18.3679	18.7013	18.3744	15.661	27.0154	24.7158	23.3994	25.9172	14.2018	22.9478	22.4897	24.7565	20.2722	18.9487	19.9757	19.4104	19.6016	19.7879	20.1549	20.9378	-0.6046	2.52071e-05	-0.201342	0.254534	-0.0815426	0.758878	-0.136391	0.4711	0.342353	0.0374234	0.214404	0.502937	0.28483	0.284729	-0.0609048	0.926388
AT1G07517	lncRNA	0.203573	0.113185	0.153463	0.102459	0	0.0628232	0.0730728	0	0	0.239189	0.114591	0.475721	0	0.0658264	0	0	0.197896	0.0635322	0.115638	0.148099	0	0.16633	0	0.135068	0	0.231272	0	0.0849956	0	0.237309	0	0	0.0279219	NA	-0.1327	NA	0.254241	NA	0.305698	NA	0.122879	0.72632	0.13149	NA	0.143613	NA	0.2835	0.470292
AT1G07523	lncRNA	0	0	0	0	0	0	0	0	0	0	0	0	0	0	0.537017	0	0	0	0	0	0.218143	0	0	0	0	0	0	0	0	0	0	0	0	NA	0	NA	0	NA	-0.0101354	NA	0	NA	-0.00576629	NA	0	NA	0	NA
AT1G07530	SCL14	17.6721	24.2159	26.0153	17.3248	24.9525	27.6138	23.4509	26.9553	27.8362	26.7738	27.4825	26.9073	27.5546	31.6881	29.3617	29.0319	42.3612	36.5579	35.3489	40.7573	21.7379	38.6475	33.7144	40.026	33.045	31.3245	34.8181	35.1232	33.3504	32.5517	35.9811	33.2653	-0.760274	2.39243e-10	-0.323409	0.0273145	-0.227876	0.227125	-0.387423	0.00511493	0.201977	0.211178	0.170859	0.54404	0.167694	0.591022	-0.234888	0.258638
AT1G07540	TRP5	0	0	0	0.0260855	0	0	0	0	0	0.0304481	0	0	0	0	0	0	0	0	0.0196273	0	0	0	0	0	0	0	0	0	0	0	0	0	0.00195668	NA	-0.000687017	NA	0.00366235	NA	0.00448207	NA	0.000374277	NA	0.00397871	NA	-0.00140247	NA	0.00301798	NA
AT1G07543	ncRNA	0	0.351969	0	0	0	0	0	0	0	0	0.356343	0	0	0	0	0.765951	0	0.395132	0.479466	0.614058	0.331667	0	0.356383	0.280014	0.516762	0	0	0.528621	0	0.491972	0	0	-0.11124	NA	-0.00326219	NA	0.0293598	NA	-0.0379945	NA	0.0575226	NA	0.0507309	NA	0.080742	NA	-0.0504555	NA
AT1G07547	lncRNA	0	0	0	0	0	0	0	0	0	0	0	0	0	0	0	0.12701	0	0	0	0.101824	0	0.343072	0	0.278593	0	0	0	0	0	0	0	0	-0.00318811	NA	0	NA	0	NA	-0.00566831	NA	0.00045081	NA	-0.027154	NA	-0.0014628	NA	0	NA
AT1G07550	protein_coding	2.46483	2.52059	3.35123	2.28174	2.58231	2.71662	2.81225	3.08009	1.32409	2.1979	2.10595	2.26284	2.94881	2.67569	2.98036	3.59473	1.77567	1.9231	1.80017	1.21679	2.3752	1.98992	2.27964	1.79114	2.01205	2.13349	3.06989	2.42577	1.14582	1.47086	1.51133	2.13015	0.618345	0.00113872	0.369683	0.0960841	-0.0441698	0.909005	-0.140256	0.570176	-0.451353	0.0376026	-0.326333	0.423078	0.0445239	0.954016	-0.202691	0.6769
AT1G07560	protein_coding	13.6472	12.5171	13.0873	11.401	12.1038	14.2391	13.3964	13.8975	9.32108	12.4897	14.4494	13.9932	14.1938	13.2987	17.7812	13.339	4.96368	6.77977	6.34589	5.96599	4.01276	6.34639	7.42151	6.09809	11.8981	12.6212	9.32418	10.6982	4.35887	5.26685	6.95995	7.51416	1.04063	3.21589e-13	0.0215699	0.923579	-0.0462242	0.876414	-0.145191	0.450009	-0.807277	5.19147e-08	-0.018672	0.968229	-0.0256012	0.969183	0.211786	0.496613
AT1G07570	APK1A	8.77802	7.84645	8.76633	8.35302	9.36696	9.4072	9.60462	9.61104	6.70785	7.49489	7.97573	7.81604	9.79424	8.68866	8.11805	9.04993	7.46313	7.68116	7.82416	6.18752	7.00937	7.50264	7.43638	8.36476	6.08265	7.52473	8.11067	8.10776	8.44987	8.73016	8.20559	7.67782	0.256399	0.0196071	0.170727	0.184877	-0.136856	0.420582	-0.0273781	0.867653	-0.0281362	0.90349	-0.0957562	0.695998	-0.19514	0.384838	0.0575356	0.899199
AT1G07580	tRNA	0	0	0	0	0	0	0	0	0	0	0	0	0	0	0	0	0	0	0	0	0	0	0	0	0	0	0	1.41931	0	0	0	0	0	NA	0	NA	0	NA	0	NA	-0.00937072	NA	0	NA	0	NA	-0.00672702	NA
AT1G07587	lncRNA	0.500313	0.333803	0.301729	0	0	0.123519	0.143671	0.144376	0.301018	0.235138	0.225301	0.467664	0	0	0	0	0.389088	0.124913	0.22736	0.388243	0.209699	0.436034	0.112663	0.531124	0.326727	0.606281	0.279162	0.167112	0.372126	0.155527	0	0.500965	0.00337873	0.992142	-0.0282233	NA	0.255745	0.494936	0.420369	0.117276	-0.0550578	0.911801	-0.0665902	NA	0.0330274	NA	-0.0234558	0.988197
AT1G07590	protein_coding	655.029	413.543	453.729	815.129	672.132	493.596	651.729	470.213	421.219	501.83	391.871	495.641	513.428	565.597	572.742	616.691	329.43	367.345	318.626	355.591	692.091	331.581	321.657	314.111	404.342	438.635	410.769	415.515	322.018	370.403	356.66	378.172	0.656919	0.00491669	0.306546	0.266755	0.0460228	0.924205	0.0776142	0.820335	-0.217488	0.533444	-0.285952	0.58336	-0.0614845	0.942524	0.132884	0.875898
AT1G07593	snoRNA	0.704987	0	0	0.709645	0	1.74049	0	0	1.0604	0	0	0	0.807371	0	0	0	0	0.880066	1.60185	2.05151	0	0.768014	0	0.623668	0	5.33941	0	1.17738	1.3109	1.09576	0	1.17651	-0.137634	NA	0.0231301	NA	-0.0135531	NA	0.0317565	NA	-0.0522328	NA	0.146015	NA	0.048555	NA	-0.212997	NA
AT1G07597	lncRNA	0	0	0	0	0	0	0	0	0	0	0	0	0	0	0	0	0	0	0	0	0	0	0	0.703626	0	0	0	0	0	0	0	0.331836	0	NA	0	NA	0	NA	0	NA	0	NA	-0.0203838	NA	-0.0111475	NA	0	NA
AT1G07603	lncRNA	0	0	0	0	0	0	0	0	0	0	0.116405	0.120813	0.118414	0	0	0.125105	0.100514	0.258153	0.313251	0.300889	0.216689	0.112642	0.582092	0.365885	0	0.156623	0.288467	0.172683	0	0	0.236691	0	-0.365202	NA	-0.100823	NA	0	NA	-0.0983697	NA	0.141161	NA	-0.0979086	NA	0.266163	NA	-0.123218	NA
AT1G07607	lncRNA	0.699311	0.222177	0.602486	1.00562	0.473627	1.10988	0.430318	0.43243	0	1.05642	0.787283	1.16728	1.25851	1.03372	0	0.241749	0.485577	0.498846	0.302658	0.484523	0.732765	0.435332	0.337445	0.265134	0.326201	0.907958	1.11485	0.333686	0.55729	0.465829	0.228687	0.166719	0.197579	0.534348	-0.0922477	NA	0.0310958	0.957403	0.0248303	0.955554	-0.203443	0.637483	-0.025204	0.976058	0.0307397	0.978727	0.0863831	0.948734
AT1G07610	MT1C	806.505	453.849	515.987	931.861	752.765	566.199	756.295	641.174	389.273	384.677	385.167	387.189	631.065	877.659	817.074	790.05	393.208	468.299	421.098	406.851	741.437	435.497	461.477	383.514	332.995	357.653	360.259	332.197	414.053	439.017	481.423	479.265	0.642762	0.000767585	0.714051	0.000455482	0.0205485	0.961163	-0.129211	0.614805	0.255195	0.321106	-0.290271	0.481044	-0.105659	0.867253	0.183906	0.718574
AT1G07615	ATOBGM	11.2596	12.191	9.93993	11.9305	11.3698	14.2647	11.4336	13.467	10.7522	14.8832	11.7587	15.4497	14.4642	14.228	12.2293	12.9064	12.7818	11.1892	11.6417	13.293	10.013	11.9031	13.303	11.337	14.0288	13.7454	13.1748	11.0723	12.9478	13.9891	13.5656	13.7838	-0.0448388	0.752551	-0.197987	0.133622	-0.11537	0.53464	-0.180888	0.172268	-0.0806123	0.669176	0.0317876	0.921562	-0.165276	0.528707	0.0725358	0.85934
AT1G07620	ATOBGM	2.62805	2.42492	3.41433	2.84242	2.98232	4.21043	4.01423	3.38851	2.1447	2.7922	2.51801	2.97269	4.99486	5.49655	4.83195	4.16078	3.61471	3.94384	3.43038	4.12213	2.69519	3.41124	3.43117	4.08097	5.43171	5.16664	4.67995	4.20228	2.75531	4.12822	3.45597	4.05919	-0.336242	0.031397	0.0989679	0.636533	-0.317784	0.136813	-0.684186	5.09309e-06	-0.338252	0.0398674	0.0946496	0.789374	0.0306428	0.959362	-0.773462	1.0983e-06
AT1G07630	PLL5	23.2793	25.4131	27.7935	22.886	27.5915	31.9163	28.0631	30.8266	28.6523	27.963	27.2721	29.2437	33.3996	37.8744	34.3229	31.1691	32.3025	33.6336	32.3812	31.2924	17.3104	29.6088	27.3816	29.7308	31.3309	32.1479	33.9896	30.2343	25.9723	28.579	28.5112	31.8289	-0.314616	0.00200486	-0.16877	0.159869	-0.213679	0.124626	-0.391574	0.000178376	0.026354	0.899265	0.277847	0.0990252	0.147519	0.529032	-0.119492	0.607612
AT1G07637	lncRNA	0.250157	0	0	0.251809	0	0	0	0	0	0	0	0	1.14595	0	0	0	0	0	0	0	0.524248	0	0.281658	0	0.816817	0	0	0	0	0	0.572641	0	0.0334204	NA	0.0274364	NA	0.0258491	NA	-0.0307995	NA	-0.0411788	NA	-0.0460638	NA	-0.0317858	NA	-0.0351948	NA
AT1G07640	OBP2	10.2879	10.0124	8.95821	9.69128	9.58528	9.98299	10.1899	11.3247	11.6403	12.1308	12.5937	13.6491	9.13573	9.55887	10.0759	9.67412	11.4806	10.6451	11.1254	11.2956	8.87766	9.78918	10.4477	11.3724	13.9518	13.6946	13.2253	14.8233	10.6732	11.0593	10.075	10.2523	-0.130511	0.0980036	-0.339745	9.77382e-06	-0.0386977	0.78387	0.07602	0.438053	-0.306679	2.32674e-05	0.0944593	0.562007	0.057879	0.807038	-0.0974445	0.537199
AT1G07645	ATDSI-1VOC	0.0917735	0.10205	0	0	0	0	0.263538	0	0	0	0	0	0	0	0	0	0.178428	0	0.0695084	0.267061	0	0	0.10333	0.0811876	0.299661	0	0.256036	0	0	0	0.210081	0	-0.0912494	NA	0.0590907	NA	-0.0103998	NA	0.0614738	NA	0.0059592	NA	0.0996301	NA	0.09356	NA	-0.144381	NA
AT1G07650	protein_coding	8.32706	8.65674	7.65087	7.00275	7.95987	10.2976	9.31836	9.14684	8.35763	11.0755	9.71363	8.88506	11.3643	10.5951	11.2838	9.49221	8.32904	8.08293	7.76666	8.86599	4.05503	7.64435	7.1716	8.61873	11.0627	11.4274	9.57822	10.7633	5.06796	7.16178	7.7212	8.19215	-0.00377798	0.983995	-0.237282	0.135987	-0.171432	0.427411	-0.355981	0.0169812	-0.344801	0.0194874	0.222479	0.44318	0.196312	0.541924	-0.111297	0.786281
AT1G07653	lncRNA	0.208184	0	0	0.419119	0.986988	0.770955	0	0	0.313139	0.489213	0.937493	0.243248	0.715255	0	0.805526	0.25189	0.809512	0	0.315354	0	0.218143	0.226796	0.468799	0.368341	0	0	0.290403	0	0.387111	0.647158	0.47656	0.347425	-0.0740923	NA	-0.215902	NA	-0.187625	NA	-0.174287	NA	0.117673	0.736923	-0.0266741	NA	-0.101797	NA	0.259482	0.523434
AT1G07657	lncRNA	0.198842	0	0	0	0	0	0	0	0	0	0	0	0	0	0	0	0	0	0.150602	0.192877	0	0.216619	0	0	0	0	0	0	0	0	0	0	-0.00291582	NA	0.00418548	NA	0.00366235	NA	0.00448207	NA	0.00524678	NA	0.00397871	NA	0.00347002	NA	0	NA
AT1G07660	protein_coding	58.6018	50.1629	47.6748	67.4654	47.1533	49.428	52.4338	47.4841	42.7804	48.3596	40.9192	44.7779	43.5936	47.2341	46.5465	43.5616	40.4285	34.1105	44.4496	40.0907	56.7233	38.3794	37.8279	41.3521	43.7687	38.0059	39.1947	40.468	43.2996	41.1349	40.9129	43.5927	0.517199	0.000165561	0.335237	0.0356603	0.209128	0.328404	0.342953	0.027275	-0.0108512	0.973838	-0.179324	0.566111	-0.0998106	0.8187	0.17111	0.591978
AT1G07663	lncRNA	0	0	0.216518	0	0	0.709088	0	0	0.432016	0.337466	0.323348	0.167796	0.164464	0.742985	0.185221	0.173757	0.139603	0	0.326304	0	0	0.156447	0.161692	0.254087	0.234457	0.217532	0.400648	0.479674	0	0	0	0.958637	-0.0661709	NA	-0.238822	NA	-0.127332	NA	-0.232612	NA	-0.172115	0.549162	-0.0222353	NA	-0.112409	NA	0.000536064	1
AT1G07670	ECA4	52.6512	82.6012	70.2608	49.1061	61.2629	80.4839	60.5051	76.9405	76.3469	70.0834	76.4915	78.3943	81.0646	88.4617	87.0113	65.1027	105.252	106.513	102.094	106.408	55.9435	103.126	104.56	96.8754	87.2165	79.2674	94.5539	89.1375	106.109	78.8673	97.2725	98.1499	-0.613624	2.48229e-05	-0.212496	0.232918	-0.0898966	0.733544	-0.257196	0.139806	0.249861	0.17721	0.181297	0.590674	0.112947	0.801822	-0.151268	0.689853
AT1G07680	protein_coding	0.530247	0	0	0	0	0.109091	0.126889	0	0.265856	0	0.198984	0.103259	0	0.228611	0.227965	0.106928	0.773188	0.220643	0.200802	0.0857232	0.277807	0	0.497515	0.312723	0	0.133866	0	0	0	0	0.2023	0.442448	-0.193102	NA	-0.00275893	NA	0.0910303	NA	0.00316414	NA	0.30592	0.182589	0.0437445	NA	0.171827	NA	0.115577	0.853939
AT1G07683	lncRNA	0	0.202305	0.137149	0.0915671	0.107816	0.11229	0.13061	0	0.273653	0	0.409638	0.637724	0.416708	0.235315	0.351975	0.550317	0.353716	0	0.275588	0.529423	0.190636	0	0.307263	0.160947	0	0.413374	0	0.455761	0.169148	0.141388	0.208233	0	-0.259943	0.311389	-0.304754	NA	0.0163434	0.973481	-0.362681	0.17302	0.115942	0.777652	0.177361	NA	0.208993	NA	0.160752	0.824599
AT1G07690	protein_coding	0.722222	0.963716	0.326668	0.436196	0.342401	0.89152	0.414788	0.729443	0.869062	0.254573	0.650461	1.18141	0.330844	0.653896	0.186299	0.611691	1.12333	0.721265	0.547005	0.840667	1.43787	0.78679	1.38238	1.08616	1.88657	1.31279	0.604471	0.482466	0.268589	1.45931	0.826629	0.361581	-0.147628	0.67491	-0.108264	0.784297	0.0353162	0.954764	0.202353	0.59024	-0.193414	0.685539	-0.323584	0.617408	0.0470484	0.96754	-0.232778	0.785411
AT1G07693	lncRNA	0.220779	0	0	0.222238	0	0	0	0	0	0	0.248552	0	0	0	0.284753	0	0	0	0	0.214156	0	0	0	0	0	0	0	0	0	0	0	0	0.00830709	NA	0.00509126	NA	0.0103819	NA	0.00545203	NA	0.000455275	NA	0.00483974	NA	-0.00170598	NA	0.0036711	NA
AT1G07697	lncRNA	0.321445	0.17872	0	0.323569	0	0.198398	0	0	0	0	0	0.187793	0	0	0	0	0	0	0	0.467702	0	0	0	0	0	0.243455	0	0	0.298858	0	0.367914	0.804659	0.0616817	NA	0.0989411	NA	0.0964239	NA	0.130109	NA	0.0267207	NA	0.0731886	NA	-0.101411	NA	-0.0105387	NA
AT1G07700	protein_coding	16.439	13.4648	15.6567	14.5032	17.304	15.5623	16.1206	14.7622	15.1011	17.9193	15.444	15.0438	13.4725	14.8689	12.9488	14.7901	12.7024	13.681	12.828	12.2288	14.7359	11.9391	12.3394	11.763	17.3918	19.8511	14.9668	15.807	9.83295	10.9589	9.12263	10.9992	0.26841	0.0371997	-0.0641464	0.701853	-0.0562424	0.80836	0.144838	0.347568	-0.376327	0.00388874	-0.0332993	0.926714	0.279244	0.201577	-0.0437712	0.942823
AT1G07703	lncRNA	0.534818	0	0	0.358901	0	0.220062	0.255965	0.514443	0	0.209462	0.200699	0	0.408326	0.230581	0	0.215699	0.346602	0.222545	0.270044	0.172924	0.373602	1.35947	0.401443	0.157709	0	0.270039	0.994713	0.595458	0.331492	0.831264	2.04044	0.595016	0.002808	0.992885	0.103924	NA	-0.000671831	0.999434	0.0222738	0.950264	-0.159285	0.656968	-0.246355	NA	-0.388425	NA	-0.260401	0.573921
AT1G07705	protein_coding	17.0085	19.9484	17.906	15.4979	16.9024	19.2014	18.0303	18.9707	16.6001	18.1698	17.921	16.7423	19.0365	16.8004	17.8659	16.5952	17.7041	18.1992	16.8034	17.4233	13.1108	18.2322	18.8179	17.0555	17.7212	16.9235	17.1686	17.559	16.2567	18.6712	17.414	18.7587	0.0609974	0.517244	0.0282421	0.804087	-0.0253571	0.872691	0.0516177	0.636815	0.0203049	0.904752	0.0230218	0.921287	-0.0448003	0.869401	0.0530602	0.857519
AT1G07707	lncRNA	1.39413	0.310049	0.840772	1.40334	0.991424	0.688373	1.00085	0.402306	1.46789	0.982824	0.784755	2.28052	1.11762	0.54096	0.17981	0.337363	0.27105	0.696142	0.211181	0.405692	0.730413	0.911262	1.25575	0.246664	0	1.05588	1.3613	1.86265	0.777702	0.216689	0.319135	0.465316	0.464782	0.108397	-0.1941	NA	0.151734	0.754895	0.31413	0.346865	-0.466765	0.15743	-0.314934	0.610879	-0.114665	0.901668	0.192117	0.83001
AT1G07710	protein_coding	1.63777	3.09599	2.32111	2.70369	1.70821	2.42603	2.53965	2.59938	2.31564	2.11674	2.72883	2.94698	3.9013	2.4149	2.40807	2.53645	3.37525	2.57607	3.37399	3.08196	2.12799	3.06881	3.3561	3.3034	3.476	2.97699	4.43209	3.44636	2.86266	3.00378	2.77431	2.8425	-0.25749	0.212803	-0.0359104	0.899276	0.0954753	0.791109	-0.134742	0.601236	-0.171243	0.555378	0.0335327	0.952109	0.0845629	0.902115	-0.392823	0.177452
AT1G07720	KCS3	2.12907	2.33461	2.00625	1.69665	3.29451	3.57721	3.18431	3.19994	2.13496	2.39733	2.59665	3.28234	4.19925	4.05419	3.50879	3.79252	1.66726	1.91953	2.21725	2.0652	1.36334	1.61071	2.13082	1.30798	1.73798	2.8219	1.9387	2.81494	1.37463	1.79249	2.09841	1.3324	0.0913952	0.685004	-0.307846	0.145282	-0.602852	0.00226436	-0.792947	5.60503e-06	-0.20179	0.445259	0.234006	0.568138	0.19647	0.71803	0.197451	0.660492
AT1G07723	lncRNA	0	0	0	0	0	0	0	0	0	0.665687	0	0	0	0	0	0	0	0	0	0	0	0	0	0	0	0	0	0	0	0	0	0	0	NA	-0.010432	NA	0	NA	0	NA	0	NA	0	NA	0	NA	0.00789048	NA
AT1G07728	lncRNA	0	0.0285656	0	0.0258587	0	0.0317108	0	0	0	0	0.0289206	0	0.0882592	0.0332266	0	0	0	0	0.0194566	0	0.188425	0	0	0	0	0.0389125	0.0358344	0	0	0.0399282	0.352832	0	0.0300596	NA	0.0185835	NA	0.0165142	NA	-0.0440102	NA	-0.0446684	NA	-0.136145	NA	-0.213391	NA	-0.0331922	NA
AT1G07730	DIR25	0	0	0	0	0	0	0	0	0	0	0	0	0	0	0	0.0641566	0	0	0	0.102868	0	0	0	0	0	0	0	0	0	0	0	0	-0.00778832	NA	0	NA	0	NA	-0.00526293	NA	0.00524678	NA	0.00885121	NA	0.00347002	NA	0	NA
AT1G07740	protein_coding	1.89057	2.49159	1.79471	2.09102	1.96414	2.56424	2.64747	3.23298	2.21177	2.68754	3.02181	2.5908	2.40571	2.7472	2.04705	2.40044	2.20088	2.33095	2.43954	2.3093	0.562511	2.69527	2.78563	2.58102	1.9815	2.08595	2.24653	2.10494	1.99643	1.59623	2.08374	2.37603	-0.0878154	0.747336	-0.275653	0.288961	-0.239421	0.492011	-0.129773	0.659181	0.118913	0.762449	0.077947	0.893999	0.150246	0.823789	0.30675	0.481365
AT1G07743	lncRNA	1.68501	1.10718	0.461906	1.77324	0.817007	1.32363	1.0997	0	0.806431	1.70983	1.29339	1.70034	0.964858	1.78316	1.18542	1.01938	0.893462	0.573673	0.754124	0.817228	0.722297	1.00126	0.776123	0.542052	0.500175	0.928134	0.641038	1.15122	0.712093	0.833316	1.22729	0.894727	0.47285	0.113794	-0.0546093	0.893373	0.390401	0.373111	0.0799798	0.850457	-0.0522661	0.930942	-0.0168638	0.985526	-0.153976	0.868837	0.475193	0.329019
AT1G07745	RAD51D	6.02175	4.0507	3.92301	5.9867	3.9651	3.16604	4.3764	4.12972	3.41057	5.63401	5.14722	4.12604	4.3421	4.56742	5.41747	3.86785	4.33615	3.15537	3.63176	4.43491	2.68752	4.25192	3.43187	4.07757	3.82323	4.56073	2.64442	5.40086	3.45593	4.79533	4.42467	4.1562	0.374778	0.0549519	0.127051	0.600992	0.346227	0.204117	0.177534	0.456666	-0.0543289	0.88879	0.0616922	0.905834	-0.117647	0.848551	0.193398	0.692468
AT1G07750	protein_coding	100.293	102.619	113.02	102.512	113.937	103.691	110.363	92.6017	124.083	116.815	117.194	119.594	105.552	109.827	104.711	112.667	88.7096	104.614	90.7929	88.1709	89.7633	91.2077	77.7512	86.8306	120.183	121.715	129.782	128.37	112.779	113.494	111.525	106.708	0.221818	0.0272125	-0.171672	0.129778	0.0212207	0.916883	0.006691	0.966444	-0.406265	2.00324e-05	0.0556753	0.817562	-0.268947	0.0476217	-0.0127742	0.983169
AT1G07757	ncRNA	0	0	0	0.657355	0.387003	0.403061	0	0	0	0	0	0	0	0.422328	0.421135	0	0	1.22283	0	0.63345	0	0	0.367637	0	0	1.97839	0.910948	0	0	0	0	0	-0.0658121	NA	0.0445679	NA	-0.00647536	NA	-0.00571369	NA	-0.0557845	NA	0.0908816	NA	0.0943472	NA	-0.166165	NA
AT1G07760	tRNA	0.861651	0	0	1.73469	0	0	0	1.24324	0	0	0	0	0	0	0	0	0	0	0	0	0	0	0	0	0	0	0	0	0	0	0	0	0.0165742	NA	0.0139305	NA	0.00853485	NA	0.0142271	NA	0	NA	0	NA	0	NA	0	NA
AT1G07770	RPS15AF	314.548	276.946	277.892	346.434	346.835	281.17	322.3	302.276	276.221	280.106	244.261	275.218	277.747	298.397	294.117	329.542	274.289	278.955	266.008	273.912	434.912	282.771	283.546	258.875	265.315	242.296	282.76	273.722	323.326	317.28	278.703	294.815	0.197608	0.224708	0.176674	0.327911	-0.0127912	0.968953	0.0675523	0.748537	0.0422618	0.888232	-0.255808	0.418946	-0.160973	0.68927	0.0631961	0.923012
AT1G07777	lncRNA	0.494334	0.274845	0	0	0	0	0	0	0	0.290409	0	0.577594	0	0	0	0	0	0	0.374404	0	0	0	0	0.218657	0	0	0	0	0	0	0	0	0.0148953	NA	-0.00139907	NA	0.0273034	NA	0.0289727	NA	0.00969677	NA	0.00711441	NA	0.0060785	NA	0.0259911	NA
AT1G07780	PAI1	8.06968	7.05863	6.62578	7.528	7.37134	5.90065	7.71202	7.45324	6.72614	7.03563	6.91489	7.17673	7.29912	7.34613	7.15964	7.15184	5.29637	5.26144	5.74208	5.01066	4.57794	5.23548	5.411	4.43337	7.3006	5.45	6.05852	5.23628	6.06901	4.87326	5.00052	4.8464	0.49507	1.2418e-05	0.0861087	0.566239	0.07601	0.709429	0.072369	0.645054	-0.156752	0.347715	0.0770674	0.792323	0.0140786	0.979687	0.25221	0.166358
AT1G07790	HTB1	162.843	127.539	120.84	179.879	149.992	125.421	144.735	136.421	105.24	107.758	104.396	109.454	121.274	99.809	121.008	125.575	113.689	126.11	121.132	121.131	163.393	120.75	133.888	118.902	101.76	94.5245	114.338	103.002	134.022	125.479	114.877	122.589	0.331582	0.01987	0.453216	0.00281282	0.109341	0.640148	0.366679	0.0159968	0.212112	0.235029	-0.202168	0.501171	-0.062305	0.898168	0.0904777	0.852407
AT1G07793	lncRNA	0.273902	0	0	0	0	0	0	0	0	0	0	0	0	0	0	0	0	0.512886	0	0	0	0	0	0	0	0	0	0	0	0	0	0	-0.00291582	NA	0.00905798	NA	0.00853485	NA	0.00935457	NA	0.0101193	NA	0.0137237	NA	0.00834252	NA	0	NA
AT1G07795	protein_coding	5.1887	5.26802	4.76183	5.97994	4.01076	4.82696	5.72244	2.27851	2.82774	2.29723	2.87839	3.60243	5.59777	3.59875	4.75244	5.36816	5.2633	4.50594	8.20149	7.0025	6.22489	5.57066	4.40274	5.58807	3.43756	2.50596	3.04201	3.26527	7.83043	6.31156	5.68059	5.77273	-0.16088	0.518498	0.705398	0.00394208	0.298496	0.382358	0.156757	0.58469	0.839408	0.000150502	0.135493	0.789933	-0.0255723	0.97843	-0.0268703	0.985951
AT1G07810	ECA1	29.1708	50.1836	44.1853	28.5612	39.278	51.7103	39.4485	53.052	45.5864	48.1833	47.275	48.7877	51.2957	53.1073	51.4042	44.6727	62.1717	64.0653	64.059	61.0496	31.0461	63.7792	61.5828	64.6801	54.2976	50.5834	57.1808	55.3453	56.2919	52.3255	58.8946	57.5968	-0.609848	6.69245e-05	-0.27928	0.126291	-0.214087	0.380821	-0.311814	0.0809115	0.198901	0.348591	0.15045	0.673324	0.12736	0.779311	-0.131667	0.777526
AT1G07820	protein_coding	190.747	175.992	169.378	222.146	195.781	163.186	198.827	184.152	154.19	159.872	148.256	159.133	167.378	177.386	158.068	165.17	154.287	157.663	155.809	165.643	217.886	161.085	164.343	146.41	144.886	134.523	157.595	157.215	170.444	178.951	166.7	176.577	0.303482	0.020404	0.28615	0.0496296	0.0589502	0.802487	0.227233	0.122899	0.0931559	0.658132	-0.176854	0.524876	-0.143042	0.674425	0.110488	0.767361
AT1G07830	protein_coding	58.6387	49.2757	48.3227	65.9836	54.9663	45.8251	52.1009	50.7482	47.5381	48.4642	45.6209	47.4787	50.3022	41.5991	44.7886	55.0328	43.7278	42.376	45.7212	46.066	71.4315	50.4612	46.9439	45.4645	50.9612	42.6385	49.9957	47.6623	49.4396	50.7691	49.8902	49.3943	0.353651	0.0205188	0.230014	0.189471	0.145418	0.550344	0.247086	0.154181	-0.0904211	0.728884	-0.310493	0.282325	-0.172934	0.660071	0.0332167	0.970969
AT1G07837	lncRNA	0	0	0	0	0	0.280518	0	0	0	0	0	0	0	0	0	0.274957	0	0	0	0	0	0	0	0	0	0	0	0	0	0	0	0	0	NA	0	NA	-0.00608265	NA	-0.00526293	NA	0	NA	0	NA	0	NA	0	NA
AT1G07840	protein_coding	31.3702	31.5897	30.6107	28.9885	27.6202	25.6394	31.501	31.7681	28.6629	24.6334	25.8841	26.3634	25.3936	27.4195	25.0803	25.8383	28.9421	28.2152	28.4524	29.8999	28.5425	28.4435	31.0644	28.8893	28.2479	24.3198	27.7233	26.8786	26.8833	25.8026	22.7474	26.5335	0.14009	0.118474	0.224739	0.0207462	0.10364	0.448359	0.288044	0.00146887	0.111931	0.342078	-0.0608699	0.758686	0.149327	0.40723	0.0272826	0.953061
AT1G07850	protein_coding	0.028563	0	0	0.0575034	0.0338539	0	0.0410109	0.123637	0	0	0.0321562	0	0	0.036944	0	0	0	0	0.0649001	0	0.0299294	0.0311166	0.0321598	0.075805	0	0.0432659	0.079687	0.0954048	0	0	0.0653844	0.047667	0.0332052	NA	0.0735216	NA	-0.113063	NA	0.0741499	NA	-0.163611	NA	-0.133553	NA	-0.048062	NA	-0.203927	NA
AT1G07870	protein_coding	17.8428	15.7135	18.3474	15.2386	18.4455	20.6836	21.2031	20.0448	17.8655	17.4133	16.0281	16.2633	21.4057	21.9809	21.6111	19.9848	22.7833	20.4205	21.1244	19.9049	15.3905	20.7666	19.9105	21.4137	18.6988	20.4011	18.0107	17.4454	17.9447	20.3979	20.4526	19.1137	-0.267805	0.0010911	0.00209261	0.988446	-0.226113	0.0267026	-0.282263	0.00124686	0.178965	0.0607596	0.0815678	0.657275	0.0910675	0.693496	-0.0909323	0.666381
AT1G07877	lncRNA	1.04443	0.696828	0.157468	0.42053	0.742734	1.0314	0.149959	0.452086	0	0	0.587906	0.488135	0.358832	0.67544	1.07765	0.126369	0.812238	0.912661	0.949247	0.405237	0.547195	1.1378	0.705567	0.831558	0.85257	0.791024	0.728452	0.697708	0.388414	0.649337	0.478165	0.871488	-0.136494	0.695377	0.322677	NA	0.0017407	0.998365	0.0636022	0.881246	0.0242596	0.970339	-0.041443	0.960515	0.140879	0.87812	-0.434912	0.373306
AT1G07880	MPK13	16.4176	11.3995	9.92393	16.7926	9.32584	11.7207	12.7639	11.1891	10.4127	13.2896	12.4355	11.4478	12.4335	10.226	12.6366	9.56598	8.56824	6.89456	9.91326	8.32948	8.44295	9.97295	13.3739	9.43716	11.2402	12.7781	7.4931	11.4981	9.77738	9.58386	10.1315	11.5527	0.681068	2.51112e-05	0.195249	0.332486	0.287794	0.237605	0.310936	0.103555	-0.302775	0.138851	-0.290031	0.41493	-0.271771	0.453129	0.183045	0.652569
AT1G07885	protein_coding	0.412904	0.688712	0.622535	0.623448	0.244694	0.254847	0.148213	0.44682	0	0.970286	0.464847	0.241225	1.18217	1.06812	1.19824	0.249794	0.401389	0	0	0.300388	0	0	0.464899	0.639234	0	0	0	0	0.38389	0.320887	0.236298	0	0.400692	0.115788	0.138944	NA	0.282377	0.451972	-0.21523	0.488408	0.140179	0.724428	-0.118192	0.847074	-0.0947901	0.908658	0.401927	0.286626
AT1G07890	APX1	1182.93	1051.28	965.719	1074.71	1033.62	1015.97	1018.05	937.436	997.225	1042.73	902.265	986.161	1005.56	725.947	932.472	936.277	1154.02	1143.73	1118.52	1076.58	1142.41	1148.5	1040.63	1160.23	1070.8	942.571	990.376	1059.6	1153.14	1047.98	1102.88	1006.18	-0.0139682	0.917716	0.130125	0.263608	0.118986	0.441674	0.29076	0.00537942	0.148304	0.233849	-0.047007	0.853522	0.0370288	0.919611	0.00421074	0.996449
AT1G07897	snoRNA	3.30874	0.919813	0	5.82855	5.39225	1.02109	3.56303	4.17727	2.48841	3.88761	1.39686	2.89952	2.84195	6.95434	2.66719	8.00674	2.8144	2.06522	2.19276	1.60474	4.76716	1.80227	3.25972	2.19531	4.72665	2.50596	2.30774	4.83512	1.53812	5.7856	0.946766	2.76087	0.121524	0.726896	-0.0008071	0.998317	-0.149964	0.761933	-0.377268	0.258167	-0.255132	0.543107	-0.190497	0.773557	-0.159372	0.85553	-0.132801	0.905992
AT1G07900	LBD1	0.167221	0.743784	0.756355	0.841627	0.990979	0.619258	1.08043	0.603188	0.754573	0.294715	0.941284	0.683849	0.766023	0.32443	0.323513	0.505817	1.21918	0.730621	0.569932	1.21653	0.525661	0.910853	1.12967	1.03552	1.77454	0.379947	1.28294	1.11709	0.621882	0.389865	0.191395	0.139532	-0.266451	0.414121	-0.0441853	0.915325	-0.181604	0.713415	0.164362	0.670559	-0.130775	0.80529	0.00968491	0.992465	0.530277	0.300524	-0.353041	0.567833
AT1G07901	protein_coding	5.67676	2.25444	2.44538	7.34691	3.84474	5.50586	6.40414	3.51031	2.43962	6.1935	8.21685	0.473778	5.10807	3.67122	3.13787	6.86853	4.73009	3.03709	4.91375	1.17996	5.94833	4.41734	6.84815	3.2284	4.63397	3.68524	3.39373	6.09468	0.753981	7.56287	1.8564	1.35337	0.178405	0.599744	0.0264016	0.951661	-0.02439	0.968722	-0.00447204	0.992704	-0.136122	0.792499	-0.25479	0.693947	0.0473797	0.967006	0.0158813	0.995259
AT1G07902	protein_coding	6.86442	6.33692	5.66292	9.77799	5.67982	3.35744	6.88059	4.85874	3.11701	5.78272	4.81175	4.08596	3.55985	5.19314	5.01142	6.42503	3.65126	3.71869	3.53144	5.02528	7.87138	5.50277	2.77071	3.55191	8.03516	5.68943	3.61336	7.78695	5.78	6.64317	5.33668	3.24215	0.654638	0.0129428	0.504792	0.0926117	0.366986	0.357487	0.410822	0.175431	-0.446746	0.162764	-0.263247	0.655265	-0.295428	0.67283	-0.296901	0.625806
AT1G07907	lncRNA	0	0	0.298837	0	0	0	0	0	0	0	0	0.231591	0	0.256365	0	0	0	0	0.300241	0	0.207689	0	0.446333	0	0	0	0	0	0	0	0	0	-0.00561143	NA	-0.00138845	NA	0.00740153	NA	-0.00078905	NA	0.0103223	NA	-0.0119349	NA	0.00673148	NA	0.00609927	NA
AT1G07910	ATRNL	9.35899	11.8557	9.18878	7.65724	8.89183	11.5713	10.3416	12.2505	10.3609	11.5594	10.6038	12.1601	12.2101	12.1245	11.1052	9.33081	10.4518	10.113	11.0579	11.5765	4.92689	11.7618	12.291	10.3195	11.588	10.6608	9.10728	11.3788	10.0796	8.79779	11.1404	11.4453	-0.11521	0.53829	-0.2011	0.29127	-0.131941	0.61872	-0.163148	0.411636	0.0225403	0.948402	0.106933	0.776754	0.0363146	0.95198	0.108431	0.839195
AT1G07913	lncRNA	6.51408	5.86381	8.88591	7.18161	10.2943	6.50943	8.01682	7.16104	4.1992	3.28017	2.44451	2.53708	5.32865	6.8206	8.00156	4.87911	7.84013	6.58289	3.28914	3.30977	7.47577	8.11023	3.1433	4.39062	3.54499	4.22881	5.6251	5.69853	5.76795	8.19626	8.52089	3.10598	0.335026	0.261874	0.711045	0.0222625	-0.105753	0.835849	0.15779	0.670045	0.0565568	0.921621	-0.138799	0.839867	-0.196751	0.814767	-0.319462	0.620742
AT1G07917	lncRNA	0	0	0	0	0	0	0	0	0	0	0.291013	0	0	0	0	0	0.251286	0	0	0	0	0	0	0.228678	0	0	0	0	0	0	0	0	-0.00291582	NA	-0.00555952	NA	0	NA	0	NA	0.000374277	NA	-0.000893791	NA	-0.00140247	NA	0.00301798	NA
AT1G07920	A1	222.612	335.351	332.46	293.119	338.17	325.327	292.397	320.811	321.733	297.024	314.445	317.769	308.974	327.059	315.454	306.919	331.86	316.827	308.354	324.273	395.813	339.854	342.112	306.463	299.604	282.325	329.346	306.647	381.405	312.997	331.343	352.613	-0.0486161	0.759569	-0.0603262	0.721465	-0.0712891	0.747789	-0.0276622	0.885374	0.0754163	0.728599	-0.160343	0.562054	-0.121398	0.72836	0.0871265	0.832381
AT1G07923	lncRNA	0	0	0	0	0	0	0	0	0	0	0	0.160018	0	0	0	0	0	0.170962	0	0	0	0	0.154197	0	0	0.207447	0	0	0	0	0	0	-0.00291582	NA	-0.00555952	NA	0	NA	0	NA	-0.00449822	NA	-0.000893791	NA	-0.00140247	NA	-0.00185452	NA
AT1G07930	A1	280.649	400.002	369.106	326.949	378.058	349.146	333.023	365.661	382.328	316.433	348.663	364.277	327.784	319.868	344.861	307.704	334.213	326.017	308.124	326.847	314.771	346.812	372.674	316.75	324.498	298.939	356.487	323.903	374.156	302.924	341.69	376.085	0.144097	0.219744	-0.021622	0.889841	-0.0174812	0.938679	0.134985	0.30315	-0.00327487	0.989436	-0.101521	0.677885	-0.124085	0.659863	0.162444	0.421999
AT1G07937	lncRNA	9.75611	13.6303	7.92038	11.835	10.6738	9.88149	10.0569	7.21879	5.26781	11.169	7.32228	9.64558	10.8865	10.0303	9.67931	13.923	10.9431	8.11932	8.14706	10.6767	12.8441	8.72068	9.57636	9.29467	6.94295	9.09422	11.1665	12.5334	13.0244	13.6086	14.8887	15.4464	0.211584	0.402348	0.302755	0.264382	0.179204	0.638541	0.0143058	0.968818	-0.0566412	0.904176	-0.11911	0.829309	-0.488647	0.1836	-0.147812	0.858825
AT1G07940	A1	170.978	234.563	228.349	209.667	242.381	230.846	204.618	221.066	227.773	208.198	210.841	219.925	212.72	205.156	225.699	206.394	228.783	223.43	212.965	222.807	246.268	235.01	241.243	214.227	209.852	198.493	221.431	211.936	251.772	216.344	222.55	233.197	-0.0114692	0.938987	-0.0229588	0.879684	-0.0569314	0.763266	0.0451853	0.764004	0.0807755	0.636557	-0.124203	0.601716	-0.0766643	0.81107	0.092265	0.760075
AT1G07950	MED22B	48.6815	41.3916	35.5055	46.4542	40.2918	37.1967	40.0841	39.5501	38.7545	36.967	31.572	36.9837	37.2643	35.2084	34.7006	41.4379	40.8622	35.4038	40.7067	37.5804	46.566	41.1029	41.9819	42.0021	39.9974	38.2607	39.7378	36.3691	37.1974	48.0165	39.996	43.2091	0.205454	0.0863951	0.260107	0.0472932	0.156963	0.380087	0.255246	0.0476116	0.0090176	0.973395	-0.192388	0.423078	-0.140023	0.635559	-0.0456354	0.931534
AT1G07957	snoRNA	1.40997	2.35179	0	1.41929	5.01345	1.74049	4.0489	1.01719	2.12081	3.31331	1.58735	0.823727	7.26634	1.82369	0.909268	7.67692	2.05598	0.880066	4.27161	0.683838	5.9097	1.53603	7.14386	3.11834	5.75485	1.06788	2.95023	0	3.9327	2.19151	3.22761	0	-0.0934316	0.768437	-0.0949498	NA	-0.235038	0.558398	-0.409577	0.15597	-0.063135	0.900231	-0.333102	0.553501	-0.0514847	0.954868	-0.0616167	0.964722
AT1G07960	PDIL5-1	58.1773	47.6579	49.8389	61.5944	50.8981	54.4242	57.028	49.8383	36.6369	52.3013	42.8518	47.8956	56.664	55.05	49.6951	54.372	53.6673	48.7877	50.4588	53.345	62.6501	49.7875	53.6066	49.7774	50.1577	47.8867	45.6969	48.1905	54.9968	57.6449	52.1628	50.8458	0.130133	0.31592	0.277764	0.0366657	0.0642084	0.758507	0.0638842	0.689887	0.106083	0.556041	-0.11665	0.657719	-0.0831433	0.816671	-0.0415477	0.942754
AT1G07963	ncRNA	1.34138	1.11869	2.0224	0.675122	0.794926	0.413954	0.48149	0.483854	1.00882	0	0	0.391827	1.53619	1.30123	3.46013	0.405747	1.62996	1.25588	0.761963	1.95171	1.05416	1.4613	0	0.296664	0.547488	0.507965	0.467784	1.1201	1.87069	0.521225	0.767648	1.67891	-0.0403096	0.908981	0.370977	NA	0.273351	0.486618	-0.119074	0.736519	0.271783	0.438537	0.261869	NA	0.0839003	NA	-0.139504	0.872418
AT1G07967	lncRNA	0	0	0	0	0	0	0	0	0	0	0	0	0.459862	0.259684	0	0	0	0	0	0.19475	0	0.218723	0	0.532843	0	0.304122	0	0	0	0	0	0	-0.00648874	NA	0	NA	0	NA	-0.0315239	NA	-0.00908433	NA	-0.0322171	NA	-0.00258176	NA	-0.01413	NA
AT1G07970	protein_coding	11.204	15.213	13.3324	13.3286	15.6939	14.5448	13.029	14.429	15.3901	15.5849	14.985	14.7681	16.3041	15.3898	14.2117	13.9763	14.8971	15.0268	13.7106	15.6956	10.4544	15.0302	15.0128	14.1712	16.7045	14.6921	15.1445	15.1935	14.8934	13.4565	14.4664	14.5641	-0.0976052	0.373961	-0.175641	0.123004	-0.0909503	0.574749	-0.115827	0.33589	-0.0502525	0.776895	0.0781661	0.724356	0.0248635	0.946074	0.0277834	0.959387
AT1G07977	ncRNA	0	0	0	0	0	0	0	0	0.473683	0	0	0.367959	0	0	0.406171	0	0	0	0.238516	0	0	1.02922	0.709148	0	0	0	0.43929	0	0	0.489475	0	0.525547	-0.012309	NA	-0.0490661	NA	0	NA	-0.0247538	NA	-0.0225623	NA	-0.0989147	NA	-0.0538365	NA	0.0141948	NA
AT1G07980	NF-YC10	23.9676	16.2603	17.3504	20.2501	17.6391	18.7449	19.629	18.6642	17.6349	16.4187	15.196	15.9231	19.1247	16.6192	19.5296	16.5935	18.0842	14.5278	17.3009	19.4717	20.3089	18.2395	16.9513	19.2894	16.8103	16.3176	15.4493	16.5458	15.9282	16.4746	16.7368	15.5949	0.215368	0.0832316	0.262184	0.0563543	0.0908267	0.653487	0.165382	0.246749	0.0960606	0.622526	-0.150077	0.566518	0.0769332	0.842654	0.049245	0.929882
AT1G07985	protein_coding	11.7887	11.9371	9.8302	13.325	11.3965	8.12968	11.3472	10.0726	10.9958	10.6786	10.0835	9.38804	11.3889	12.1812	9.59847	9.88093	10.1795	12.0855	10.5248	11.5628	13.0428	7.74863	7.04443	9.72975	11.1822	13.1683	14.6071	14.2986	10.6542	8.80328	9.19629	8.9025	0.131564	0.517281	0.186862	0.385413	0.205134	0.463336	0.165625	0.45522	-0.233854	0.313776	0.153723	0.698286	0.189775	0.700796	-0.289152	0.351863
AT1G07990	protein_coding	33.1823	33.5039	33.9643	25.4658	33.7358	36.5224	34.5494	36.7455	34.3068	39.9557	36.0073	32.054	36.5215	39.6731	38.45	34.1443	35.6791	37.0749	36.8044	35.529	20.3673	35.292	36.1168	37.7702	37.9094	37.3001	36.5438	37.4971	29.9105	32.9183	32.3209	33.2192	-0.139723	0.236563	-0.155807	0.223341	-0.130908	0.446341	-0.176976	0.159601	-0.0320485	0.882308	0.131958	0.58498	0.149744	0.55453	-0.0159647	0.981464
AT1G07993	lncRNA	0	0	0.177825	0	0	0	0	0	0	0	0.132782	0	0.135073	0	0	0	0	0	0	0	0	0.128489	0	0.10434	0	0	0	0	0	0	0.26999	0	0.0136502	NA	-0.00137321	NA	0.00732032	NA	-0.000780393	NA	0	NA	-0.0212649	NA	-0.0222816	NA	0.00603235	NA
AT1G07997	lncRNA	0	0	0	0	0.590608	0	0	0	0	0	0	0.291116	0.856008	0	0.964043	0	0.242203	0	0.188706	0	0	0	0.280526	0.220413	0.813537	0	0	0	0	0.387255	0	0	-0.0377946	NA	-0.0288315	NA	-0.0589405	NA	-0.156239	NA	-0.028504	NA	-0.0057582	NA	-0.0109476	NA	-0.0374671	NA
AT1G08000	GATA10	8.8934	9.02285	8.06134	8.41124	8.3753	7.4293	7.86984	9.18778	6.99159	7.45028	6.56387	7.18915	7.75412	6.9504	8.2476	7.34702	7.62673	7.3119	7.06138	6.90649	7.65779	7.69811	7.13939	7.98641	8.20284	6.75601	6.29655	9.33339	7.64397	6.97412	8.36467	9.19195	0.299042	0.00906055	0.289638	0.0266535	0.0949829	0.619403	0.228538	0.0798564	-0.0656664	0.754824	-0.119182	0.642621	-0.166221	0.546899	-0.0562622	0.911092
AT1G08010	GATA11	33.9293	29.7346	28.2156	30.6692	29.4393	26.6228	29.6009	29.0327	27.4054	23.1505	26.8068	26.6663	25.0914	25.2387	23.205	22.9194	25.0331	26.1635	28.233	26.5284	28.2586	29.1723	25.0967	26.516	27.0757	24.0264	26.1053	24.0761	29.6355	27.8461	23.8578	27.0417	0.26056	0.00785667	0.243672	0.0279082	0.123518	0.423165	0.390055	9.50876e-05	0.0702691	0.669861	-0.0857211	0.698236	-0.0552293	0.8672	0.0871571	0.765151
AT1G08030	TPST	21.7891	20.59	18.5975	18.47	22.0459	22.6844	22.6103	25.7481	20.2366	21.3289	20.4365	21.6026	23.1917	25.0712	21.5371	20.3056	21.5077	19.0647	21.0152	19.8603	13.3062	21.208	20.6908	20.6862	23.0609	22.0741	20.1329	22.0486	20.5441	19.7809	22.8581	22.4523	0.0208519	0.859164	-0.0583728	0.613243	-0.190338	0.108892	-0.121308	0.253583	-0.0878266	0.507991	0.0688483	0.734816	-0.0864445	0.735898	-0.00860187	0.989508
AT1G08033	lncRNA	0	0	0.698029	0.466035	0.274368	0	0	0.334004	0.348192	0	0.260609	0	0	0.299412	0	0.280087	0	0.577954	0	0.224544	0	0.504368	0.521277	0.204787	0.37793	0	0.322911	0.386603	0	0.719601	0	0.772632	0.0666976	NA	0.0811381	NA	0.07728	NA	0.0862031	NA	-0.0528373	NA	-0.0806611	NA	-0.116556	NA	-0.0672779	NA
AT1G08035	SMR16	0.51151	0	0	0.0735556	0.346434	0.180404	0.209837	0.105433	0.329737	0.171714	0.0822653	0.256141	0.753166	0.850625	0.659728	0.795723	0.28414	0.36488	0.276724	0.141761	0.918823	0.238817	0.329098	0.452508	0	0.110687	0.305795	0.122037	0.271753	0.34073	0.167273	0.243893	-0.161813	0.613581	-0.0868439	NA	-0.102243	0.833563	-0.790695	0.00567765	0.170534	0.698894	-0.356378	0.551096	-0.0175223	0.988651	0.0955649	0.936592
AT1G08040	protein_coding	35.2022	31.4882	29.8578	33.0874	30.3599	33.4016	31.6761	33.5941	28.8966	32.4886	28.379	29.1942	32.8536	33.6099	31.6052	29.873	32.4573	32.5309	32.0447	33.2845	27.3835	32.2603	31.2579	33.2375	31.7876	28.4276	27.5214	34.9281	28.8398	36.0737	31.9449	31.1957	0.0538333	0.52121	0.138573	0.101805	0.0411424	0.752461	0.076499	0.399383	0.0960288	0.333053	0.0273521	0.887211	0.000117494	0.999713	0.0112891	0.980729
AT1G08047	lncRNA	0.187997	0	0	0.189239	0.22282	0.232065	0.269926	0.813755	0.282774	0.441774	0.846585	0.439321	0.645897	0.486317	0	0.454928	1.64478	0	0.284774	0.182357	0	0.614412	0.84668	0.665246	0.306925	0	0.262243	0	0.349573	0.584404	0.430348	0.313736	-0.308037	0.198063	-0.291744	NA	-0.199405	0.568657	-0.212166	0.433538	0.256612	0.391644	0.00312238	NA	0.0839036	NA	0.240319	0.620235
AT1G08050	protein_coding	12.1088	15.3487	14.1619	12.0383	23.2404	26.7266	22.0364	24.5172	14.5033	12.5879	13.7443	16.2734	26.2224	24.4272	28.5035	24.388	28.7011	20.6522	21.2483	22.8385	13.3146	21.4427	21.9652	27.9704	16.9622	18.6438	18.872	21.0964	17.188	17.4265	21.3878	18.5028	-0.692578	2.27722e-07	-0.0729348	0.704202	-0.761963	3.63981e-08	-0.835472	5.28553e-10	0.29272	0.0691289	0.107188	0.741328	0.288076	0.230317	-0.326924	0.0949774
AT1G08060	MOM	3.59266	7.09522	4.16123	3.22085	4.28032	7.50686	4.51356	7.38405	6.75486	6.70556	6.74102	7.82709	6.60021	8.64018	7.38494	4.89026	7.23049	7.77845	8.17732	7.78653	2.62733	7.51174	8.54309	7.61456	8.73703	7.32685	8.16982	8.31252	6.31509	4.98783	5.99671	7.52568	-0.592456	0.00708327	-0.510443	0.0388758	-0.288652	0.397794	-0.449325	0.0676067	-0.0523355	0.907325	0.185516	0.711037	0.246621	0.665636	-0.134348	0.863859
AT1G08070	PCMP-H12	0.928951	0.670038	0.794922	0.707634	0.565391	0.991748	0.648872	1.19544	1.35951	1.17997	0.847955	0.968071	1.38014	1.03916	1.03622	1.18473	1.61083	1.09697	1.17897	0.94979	0.841852	1.12141	0.989392	1.4437	1.06573	1.10289	0.875557	1.50949	0.513537	1.01461	0.862089	1.63407	-0.453849	0.0653005	-0.355726	0.207681	-0.0710341	0.881799	-0.407096	0.140998	0.0884795	0.845422	0.0786096	0.900449	0.182672	0.797949	-0.00964315	0.996855
AT1G08080	ACA7	0.134283	0.0746601	0	0.0675852	0	0	0	0	0.100991	0.0788883	0	0	0.153785	0	0	0	0.456884	0.167632	0.254262	0.0651274	0.281414	0.219433	0.151193	0.772161	0.109616	0.711921	0.374632	0.560658	0.49939	0	0.461087	0.336145	-0.284747	0.262418	0.051496	NA	0.127852	0.742697	0.0632095	0.850655	-0.239493	0.480012	-0.196984	NA	-0.0739866	NA	-0.575737	0.0455694
AT1G08090	NRT2.1	39.3216	58.0057	73.6855	39.2264	285.589	329.87	266.341	292.624	25.7712	18.9224	23.4906	19.1951	218.632	204.274	304.37	208.264	1756.61	2124.79	1982.9	1695.1	1688.36	2123.57	2038.06	1841	816.424	597.051	737.374	798.938	1690	1888.97	2110.24	2131.42	-4.59799	1.41247e-216	1.11054	1.21097e-11	-2.17897	2.4638e-47	-1.86388	1.10571e-34	1.24755	5.76164e-16	-0.0592482	0.897073	-0.0614204	0.922229	-4.46098	6.90583e-201
AT1G08097	lncRNA	0	0	0	0.206101	0	0	0	0	0	0	0.230506	0	0	0	0	0	0	0	0	0	0	0	0	0	0	0	0	0	0	0	0	0	0.00682918	NA	-0.000687017	NA	0.00366235	NA	0.00448207	NA	0	NA	0	NA	0	NA	0.00301798	NA
AT1G08100	NRT2.2	0	0	0	0	0.0860511	0.134432	0.156365	0.0523774	0	0	0	0	0.166293	0.187811	0.0468201	0.0878446	86.6694	75.5425	94.5253	74.2626	61.279	94.3188	101.364	92.2956	2.37063	0.549875	1.41786	2.30378	72.361	61.2752	75.287	71.3643	-7.10931	9.31275e-292	0	1	-0.339267	0.416129	-0.304768	0.347999	5.0921	2.83934e-203	-0.0992909	0.799112	0.213233	0.57814	-1.94913	1.98265e-17
AT1G08103	lncRNA	0.141319	0	0.213066	0.284505	0.334992	0	0.405812	0	0.212564	0.166043	0	0.330241	0	0.182784	0	0	0	0	0	0.137079	0	0.153953	0.159114	0.125018	0.461437	0	0.59139	0	0	0.219651	0.323496	0	0.146856	NA	-0.0123896	NA	-0.0207229	NA	0.122666	NA	-0.228515	NA	-0.089705	NA	-0.111801	NA	-0.0692698	NA
AT1G08110	protein_coding	90.29	81.8255	86.6152	86.5518	89.4034	85.9863	91.3859	89.4448	88.8313	90.0178	83.9611	87.8592	90.0166	82.3234	78.856	93.9006	92.8321	86.7795	94.9073	94.283	109.287	91.1447	92.4421	93.2715	92.787	95.9807	90.9628	92.3082	94.8567	92.9696	94.5682	96.8201	-0.0350295	0.765646	-0.00803551	0.955355	-0.0134353	0.945525	0.0530443	0.674645	-0.00515275	0.981235	-0.117498	0.563897	-0.0595384	0.837564	-0.0321467	0.944304
AT1G08113	snoRNA	0	0	0	0	0.865066	0	0	0	0	0	0	0	0.835867	0.944027	0	0	0	0	0.552797	0	0	0	0	0	0	0	0	0	0	0	0	0	-0.00291582	NA	0	NA	-0.00608265	NA	-0.0101354	NA	0.000374277	NA	0.00397871	NA	-0.00140247	NA	0	NA
AT1G08115	snRNA	7.89585	3.76287	3.4013	10.9758	15.1518	9.74674	18.8949	5.96754	7.91768	6.18484	0.846585	8.78642	5.59777	6.80844	5.81932	6.82393	6.57913	8.918	6.26503	7.65898	7.48562	6.96333	2.96338	9.97869	5.52466	9.68213	4.72037	9.41906	9.0889	5.84404	11.189	10.0395	-0.0426951	0.913008	0.0977479	0.80497	-0.522364	0.193481	0.0723426	0.867349	0.00140085	0.998343	0.0185241	0.983965	-0.170884	0.848765	-0.139042	0.903825
AT1G08117	snoRNA	0	0.775123	0	1.40334	0	0	0	0	0	0	0	1.62894	0.798299	4.508	0	0	1.35525	0	1.58386	0	2.92165	0	1.56969	1.23332	0	3.16765	0	0	0	0	1.59567	2.32658	-0.0208417	NA	0.0184698	NA	0.0691143	NA	-0.0816092	NA	-0.00395528	NA	-0.0883874	NA	-0.0216024	NA	-0.0432668	NA
AT1G08123	snoRNA	0	0	0	0	1.69036	0	0	0	0	0	0	0	0	0	0	0	0	0	0	0	0	0	0	0	0	0	0	0	0	0	0	0	0	NA	0	NA	-0.0109552	NA	0	NA	0	NA	0	NA	0	NA	0	NA
AT1G08125	protein_coding	27.8694	24.1305	22.7573	23.6935	23.0237	23.4929	26.3835	26.8918	20.7295	24.5717	22.0661	23.4129	26.5556	23.9935	24.5464	24.9858	22.754	23.9765	25.3164	23.3411	22.8303	22.1153	24.5809	24.4999	20.9285	24.2555	23.0082	22.5778	24.1619	23.6646	25.138	22.123	0.102591	0.266584	0.128373	0.205895	0.0173061	0.923276	0.0318113	0.797616	0.0761764	0.575239	-0.021383	0.930327	-0.0115489	0.975856	0.050394	0.87928
AT1G08130	LIG1	26.424	34.1924	32.2655	27.755	29.5831	31.7004	28.7216	35.1682	30.7663	32.0792	34.5158	33.9014	32.5317	31.1179	32.8314	26.0568	32.4537	33.3517	30.7109	29.2148	20.6539	34.6761	34.3929	33.0612	33.8353	29.8914	31.2034	33.8594	34.0967	29.026	29.5478	30.7516	-0.000673732	0.996659	-0.104272	0.454277	-0.0192629	0.934716	0.033254	0.842113	-0.0256838	0.912188	0.00459358	0.990267	0.00424871	0.993501	0.0779142	0.833635
AT1G08140	CHX6A	0.0645566	0	0	0	0.0510098	0.0265631	0	0	0.0323675	0	0.0242259	0	0.024644	0	0	0	0	0.0268629	0.0162982	0	0	0	0	0	0	0	0	0	0	0	0	0	0.0261604	NA	0.0152738	NA	-0.00441613	NA	0.034137	NA	0.0179076	NA	0.0306567	NA	0.0114238	NA	0.0287942	NA
AT1G08147	lncRNA	0	0	0	0	0	0	0	0	0	0	0.220326	0	0	0	0	0	0	0	0	0	0	0.213203	0	0	0	0	0	0	0	0	0	0	0	NA	-0.00555952	NA	0	NA	0	NA	0	NA	-0.00576629	NA	0	NA	0.00301798	NA
AT1G08150	CHX5	0	0	0	0	0.0266996	0	0	0	0	0	0	0	0.0257983	0	0	0	0	0	0	0	0	0	0	0.0398568	0	0	0	0	0	0	0	0	0	NA	0	NA	-0.00608265	NA	-0.00526293	NA	0	NA	-0.0106388	NA	0	NA	0	NA
AT1G08153	lncRNA	0	0	0	0	0	0	0	0	0	0	0	0	0	0	0.237435	0	0.178957	0	0	0	0	0	0	0	0	0	0	0	0	0	0	0	-0.00291582	NA	0	NA	0	NA	-0.00526293	NA	0.000374277	NA	0.00397871	NA	-0.00140247	NA	0	NA
AT1G08160	protein_coding	44.2179	47.4786	41.3575	44.0815	42.8208	48.1262	45.4112	50.373	58.002	52.3827	55.5322	51.3101	46.6692	45.7067	45.3422	48.9383	41.9796	47.986	43.3945	39.7645	57.805	44.2617	49.3066	43.7448	52.4301	53.3438	56.5056	50.789	49.8758	45.6608	44.8321	44.5597	0.0892112	0.504181	-0.269012	0.0373651	-0.0404897	0.853337	-0.0202706	0.908448	-0.282095	0.0233878	-0.219803	0.331136	-0.113292	0.726807	0.0761283	0.845571
AT1G08165	protein_coding	1.3591	0.177799	0.361608	1.36808	0.379024	0.888188	0.68873	0.461407	0.360756	0.281802	0.630029	0.280237	0.549345	0.41362	0.515564	0.967309	0.388587	0.499006	0.242205	0.465292	0.418858	0.609661	0.450071	0.212176	0.130522	0.3633	0.557604	0.133518	0.148659	0.869827	0.549027	0.133418	0.486504	0.0985757	0.462199	NA	0.241719	0.598791	0.236119	0.510415	0.0770486	0.888405	-0.0514154	0.951391	-0.0695675	0.944277	0.101353	0.936435
AT1G08170	protein_coding	0	0	0	0	0	0	0	0	0	0	0	0	0	0.171092	0	0	0	0	0	0	0	0	0	0	0	0	0	0	0	0.1028	0	0	0	NA	0	NA	0	NA	-0.0101354	NA	0	NA	0	NA	-0.0111475	NA	0	NA
AT1G08173	lncRNA	9.78892	6.92687	6.32517	10.4934	8.43794	8.16033	10.4043	7.52056	4.01563	4.33174	4.29364	4.45623	9.17226	7.07053	6.55866	6.61417	13.0998	13.6482	14.7318	11.4683	15.8521	14.6804	9.59021	15.0703	9.75494	6.73991	8.68947	7.2187	11.5832	15.0173	12.2226	7.00119	-0.506267	0.015349	0.779137	0.000950537	0.00279156	0.995891	0.210914	0.431821	0.610335	0.00533075	-0.0970891	0.849606	0.174897	0.769164	-0.675069	0.0115565
AT1G08180	SMR2	11.9804	7.92115	7.90857	9.90836	7.52192	8.31365	7.71742	6.72749	5.9418	11.185	8.23829	8.62592	5.93308	9.04611	6.0137	6.6601	8.37271	6.8715	6.18001	5.96752	8.88923	6.20825	5.68725	6.41636	9.30387	9.61317	9.39475	10.2744	5.53916	8.45494	8.59798	7.34888	0.461332	0.017019	0.145828	0.546835	0.306712	0.282639	0.445622	0.0368486	-0.425594	0.0483274	-0.0450363	0.936846	-0.131643	0.827964	-0.11009	0.876332
AT1G08183	lncRNA	0	0	0	0	0	0.250266	0.291097	0	0	0	0	0	0	0	0	0	0.197087	0	0	0	0	0	0.228272	0	0	0	0	0	0	0	0	0	-0.00291582	NA	0	NA	-0.0109552	NA	0	NA	0.000374277	NA	-0.000893791	NA	-0.00140247	NA	0	NA
AT1G08190	VPS41	68.9182	98.356	89.5322	62.9152	74.5234	103.861	86.4912	97.896	87.9809	93.3513	93.0976	92.9162	102.95	102.833	97.0715	91.1066	110.378	110.573	112.9	114.218	56.8832	108.067	111.328	111.516	101.955	101.937	90.5924	98.4604	91.598	94.6814	103.829	108.946	-0.401475	0.00314982	-0.174674	0.2822	-0.136967	0.532825	-0.229238	0.144579	0.185252	0.300302	0.17424	0.561335	0.138094	0.712905	-0.0415493	0.953061
AT1G08193	lncRNA	0	0	0	0.16095	0	0	0	1.38422	0	0	0.180008	0	0	0.20681	0.206226	0	0	0	0.242205	0	0	0.174189	0	0.282901	0	0	0	0.53407	0.594634	0	0.366018	0.800511	-0.00884537	NA	-0.00334678	NA	-0.149039	NA	-0.0318389	NA	-0.0381816	NA	-0.0304471	NA	-0.175034	NA	-0.0436802	NA
AT1G08200	AXS2	262.237	326.917	326.312	269.416	266.718	307.28	276.637	307.525	292.685	288.175	291.064	292.347	285.619	301.148	291.931	277.156	388.805	387.313	404.079	376.225	351.304	394.016	381.948	388.015	300.948	303.403	298.062	312.569	352.826	357.708	370.885	358.326	-0.328547	7.80021e-07	0.0390879	0.673774	0.0664879	0.561781	0.0913131	0.27932	0.35942	5.63536e-08	-0.0046338	0.983703	0.0904397	0.594243	-0.00821501	0.985631
AT1G08207	lncRNA	0	0	0	0	0	0	0.184422	0	0	0	0	0	0	0	0	0	0	0.48103	0	0	0	0	0	0	0	0	0	0	0	0	0	0.428707	-0.0126608	NA	0	NA	-0.00608265	NA	0	NA	0.0101193	NA	0.0137237	NA	-0.00140247	NA	0	NA
AT1G08210	protein_coding	13.6167	15.2523	15.8731	12.7037	16.6507	14.7998	15.2115	17.0113	16.3852	16.5843	16.227	15.8713	14.9856	17.2684	18.0335	17.8416	15.1417	16.5837	14.1617	16.3008	13.7113	14.0381	15.2192	16.0418	18.9232	18.0099	18.4384	17.1389	15.6859	16.9314	18.17	16.7382	-0.0559196	0.633564	-0.167123	0.141594	-0.12135	0.434746	-0.191921	0.0823788	-0.213605	0.0499035	0.0264206	0.923608	-0.137651	0.549972	-0.102402	0.669397
[truncated: 25,252 more rows]
[truncated: 16 more columns]

## Sheet:  Col FN vs LN 538
Supplementary Data Set S2 Differentially expressed genes (roots; Col-0, tga1 tga4, cepd, cepd tga1 tga4, FN and LN)
[truncated: 540 more rows]
[truncated: 16 more columns]

## Sheet: Col vs cepd FN 105
Supplementary Data Set S2 Differentially expressed genes (roots; Col-0, tga1 tga4, cepd, cepd tga1 tga4, FN and LN)
[truncated: 107 more rows]
[truncated: 16 more columns]

[truncated: 7 more sheets: Col vs tga FN 206, Col vs cepdtga FN 263, Col vs cepd LN 542, Col vs tga LN 17, Col vs cepdtga LN 41, cepdtga FN vs LN 422, cepdtga vs tga FN&LN 3]
