# Supplementary material for: Redox-inactive CC-type glutaredoxins interfere with TGA transcription factor–dependent repression of target promoters in roots
Source: Plant Cell. 2025 Mar 7;37(3):koaf038. doi: 10.1093/plcell/koaf038 (PMC11887855; doi:10.1093/plcell/koaf038)
Supplement: koaf038_Supplementary_Data [file koaf038_supplementary_data.zip › Supplementary Data Set S3 Cluster analysis of differentially expressed genes Col0 tga1 tga4 cepd cepd tga1 tga4 FN and LN.xlsx]

## Sheet: MarVis cluster analysis
Supplementary Data Set S3 Cluster analysis of differentially expressed genes (Col-0, tga1 tga4, cepd, cepd tga1 tga4; FN and LN)
ID	ColFN (mean)	ColLN (mean)	ColFN				tgaFN				cepdFN				cepdtgaFN				ColLN				tgaLN				cepdLN				cepdtgaLN				NormalizedProfile								ClusterNumber	PrototypeProfile
AT3G28580	0.7	13.11	0.69	1.07	0.36	0.66	0.98	1.41	1.34	1.1	1.19	0.69	0.93	1.01	2.29	0.76	1.87	0.79	23.56	4.4	9.88	14.6	2.35	4.06	6.84	14.66	19.84	16.84	11.99	23.06	4.94	2.15	4.03	0.98	-0.76023	-0.681856	-0.720469	-0.648212	1.13834	0.200523	1.87582	-0.403914	1	-0.7352	-0.539371	-0.530911	-0.47068	0.375728	0.282016
AT3G23120	0.04	1.61	0.03	0.12	0	0.03	0.12	0.19	0.07	0.04	0.08	0.21	0.03	0.24	0.36	0.07	0.17	0.03	2.67	0.45	1.37	1.96	0.81	1.63	1.28	2.45	5.32	3.33	4.66	5.7	0.63	0.44	0.77	0.22	-0.662376	-0.625015	-0.603221	-0.592324	0.313675	0.270087	2.26889	-0.369716	1	-0.7352	-0.539371	-0.530911	-0.47068	0.375728	0.282016
AT2G17040	0.11	3.05	0.09	0.1	0.14	0.09	0.61	0.47	0.81	0.82	0.14	0.11	0.27	0.22	0.81	0.61	0.91	0.91	5.96	0.59	2.39	3.25	2.17	2.21	1.7	3.92	7	3.93	5.06	6.69	1.58	0.22	1.94	0.63	-0.872187	-0.57065	-0.830051	-0.500862	0.677636	0.389266	2.05891	-0.352068	1	-0.7352	-0.539371	-0.530911	-0.47068	0.375728	0.282016
AT4G22690	0.65	4.2	0.65	0.72	0.78	0.44	0.65	0.58	0.86	0.56	2.73	1.43	1.58	1.76	1.46	0.47	1.14	0.69	6.91	1.65	3.85	4.4	2.58	2.46	3.59	7.2	9.44	9.19	8.97	11.26	2.46	2.1	1.42	1.13	-0.760256	-0.75535	-0.358819	-0.664598	0.402356	0.322232	2.20514	-0.390705	1	-0.7352	-0.539371	-0.530911	-0.47068	0.375728	0.282016
AT1G58225	0.12	2.55	0.16	0	0	0.32	0.09	0	0.11	0	0	0.09	0	0	0.09	0	0	0	3.58	0.98	2.08	3.57	2.22	2.82	2.12	4.71	7.42	3.8	3.93	8.37	1.17	0.61	1.61	0.65	-0.692777	-0.726035	-0.739101	-0.739101	0.46294	0.660113	2.04389	-0.269925	1	-0.7352	-0.539371	-0.530911	-0.47068	0.375728	0.282016
AT1G21250	0.17	1.82	0.09	0.4	0.03	0.16	1.27	2.05	1.29	1.78	0.13	0.26	0.18	0.24	1.9	1.85	2.31	1.46	1.35	0.98	3.05	1.91	1.27	1.61	1.61	2.2	2.56	1.49	5.56	1.83	0.75	0.59	0.82	0.19	-1.24879	0.263131	-1.21437	0.562338	0.501437	0.342566	1.6003	-0.806603	1	-0.7352	-0.539371	-0.530911	-0.47068	0.375728	0.282016
AT5G52760	0.17	3.23	0.28	0	0.21	0.21	0.16	0.68	0	0.2	0.1	0.4	0.23	0.16	0.79	0.09	0.44	0.5	5.63	0.77	2.92	3.61	3.18	2.7	2.48	7.2	6.19	4.59	4.9	6.68	1.92	0.86	0.47	0.92	-0.804633	-0.764006	-0.78193	-0.670802	0.656761	0.971027	1.78358	-0.389994	1	-0.7352	-0.539371	-0.530911	-0.47068	0.375728	0.282016
AT2G18660	0.03	2.71	0.09	0	0	0.03	0.03	0.15	0.08	0.04	0.04	0	0	0	0.17	0	0.11	0.04	5.33	0.59	1.92	3	1.88	1.96	1.76	4.74	6.97	4.95	4.85	7.18	2.19	0.78	1.08	0.34	-0.728843	-0.707572	-0.738297	-0.705208	0.537991	0.478903	2.08726	-0.224237	1	-0.7352	-0.539371	-0.530911	-0.47068	0.375728	0.282016
AT5G22530	0.2	3.98	0.16	0	0.47	0.16	0.19	0	0.45	0	0.35	0.28	0.26	0.37	1.07	0	0	0.47	6.99	1.17	2.9	4.85	2.37	1.62	4.22	6.84	4.97	4.62	3.05	9	0.87	0.97	1.61	1.17	-0.81356	-0.831268	-0.758073	-0.725017	0.971461	0.869932	1.64793	-0.361402	1	-0.7352	-0.539371	-0.530911	-0.47068	0.375728	0.282016
AT5G10760	0.07	1.16	0	0.11	0.14	0.03	0.04	0.12	0.09	0.23	0.05	0	0	0.04	0	0.04	0	0.19	1.1	0.94	1.27	1.35	0.46	1.72	0.89	1.62	3.76	1.48	3.25	3.37	1	0.49	0.36	0	-0.674448	-0.625174	-0.721259	-0.686767	0.404669	0.41206	2.17856	-0.287641	1	-0.7352	-0.539371	-0.530911	-0.47068	0.375728	0.282016
AT4G22710	0.27	2.77	0.27	0.45	0.1	0.27	0.2	0.29	0.53	0.39	0.65	0.83	0.49	0.7	0.8	0.22	0.73	0.28	5.69	0.67	2.53	2.21	1.16	1.86	3.88	5.62	4.97	4	4.06	4.8	2.18	0.68	0.84	0.39	-0.867955	-0.817479	-0.618729	-0.719681	0.711005	0.934994	1.77258	-0.39474	1	-0.7352	-0.539371	-0.530911	-0.47068	0.375728	0.282016
AT5G40000	0.91	4.58	1.36	1.1	0.61	0.59	2.04	2.94	1.47	2.12	0.72	1.16	0.87	1.11	2.27	2.09	1.56	1.11	8.49	1.74	3.64	4.45	3.19	3.24	4.5	8.47	5.93	5.11	6.09	5.88	3.68	2.39	2.77	1.35	-1.08312	-0.426158	-1.05636	-0.632212	0.878407	1.02291	1.50594	-0.209399	1	-0.7352	-0.539371	-0.530911	-0.47068	0.375728	0.282016
AT1G21270	0.34	1.24	0.26	0.29	0.42	0.38	0.49	0.45	0.55	0.42	0.55	0.41	0.35	0.47	0.61	0.38	0.8	0.42	1.3	0.8	1.51	1.36	1.03	1.28	1.15	1.64	2.91	1.86	2.9	2.23	0.77	0.56	0.71	0.43	-0.819194	-0.624912	-0.670013	-0.520832	0.436701	0.481802	2.14708	-0.43063	1	-0.7352	-0.539371	-0.530911	-0.47068	0.375728	0.282016
AT3G57260	0.03	1.26	0.04	0	0	0.08	0	0	0.06	0.36	0	0	0	0	0.19	0	0	0	1.35	0.84	1.18	1.67	1.06	1.97	0.99	1.9	6.86	1.15	4.16	3.37	0.7	1.11	0.67	0.21	-0.68151	-0.625031	-0.704101	-0.668331	0.244741	0.410412	2.2215	-0.197675	1	-0.7352	-0.539371	-0.530911	-0.47068	0.375728	0.282016
AT2G41100	2.75	12.79	3.29	2.55	1.95	3.21	5.66	6.31	5.73	6.29	4.07	3.55	3.45	2.62	7.47	4.47	6.56	4.21	23.62	4.56	8.96	14.01	9.59	7.75	11.08	20.94	24.09	23.42	24.35	31.96	8.15	2.72	6.47	2.88	-0.840639	-0.420522	-0.75364	-0.461919	0.457876	0.399985	2.16131	-0.54245	1	-0.7352	-0.539371	-0.530911	-0.47068	0.375728	0.282016
AT1G73805	0.56	3.7	0.65	0.66	0.35	0.6	2.82	2.94	2.01	2.84	0.74	0.64	0.44	1.06	3.26	2.38	3.84	2.35	7.12	1.74	2.88	3.06	1.49	2.73	1.98	6	5.96	3.45	6.25	6.05	1.93	0.6	2.01	0.43	-1.19755	0.0686158	-1.10354	0.253613	0.703975	0.309719	1.75179	-0.786618	1	-0.7352	-0.539371	-0.530911	-0.47068	0.375728	0.282016
AT1G18830	0.12	9.18	0.04	0.3	0	0.15	0.11	0.27	0	0.16	0.19	0.34	0.24	0.17	0.1	0.12	0	0.13	15.34	4.66	6.25	10.47	1.54	5.35	2.92	19.49	4.12	4.53	19.78	8.36	1.08	2.82	2.08	0.64	-0.788648	-0.785722	-0.762318	-0.796839	1.33119	0.897038	1.33528	-0.429979	1	-0.7352	-0.539371	-0.530911	-0.47068	0.375728	0.282016
AT4G26050	1.15	3.53	1.09	0.93	1.21	1.37	1.04	1.08	1.96	1.21	0.84	1.32	0.71	1.68	1.24	1.36	1.04	1.36	3.13	4.41	3.47	3.09	3.74	3.01	3.55	3.9	4.23	4.72	4.35	5.2	2.86	3.37	4.01	4.44	-0.952759	-0.833556	-0.961397	-0.883656	0.68844	0.705715	1.44857	0.788639	1	-0.7352	-0.539371	-0.530911	-0.47068	0.375728	0.282016
AT4G23220	0.02	0.5	0	0	0	0.06	0.04	0	0	0.05	0	0	0	0.07	0.07	0.08	0	0	0.92	0.16	0.31	0.61	0.33	0.55	0.39	0.64	1.23	0.9	1.14	1.62	0.35	0.2	0.43	0.1	-0.729225	-0.711312	-0.723254	-0.675485	0.429175	0.375435	2.15483	-0.120169	1	-0.7352	-0.539371	-0.530911	-0.47068	0.375728	0.282016
AT1G66970	0.45	1.7	0.33	0.5	0.35	0.61	0.39	0.72	0.67	0.87	0.64	0.62	0.72	1.09	0.53	0.2	0.43	0.66	1.3	1.31	2.28	1.9	1	1.37	1.22	1.85	3.86	1.73	3.11	2.98	1.26	0.96	1.24	0.29	-0.848294	-0.590849	-0.465121	-0.839313	0.648475	0.244347	2.11231	-0.26156	1	-0.7352	-0.539371	-0.530911	-0.47068	0.375728	0.282016
AT3G22910	0.61	2.77	0.5	0.8	0.79	0.35	0.99	1.39	0.86	1.34	0.67	0.66	0.59	0.66	2.2	1.66	2.15	1.69	4.83	1.23	2.03	2.97	0.93	2.39	2.58	5.7	4.37	3.14	5.44	6.41	2.27	0.96	1.78	0.74	-0.996848	-0.622182	-0.972337	-0.0759399	0.512321	0.606863	1.96546	-0.417341	1	-0.7352	-0.539371	-0.530911	-0.47068	0.375728	0.282016
AT5G10380	0.58	2.43	0.58	0.35	1.03	0.37	0.87	0.84	0.45	0.99	0.79	1.48	0.77	1.17	1.75	1.5	1.02	0.76	3.79	0.99	2.15	2.81	1.38	1.72	2.55	3.68	6.7	4.07	5.28	4.92	1.08	1.39	1.45	0.97	-0.842457	-0.707696	-0.533494	-0.398734	0.375315	0.307935	2.22087	-0.421742	1	-0.7352	-0.539371	-0.530911	-0.47068	0.375728	0.282016
AT2G02010	0.58	4.83	0.8	0.46	0.66	0.42	0.69	0.61	0.28	0.68	0.54	0.58	0.28	0.58	1.39	0.11	0.5	0.4	9.91	1.38	3.17	4.87	1.3	2.61	2.89	9.29	5.49	2.88	5.07	6.08	2.92	1.54	2.4	0.64	-0.819352	-0.829302	-0.864129	-0.811889	1.29386	0.89087	1.31749	-0.177552	1	-0.7352	-0.539371	-0.530911	-0.47068	0.375728	0.282016
AT3G17690	0.78	2.46	0.99	0.88	0.71	0.54	0.38	0.45	0.43	0.56	0.42	0.48	0.22	0.55	0.64	0.39	0.53	0.49	3.26	1.47	2.67	2.46	0.63	1.24	2.32	2.83	4.17	3.19	3.44	4.45	1.68	0.7	1.33	1.18	-0.538084	-0.808165	-0.839328	-0.760381	0.862181	0.272158	1.98198	-0.170359	1	-0.7352	-0.539371	-0.530911	-0.47068	0.375728	0.282016
AT2G22860	4.67	14.92	6.17	4.32	2.29	5.92	4.83	5.39	6.13	5.06	7.42	3.01	6.83	3.77	5.54	3.31	5.75	4.48	15.4	11.96	14.94	17.39	7.06	8.27	5.66	11.5	16.73	15.52	12.7	13.47	16.76	7.08	6.51	4.43	-0.849899	-0.691056	-0.713329	-0.827626	1.55268	-0.0416158	1.47824	0.0926097	1	-0.7352	-0.539371	-0.530911	-0.47068	0.375728	0.282016
AT1G32960	0.13	0.94	0.09	0.21	0.07	0.16	0.17	0.2	0.3	0.4	0.18	0.11	0.03	0.05	0.32	0.21	0.3	0.06	1.39	0.55	0.44	1.36	0.32	0.56	0.47	1.41	1.41	2.02	1.82	1.79	1.48	0.36	0.43	0.19	-0.815993	-0.574879	-0.887434	-0.65525	0.617297	0.179719	2.09077	0.045767	1	-0.7352	-0.539371	-0.530911	-0.47068	0.375728	0.282016
AT1G23840	0.21	1.03	0.15	0.22	0.38	0.1	0.24	0.25	0.57	0.43	0.45	0.23	0.34	0.17	0.29	0.39	0.45	0.6	1.5	0.75	0.72	1.16	0.99	0.6	0.9	1.28	2.12	1.21	1.95	2.17	0.65	0.7	0.68	0.08	-0.902269	-0.612092	-0.748112	-0.503276	0.584888	0.421663	2.09018	-0.330983	1	-0.7352	-0.539371	-0.530911	-0.47068	0.375728	0.282016
AT4G23250	0.46	1.37	0.5	0.44	0.42	0.46	1.09	0.86	1.09	1.72	0.57	0.49	0.63	0.91	1.39	1.34	0.92	1.28	1.9	0.92	1.16	1.51	0.98	0.82	1.35	1.9	2.41	1.78	2.47	1.76	0.78	0.87	0.59	0.5	-1.26659	0.135301	-0.894656	0.216363	0.483388	0.273582	1.88051	-0.8279	1	-0.7352	-0.539371	-0.530911	-0.47068	0.375728	0.282016
AT4G23180	1.32	3.64	1.46	1.27	1.32	1.23	2.17	2.53	1.96	1.79	1.58	1.49	1.89	1.11	2.37	2.05	1.48	1.65	5.29	2.44	3.05	3.81	2.15	2.74	3.73	5.01	5.37	4.91	5.14	5.7	4.22	2.58	3.57	1.91	-1.09508	-0.500787	-0.946973	-0.669513	0.650297	0.470323	1.8745	0.217234	1	-0.7352	-0.539371	-0.530911	-0.47068	0.375728	0.282016
AT3G23250	1.24	4.12	1.89	0.87	1.12	1.08	2.15	2.44	1.3	2.08	1.73	2.42	1.81	2.07	3.26	1.6	2.34	1.89	7.29	2.16	3.06	3.96	2.37	2.78	4.22	6.92	6.46	4.49	3.68	5.92	2.68	2.11	1.98	1.17	-1.16363	-0.620812	-0.609992	-0.418834	0.912057	0.879596	1.64783	-0.626222	1	-0.7352	-0.539371	-0.530911	-0.47068	0.375728	0.282016
AT3G05650	0.27	0.87	0.22	0.38	0.19	0.29	0.1	0.2	0.39	0.19	0.44	0.51	0.31	0.62	0.26	0.15	0.21	0.25	0.97	0.68	0.92	0.9	0.37	0.79	0.45	1.07	1.99	0.8	1.14	1.42	0.75	0.65	0.44	0.67	-0.818873	-0.948852	-0.298954	-0.955351	0.734386	0.220966	1.9562	0.110483	1	-0.7352	-0.539371	-0.530911	-0.47068	0.375728	0.282016
AT5G54710	0.28	1.27	0.32	0.29	0.39	0.12	0.72	1.75	0.71	1.5	0.26	0.2	0.16	0.61	1.09	0.82	1.79	0.63	2	0.33	1.49	1.26	0.7	0.88	1.34	1.84	1.42	1.67	2.55	2.13	0.59	0.36	0.33	0.29	-1.15573	0.369532	-1.1086	0.219577	0.540909	0.403808	1.69342	-0.962926	1	-0.7352	-0.539371	-0.530911	-0.47068	0.375728	0.282016
AT2G26400	3.93	11.28	4.6	3.08	3.01	5.02	5.12	5.47	7.32	5.99	3	2.02	1.93	3.3	5.27	4.59	4.43	3.82	14.32	11.76	9.36	9.67	12.94	10.44	14.22	20.53	22.7	8.14	23.33	20.91	10.4	5.94	7.1	2.59	-0.79622	-0.440462	-1.03339	-0.691969	0.48086	1.04642	1.7827	-0.347939	1	-0.7352	-0.539371	-0.530911	-0.47068	0.375728	0.282016
AT2G33770	159.42	368.54	142.59	184.18	191.17	119.74	180.64	215.11	193.45	222.71	285.51	280.52	288.77	288.23	217.59	246.9	217.36	218.93	379.89	377.83	350.07	366.38	170.5	342.12	344.3	401.11	415.04	394.91	381.58	412.97	246.85	335.21	319.13	384.9	-1.50348	-0.9815	0.0105044	-0.715254	1.00257	0.355034	1.39302	0.439099	1	-0.7352	-0.539371	-0.530911	-0.47068	0.375728	0.282016
AT5G22520	0.05	1.19	0	0.1	0	0.09	0.11	0	0.26	0	0.14	0.32	0.1	0.32	0.1	0.23	0.35	0.33	1.76	0.34	0.55	2.11	1.62	0.4	0.92	2.17	2.07	2.47	1.9	2.73	0.67	0.28	0.62	0.3	-0.862613	-0.805738	-0.64459	-0.603513	0.581395	0.691986	1.97485	-0.331774	1	-0.7352	-0.539371	-0.530911	-0.47068	0.375728	0.282016
AT5G42530	1.37	5.74	1.14	0.81	1.56	1.98	0.61	2.18	1.49	2.54	0.94	0.49	0.93	0.24	0.36	1.07	0.4	0.5	2.92	4.79	10.29	4.93	10.44	5.65	4.44	3.95	5.93	2.67	9.41	8.66	2.51	5.16	2.14	1.04	-0.709098	-0.579574	-0.990546	-1.01684	0.989329	1.14028	1.35356	-0.187105	1	-0.7352	-0.539371	-0.530911	-0.47068	0.375728	0.282016
AT3G56710	1.32	3.61	1.69	1.54	1.11	0.92	2.88	1.55	1.24	1.31	1.57	1.68	1.37	1.82	1.49	1.29	2.29	2.26	5.27	1.84	3.61	3.7	2.82	1.75	2.68	4.53	5.87	3.35	5.44	5.43	2.42	2.22	2.18	1.45	-0.951822	-0.61155	-0.718379	-0.542308	0.860324	0.338046	1.98203	-0.356346	1	-0.7352	-0.539371	-0.530911	-0.47068	0.375728	0.282016
AT3G47090	0.1	0.37	0.09	0.1	0.14	0.09	0.11	0.16	0.08	0.16	0.16	0.09	0.22	0.11	0.1	0.16	0.09	0.09	0.44	0.23	0.22	0.58	0.21	0.18	0.2	0.29	0.71	0.38	0.66	0.48	0.34	0.14	0.25	0.12	-0.796066	-0.653487	-0.542592	-0.764382	0.867356	-0.067329	2.07136	-0.114855	1	-0.7352	-0.539371	-0.530911	-0.47068	0.375728	0.282016
AT2G30540	0.52	1.66	0.53	0.29	0.6	0.67	0.47	0.08	0.28	0.38	0.89	1.55	0.67	0.54	0.3	0.34	0.09	0	1.61	1.07	1.9	2.05	2.7	2.45	2.08	1.34	3.13	2.1	2.4	1.77	0.25	0.51	1.06	0.77	-0.670402	-0.930437	-0.209431	-1.07227	0.671141	1.2444	1.48966	-0.522655	1	-0.7352	-0.539371	-0.530911	-0.47068	0.375728	0.282016
AT3G12910	0.06	0.8	0	0.06	0.16	0	0.06	0.27	0.08	0.08	0.08	0	0	0	0.12	0.07	0.07	0.13	1.41	0.4	0.49	0.89	0.62	0.41	0.48	1.9	2.98	0.81	2.17	1.52	0.8	0.25	0.12	0.09	-0.722278	-0.616579	-0.777085	-0.655726	0.440413	0.526538	2.11986	-0.31514	1	-0.7352	-0.539371	-0.530911	-0.47068	0.375728	0.282016
AT5G52710	0.14	0.88	0.18	0.16	0	0.22	0.13	0.57	0.31	0.1	0	0.04	0.08	0	0.33	0.18	0.37	0.17	1.29	0.8	0.49	0.94	0.41	1.01	1.25	2.47	2.92	0.97	1.89	2.09	1.66	0.33	0.98	0.36	-0.851421	-0.645809	-1.01591	-0.668239	0.255146	0.860767	1.88135	0.184116	1	-0.7352	-0.539371	-0.530911	-0.47068	0.375728	0.282016
AT5G46040	0.76	1.8	0.46	0.86	0.64	1.06	1.09	0.78	1.52	1.12	1.43	1.82	2.97	1.77	1.05	1.69	1.68	1.58	1.82	1.67	1.81	1.91	1.66	2.49	2.14	2.84	3.8	3.58	2.9	3.29	2.23	2.25	1.85	2.47	-1.39839	-0.936268	0.143057	-0.474143	-0.0988606	0.496629	1.8737	0.394279	1	-0.7352	-0.539371	-0.530911	-0.47068	0.375728	0.282016
AT4G13820	0.19	0.64	0.34	0.19	0.1	0.13	0.23	0.26	0.55	0.34	0.06	0.2	0.14	0.15	0.59	0.44	0.58	0.44	0.89	0.27	0.69	0.72	0.45	0.86	0.62	1.34	1.57	0.81	0.8	1.46	1.19	0.43	0.44	0.36	-1.06965	-0.610702	-1.22511	-0.114738	0.270189	0.788361	1.8025	0.159153	1	-0.7352	-0.539371	-0.530911	-0.47068	0.375728	0.282016
AT5G03350	0.39	1.38	0.29	0.52	0.53	0.24	0.49	0.36	0.59	0.42	0.44	0.55	1.12	0.27	0.27	0.53	0.08	0.14	0.97	1.75	1.95	0.85	1.04	0.96	0.72	0.36	3.15	1.42	2.77	1.37	1.09	0.55	0.67	0.1	-0.67795	-0.568855	-0.366249	-0.896141	0.857179	-0.0935104	2.10009	-0.35456	1	-0.7352	-0.539371	-0.530911	-0.47068	0.375728	0.282016
AT4G21840	2.19	5.07	3.53	2.04	0.85	2.35	5.28	6.02	3.45	4.18	2.66	1.49	1.83	2.23	5.83	3.47	5.74	5.64	7.69	4.06	4.07	4.46	4.59	3.77	4.61	6.69	8.42	7.49	7.39	8.14	4.07	3.51	4.69	4.01	-1.25595	0.121882	-1.33189	0.359205	0.30496	0.22088	1.8184	-0.237493	1	-0.7352	-0.539371	-0.530911	-0.47068	0.375728	0.282016
AT3G04210	0.01	0.24	0	0.03	0	0	0	0	0.04	0	0	0	0	0	0.03	0	0	0	0.35	0	0.19	0.42	0.21	0.11	0.2	0.18	0.38	0.93	0.96	0.38	0.19	0.08	0.18	0.04	-0.64686	-0.635755	-0.680175	-0.64686	0.385895	0.0971678	2.26262	-0.136035	1	-0.7352	-0.539371	-0.530911	-0.47068	0.375728	0.282016
AT1G72930	1.2	2.75	1.05	1.53	0.83	1.39	4.11	3.26	3.71	4.29	2.24	1.62	1.55	1.29	4.98	3.35	4.4	4.46	3.42	1.58	2.58	3.42	3.4	2.16	2.29	3.6	5.3	5.34	6.37	7.72	1.94	1.54	1.76	0.73	-1.0911	0.477737	-0.809092	0.747868	-0.170872	-0.104082	1.86698	-0.917441	1	-0.7352	-0.539371	-0.530911	-0.47068	0.375728	0.282016
AT1G02450	3.23	6.99	4.48	3.21	2.1	3.11	3.42	3.44	2.43	3.88	1.8	2.93	1.79	3.14	3.65	4.89	4.5	5.06	8.52	6.96	5.43	7.05	7.62	7.16	7.62	12.77	11.71	11.01	8.89	12.31	5.74	4.49	7.29	2.99	-0.811143	-0.788735	-1.08004	-0.379584	0.438716	1.03709	1.76327	-0.179574	1	-0.7352	-0.539371	-0.530911	-0.47068	0.375728	0.282016
AT5G52750	3.31	7.53	3.36	3.15	3.37	3.38	3.66	3.98	4.63	4.27	1.48	2.09	2.44	1.84	5.27	2.47	3.82	3.5	12.79	3.37	7.13	6.83	7.58	4.09	5.26	11.76	12.67	10.07	8.63	13.29	5.38	2.86	4.82	4.17	-0.70392	-0.429587	-1.1564	-0.553371	0.70622	0.586617	1.92232	-0.371876	1	-0.7352	-0.539371	-0.530911	-0.47068	0.375728	0.282016
AT2G28210	1.2	2.42	1.19	1.25	1.18	1.2	0.8	1.6	1.98	1.16	1.5	1.32	1.53	1.78	1.34	1.62	1.37	1.41	3.05	1.77	2.23	2.61	1.89	2.66	2.68	3.25	3.57	4.27	4.11	5.17	2.37	2.8	2.48	1.98	-0.937465	-0.76077	-0.615978	-0.711688	0.250318	0.451554	2.08107	0.242956	1	-0.7352	-0.539371	-0.530911	-0.47068	0.375728	0.282016
AT4G35180	0.82	1.77	0.64	0.91	1	0.72	1.27	1.14	1.21	1.18	1.27	1.05	1.15	0.87	1.44	1.13	1.58	0.99	3.06	0.86	1.55	1.61	1.18	1.37	1.53	2.51	3.43	2.95	3.78	3.46	2.14	1.43	1.82	1.03	-0.986439	-0.505403	-0.650028	-0.398506	0.211436	0.0573785	2.26763	0.00393004	1	-0.7352	-0.539371	-0.530911	-0.47068	0.375728	0.282016
AT3G23110	0.38	0.96	0.57	0.28	0.37	0.3	0.18	0.4	0.36	0.46	0.15	0.47	0.17	0.43	0.48	0.61	0.38	0.12	1.42	0.86	0.6	0.96	0.31	0.97	1.09	1.12	2.67	1.42	1.59	1.82	0.87	0.88	0.96	0.5	-0.688068	-0.744962	-0.830304	-0.65488	0.411893	0.24595	2.14718	0.113196	1	-0.7352	-0.539371	-0.530911	-0.47068	0.375728	0.282016
AT1G69730	0.03	0.2	0.05	0.03	0.04	0.02	0.03	0	0	0	0	0.06	0	0	0.06	0	0	0.06	0.21	0.09	0.29	0.21	0.23	0.16	0.11	0.32	0.36	0.26	0.64	0.28	0.14	0.04	0.22	0.08	-0.677475	-0.885202	-0.828549	-0.715244	0.56889	0.606659	1.96633	-0.0354081	1	-0.7352	-0.539371	-0.530911	-0.47068	0.375728	0.282016
AT3G19430	72.1	138.89	64.33	90.51	90.29	43.25	24.35	47.82	22.14	44.61	89.35	65	107.05	82.82	25.02	36.58	33.74	35.66	139.68	142.23	130.57	143.09	73.05	99.05	87.31	108.76	107.12	95.3	154.46	174.37	103.08	84.84	83.69	73.59	-0.316788	-1.27409	0.0408725	-1.32482	1.39459	0.194274	1.23882	0.0471495	1	-0.7352	-0.539371	-0.530911	-0.47068	0.375728	0.282016
AT5G52720	0.47	1.53	0.17	0.55	0.25	0.92	3.04	2.56	2.02	1.43	0.37	0.19	0.19	0.29	3.04	1.71	1.82	2.51	3.14	0.93	0.69	1.37	1.48	1.17	1.31	2.27	3.52	2.63	3.58	3.87	0.77	0.13	0.19	0	-0.914877	0.673609	-1.10345	0.680264	0.0257907	0.0479763	1.68305	-1.09236	1	-0.7352	-0.539371	-0.530911	-0.47068	0.375728	0.282016
AT1G64160	0.23	1.76	0.14	0.08	0.21	0.49	0	0	0.2	0.2	0	0.16	0.23	0.16	1.03	0.27	0.54	0.17	4.03	0.09	1.26	1.68	0.43	0.98	1.87	5.32	1.81	4.71	2.7	3	1.54	0.43	1.58	0.23	-0.802456	-0.920917	-0.886746	-0.554145	0.59629	0.947115	1.77178	-0.150923	1	-0.7352	-0.539371	-0.530911	-0.47068	0.375728	0.282016
AT4G18253	0.03	0.5	0	0.07	0	0.06	0.28	0	0.17	0.43	0	0	0	0	0.14	0.23	0.15	0.14	0.58	0.22	0.09	1.1	0.56	0.32	0.47	1.11	0.68	0.9	1.58	1.49	0.11	0.09	0.41	0.2	-0.85158	-0.36681	-0.935607	-0.509009	0.350651	0.65444	2.06997	-0.412055	1	-0.7352	-0.539371	-0.530911	-0.47068	0.375728	0.282016
AT1G04330	5.95	11.06	9.39	5.47	3.64	5.31	2.22	2.87	3.34	1.93	7.53	9.35	11.37	10.55	2.35	2.54	3.46	2.06	10.78	9.93	12.19	11.36	13.68	9.64	11.78	12.18	15.32	12.19	11.1	17.47	13.13	11.81	14.12	11.19	-0.630802	-1.37856	0.202576	-1.37578	0.506128	0.674027	1.16327	0.839146	1	-0.7352	-0.539371	-0.530911	-0.47068	0.375728	0.282016
AT4G18250	1.43	2.75	0.94	1.47	1.58	1.72	1.08	1.94	1.74	1.79	1.16	0.97	1.12	1.32	1.89	1.75	2.45	1.37	3.89	2.1	1.78	3.24	2.17	1.68	1.71	3.12	3.51	2.71	3.08	2.95	1.69	1.93	1.07	1.61	-0.791194	-0.475656	-1.21943	-0.133822	1.1997	0.32446	1.6655	-0.569566	1	-0.7352	-0.539371	-0.530911	-0.47068	0.375728	0.282016
AT3G46130	13.63	25	18.7	9.99	10.47	15.35	3.12	3.47	3.52	3.47	17.13	28.31	25.55	22.38	5.25	5.69	5.97	5.05	26.12	21.36	20.01	32.53	6.23	13.25	9.76	14.53	50.01	52.31	32.48	59.88	13.33	12.7	14.86	17.42	-0.31094	-1.01739	0.359785	-0.872754	0.474565	-0.496312	2.1084	-0.245351	1	-0.7352	-0.539371	-0.530911	-0.47068	0.375728	0.282016
AT1G14480	2.77	5.17	2.57	2.58	3.22	2.7	2.7	2.63	2.32	3.66	2.88	2.72	2.24	3.35	2.74	2.05	2.66	3.25	6.72	2.57	5.65	5.74	3.81	4.17	5.3	6.47	11.05	7.91	8.11	10.87	5.4	3.43	4.12	2.76	-0.671376	-0.645486	-0.658431	-0.711289	0.365285	0.264963	2.22718	-0.170844	1	-0.7352	-0.539371	-0.530911	-0.47068	0.375728	0.282016
AT4G23140	0.01	0.19	0.02	0	0	0	0.03	0	0	0	0	0	0	0	0	0.03	0	0	0.23	0.03	0.22	0.28	0.1	0.13	0.11	0.51	0.55	0.33	0.7	0.52	0.27	0	0.05	0.2	-0.717341	-0.703513	-0.744998	-0.703513	0.30595	0.430405	2.15894	-0.025928	1	-0.7352	-0.539371	-0.530911	-0.47068	0.375728	0.282016
AT1G35240	0.96	1.9	0.99	0.93	0.53	1.39	0.53	0.44	0.6	0.37	0.58	1.4	1.81	1.39	0.85	0.95	0.41	0.39	2.12	1.52	1.48	2.49	1.04	1.54	1.92	1.73	2.31	2.67	1.16	2.68	1.01	1.15	2.28	1.93	-0.617179	-1.4075	-0.059794	-1.13297	0.950985	0.376962	1.4543	0.435197	1	-0.7352	-0.539371	-0.530911	-0.47068	0.375728	0.282016
AT3G05770	0.32	0.83	0.19	0.43	0.17	0.47	0.05	0.43	0.11	0.06	0.46	0.14	0.17	0.14	0.04	0.05	0.4	0	1.05	0.53	1.02	0.71	0.04	0.08	0.09	0.2	1.2	0.94	1.13	1.22	0.93	0.12	0.62	0.32	-0.288058	-0.697889	-0.523207	-0.805386	1.08924	-0.859134	1.88203	0.202396	1	-0.7352	-0.539371	-0.530911	-0.47068	0.375728	0.282016
AT5G26170	2.14	3.83	2.41	2.04	1.73	2.37	1.16	1.34	2.14	2.15	0.95	2.36	1.55	1.67	1.9	1.71	2.96	1.66	5.13	2.51	3.91	3.78	3.12	3.31	4.13	4.46	4.68	5.12	4.32	6.22	2.35	2.94	3.54	2.49	-0.59874	-0.954297	-1.00682	-0.663386	0.770963	0.708336	1.78309	-0.0391416	1	-0.7352	-0.539371	-0.530911	-0.47068	0.375728	0.282016
AT4G23170	0.13	0.41	0.17	0.26	0	0.07	0.36	0.17	0.05	0.2	0.15	0.32	0.57	0.32	0.16	0.09	0.22	0.37	0.4	0.3	0.54	0.4	0.46	0.15	0.27	0.3	0.5	0.77	0.95	0.34	0	0.11	0	0.06	-0.843926	-0.468102	0.31039	-0.387568	0.686214	0.0687892	1.92106	-1.28686	1	-0.7352	-0.539371	-0.530911	-0.47068	0.375728	0.282016
AT1G18570	3.8	6.99	3.48	4.44	4.03	3.25	4.04	4.55	4.04	4.96	4.23	4.57	4.46	4.22	6.65	4.54	6.32	4.5	11.32	3.82	5.48	7.35	2.99	4.39	5.09	10.48	9.42	11.53	8.63	8.76	3.75	3.78	4.69	2.38	-0.855618	-0.555665	-0.569471	-0.000941274	0.747057	0.117032	2.04853	-0.93092	1	-0.7352	-0.539371	-0.530911	-0.47068	0.375728	0.282016
AT5G44570	0.17	0.75	0.36	0	0.33	0	0	0.09	0	0.42	0.22	0.17	0.08	0.26	0.42	0	0.09	0.09	1.63	0.45	0.55	0.35	0.99	0.48	0.82	0.64	1.55	1.76	2.03	2.19	0.68	0.68	0	0.24	-0.631951	-0.707471	-0.615169	-0.669711	0.328824	0.307847	2.23779	-0.250158	1	-0.7352	-0.539371	-0.530911	-0.47068	0.375728	0.282016
AT3G50770	2.35	4.27	3.35	2.01	1.62	2.43	3.18	3.56	2.12	4.16	3.43	3.86	4.22	3.76	2.38	2.25	2.94	1.86	5.21	3.09	4.36	4.42	4.98	5.04	6.19	8.06	14.66	7.81	8.69	12.53	3.86	2.5	3.83	2.35	-0.76144	-0.444713	-0.247306	-0.759686	-0.0885039	0.542319	2.24616	-0.486826	1	-0.7352	-0.539371	-0.530911	-0.47068	0.375728	0.282016
AT1G75040	0.03	0.5	0	0	0	0.11	0	0.07	0	0	0	0	0	0	0	0	0	0	0.33	0.71	0.51	0.44	0.42	0.37	0.32	0.55	4.99	0.09	1.58	0.76	0.11	0.26	0.39	0.19	-0.563835	-0.579774	-0.607667	-0.607667	0.185289	0.0537935	2.34898	-0.22912	1	-0.7352	-0.539371	-0.530911	-0.47068	0.375728	0.282016
AT4G28490	3.82	5.89	3.08	4.33	4.61	3.25	3.92	5.37	4.01	4.85	5.13	4.32	4.78	4.69	4.5	4.78	4.25	4.53	6.05	5.09	5.56	6.85	2.54	4.88	4.56	5.44	8.14	6.71	7.25	8.71	3.95	3.61	2.95	3.43	-0.790848	-0.254301	-0.110849	-0.271068	0.751725	-0.390301	2.10427	-1.03863	1	-0.7352	-0.539371	-0.530911	-0.47068	0.375728	0.282016
AT2G33020	0.31	0.57	0.44	0.26	0.28	0.28	0.41	0.6	0.87	1.01	0.42	0.33	0.26	0.24	0.85	0.93	0.87	0.79	0.61	0.35	0.56	0.74	0.51	0.96	0.91	1.23	1.29	0.74	0.97	1.05	0.47	0.4	0.32	0.54	-1.18852	0.300269	-1.19765	0.802621	-0.275152	0.957893	1.35977	-0.759236	1	-0.7352	-0.539371	-0.530911	-0.47068	0.375728	0.282016
AT1G49750	5.49	8.62	4.28	4.73	6.78	6.18	4.93	5.14	4.01	4.38	9.23	5.96	8.86	6.6	5.78	4.24	4.31	4.15	9.72	7.43	8.24	9.08	5.32	9.07	8.24	9.46	19.94	17.3	17.84	19.69	7.57	5.9	8.62	3.9	-0.554605	-0.746583	-0.0798543	-0.745489	0.12908	-0.0010939	2.33328	-0.334732	1	-0.7352	-0.539371	-0.530911	-0.47068	0.375728	0.282016
AT5G60900	0.73	1.21	0.8	0.98	0.65	0.48	0.56	1.39	0.93	0.93	0.29	0.66	0.73	0.93	1.01	0.64	0.84	0.84	1.36	1.24	1.14	1.11	0.29	0.89	0.95	1.15	2.29	1.5	2.17	1.91	0.96	0.97	0.74	0.83	-0.655542	-0.124021	-0.832715	-0.407499	0.49018	-0.437028	2.27373	-0.307101	1	-0.7352	-0.539371	-0.530911	-0.47068	0.375728	0.282016
AT3G44630	1.9	2.91	1.85	2.13	2.28	1.34	1.84	2.51	2.56	2.72	2.65	3.07	2.69	2.7	2.44	2.49	3	2.21	3.48	2.49	2.92	2.75	0.99	2.27	2.36	2.53	4.52	4.29	4.08	4.34	1.76	1.65	1.42	2.14	-0.83338	-0.208826	0.246514	-0.051918	0.409576	-0.664166	2.12941	-1.02721	1	-0.7352	-0.539371	-0.530911	-0.47068	0.375728	0.282016
AT5G24200	0.41	0.81	0.34	0.71	0.23	0.38	1.55	2.07	0.86	1.24	0.11	0.31	0.29	0.35	2.39	1.3	1.16	1.22	0.94	0.19	1.05	1.05	0.51	0.94	0.97	2.05	3.35	2.71	3.64	2.74	0.83	0.52	0.6	0.75	-0.832094	0.290731	-0.998028	0.387527	-0.397898	-0.0549659	2.1492	-0.544473	1	-0.7352	-0.539371	-0.530911	-0.47068	0.375728	0.282016
AT1G02930	14.46	24.6	16.48	13.9	12.93	14.53	25.05	25.18	23.13	23.17	10.46	8.3	7.54	9.53	50.26	14.75	33.6	27.72	39	7.44	22.82	29.12	17.21	13.11	14.78	41.37	22.8	36.05	45.97	26.47	14.59	9.11	10.9	9.17	-0.744271	0.33362	-1.35746	1.16384	0.38516	0.0533513	1.30202	-1.13626	1	-0.7352	-0.539371	-0.530911	-0.47068	0.375728	0.282016
AT1G19390	0.08	0.2	0.18	0.03	0.08	0.03	0.12	0.03	0.15	0.15	0	0.31	0.12	0.06	0.09	0.2	0.17	0.19	0.25	0.16	0.2	0.18	0.16	0.43	0.15	0.44	0.72	0.47	0.65	0.61	0.19	0.36	0.54	0.39	-0.921209	-0.738722	-0.682572	-0.457972	-0.261448	0.286013	2.06877	0.707138	1	-0.7352	-0.539371	-0.530911	-0.47068	0.375728	0.282016
AT4G17660	0.34	0.61	0.23	0.34	0.63	0.15	0.45	1.18	0.66	0.99	0.17	0.22	0.04	0.4	1.05	0.74	0.59	0.46	0.89	0.48	0.41	0.67	0.44	0.62	0.43	0.81	1.5	0.87	0.85	1.53	0.64	0.06	0.09	0	-0.72533	0.712295	-1.11267	0.384546	0.0940415	-0.017691	1.80727	-1.14247	1	-0.7352	-0.539371	-0.530911	-0.47068	0.375728	0.282016
AT5G60060	0.68	1.09	0.53	0.59	0.73	0.88	0.8	0.84	0.69	1.12	0.65	0.68	0.71	0.4	0.94	1	0.44	1.17	0.61	1.69	1.14	0.94	0.56	0.84	0.87	0.64	2.05	1.68	2.43	3.15	0.45	1.73	1.22	0.73	-0.627338	-0.300623	-0.758932	-0.255246	0.121384	-0.54566	2.35847	0.00794099	1	-0.7352	-0.539371	-0.530911	-0.47068	0.375728	0.282016
AT4G12500	46.52	66.5	37.7	38.85	55.29	54.24	53.66	35.36	42.79	50.41	63.37	47.09	45.69	67.54	30.82	31.98	34.29	60.92	70.73	61.89	73.64	59.74	52.22	24.49	36.01	25.28	83.36	101.76	98.19	83.23	19.94	35.24	28.96	28.08	-0.221412	-0.268853	0.240831	-0.566403	0.760838	-0.812334	1.99652	-1.12918	1	-0.7352	-0.539371	-0.530911	-0.47068	0.375728	0.282016
AT5G20230	6.97	9.48	7.18	6.89	8	5.82	5.74	4.43	5.75	5.11	10.8	13.27	8.91	8.15	8.11	3.77	7.72	4.53	11.48	7.41	10.09	8.94	13.85	7.54	7.62	8.7	15.21	14.03	16.63	12.95	5.71	5.82	7.15	4.34	-0.479683	-1.02213	0.567258	-0.777002	0.31343	0.296824	1.96608	-0.864774	1	-0.7352	-0.539371	-0.530911	-0.47068	0.375728	0.282016
AT4G02520	3.33	4.89	4.72	2.39	2.23	3.99	5.5	7.18	6.24	2.98	2.85	3.47	2.71	3.6	7.39	2.73	5.77	5	7.79	1.47	4.73	5.56	6.45	4.23	2.61	8.43	9.92	10.86	11.12	11.9	5.49	3.93	3.38	2.04	-0.780814	0.0823367	-0.851316	-0.0193881	-0.15435	0.0642075	2.28805	-0.62873	1	-0.7352	-0.539371	-0.530911	-0.47068	0.375728	0.282016
AT1G23160	2.76	3.61	3.29	3.19	2.36	2.2	2.01	2.13	3.37	2.35	7.4	7.77	6.75	6.24	4.48	3.79	3.15	4.73	4.4	2.93	3.75	3.35	4.3	5.75	5.36	7.38	6.06	7.75	9.68	8.33	8.97	4.15	4.48	8.86	-1.08743	-1.22924	0.96996	-0.473338	-0.680038	0.324622	1.4098	0.765663	1	-0.7352	-0.539371	-0.530911	-0.47068	0.375728	0.282016
AT1G16260	0.87	1.09	0.71	1.03	1.03	0.74	1.3	1.23	1.26	1.23	0.95	1.03	1.51	1.17	1.37	1.92	2.04	1.53	1.09	1.16	1.16	0.97	0.89	0.96	0.96	1.57	2.11	1.44	2.96	1.83	0.86	0.45	0.61	0.53	-0.774427	0.0376458	-0.155961	1.02719	-0.306544	-0.306544	1.82313	-1.34449	1	-0.7352	-0.539371	-0.530911	-0.47068	0.375728	0.282016
AT2G31230	6.39	7.83	6.08	7.73	6.06	5.69	3.86	5.77	3.74	3.14	11.11	7.66	10.09	9.01	4.91	4.99	5.96	3.42	8.19	7.73	5.92	9.49	9.22	11.42	8.62	11.73	16.85	14.73	15	12.61	11.41	8.02	8.46	5.71	-0.550645	-1.21676	0.355412	-1.01287	-0.125954	0.585055	1.92464	0.0411259	1	-0.7352	-0.539371	-0.530911	-0.47068	0.375728	0.282016
AT1G24575	10.78	13.31	15.85	8.67	5.11	13.48	5.42	3.66	5.6	3.06	8.67	9.66	8.97	9.21	5.92	6.91	4.92	4.41	12.94	13.23	11.55	15.54	11.1	6.74	8.78	7.8	18.82	15.66	12.77	19.25	7.88	8.83	8.54	7.5	0.301715	-1.29173	-0.112819	-1.01412	0.939219	-0.244089	1.7708	-0.348979	1	-0.7352	-0.539371	-0.530911	-0.47068	0.375728	0.282016
AT1G11330	8.91	10.36	8.06	10.1	9.25	8.22	9.57	9.22	8.39	9.28	12.75	11.44	11.73	11.62	8.83	7.89	9.79	5.95	11.56	9.48	9.87	10.54	6.48	10.33	11.88	12.98	21.73	20.92	20.72	20.55	11.12	8.19	10.55	7.87	-0.542845	-0.492657	0.17732	-0.734526	-0.190925	-0.177623	2.37712	-0.415864	1	-0.7352	-0.539371	-0.530911	-0.47068	0.375728	0.282016
AT1G58602	0.48	0.54	0.32	0.54	0.61	0.45	0.35	0.61	0.58	0.9	0.4	0.76	0.52	0.63	0.74	0.65	0.55	0.56	0.58	0.36	0.71	0.51	0.23	0.49	0.49	0.55	0.94	0.78	1.36	0.58	0.38	0.38	0.32	0.31	-0.515205	0.255749	0.0630106	0.344705	-0.15938	-0.752421	2.06453	-1.30098	1	-0.7352	-0.539371	-0.530911	-0.47068	0.375728	0.282016
AT1G21110	46.41	50.96	40.77	48.79	55.53	40.56	37.46	37.57	35.38	40.05	43.31	45.72	53.15	48.34	46	42.05	46.45	41.9	49.97	53.21	50.95	49.69	33.61	35.18	37.43	43.56	75.45	69.87	71.04	69.02	28.78	32.99	36.42	31.1	0.0362713	-0.69834	0.137935	-0.156828	0.415581	-0.712536	2.11819	-1.14028	1	-0.7352	-0.539371	-0.530911	-0.47068	0.375728	0.282016
AT5G26620	3.3	3.84	3.86	3.37	2.08	3.89	0.65	1.36	2.38	1.59	2.07	7.78	5.9	3.54	1.58	1.07	1.42	1.33	4.56	2.41	2.51	5.88	4.04	4.81	2.79	3.9	15.31	14.2	14.23	16.12	7.18	5.57	2.52	2.76	-0.34094	-0.759399	0.0120263	-0.793014	-0.21575	-0.205317	2.36339	-0.0610011	1	-0.7352	-0.539371	-0.530911	-0.47068	0.375728	0.282016
AT1G35230	4.64	4.76	4.16	4.27	5.05	5.09	5.22	4.13	4.45	5.89	4.79	3.84	5.33	4.2	3.55	2.64	5.58	3.65	6.35	3.16	3.59	5.94	6.76	6.05	4.23	8.02	9.33	8.28	10.93	12	3.34	3.17	3.92	4.5	-0.343372	-0.208728	-0.392661	-0.722058	-0.28687	0.436841	2.29781	-0.780965	1	-0.7352	-0.539371	-0.530911	-0.47068	0.375728	0.282016
AT3G20360	1.97	1.92	1.93	1.88	2.05	2.03	2	2.61	2.56	2.3	2.47	1.55	1.53	2.14	1.67	2.25	2.79	2.67	1.19	2.29	2.38	1.82	2.51	2.25	2.96	3.03	3.76	3.91	5.76	4.78	2.97	2.7	3.44	3.21	-0.715638	-0.269379	-0.772126	-0.294799	-0.774951	0.0921467	2.19916	0.535581	1	-0.7352	-0.539371	-0.530911	-0.47068	0.375728	0.282016
AT4G00670	17.03	16.43	23.76	15.88	7.24	21.26	4.84	3.56	5.34	3.98	13.36	26.79	17.02	23.13	8.25	3.57	4.95	2.9	16.45	11.68	16.63	20.95	16.6	19.74	16.89	22.4	17.24	25.08	16.57	27.66	13.16	17.16	17.85	21.43	0.290059	-1.60311	0.746643	-1.5299	0.198817	0.571294	0.981319	0.344879	1	-0.7352	-0.539371	-0.530911	-0.47068	0.375728	0.282016
AT4G27450	16.3	15.43	19.38	12.67	15.26	17.91	22.38	20	20.2	21.02	23.55	30.77	25.19	22.17	26.45	32.4	18.09	36.52	15	15.13	14.02	17.56	19.83	25.02	16.35	20.76	31.42	36.23	30.13	40.02	26.33	28.5	29.82	23.71	-1.12099	-0.410607	0.288184	0.74348	-1.25665	-0.473993	1.68422	0.546365	1	-0.7352	-0.539371	-0.530911	-0.47068	0.375728	0.282016
AT1G75945	0.14	0.08	0	0	0.41	0.14	30.15	29.57	28.4	24.66	18.22	33.84	20	19.34	11.56	3.66	17.01	6.51	0	0	0.31	0	31.3	23.9	22.73	27.5	27.46	14.07	25.53	32.14	13.26	16.52	12.01	19.09	-1.37185	1.06769	0.602957	-0.541713	-1.37706	0.907926	0.772505	-0.060456	1	-0.7352	-0.539371	-0.530911	-0.47068	0.375728	0.282016
AT4G31330	5.53	4.91	5.13	5.01	5.86	6.1	10.38	9.15	8.71	7.33	13.88	13.52	8.69	7.09	9.97	5.97	9.63	10.41	3.98	6.99	4.51	4.17	12.22	8.36	7.24	8.62	18.36	27.87	25.74	18.18	10.5	15.87	9.73	12.8	-0.884074	-0.270116	0.0767447	-0.251429	-0.995745	-0.230462	2.21762	0.33746	1	-0.7352	-0.539371	-0.530911	-0.47068	0.375728	0.282016
AT3G53200	0.49	0.35	0.63	0.32	0.17	0.86	0.2	0.14	0.24	0.08	0.43	0.33	0.51	0.47	0.72	0.44	0.29	0.14	0.44	0.28	0.39	0.28	0.3	0.25	0.13	0.1	1.86	1.03	0.63	0.95	0.42	0.35	0.52	0.09	0.194723	-0.916777	-0.0073679	-0.133675	-0.302084	-0.815732	2.29142	-0.310504	1	-0.7352	-0.539371	-0.530911	-0.47068	0.375728	0.282016
AT3G62960	2.7	2	3.36	2.62	1.64	3.2	1.72	1.46	0.78	1.96	1.23	1.17	1.63	1.38	0.42	0.82	0.94	0.44	1.85	2.6	1.85	1.67	3.23	3.26	1.63	1.2	3.7	3.3	3.67	2.12	1.52	1.27	0.42	1.67	0.991594	-0.457176	-0.607966	-1.43288	0.148942	0.548093	1.57406	-0.76467	1	-0.7352	-0.539371	-0.530911	-0.47068	0.375728	0.282016
AT1G06160	3.21	1.74	2.34	2.67	4.31	3.51	1.49	1.55	2.87	1.15	5.67	5.17	3.54	2.74	2.81	2.36	2.43	1.11	2	1	1.73	2.22	2.27	5.66	3.15	6.92	10.35	6.49	6.93	9.73	5.1	3.64	4.97	2.38	-0.253349	-0.917061	0.240121	-0.727264	-0.929714	0.341346	2.12428	0.121642	1	-0.7352	-0.539371	-0.530911	-0.47068	0.375728	0.282016
AT3G48740	2.73	1.41	3.58	3.43	1.82	2.07	0.69	0.72	1.54	0.97	3.43	2.58	3.47	4.39	1.74	1.79	1.73	1.24	0.87	1.45	1.52	1.78	0.52	0.24	0.45	0.4	21.47	9.82	14.29	16.96	0.91	2.92	0.72	1.12	-0.146008	-0.493984	0.00205645	-0.365362	-0.409233	-0.609145	2.42842	-0.40674	1	-0.7352	-0.539371	-0.530911	-0.47068	0.375728	0.282016
AT1G08100	0	82.75	0	0	0	0	0.09	0.13	0.16	0.05	0	0	0	0	0.17	0.19	0.05	0.09	86.67	75.54	94.53	74.26	61.28	94.32	101.36	92.3	2.37	0.55	1.42	2.3	72.36	61.28	75.29	71.36	-0.728814	-0.726225	-0.728814	-0.725803	1.26464	1.37461	-0.688825	0.959236	2	-0.801063	-0.725316	-0.808767	-0.666457	1.54744	0.863451
AT4G32950	2.57	204.1	3.27	2.42	2.14	2.45	12.92	18.7	12.83	15.09	1.26	2.35	1.31	1.61	15.02	15.64	10.63	12.09	252.39	169.4	187.7	206.89	119.7	186.89	144.2	226.83	17.61	12.21	14.24	13.77	138.59	172.64	145.84	151.42	-0.791858	-0.650516	-0.802617	-0.668191	1.52108	1.12294	-0.655423	0.924584	2	-0.801063	-0.725316	-0.808767	-0.666457	1.54744	0.863451
AT5G60770	1.5	110.16	1.3	1.89	1.8	1.02	2.1	2.99	3.43	2.45	0.65	0.17	0.2	0.34	3.06	1.64	2.7	1.49	132.95	100.91	93.51	113.27	59.51	116.11	76.36	116.77	3.66	1.26	1.87	2.78	55.66	81.31	64.97	57.86	-0.706754	-0.680246	-0.731606	-0.691362	1.61614	1.23192	-0.687728	0.649635	2	-0.801063	-0.725316	-0.808767	-0.666457	1.54744	0.863451
AT1G08090	52.56	1889.85	39.32	58.01	73.69	39.23	285.59	329.87	266.34	292.62	25.77	18.92	23.49	19.2	218.63	204.27	304.37	208.26	1756.61	2124.79	1982.9	1695.1	1688.36	2123.57	2038.06	1841	816.42	597.05	737.37	798.94	1690	1888.97	2110.24	2131.42	-0.94593	-0.673134	-0.980694	-0.740724	1.13339	1.17062	-0.170826	1.2073	2	-0.801063	-0.725316	-0.808767	-0.666457	1.54744	0.863451
AT4G38340	0.72	21.99	0.64	0.82	1	0.42	1.69	1.81	1.71	1.32	0.28	0.49	0.41	0.48	1.89	1.48	1.95	1.44	24.39	19.84	22.08	21.67	10.19	18.26	14.15	20.41	2.81	1.08	2.5	2.53	14.76	18.54	13.65	17.3	-0.776422	-0.672875	-0.811032	-0.66635	1.63777	0.929401	-0.605074	0.964579	2	-0.801063	-0.725316	-0.808767	-0.666457	1.54744	0.863451
AT3G24290	0.11	7.42	0.08	0.09	0.06	0.21	0.35	0.56	0.42	0.42	0	0	0	0	0.52	0.43	0.16	1.01	11.16	4.57	6.46	7.47	3.49	6.57	6.32	6.88	0.27	0.25	0.23	0.28	4.1	5.17	3.33	6.04	-0.75332	-0.645732	-0.789456	-0.615345	1.64646	1.12084	-0.704864	0.741411	2	-0.801063	-0.725316	-0.808767	-0.666457	1.54744	0.863451
AT1G70260	2.74	39.74	2.85	2.46	3.51	2.15	7.25	7.46	8.78	6.88	3.61	2.65	2.58	1.32	11.13	8.11	10.36	9.54	43.16	39.07	43.41	33.31	28.98	38.31	36.13	32.7	17.52	16.32	10.94	14.67	33.78	33.89	31.36	32.44	-1.00798	-0.687983	-1.02135	-0.543322	1.43293	1.05636	-0.20831	0.979654	2	-0.801063	-0.725316	-0.808767	-0.666457	1.54744	0.863451
AT2G41810	2.37	30.96	2.15	1.94	3.24	2.12	1.49	1.6	1.61	1.16	3.3	3.9	4.79	4.24	1.95	1.62	2.6	2.06	35.82	32.4	26.48	29.13	20.48	27.1	18.22	26.77	15.66	10.05	18.63	12.43	26.59	25.78	20.93	21.62	-0.874285	-0.949856	-0.731561	-0.899966	1.53348	0.875442	0.12183	0.924911	2	-0.801063	-0.725316	-0.808767	-0.666457	1.54744	0.863451
AT4G10150	0.03	4.56	0.06	0	0	0.06	0	0.07	0	0	0	0.06	0	0.06	0	0.14	0	0	5.59	4	3.85	4.82	4.17	5	3.79	5.77	1.08	0.59	0.15	0	2.88	4.89	2.91	3.13	-0.751236	-0.757002	-0.751236	-0.748929	1.34086	1.39507	-0.555173	0.827642	2	-0.801063	-0.725316	-0.808767	-0.666457	1.54744	0.863451
AT1G21890	0.26	6.86	0.16	0.39	0.35	0.16	0.46	0.91	0.95	0.62	0.06	0.05	0.17	0	0.44	0.65	0.4	0.38	8.76	5.24	6.41	7.05	1.91	5.84	2.41	4.91	0.95	0.35	0.49	0.32	6	5.86	8.18	4.86	-0.739755	-0.574215	-0.808436	-0.668432	1.58484	0.493867	-0.647299	1.35943	2	-0.801063	-0.725316	-0.808767	-0.666457	1.54744	0.863451
AT4G12735	1.26	21.4	0.72	0.53	1.26	2.53	1.84	3.1	3.6	1.55	1.26	1.12	1.88	1.54	2.46	2.78	2	2.46	30.56	9.85	19.92	25.28	12.15	9.77	9.42	21.36	7.03	4.53	6.5	3.19	12.89	13.56	6.02	4.99	-0.81787	-0.641486	-0.791325	-0.655108	1.99623	0.846772	-0.251696	0.314478	2	-0.801063	-0.725316	-0.808767	-0.666457	1.54744	0.863451
AT2G43890	1.86	13.58	1.78	2.01	1.82	1.82	2.25	3.12	3.63	3.48	1.72	2.72	3.9	3.87	1.59	2.22	2.41	2.7	15.11	14.77	12.02	12.42	9.37	14.99	10.92	15.27	5.85	4.11	7.27	5.33	8.23	12.17	8.48	9.25	-0.959469	-0.696065	-0.710148	-0.881752	1.48628	1.28964	-0.1703	0.641819	2	-0.801063	-0.725316	-0.808767	-0.666457	1.54744	0.863451
AT3G54530	0.44	8.35	0.4	0.45	0.34	0.59	0.21	1.27	0.58	0.84	0.27	0.63	0.91	0.42	0.72	0.93	0.69	0.38	14.22	3.91	4.74	10.54	2.3	5.85	4.43	9.5	1.24	1.29	1.31	1.27	3.41	6.26	3.48	2.46	-0.757796	-0.662966	-0.719695	-0.678207	1.92032	0.961004	-0.475845	0.41319	2	-0.801063	-0.725316	-0.808767	-0.666457	1.54744	0.863451
AT5G22800	3.99	55.55	3.38	5.06	3.98	3.55	4.14	4.89	3.83	5.19	5.23	6.57	5.01	5.55	4.5	5.41	4.55	3.5	97.21	22.68	37.02	65.28	7.99	34.01	23.11	72.74	13.16	9.77	12.44	14.64	24.98	22.08	21.22	12.44	-0.733613	-0.705701	-0.647864	-0.706909	2.0337	0.901924	-0.276822	0.135283	2	-0.801063	-0.725316	-0.808767	-0.666457	1.54744	0.863451
AT5G13210	3.19	28.36	2.25	3.92	3.64	2.94	2.71	3.11	2.59	3.79	2.46	3.28	3.29	2.38	2.26	3.88	3.74	2.31	42.73	18.25	23.05	29.4	7.24	17.66	14.12	29.41	8.98	7.09	9.67	7.82	13.43	15.11	10.82	8.06	-0.714492	-0.729505	-0.751071	-0.729778	2.03387	0.805462	-0.14642	0.231931	2	-0.801063	-0.725316	-0.808767	-0.666457	1.54744	0.863451
AT2G20800	0.36	4.86	0.27	0.27	0.36	0.54	0.11	0.07	0.04	0.17	0.4	0.28	0.17	0.17	0.1	0.08	0.15	0.14	7.61	3.17	3.71	4.93	1.63	3.13	2.12	4.52	1.12	0.68	2.96	1.7	3.33	1.9	1.09	2.14	-0.690772	-0.84534	-0.752599	-0.833563	1.95602	0.775416	0.0482105	0.342626	2	-0.801063	-0.725316	-0.808767	-0.666457	1.54744	0.863451
AT1G21210	1.31	8.38	0.75	1.52	1.56	1.4	2.29	2.46	2.17	3.47	0.91	0.68	0.79	0.46	3.14	2.5	3.4	2.86	9.66	8.18	7.24	8.43	3.91	7.21	6.75	8.99	3.25	3.17	3.01	2.81	5.56	7.68	6.27	5.19	-0.972581	-0.504817	-1.18924	-0.367933	1.59105	0.988218	-0.337111	0.79241	2	-0.801063	-0.725316	-0.808767	-0.666457	1.54744	0.863451
AT5G64550	8.69	47.77	7.91	10.98	8.9	6.98	12.02	13.76	11.29	11.38	8.18	6.96	7.09	6.15	13.88	13.12	13.24	12.39	52.48	43.78	46.3	48.51	23.61	45.2	37.59	48.38	17.47	17.03	17.39	18.9	34.02	41.53	37.68	37.44	-0.889501	-0.674787	-0.989796	-0.60918	1.5637	0.994112	-0.324151	0.929603	2	-0.801063	-0.725316	-0.808767	-0.666457	1.54744	0.863451
AT1G65500	0.98	11.64	1.15	1.1	0.87	0.83	0.58	1.11	0.94	1.18	0.99	0.77	0.28	1.34	1.41	0.53	0.74	0.6	17.23	5.22	11.68	12.42	8.86	9.74	11.64	16.26	12.86	6.84	10.65	15.21	9.16	5.87	7.7	2.47	-0.867966	-0.874595	-0.894958	-0.899694	1.14938	1.14701	1.10249	0.138337	2	-0.801063	-0.725316	-0.808767	-0.666457	1.54744	0.863451
AT2G38823	4.96	44.66	4.71	4.81	4.16	6.15	9.55	11.35	6.99	9.44	3.99	6.16	4.99	6.13	11.21	11.68	8.93	7.72	73.45	21	29.21	54.98	16.72	29.58	22.41	57.95	10.42	7.7	7.47	8.31	25.85	35.14	25.01	17.87	-0.852839	-0.556126	-0.828424	-0.518655	1.83979	0.958469	-0.614282	0.572064	2	-0.801063	-0.725316	-0.808767	-0.666457	1.54744	0.863451
AT2G02990	7.92	45.25	10.64	7.82	5.68	7.53	6.89	9.37	6.36	7.43	5	4.1	2.12	3.56	9.96	7.45	8.14	10.66	52.55	45.29	39.9	43.25	39.87	42.24	29.87	52.04	12.39	10.07	17.77	15.26	44.19	43.74	45.01	38.55	-0.741797	-0.764085	-0.97417	-0.679336	1.31255	1.07907	-0.414081	1.18185	2	-0.801063	-0.725316	-0.808767	-0.666457	1.54744	0.863451
AT1G64295	0	3.83	0	0	0	0	0.14	0	0	0.08	0	0	0	0	0	0	0	0.21	7.1	2.1	2.37	3.76	0.73	2.65	1.76	5.53	0.19	0	0.08	0.19	1.72	1.8	2.39	0.77	-0.698107	-0.661507	-0.698107	-0.663171	1.85226	1.077	-0.621579	0.413208	2	-0.801063	-0.725316	-0.808767	-0.666457	1.54744	0.863451
AT1G34050	0.31	4.04	0.22	0.14	0.52	0.35	0.93	1.04	1.58	0.77	0.38	0.29	0.14	0.04	1.72	0.73	1.7	1.02	5.64	2.43	3.56	4.53	1.54	2.9	1.45	5.02	1.33	0.66	0.79	1.31	1.22	2.92	2.01	1.26	-0.979405	-0.378638	-1.05329	-0.213379	1.92333	0.902608	-0.423356	0.222128	2	-0.801063	-0.725316	-0.808767	-0.666457	1.54744	0.863451
AT1G43910	8.37	50.91	8.86	8.44	8.38	7.79	12.33	15.95	14.77	18.15	5.93	7.77	7.86	7.72	17.42	14.13	16.18	14.81	80.72	28.6	38.2	56.13	20.74	28.76	32.39	58.77	36.11	26.91	40.49	40.95	28.35	21.6	23.47	14.6	-1.00321	-0.55408	-1.07107	-0.532377	1.7531	0.732889	0.794436	-0.119692	2	-0.801063	-0.725316	-0.808767	-0.666457	1.54744	0.863451
AT2G41730	6.49	39.37	7.2	6.15	5.43	7.18	11.05	10.79	9.42	10.57	5.61	6.35	5.86	6.31	8.47	5.57	7.38	5.91	57.06	19.58	34.43	46.4	31.32	21.57	18.89	40.15	13.54	16.07	20.63	13.42	20.68	20.98	14.42	14.59	-0.826017	-0.49341	-0.864371	-0.797304	1.9302	0.975764	-0.035891	0.111026	2	-0.801063	-0.725316	-0.808767	-0.666457	1.54744	0.863451
AT2G04070	1.26	41.79	1.52	1.29	0.71	1.53	6.68	8.21	6.13	8.14	0.65	0.64	0.61	0.97	8.03	5.19	9.75	5.86	82.52	10.43	24.59	49.62	3.11	9.22	6.15	46.6	4.96	5.09	5.95	5.55	9.08	8.09	7.2	2.17	-0.713852	-0.263657	-0.754558	-0.269819	2.31316	0.407062	-0.405755	-0.312579	2	-0.801063	-0.725316	-0.808767	-0.666457	1.54744	0.863451
AT4G21680	3.27	16.94	2.58	4.36	3.38	2.77	4.27	4.69	3.99	4.5	3.93	3.2	2.88	2.82	4.39	2.53	5.12	3.06	20.99	14.88	13.89	18	13.14	19.11	19.97	26.56	17.84	15.65	14.25	13.79	16.15	20.95	20.33	13.78	-0.973776	-0.828021	-0.982468	-0.906581	0.853845	1.22224	0.645576	0.969179	2	-0.801063	-0.725316	-0.808767	-0.666457	1.54744	0.863451
AT1G80660	0.07	1.42	0.14	0.04	0.03	0.09	0.1	0.24	0.25	0.2	0.11	0.21	0.16	0.02	0.18	0.25	0.14	0.04	2.72	0.71	0.98	1.25	0.5	0.6	0.48	1.14	1.53	0.51	0.4	0.92	0.53	0.44	0.2	0.33	-0.871083	-0.609224	-0.764202	-0.705417	1.99334	0.422181	0.764202	-0.229795	2	-0.801063	-0.725316	-0.808767	-0.666457	1.54744	0.863451
AT2G04050	0.22	19.67	0.27	0.34	0.15	0.14	0.24	0.42	0.24	0.24	0.05	0.16	0.27	0.12	0.74	0.31	0.61	0.25	40.89	3.93	11.52	22.37	3.08	4.05	2.7	25.96	6.07	5.12	6.37	5.48	7.04	6.41	2.63	0.79	-0.700113	-0.691256	-0.711185	-0.662838	2.17157	0.587549	0.116993	-0.110719	2	-0.801063	-0.725316	-0.808767	-0.666457	1.54744	0.863451
AT5G51440	13.05	79.19	18.25	9.9	10.4	13.67	34.69	23.63	17.97	18.79	18.24	13.53	10.02	11.96	28.67	21.23	24.97	27.2	131.11	43.69	71.3	70.65	69.85	46.49	45.17	67.58	24.34	22.42	21.96	22.12	41.59	49.47	28.79	26.18	-0.901355	-0.438744	-0.884841	-0.363297	1.95386	1.0077	-0.484508	0.111187	2	-0.801063	-0.725316	-0.808767	-0.666457	1.54744	0.863451
AT3G01600	2.41	11.3	2.3	2.6	2.33	2.43	2.05	1.42	1.6	2.08	1.73	1.86	2.55	1.89	2.31	1.4	1.53	2.13	14.72	9.25	8.69	12.52	6.63	8.03	8.95	13.62	7.22	4.69	6.12	7.15	9.43	7.32	7.24	6.54	-0.762195	-0.926675	-0.869009	-0.912259	1.56543	1.04447	0.25483	0.605415	2	-0.801063	-0.725316	-0.808767	-0.666457	1.54744	0.863451
AT1G05060	21.77	101.9	24.54	19.11	21.36	22.09	30.58	29.03	28.48	29.4	24.49	22.38	24.5	24.3	30.52	27.29	30.09	28.81	153.44	56.07	85.12	112.99	43.65	62	48.26	108.7	33.37	34.25	30.19	33.53	47.09	64.94	48.86	36.12	-0.81593	-0.539938	-0.7381	-0.547022	2.09492	0.777991	-0.414157	0.182235	2	-0.801063	-0.725316	-0.808767	-0.666457	1.54744	0.863451
AT5G54700	5.11	22.84	6.63	4.26	4.74	4.79	6.11	6.79	5.62	6.98	3.14	3.35	3.12	3.49	7.42	8.1	7.4	4.61	26.6	22.08	20.26	22.41	8.89	18.92	11.87	22.52	16.27	10.57	10.88	13.51	9.63	18.98	15.25	16.98	-0.880138	-0.690695	-1.15312	-0.614992	1.76498	0.677922	0.268829	0.627205	2	-0.801063	-0.725316	-0.808767	-0.666457	1.54744	0.863451
AT4G39795	17.49	73.41	25.31	13.13	13.38	18.15	12.76	15.04	18.3	12.26	7.95	8.54	7.34	10.04	16.55	15.02	20.22	21.94	78.48	63.89	67.08	84.18	52.54	43.82	33.6	53.55	30.37	25.03	25.95	29.49	34.94	62.08	44.31	51.69	-0.644384	-0.775299	-1.05145	-0.601986	1.87762	0.635899	-0.183532	0.743134	2	-0.801063	-0.725316	-0.808767	-0.666457	1.54744	0.863451
AT4G35190	1.69	8.28	2.2	2.03	1.18	1.35	0.93	1.47	1.28	0.81	0.95	1.01	1.72	0.52	1.92	1.78	1.63	1.26	12.63	6.32	5.81	8.34	3.16	4.3	2.56	6.19	3.4	1.86	3.58	1.74	3.05	3.07	3.58	2.36	-0.522383	-0.76008	-0.790447	-0.540184	2.23574	0.467148	-0.122382	0.0325917	2	-0.801063	-0.725316	-0.808767	-0.666457	1.54744	0.863451
AT4G12290	1.33	6.25	1.54	1.41	1.39	0.99	0.95	1.52	1.56	0.86	1.39	1.4	0.92	0.91	2.58	0.9	1.67	1.22	7.12	5.63	4.86	7.36	3.63	6.46	4.18	10.62	3.68	2.7	3.63	3.08	6.45	7.53	6.53	3.94	-0.854513	-0.900108	-0.928086	-0.746743	1.18067	1.17238	-0.0503874	1.12679	2	-0.801063	-0.725316	-0.808767	-0.666457	1.54744	0.863451
AT3G53230	31.36	115.38	25.5	40.56	37.23	22.16	48.88	48.77	37.23	41.45	53.07	51.42	45.03	49.64	50.02	64.72	50.35	51.59	150.32	99.36	103.78	108.06	55.65	103.04	83.1	112.67	63.86	68.52	61.51	64.6	78.74	80.03	79.77	74.24	-1.26476	-0.79729	-0.587537	-0.42657	1.82293	0.839301	-0.0424353	0.456361	2	-0.801063	-0.725316	-0.808767	-0.666457	1.54744	0.863451
AT4G37370	4.77	22.45	5.27	4.16	4.44	5.2	7.44	7.62	7.81	7.65	4.74	4.03	3.94	5.51	9.25	7.44	9.57	6.63	37.53	9.43	18.01	24.81	7.52	9.55	10.69	27.2	13.18	12.81	12.67	11.75	11.73	11.8	9.28	8.27	-0.985462	-0.495858	-1.02181	-0.394516	2.03811	0.549201	0.354642	-0.0443103	2	-0.801063	-0.725316	-0.808767	-0.666457	1.54744	0.863451
AT5G55150	0.02	2.05	0	0	0.08	0	0	0.13	0	0	0.08	0	0	0	0	0.14	0	0.06	4.28	0.4	1.54	1.98	0.56	0.47	0.24	1.71	1.23	1.71	0.9	1.43	0.7	0.67	0.61	0.09	-0.764959	-0.748302	-0.764959	-0.724983	1.94009	0.20113	0.964007	-0.102022	2	-0.801063	-0.725316	-0.808767	-0.666457	1.54744	0.863451
AT3G13080	16.87	83.72	11.99	24.67	19.09	11.75	21.88	35.58	20.12	33.03	24.3	23.96	26.01	25.65	37.42	35.59	34.69	27.93	129.12	43.76	65.49	96.5	17.05	50.14	48.14	95.39	63.21	55.07	63.7	63.2	45.23	31.02	37.23	34.96	-1.1455	-0.659495	-0.780011	-0.377428	1.86874	0.469111	0.857602	-0.233013	2	-0.801063	-0.725316	-0.808767	-0.666457	1.54744	0.863451
AT1G48260	3.59	13.28	4.44	4.1	2.8	3.01	5.58	6.2	6.21	5.72	3.54	3.46	3.59	3.55	7.13	6.68	5.75	4	17.43	11.45	10.48	13.77	6.48	13.42	8.54	16.77	8.21	6.17	5.46	8.51	9.39	12.63	11.56	10.81	-1.10996	-0.480502	-1.12409	-0.49059	1.498	0.965376	-0.168462	0.910231	2	-0.801063	-0.725316	-0.808767	-0.666457	1.54744	0.863451
AT5G16570	9.31	30.73	10.71	7.49	9.49	9.52	10.78	10.32	11.31	10.78	7.92	10.12	8.62	8.43	10.25	9.86	11.4	10.69	35.18	31.3	26.3	30.14	19.79	22.86	18.61	28.76	24.04	20.58	25.53	20.48	19.37	24.72	19.55	20.28	-0.940233	-0.758493	-1.00466	-0.78858	1.66461	0.664735	0.683274	0.479348	2	-0.801063	-0.725316	-0.808767	-0.666457	1.54744	0.863451
AT3G50930	6.55	28.55	6.07	7.27	6.37	6.47	9.61	10.29	8.65	12.74	6.89	5.41	6	6.33	12.39	8.88	9.58	8.11	45.84	13.18	24.15	31.04	11.14	13.69	18.51	32.75	23.3	16.63	20.66	23.64	15.77	11.51	9.73	8.26	-0.948681	-0.473673	-0.997408	-0.54692	1.81869	0.620325	0.87622	-0.348554	2	-0.801063	-0.725316	-0.808767	-0.666457	1.54744	0.863451
AT1G31290	0.02	1.68	0.02	0.05	0	0	0	0.04	0.07	0.02	0.07	0.05	0.09	0.02	0.21	0.08	0.08	0.19	3.13	0.17	1.41	2.02	0.31	0.86	0.68	2.13	2.16	0.86	1.33	1.57	1.03	0.34	0.6	0.28	-0.883243	-0.861288	-0.824696	-0.703941	1.55379	0.54751	1.2574	-0.0855341	2	-0.801063	-0.725316	-0.808767	-0.666457	1.54744	0.863451
AT4G33040	6.14	22.11	8.72	5.83	4.43	5.57	6.97	6.96	7.11	5.73	3.91	5.64	3.97	4.47	5.33	5.64	4.8	8	29.44	17.13	20.45	21.44	17.66	13.83	11.03	18.73	10.72	9.43	7.31	9.74	13.21	17.98	13.01	12.92	-0.715857	-0.625504	-0.982847	-0.747603	1.88526	0.777822	-0.201006	0.609733	2	-0.801063	-0.725316	-0.808767	-0.666457	1.54744	0.863451
AT1G62262	1.11	4.28	1.06	1	0.8	1.6	1.45	1.76	1.64	1.53	0.55	0.57	0.41	0.43	2.29	1.58	3.1	3.2	3.56	4.07	4.07	5.41	2.56	3.59	2.52	3.1	2.59	2.71	2.05	2.04	3.56	2.98	2.7	2.52	-0.977295	-0.575064	-1.50103	0.218922	1.67282	0.554115	0.0555162	0.55202	2	-0.801063	-0.725316	-0.808767	-0.666457	1.54744	0.863451
AT2G40250	2.06	7.34	2.54	2.76	1.79	1.15	0.92	0.96	1.04	0.07	1.63	2.07	3.09	2.6	0.89	0.54	1.13	0.56	8.35	6.78	7.96	6.27	6.29	8.68	8.1	9.84	4.98	5.88	5.56	5.18	5.39	4.83	4.97	5.96	-0.67029	-1.11829	-0.572158	-1.1072	1.13194	1.43487	0.469758	0.431358	2	-0.801063	-0.725316	-0.808767	-0.666457	1.54744	0.863451
AT5G24640	1.97	11.12	2.51	1.78	1.89	1.72	2.43	2.39	3.93	2.96	1.03	2.68	0.51	0.8	2.61	2.8	2.21	1.52	17.29	4.27	9.41	13.5	6.57	6.83	3.08	10.69	4.1	7.6	3.98	3.62	8.91	6.56	4.96	3.81	-0.814976	-0.525291	-1.03395	-0.720695	1.96554	0.650175	0.0517973	0.427399	2	-0.801063	-0.725316	-0.808767	-0.666457	1.54744	0.863451
AT5G11930	5.04	17.94	6.03	4.02	5.09	5.02	5.81	4.17	6.81	4.06	3.99	4.15	4.16	5.07	7.36	4.68	5.39	6.61	22.97	14.65	16.86	17.3	21.39	13.92	13.66	16.07	7.74	6.33	10.65	8.59	12.55	15.86	15.08	12.47	-0.829328	-0.798235	-0.955054	-0.654484	1.49682	1.1931	-0.23675	0.783927	2	-0.801063	-0.725316	-0.808767	-0.666457	1.54744	0.863451
AT4G32940	139.04	430.39	133	147.44	163.45	112.26	152.64	165.65	139	146.9	178.32	169.12	162.79	166.72	161.54	182.44	168.62	177.63	453.9	438.65	392.53	436.5	279.61	362.44	288.31	408.28	339.26	318.87	316.48	332.43	329.7	411.1	337.47	362.17	-1.06233	-0.957267	-0.798143	-0.7691	1.48644	0.648958	0.57985	0.871593	2	-0.801063	-0.725316	-0.808767	-0.666457	1.54744	0.863451
AT1G16160	1.51	5.17	1.37	1.77	1.6	1.31	2	3.18	1.49	2.92	2.07	1.92	1.71	1.55	1.32	2.62	2.36	2.24	5.74	5.38	4.87	4.67	2.88	3.23	3.85	4.99	3.15	3.21	3.29	3.06	2.69	3.37	2.21	2.94	-1.12193	-0.375381	-0.86886	-0.596814	1.95915	0.75498	0.28259	-0.0337421	2	-0.801063	-0.725316	-0.808767	-0.666457	1.54744	0.863451
AT3G09520	0.64	2.69	0.39	0.81	1.03	0.32	0.65	0.52	1.2	0.53	0.59	0.74	1.53	1.31	0.78	0.71	0.84	0.79	3.71	1.93	2.54	2.59	1.23	2.05	1.74	2.48	1.96	1.7	1.31	1.05	1.95	1.79	1.86	1.61	-1.03655	-0.914809	-0.473057	-0.838285	1.82266	0.685237	0.17044	0.584365	2	-0.801063	-0.725316	-0.808767	-0.666457	1.54744	0.863451
AT1G22160	8.85	27.45	10.07	7.98	9.43	7.91	3.89	3.01	3.62	3.19	8.03	8.43	6.19	7.22	5.42	4.54	4.63	4.71	29.08	28.01	25.03	27.68	18.31	16.21	12.63	17.48	13.83	13.06	13.94	14.15	13.62	20.87	13.97	14.52	-0.4297	-1.12272	-0.606151	-0.94403	1.94887	0.50498	0.19651	0.452236	2	-0.801063	-0.725316	-0.808767	-0.666457	1.54744	0.863451
AT3G45730	5.01	20.42	7.15	3.48	4	5.42	3.07	3.95	6.06	3.64	4.61	5.84	5.44	6.05	5.77	3.7	4.92	3.87	30.58	10.71	16.81	23.58	8.35	10.98	6.9	20.97	4.78	7.12	4.56	4.78	10.76	12.6	8.11	5.68	-0.580547	-0.729486	-0.496015	-0.660607	2.17593	0.633772	-0.527323	0.184272	2	-0.801063	-0.725316	-0.808767	-0.666457	1.54744	0.863451
AT5G01820	53.21	156.6	53.5	58.15	56.35	44.84	76.02	89.33	79.79	78.89	53.23	48.81	47.75	46.16	92.34	74.16	82.4	83.02	164.62	157.23	159.3	145.26	100.44	143.95	118.52	153.01	75.05	71.88	74.59	70.97	133.11	143.94	142.59	143.43	-1.03848	-0.359207	-1.14166	-0.311006	1.48806	0.813067	-0.551888	1.10111	2	-0.801063	-0.725316	-0.808767	-0.666457	1.54744	0.863451
AT4G17670	16.02	49.57	18.56	14.67	14.03	16.81	14.86	16.83	17.45	16.83	11.37	10.94	11.96	12.35	17.12	19.05	15.54	13.38	68.08	38.28	40.73	51.2	28.97	31.5	30.39	43.94	23.6	17.83	20.7	20.39	26.27	36.68	26.07	25.77	-0.643186	-0.605525	-0.989073	-0.622968	2.01727	0.758795	-0.277478	0.362165	2	-0.801063	-0.725316	-0.808767	-0.666457	1.54744	0.863451
AT2G38340	0.23	2.28	0.22	0.24	0.17	0.28	0.26	0.41	0.24	0.32	0.08	0.45	0.25	0.06	0.31	0.5	0.07	0	3.57	0.89	1.58	3.09	0.92	0.9	0.74	2.14	1.7	0.33	0.61	0.92	1.22	0.77	0.38	0.18	-0.719633	-0.608116	-0.744027	-0.730087	2.14496	0.601146	0.203867	-0.148108	2	-0.801063	-0.725316	-0.808767	-0.666457	1.54744	0.863451
AT1G21520	1.94	10.82	2.05	1.75	1.96	1.99	3.4	2.61	2.84	2.86	2.05	1.84	1.61	1.91	5.47	3.09	2.46	2.39	23.22	3.32	5.89	10.86	5.01	4.98	3.69	15.7	7.02	5.89	7.52	8.89	5.08	6.36	3.12	3.08	-0.957538	-0.647715	-0.984139	-0.51471	1.82305	0.734755	0.730061	-0.183762	2	-0.801063	-0.725316	-0.808767	-0.666457	1.54744	0.863451
AT2G24710	0.08	0.56	0.17	0.02	0.09	0.02	0.12	0.03	0.12	0.18	0.03	0.05	0.09	0.05	0.09	0.11	0.05	0.05	0.75	0.59	0.36	0.52	0.52	0.97	1.17	0.9	0.07	0.41	0.2	0.1	0.77	1.03	0.95	0.76	-0.766291	-0.663433	-0.821148	-0.766291	0.550289	1.46915	-0.437146	1.43487	2	-0.801063	-0.725316	-0.808767	-0.666457	1.54744	0.863451
AT1G79320	10.63	31.21	11.14	11.09	10.43	9.86	10.7	14.09	12	12.83	5.74	6.02	5.82	7.87	13.63	15.63	13.15	12.07	32.14	32.47	29.33	30.9	21.61	25.84	21.34	34.73	21.12	16.88	22	20.78	23.47	28.56	23.86	24.22	-0.865429	-0.661596	-1.35549	-0.522071	1.49789	0.885812	0.232973	0.787915	2	-0.801063	-0.725316	-0.808767	-0.666457	1.54744	0.863451
AT5G40780	42.55	126.15	42.62	42.53	46.79	38.28	54.05	59.57	60.64	51.74	42.64	34.17	40.25	34.93	57.22	63.75	63.05	59.51	155.87	110.7	108.23	129.78	75.84	105.77	83.29	136.28	75.73	63.81	80.49	66.46	100.13	119.74	98.11	93.8	-1.021	-0.580375	-1.16501	-0.441899	1.62022	0.803433	-0.102543	0.887166	2	-0.801063	-0.725316	-0.808767	-0.666457	1.54744	0.863451
AT3G03240	0	0.69	0	0	0	0	0.12	0	0	0.07	0.07	0.11	0.11	0.06	0	0.06	0.19	0.12	0.76	0.73	0.55	0.71	0.46	0.37	0.44	0.73	0.16	0.07	0.07	0	1.63	0.53	1.11	0.41	-0.855918	-0.72096	-0.607311	-0.593105	1.09742	0.564693	-0.642826	1.75801	2	-0.801063	-0.725316	-0.808767	-0.666457	1.54744	0.863451
AT3G24780	0.16	0.95	0.12	0.23	0.25	0.05	0.28	0.26	0.13	0.24	0.11	0.27	0.24	0.16	0.29	0.06	0.33	0.17	1.7	0.58	0.81	0.7	0.32	0.71	0.39	1.05	0.68	0.35	0.32	0.47	0.56	0.51	0.53	0.39	-0.922989	-0.684799	-0.803894	-0.739766	1.95362	0.744346	0.148869	0.304609	2	-0.801063	-0.725316	-0.808767	-0.666457	1.54744	0.863451
AT2G21640	7.27	26.93	8.02	6.29	4.58	10.2	6.8	6.04	7.64	5.85	7.36	5.75	5.51	5.13	7.25	7.31	6.53	6.84	32.16	17.39	21.22	36.93	13.36	11.77	10.74	21.88	13.09	9.84	18.96	11.42	18.36	18.63	8.31	6.9	-0.647037	-0.745334	-0.837221	-0.68835	2.15266	0.373691	0.21556	0.176027	2	-0.801063	-0.725316	-0.808767	-0.666457	1.54744	0.863451
AT3G28210	13.75	43.57	16.47	12.62	11.57	14.32	23.06	23.69	17.22	17.92	11.14	16.09	11.7	16.88	21.3	18.41	21.58	19.09	63.73	30.74	35.6	44.2	34.07	30.48	25.92	52.15	21.14	22.69	20.07	21.1	23.39	28.5	28.67	18.95	-1.0032	-0.357786	-0.983297	-0.394002	1.85789	1.09878	-0.283195	0.0648176	2	-0.801063	-0.725316	-0.808767	-0.666457	1.54744	0.863451
AT1G60095	3.8	11.09	4.07	4.26	3.24	3.62	8.1	7.64	7.32	7.78	4.12	4.78	4.38	4.51	7.69	10.63	10.18	7.88	11.83	10.08	10.8	11.66	7.62	9.98	11.51	13.08	11.35	12.4	8.92	11.61	8.6	8.29	9.98	9.14	-1.59242	-0.222455	-1.36482	0.262504	0.96193	0.771097	0.954051	0.230115	2	-0.801063	-0.725316	-0.808767	-0.666457	1.54744	0.863451
AT2G47520	1.05	4.95	1.55	0.65	1.33	0.67	1.05	0.82	2.22	1.27	1.55	1.04	0.33	1.03	0.76	1.43	1.23	0.8	8.51	2.85	2.68	5.78	2.7	3.29	2.24	4.1	2.4	3.9	3.49	2.46	3.01	1.72	2.86	2.58	-0.853782	-0.649051	-0.897906	-0.850253	1.90303	0.581102	0.566982	0.199878	2	-0.801063	-0.725316	-0.808767	-0.666457	1.54744	0.863451
AT4G27850	2.23	8.76	1.85	2.74	2.42	1.9	4.14	4.75	4.04	6.22	1.88	1.42	1.53	2.25	4.33	5.17	5.33	3.11	10.26	8.5	8.34	7.92	2.95	11.77	11.4	12.71	8.44	3.35	5.22	6.85	13.13	5.71	7.02	4.94	-1.18467	-0.304892	-1.34189	-0.40885	1.05858	1.38592	0.0997692	0.696022	2	-0.801063	-0.725316	-0.808767	-0.666457	1.54744	0.863451
AT1G32870	10.4	29.83	10.47	11.25	11.05	8.84	9.81	12.18	11.16	11.17	12.07	13.01	11.43	11.38	12.53	15.01	11.66	10.75	35.09	23.2	28.2	32.83	12.26	21.56	20.18	27.75	16.67	16.77	20.4	19.7	20.41	18.83	16.26	17.73	-0.943831	-0.840866	-0.705225	-0.626957	2.00872	0.581268	0.269334	0.257555	2	-0.801063	-0.725316	-0.808767	-0.666457	1.54744	0.863451
AT1G36180	2.02	7.52	1.66	2.93	1.98	1.5	1.7	3.03	2.02	3.02	2.69	2.34	2.54	2.7	2.89	3.29	2.79	2.55	10.04	5.58	5.76	8.71	1.54	6.62	5.56	9.52	3.91	3.16	3.31	3.64	4.63	3.86	4.65	5.06	-0.986133	-0.764895	-0.699826	-0.537151	1.87954	0.988085	-0.211802	0.332181	2	-0.801063	-0.725316	-0.808767	-0.666457	1.54744	0.863451
AT5G22300	4.04	12.01	4.36	5.1	3.06	3.63	4.99	5.17	3.97	3.62	5.04	5.24	4.23	3.56	5.26	4.33	6.18	3.96	14.28	11.05	9.76	12.94	8.4	11.22	7.62	13.13	9.15	10.3	11.29	10.04	11.13	10.68	11.15	8.55	-1.05031	-0.931538	-0.907783	-0.784556	1.31625	0.747624	0.77806	0.832251	2	-0.801063	-0.725316	-0.808767	-0.666457	1.54744	0.863451
AT1G72800	1.62	5.57	1.93	1.22	1.52	1.81	1.51	1.25	1.45	1.52	1.98	1.14	1.63	1.95	1.61	1.14	1.08	1.38	8.71	3.02	5.36	5.2	1.75	3.45	2.08	4.43	4.09	3.66	2.64	3.3	1.88	2.25	2.72	1.91	-0.621749	-0.751596	-0.583661	-0.841623	2.11542	0.283715	0.62651	-0.227015	2	-0.801063	-0.725316	-0.808767	-0.666457	1.54744	0.863451
AT3G02610	3.1	8.69	3.05	2.96	3.3	3.07	4.48	4.24	4.01	3.97	3.17	2.47	3.82	3.41	4.03	4.39	4.16	3.95	9.86	7.45	9.05	8.42	8.37	9.36	9.38	9.81	6.87	5.53	7.67	7.03	7.43	7.28	8.26	8.25	-1.10931	-0.680761	-1.0607	-0.697625	1.11278	1.32507	0.35092	0.759625	2	-0.801063	-0.725316	-0.808767	-0.666457	1.54744	0.863451
AT5G04840	9.13	25.17	11.16	9.44	8.42	7.49	11.95	10.29	10.53	11.22	8.23	9.27	9.51	8.7	10.36	9.39	8.06	10.22	29.16	23.83	24.16	23.54	20.16	20.31	18.48	23.61	11.36	10.43	9.14	12.06	16.05	17.35	17.12	17.95	-0.792453	-0.490162	-0.824784	-0.731025	1.80127	1.06858	-0.530575	0.499154	2	-0.801063	-0.725316	-0.808767	-0.666457	1.54744	0.863451
AT5G56840	1.48	4.8	1.54	0.98	1.99	1.39	2.55	2.31	2.37	1.75	1.74	2.27	2.11	1.61	2.08	1.78	3.55	1.93	5.41	4.54	4.51	4.76	5.54	4.86	3.29	5.85	4.41	5.09	4.23	4.32	4.41	6.17	4.67	4.6	-1.26205	-0.755666	-0.961178	-0.696479	0.927885	0.980496	0.735526	1.03146	2	-0.801063	-0.725316	-0.808767	-0.666457	1.54744	0.863451
AT1G59660	7.4	22.44	5.52	9.96	8.83	5.31	8.36	8.86	8.09	8.95	10.31	10.2	9.22	9.27	10.06	8.4	8.9	6.78	32.04	15.57	19.1	23.06	8.38	16.74	14.75	19.71	16.92	10.74	14.46	14.39	12.13	12.38	14.15	12.78	-0.992494	-0.758372	-0.519205	-0.764427	2.04251	0.519205	0.364301	0.108483	2	-0.801063	-0.725316	-0.808767	-0.666457	1.54744	0.863451
AT2G04040	1.88	9.08	1.71	1.91	1.83	2.06	2.75	2.91	2.51	4.12	2.78	2.17	1.82	3.73	3.04	3.31	3.69	3.13	16.18	3.11	6.8	10.24	3.81	3.59	3.1	11.24	4.72	8.2	7.65	3.31	3.38	2.98	1.77	1.96	-0.970783	-0.478635	-0.662933	-0.38803	1.99652	0.494336	0.71467	-0.705146	2	-0.801063	-0.725316	-0.808767	-0.666457	1.54744	0.863451
AT5G37490	0.2	1.15	0.18	0.2	0.27	0.14	0.6	0.36	0.52	0.62	0.16	0.17	0.2	0.25	0.21	0.47	0.51	0.35	2.17	0.58	0.79	1.05	0.72	0.75	0.69	1.02	0.53	0.6	0.45	0.3	1.21	1.01	0.41	0.24	-1.10453	-0.0900271	-1.11227	-0.523706	1.8383	0.746354	-0.260401	0.506281	2	-0.801063	-0.725316	-0.808767	-0.666457	1.54744	0.863451
AT3G47110	0.58	1.86	0.5	0.89	0.5	0.43	0.83	0.82	0.81	1.03	0.67	0.66	0.56	0.89	1.39	1.12	1.65	0.94	2.18	1.74	1.64	1.87	0.49	0.78	1.12	1.47	1.27	1.21	1.18	1.5	0.74	0.93	1.25	1.25	-1.21853	-0.494375	-0.933819	0.502111	1.94423	-0.265369	0.539248	-0.0734986	2	-0.801063	-0.725316	-0.808767	-0.666457	1.54744	0.863451
AT3G22370	74.05	197.44	78.29	73.76	77.42	66.73	78.95	80.92	74.08	75.81	83.74	88.72	79.54	87.12	76.81	77.79	78.38	70.17	232	174.25	182.33	201.17	114.5	157.89	134.32	191.16	121.32	119.6	125.15	116.71	145.51	154.32	135.82	123.61	-0.908674	-0.833329	-0.670193	-0.870057	1.83369	0.767527	0.12804	0.552994	2	-0.801063	-0.725316	-0.808767	-0.666457	1.54744	0.863451
AT5G50260	3.83	13.24	4.75	4.54	3.2	2.85	7.21	5.43	5.36	5.44	3.72	4.01	2.17	2.48	6.39	6.75	4.76	3.37	20.12	9.75	11.36	11.73	10.08	14.24	8.36	19.07	7.44	5.41	5.09	13.31	8.76	14.95	11.77	11.47	-1.00508	-0.513983	-1.18454	-0.645548	1.27579	1.20243	-0.0404699	0.911407	2	-0.801063	-0.725316	-0.808767	-0.666457	1.54744	0.863451
AT2G26150	1.11	4.54	1.72	1.07	0.75	0.9	2.74	1.02	0.9	1.1	1.74	1.55	0.86	1.28	2.27	1.58	1.15	1.24	9.19	2.39	3.83	2.73	3.12	3.53	2.35	3.66	1.62	1.35	1.48	0.72	2.28	1.64	1.74	2.04	-0.785551	-0.509222	-0.578304	-0.408738	2.08242	0.93523	-0.632733	-0.1031	2	-0.801063	-0.725316	-0.808767	-0.666457	1.54744	0.863451
AT5G61560	1.31	3.96	1.54	1.68	1.04	0.98	1.92	2.47	1.97	2.2	1.64	1.05	1.35	1.18	2.75	2.49	2.75	1.48	4.86	3.43	3.67	3.88	1.7	3.01	3.37	4.98	3.33	1.91	2.87	2.9	2.94	3.44	3.36	3.41	-1.2979	-0.42805	-1.30314	-0.189626	1.47934	0.75097	0.213861	0.77455	2	-0.801063	-0.725316	-0.808767	-0.666457	1.54744	0.863451
AT5G37600	573.73	1468.72	570.27	587.21	618.82	518.62	611.95	611.3	582.19	573.72	547.32	519.98	550.52	506.14	600.69	622.23	612.56	580.56	1565.06	1479.32	1380.69	1449.8	1148.63	1457.59	1254.15	1522.03	908.63	824.7	914.39	911.09	1308.69	1359.93	1334.83	1254.06	-0.855556	-0.802796	-0.962629	-0.779698	1.38658	1.07815	-0.0639762	0.999927	2	-0.801063	-0.725316	-0.808767	-0.666457	1.54744	0.863451
AT2G47000	95.58	278.22	69.31	126.78	119.99	66.24	93.87	141.93	98.41	129.82	127.16	121.99	138.58	138.51	132.28	139.67	137.77	111.15	315.28	243.14	264.47	290.01	87.84	235.61	234.18	282.61	170.03	162.66	169.07	164.92	190.62	169.18	203.79	205.71	-1.15956	-0.818744	-0.559264	-0.581662	1.88772	0.750444	0.0265174	0.45455	2	-0.801063	-0.725316	-0.808767	-0.666457	1.54744	0.863451
AT1G53130	5.95	18.43	5.21	5.96	4.89	7.75	4.03	7.08	6.39	7.62	2.04	2.84	5.1	3	2.94	3.03	5.35	3.84	21.42	16.3	13.6	22.4	12.1	16.44	11.98	18.16	5.18	3.43	6.11	3.15	9.26	10.32	8.12	4.66	-0.392012	-0.332661	-0.882679	-0.783912	1.86922	1.18782	-0.661132	-0.00464389	2	-0.801063	-0.725316	-0.808767	-0.666457	1.54744	0.863451
AT2G18193	22.64	65.2	22.38	23.81	23.47	20.88	24.43	35.22	26.19	30.37	23.92	33.13	29.11	28.3	30	42.09	26.93	31.53	88.37	43.16	56.35	72.91	28.04	48.08	42.58	80	37.42	50.35	46.84	43.69	48.08	46.42	36.17	36.69	-1.19674	-0.735294	-0.766752	-0.477515	1.86371	0.747563	0.380848	0.184189	2	-0.801063	-0.725316	-0.808767	-0.666457	1.54744	0.863451
AT1G78410	0.16	1.38	0.36	0.12	0	0.16	0.55	0.45	0.67	0.37	0.16	0.12	0.12	0.24	0.36	0.2	1.14	0.56	1.71	0.71	0.78	2.31	1.25	0.68	0.64	1.47	0.85	1.41	0.79	0.95	0.58	0.24	0	0.09	-1.02009	-0.254339	-1.02009	-0.134006	1.64363	0.839592	0.817713	-0.872409	2	-0.801063	-0.725316	-0.808767	-0.666457	1.54744	0.863451
AT3G29000	1.31	4.96	1.63	1.42	1.28	0.93	2.01	3.23	2.64	2.14	0.43	1.08	1.04	1.49	3.16	2.38	1.73	2.57	8.18	2.21	3.48	5.97	3.04	3.47	3.58	7.2	4.5	3.43	2.37	3.78	3.03	2.31	2.59	2.48	-1.1107	-0.24221	-1.33329	-0.275052	1.5495	1.08424	0.49856	-0.171052	2	-0.801063	-0.725316	-0.808767	-0.666457	1.54744	0.863451
AT1G34060	1.79	4.93	1.6	2.02	1.88	1.65	2.83	3.61	3.63	2.93	1.18	1.8	1.28	1.83	3.06	3.74	2.21	2.46	5.55	5.03	4.73	4.43	5.83	5.9	4.94	6.81	2.68	3.19	2.83	2.68	4.24	5.32	4.82	3.63	-1.08472	-0.129055	-1.25788	-0.378998	0.971999	1.58297	-0.3937	0.689384	2	-0.801063	-0.725316	-0.808767	-0.666457	1.54744	0.863451
AT1G70440	2.91	9.79	3.83	2.24	2.89	2.69	3.95	5.17	3.98	4.22	2.2	2.67	1.7	2.36	3.81	4.31	3.64	4.27	16.77	4.72	6.65	11.01	4.39	4.84	5.22	13.52	4.12	3.36	3.94	4.46	4.97	4.55	6.93	4.55	-0.831463	-0.24881	-1.11097	-0.381371	1.99446	0.845593	-0.396785	0.12935	2	-0.801063	-0.725316	-0.808767	-0.666457	1.54744	0.863451
AT5G65040	26.26	69.64	30.94	22.16	23.62	28.34	41.82	37.72	41.2	32.11	15.98	17.22	19.38	19.66	38.19	54.16	47.31	37.81	74.93	66.31	56.21	81.09	80.12	65.9	63.48	66.68	37.35	45.69	36.46	36	58.26	82.81	68.34	58.5	-1.006	-0.409949	-1.41534	-0.102881	1.15769	1.12826	-0.376897	1.02511	2	-0.801063	-0.725316	-0.808767	-0.666457	1.54744	0.863451
AT2G21900	0.19	5.47	0.06	0.28	0.1	0.32	1.14	0.71	1.19	1.85	0	0	0.07	0.22	2.42	0.99	1.48	0.77	13.86	1.12	1.26	5.65	2.14	1.46	0.72	7.92	0.84	1.26	1.07	1.17	2.02	1.89	1.9	0.21	-0.887344	-0.301104	-0.954059	-0.191805	2.11199	0.742204	-0.379175	-0.140705	2	-0.801063	-0.725316	-0.808767	-0.666457	1.54744	0.863451
AT3G46080	2.72	8.94	4.18	2.37	2.02	2.3	3.65	4.38	4.08	3.53	1.9	2.6	1.33	2.31	4.25	3.68	2.55	3.63	12.74	5.62	6.52	10.87	6.53	6.88	4.44	12.43	4.12	4.42	7.82	6.99	4.26	6.75	3.61	4.61	-0.918729	-0.420807	-1.2037	-0.580518	1.6784	1.10741	0.384011	-0.0460604	2	-0.801063	-0.725316	-0.808767	-0.666457	1.54744	0.863451
AT1G21120	4.25	12.42	3.75	5.02	3.92	4.33	3.89	5.31	4.4	5.9	5.38	2.65	4.55	4.23	7.31	4.24	7.41	6.03	16.47	8.13	10.58	14.5	8.83	8.58	8.29	16.42	7.02	9.74	13.42	9.67	4.59	4.77	5.46	4.12	-0.879651	-0.691486	-0.895584	-0.274944	1.59836	1.02476	0.852527	-0.733975	2	-0.801063	-0.725316	-0.808767	-0.666457	1.54744	0.863451
AT4G27852	0.36	1.25	0.31	0.11	0.51	0.51	0.36	0.67	0.78	0.64	0.15	0.12	0.46	0.36	0.74	0.53	0.83	0.58	1.19	1.48	1.16	1.15	1.6	1.3	1.42	1.35	0.67	0.67	0.62	0.79	1.58	1.11	1.01	1.08	-1.05	-0.457541	-1.2553	-0.322625	1.02653	1.43128	-0.281563	0.909215	2	-0.801063	-0.725316	-0.808767	-0.666457	1.54744	0.863451
AT1G47128	832.16	2064.45	778.15	923.78	940.48	686.22	808.76	837.81	727.46	780.66	966.76	936.13	893.66	881.87	816.78	868.78	783.02	827.34	2163.66	2172.28	1889.3	2032.56	1234.92	1911.26	1427.82	1961.85	1390.07	1401.57	1498.15	1439.68	1700.87	1713.97	1713.58	1561.08	-0.891183	-0.979501	-0.713577	-0.907792	1.61161	0.737289	0.327848	0.815305	2	-0.801063	-0.725316	-0.808767	-0.666457	1.54744	0.863451
AT1G17960	3.18	13.6	5.44	1.6	2.23	3.44	1.38	3.84	3.18	3.03	1.46	2.74	2.58	3.72	4.01	3.82	2.71	2.16	23.73	7.47	8.74	14.44	4.36	12.83	10.11	20.29	3.05	5.24	1.46	4.61	7.16	10.09	8.9	8.24	-0.668844	-0.739906	-0.791537	-0.669399	1.64456	1.2676	-0.57724	0.53477	2	-0.801063	-0.725316	-0.808767	-0.666457	1.54744	0.863451
AT3G50610	1.55	4.68	2.12	1.36	0.97	1.75	1.22	0.32	1.2	1.39	0.87	1.06	1.3	1.65	1.4	0.42	0.33	1.09	5.38	4.18	4.68	4.49	2.7	3.23	3.99	3.93	2	1.75	0.99	1.93	3.59	2.3	3.39	2.36	-0.448988	-0.825647	-0.689176	-0.987592	1.83098	0.943012	-0.363467	0.540878	2	-0.801063	-0.725316	-0.808767	-0.666457	1.54744	0.863451
AT5G46710	3.81	10.5	4.87	3.36	2.97	4.05	3.83	3.26	3.19	2.54	2.84	3.1	2.74	2.99	4.13	3.69	3.19	4.01	13.21	7.23	9.28	12.29	4.26	9.14	8.27	12.73	5.82	5.59	4.74	5.04	7.25	7.5	6.34	6.72	-0.651604	-0.869366	-0.972421	-0.672215	1.74646	1.0645	-0.119298	0.473945	2	-0.801063	-0.725316	-0.808767	-0.666457	1.54744	0.863451
AT2G37700	9.51	23.96	8.34	11.07	10.14	8.48	11.03	13.15	12.52	13.62	9.83	9.17	9.81	9.05	10.78	12.42	11.14	9.64	25.21	20.52	25.71	24.37	15.84	27.05	21.63	27.54	12.34	10.11	12.68	15.1	19.36	22.83	18.29	16.48	-0.944983	-0.431693	-0.952083	-0.696482	1.46819	1.31157	-0.435451	0.680925	2	-0.801063	-0.725316	-0.808767	-0.666457	1.54744	0.863451
AT5G62480	61.19	155	71	49.72	63.42	60.63	57.63	63.36	55.38	55.74	44.98	51.05	52.16	53.43	71.53	69.19	62.09	59.92	195.55	124.39	138.09	161.97	99.43	115.05	92.14	157.2	82.72	76.38	69.58	80.4	98.8	125.23	99.18	94.09	-0.685736	-0.773287	-0.984142	-0.561533	1.90918	0.829113	-0.240998	0.507402	2	-0.801063	-0.725316	-0.808767	-0.666457	1.54744	0.863451
AT2G36630	0.71	2.39	0.54	0.96	0.48	0.84	1.1	0.59	0.74	0.42	0.58	0.87	0.9	0.79	0.59	0.66	0.45	0.47	3.58	1.72	1.38	2.86	1.24	1.05	0.76	2.1	1.67	1.75	1.39	1.12	1.37	1.49	0.88	1.34	-0.729551	-0.71715	-0.597281	-0.998224	2.04812	0.233539	0.555947	0.204605	2	-0.801063	-0.725316	-0.808767	-0.666457	1.54744	0.863451
AT1G21940	0.06	1.35	0.11	0.12	0	0	0	0	0.16	0	0	0	0.13	0	0.13	0.15	0	0.27	2.08	0.98	1.02	1.31	0.35	0.73	0.13	0.2	0	0	0	0.19	0	0.52	0	0.19	-0.484636	-0.523799	-0.540582	-0.305607	2.4022	0.175532	-0.507015	-0.216093	2	-0.801063	-0.725316	-0.808767	-0.666457	1.54744	0.863451
AT1G12940	0	1.35	0	0	0	0	0	0	0	0.1	0	0	0.04	0.08	0	0.04	0	0	3.52	0.17	0.18	1.53	0.14	0.44	0.04	1.3	0.33	0.15	0.09	0.11	0.37	0.62	0.15	0.11	-0.647522	-0.593051	-0.582157	-0.625734	2.2939	0.398318	-0.27712	0.0333634	2	-0.801063	-0.725316	-0.808767	-0.666457	1.54744	0.863451
AT4G36010	11.17	27.45	12.95	10.47	10.91	10.34	15.54	14.93	17.2	15.38	7.84	8.23	7.31	8.95	13.9	9.46	17.76	13.04	28.55	30.06	25.72	25.47	20.22	19.11	21.37	23.71	16.51	14.55	13.84	14.42	20.76	19.83	19.32	25.06	-0.874593	-0.141202	-1.36698	-0.495927	1.7242	0.711096	-0.290035	0.733441	2	-0.801063	-0.725316	-0.808767	-0.666457	1.54744	0.863451
AT1G63530	8.17	21.21	8.5	8.76	8.42	6.99	9.07	9.87	7.73	8.59	7.63	5.96	7.24	5.43	9.7	9.64	10.45	9.84	31.41	14.12	17.3	22.02	11.61	14.97	12.51	22.24	16.93	10.9	13.2	12.78	11.54	13.52	13.82	12.25	-0.814307	-0.677777	-1.15221	-0.447414	1.93634	0.696491	0.300077	0.158802	2	-0.801063	-0.725316	-0.808767	-0.666457	1.54744	0.863451
AT2G19190	0.76	2.28	0.64	0.72	0.97	0.72	0.33	0.94	0.56	0.8	0.83	0.46	0.62	0.43	0.76	0.62	0.47	0.58	3.13	1.78	2.04	2.18	0.55	1.73	2.17	2.28	1.43	1.08	1.47	1.27	0.77	1.29	0.95	1.15	-0.580247	-0.752475	-0.871395	-0.834489	1.91297	0.928805	0.321904	-0.125071	2	-0.801063	-0.725316	-0.808767	-0.666457	1.54744	0.863451
AT2G17710	63.69	156.23	80.22	54.75	58.22	61.56	70.3	75.24	76.66	70.16	62.79	60.41	52.36	59.68	71.83	88.7	76.15	88.08	165.3	161.52	141.32	156.75	146.35	140.73	108.19	172.3	141.53	128.01	145.82	146.37	117.26	166.6	139.05	125.69	-1.04955	-0.819367	-1.16896	-0.62107	1.21581	0.864993	0.829251	0.748892	2	-0.801063	-0.725316	-0.808767	-0.666457	1.54744	0.863451
AT2G40340	1.79	5.28	2.07	1.62	1.88	1.58	1.79	2.3	2.06	2.38	1.08	2	1.79	2.2	1.95	1.41	2.19	1.41	8.29	3.42	3.76	5.67	2.53	2.84	2.63	5.48	3.34	3.22	2.59	2.75	1.53	3.88	1.28	2.13	-0.714586	-0.431317	-0.731007	-0.753586	2.1571	0.584754	0.260433	-0.37179	2	-0.801063	-0.725316	-0.808767	-0.666457	1.54744	0.863451
AT1G32350	0.81	6.13	0.94	0.81	0.67	0.82	2.7	1.61	2.04	2.11	0.31	1.05	0.59	0.67	2.28	1.31	2.94	1.82	13.67	0.71	2.46	7.69	1.36	0.75	0.78	6.44	1.99	1.17	0.85	0.68	0.98	0.88	0.37	0.34	-0.653425	0.0671197	-0.739007	0.0519358	2.28535	0.187211	-0.453274	-0.745909	2	-0.801063	-0.725316	-0.808767	-0.666457	1.54744	0.863451
AT2G03760	41.11	98.39	43.59	43.19	39.9	37.77	50.17	54.82	43.79	52.44	43.49	44.09	42.14	40.4	52.99	53.51	46.82	52.14	112.64	80.67	92.53	107.7	61.92	71.29	67.81	97.26	59.71	60.82	67.89	58.28	87.13	83.11	66.91	61.33	-1.05318	-0.585656	-0.981083	-0.531745	1.85964	0.648435	-0.00739043	0.650978	2	-0.801063	-0.725316	-0.808767	-0.666457	1.54744	0.863451
AT2G19900	3.09	7.62	3.65	2.73	3.15	2.83	2.58	3.13	2.24	2.57	3.61	4.03	3.67	3.52	3.1	3.28	2.88	3.44	6.53	8.77	8.61	6.57	3.42	6.47	4.42	6.51	4.32	5.11	3.85	4.1	6.12	6.54	6.76	7.67	-0.81103	-1.06343	-0.472215	-0.764392	1.67453	0.349446	-0.122426	1.20951	2	-0.801063	-0.725316	-0.808767	-0.666457	1.54744	0.863451
AT5G58780	16.34	38.62	16.37	16.57	16.06	16.37	19.27	20.35	25.38	22.24	10.57	13.91	13.2	12.31	20.24	23.23	18.34	19.19	39.6	37.98	39.48	37.43	29.21	41.17	35.79	40.3	20.44	18.37	19.68	18.17	31.5	36.55	44.87	30.26	-0.858321	-0.324737	-1.23356	-0.476981	1.31603	1.12036	-0.582868	1.04009	2	-0.801063	-0.725316	-0.808767	-0.666457	1.54744	0.863451
AT2G29990	11.27	26.66	11.38	12.9	11.23	9.56	11.21	12.9	11.93	15.5	12.93	12.69	12.34	11.84	14.31	11.58	14.47	13.03	29.42	23.78	25.64	27.81	16.14	22.6	21.74	30.4	20.3	20.14	19.13	21.46	21.22	22.01	23.41	21.23	-1.09458	-0.819115	-0.893198	-0.740349	1.52727	0.855837	0.43646	0.727682	2	-0.801063	-0.725316	-0.808767	-0.666457	1.54744	0.863451
AT2G18190	0.01	1.31	0	0	0	0.03	0.04	0	0	0	0	0	0	0	0.12	0	0	0	2.96	0.34	0.72	1.25	0.07	0.37	0.11	1.44	0.17	0.41	0.28	0.11	0.38	0.79	0.08	0	-0.656532	-0.650963	-0.673241	-0.606405	2.26201	0.435135	-0.132977	0.0229751	2	-0.801063	-0.725316	-0.808767	-0.666457	1.54744	0.863451
AT5G45380	36.81	86.85	30.84	38.32	46.67	31.41	33.63	37.15	36.87	37.54	32.67	33.47	37.19	35.9	38.45	38.89	44.65	41.61	80.08	93.52	83.52	90.27	44.81	63.72	56.71	70.7	77.5	85.03	85.47	76.93	55.03	67.98	60.55	74.87	-0.86758	-0.891943	-0.962772	-0.673157	1.51101	0.186535	1.2441	0.453807	2	-0.801063	-0.725316	-0.808767	-0.666457	1.54744	0.863451
AT3G61630	11.01	26.83	13.06	9.56	11.25	10.16	13.17	11.86	10.77	8.89	16.47	14.91	13.24	12.74	10.26	10.54	11.51	12.56	35.12	22.32	24.85	25.02	15.13	19.57	17.99	28.23	21.12	18.79	19.51	24.18	19.53	22.06	18.66	17.12	-1.00712	-0.978822	-0.435574	-0.971104	1.70612	0.574602	0.689511	0.422389	2	-0.801063	-0.725316	-0.808767	-0.666457	1.54744	0.863451
AT1G21540	0.05	0.39	0.03	0.13	0	0.03	0.1	0.04	0.08	0.16	0.09	0	0.03	0.03	0.1	0.15	0.04	0.07	0.47	0.25	0.39	0.44	0.24	0.34	0.48	0.6	0.23	0.09	0	0.19	0.21	0.35	0.13	0.47	-0.900973	-0.592532	-0.965908	-0.624999	1.30682	1.48539	-0.381493	0.6737	2	-0.801063	-0.725316	-0.808767	-0.666457	1.54744	0.863451
AT1G16510	9.12	22.3	8.96	8.7	8.37	10.46	8.77	10.1	12.67	6.88	5.56	8.19	5.85	6.32	7.9	6.63	8.53	7.14	24.97	18.83	23.12	22.29	24.38	22.94	15.78	24.11	13.01	12.18	10.92	12.48	18.26	22.45	20.68	15.79	-0.673565	-0.599964	-1.07666	-0.913436	1.33693	1.26066	-0.212128	0.878161	2	-0.801063	-0.725316	-0.808767	-0.666457	1.54744	0.863451
AT5G35525	4.62	11.71	4.42	4.63	5	4.45	8.06	4.83	4.76	4.29	3.83	3.49	4.31	3.08	7.01	6.05	7.34	4.83	13.47	10.5	12.17	10.72	10.86	8.05	8.13	10.3	7.49	6.05	3.44	5.54	5.85	7.4	7.59	5.81	-0.782142	-0.454773	-1.14282	-0.141678	1.91675	1.01078	-0.399577	-0.00654264	2	-0.801063	-0.725316	-0.808767	-0.666457	1.54744	0.863451
AT4G01840	6.5	15.14	6.99	6.01	7.56	5.44	8.04	8.28	8.31	5.91	7.91	6.93	6.92	6.6	8.17	7.54	8.15	8.16	14.79	15.34	15.97	14.45	9.73	14.42	13.08	14.4	11.07	11.5	8.47	9.26	11.56	14.6	12.85	12.55	-1.08946	-0.739167	-0.907369	-0.624974	1.57632	0.88808	0.0138883	0.882679	2	-0.801063	-0.725316	-0.808767	-0.666457	1.54744	0.863451
AT5G66670	1.1	2.99	1.04	1.22	1.12	1.02	1.83	1.9	1.49	2.35	1.12	1.78	1.34	0.97	2.82	2.57	2.41	1.62	3.26	2.74	3.01	2.96	1.71	2.91	2.47	5.01	3.63	2.29	2.36	2.68	2.81	3	2.65	1.93	-1.54711	-0.48153	-1.27484	0.140341	0.997515	1.04121	0.658007	0.466403	2	-0.801063	-0.725316	-0.808767	-0.666457	1.54744	0.863451
AT5G63130	4.31	11.06	5.18	3.95	3.01	5.1	4.78	5.57	3.51	3.95	3.28	3.13	3.67	3.76	5.3	3.54	3.72	2.55	15.22	8.83	9.53	10.66	9.5	8.47	6.38	11.4	5.38	3.76	3.87	3.71	8.26	9.15	10	6.92	-0.605749	-0.557391	-0.894201	-0.786456	1.6849	0.964617	-0.649865	0.844146	2	-0.801063	-0.725316	-0.808767	-0.666457	1.54744	0.863451
AT3G16150	16.62	38.94	18.24	16.23	15.77	16.25	14.72	11.9	10.38	12.21	14.16	15.76	14.64	15.04	14.58	10.65	12.85	11.39	46.78	35.66	35.48	37.85	35.36	37.56	33.44	32.35	16.63	12.81	16.43	14.2	38.48	31.03	28.53	32.94	-0.497785	-0.883556	-0.651603	-0.877752	1.49537	1.11451	-0.64111	0.941935	2	-0.801063	-0.725316	-0.808767	-0.666457	1.54744	0.863451
AT3G08970	5.53	14.45	6.5	5.65	4.79	5.17	7.57	7.34	7.01	6.5	6.13	6.72	5.53	6.61	8.17	8.82	7.3	4.61	17.83	10.85	12.01	17.12	6.05	10.38	7.61	17.71	9.19	9.06	15.43	9.6	6.39	6.28	4.69	5.59	-0.924572	-0.424493	-0.696327	-0.386452	1.90472	0.631935	0.75319	-0.858	2	-0.801063	-0.725316	-0.808767	-0.666457	1.54744	0.863451
AT3G58150	0.17	1.6	0.16	0.26	0.24	0	0.56	0.2	0.23	0.23	0.48	0.56	0.36	0.09	0.18	0.1	0.31	0.29	1.85	0.79	0.9	2.85	0.42	0.86	0.8	1.05	0.26	0	0.89	1.19	1.03	1.73	0.18	0.4	-0.939309	-0.642337	-0.499153	-0.822641	2.09936	0.370553	-0.0483907	0.481918	2	-0.801063	-0.725316	-0.808767	-0.666457	1.54744	0.863451
AT4G33070	28.68	68.37	22.15	35.91	34.45	22.21	25.02	34.02	24.63	27.71	23.32	23.85	25.56	25.75	25.23	27.63	27.77	22.79	84.29	58.27	61.53	69.4	31.67	49.99	43.08	59.79	33	33.42	30.31	30.67	42.69	40.26	44.79	42.57	-0.557517	-0.613526	-0.82985	-0.74701	2.10495	0.613149	-0.344882	0.374689	2	-0.801063	-0.725316	-0.808767	-0.666457	1.54744	0.863451
AT1G01140	3	7.39	3.44	3.16	3.12	2.29	2.89	3.8	3.02	3.91	2.61	2.83	3.46	4.57	3.37	4.28	3.58	2.95	8.55	6.47	7.04	7.52	3.78	5.54	4.59	8.52	4.04	4.86	4.01	4.35	4.1	5.46	5.43	5.19	-0.977717	-0.707771	-0.732921	-0.613876	1.96822	0.769389	-0.0974573	0.392135	2	-0.801063	-0.725316	-0.808767	-0.666457	1.54744	0.863451
AT1G50590	4.79	11.22	5.77	4.28	5.28	3.83	4.91	4.11	3.37	3.45	4.69	4.52	3.46	3.94	4.01	5.03	4.08	3.57	12.67	10.83	11.03	10.36	7.97	11.96	10.2	11.64	7.25	5.05	5.54	4.5	8.34	9.36	11.35	10.84	-0.629838	-0.891589	-0.830881	-0.824574	1.39873	1.15275	-0.379125	1.00453	2	-0.801063	-0.725316	-0.808767	-0.666457	1.54744	0.863451
AT5G39120	0.87	3.67	0.82	0.42	1.35	0.9	1.42	1.01	1.4	0.86	1.46	0.26	1.18	0.7	0.51	0.39	1.06	0.54	5.3	2.15	2.6	4.64	2.9	4.23	2.44	7.08	4.39	1.36	2.29	3.37	5.28	1.51	2.57	1.87	-0.898897	-0.68498	-0.879288	-1.07538	1.09766	1.44706	0.512955	0.480868	2	-0.801063	-0.725316	-0.808767	-0.666457	1.54744	0.863451
AT5G47220	1.56	4.42	2.08	1.21	1.71	1.24	1.34	1.28	1.29	1.23	1.07	1.44	1.33	1.05	1.89	0.73	1.71	0.97	6.06	2.65	3.93	5.04	2.13	2.42	2.13	5.05	3.16	3.29	4.02	3.78	3.07	1.1	1.95	1.26	-0.582363	-0.808224	-0.859556	-0.775372	1.7666	0.54489	1.06232	-0.348288	2	-0.801063	-0.725316	-0.808767	-0.666457	1.54744	0.863451
AT5G41610	0.1	0.42	0.11	0.21	0.03	0.04	0.18	0.28	0.14	0.19	0.34	0.22	0.15	0.2	0.3	0.39	0.34	0.21	0.42	0.38	0.29	0.59	0.14	0.43	0.49	0.4	0.22	0.26	0.26	0.22	0.21	0.44	0.26	0.31	-1.70315	-0.717602	-0.421938	0.391139	1.47524	0.933191	-0.298744	0.341862	2	-0.801063	-0.725316	-0.808767	-0.666457	1.54744	0.863451
AT2G42065	0.25	1.49	0.39	0.44	0	0.16	0.09	0.19	0.34	0.23	0	0.37	0.26	0.09	0.27	0.2	0.2	0	1.83	0.59	1.19	2.36	0.58	0.34	0.79	0.97	0.64	1.07	1.64	0.26	1.17	1.1	1.26	0.39	-0.734051	-0.805604	-0.872045	-0.8976	1.81117	0.129689	0.605001	0.763439	2	-0.801063	-0.725316	-0.808767	-0.666457	1.54744	0.863451
AT3G19240	20.91	48.53	15.45	26.58	24.58	17.02	25.14	30.17	23.01	29.83	24.62	24.85	28.75	25.06	27.37	32.72	28.66	29.15	61.84	39.74	44.33	48.22	25.13	37.26	39.07	47	36.24	32.36	34.45	34.81	34.92	33.33	33.63	33.03	-1.32761	-0.602759	-0.746724	-0.314534	1.93894	0.588865	0.275513	0.188307	2	-0.801063	-0.725316	-0.808767	-0.666457	1.54744	0.863451
AT4G12350	1.65	4.25	1.94	1.44	1.57	1.65	1.36	2.02	1.07	1.79	1.72	1.4	1.29	1.28	1.37	1.48	1.67	2.59	5.7	3.1	3.65	4.53	3.8	3.79	2.97	5.67	2.84	2.56	2.15	2.08	3.51	3.32	4.55	4.89	-0.794699	-0.866334	-0.975776	-0.693217	1.27077	1.12153	-0.191772	1.12949	2	-0.801063	-0.725316	-0.808767	-0.666457	1.54744	0.863451
AT1G50400	2.19	5.7	2.38	2.02	1.4	2.95	2.15	2.53	3.21	2.69	1.75	1.64	2.73	2.56	3.41	2.05	3.42	1.86	5.75	5.93	4.3	6.82	3.56	3.75	2.73	5.44	3.95	2.05	3.51	2.49	3.12	3.84	4.37	3.34	-0.89911	-0.508517	-0.914051	-0.474367	2.0997	0.537332	-0.205435	0.364446	2	-0.801063	-0.725316	-0.808767	-0.666457	1.54744	0.863451
AT1G02520	27.06	65.04	23.83	34.46	30.9	19.03	29.48	43.41	30.83	42.16	33.31	34.66	37.61	39.03	37.02	42.8	42.59	34.49	76.35	53.16	60.64	69.99	18.04	46	47.48	65.1	42.71	49.75	53.8	46.74	39.85	38.87	44.34	44.53	-1.36604	-0.521295	-0.549782	-0.274106	2.04166	0.168232	0.53565	-0.0343193	2	-0.801063	-0.725316	-0.808767	-0.666457	1.54744	0.863451
AT3G55700	1.11	2.86	0.65	1.11	1.33	1.35	1.45	1.75	1.32	1.55	1.04	0.76	0.43	0.72	2.23	1.19	2.42	1.62	3.35	2.58	2.61	2.89	1.16	2.25	2.28	2.94	1.62	2.38	3.09	2.36	2.2	2.5	2.1	2.49	-1.07111	-0.493952	-1.5987	-0.00177044	1.40396	0.412512	0.702864	0.64621	2	-0.801063	-0.725316	-0.808767	-0.666457	1.54744	0.863451
AT5G59700	6.3	14.08	4.57	6.86	8.09	5.68	10.09	11.3	9.11	10.06	9.64	8.75	7.98	7.72	10.48	11.06	12.35	11.73	13.2	14.87	13.56	14.69	8.9	12.7	11.72	14.17	14.42	13.83	14.75	13.31	10.84	13.57	12.29	13	-1.78291	-0.357416	-0.957867	0.112178	1.1052	0.285724	1.10427	0.490824	2	-0.801063	-0.725316	-0.808767	-0.666457	1.54744	0.863451
AT5G45650	5.92	13.46	4.17	7.75	7.25	4.52	4.48	5.15	4.48	5.21	6.33	6.41	5.94	5.65	5.85	5.56	4.96	5.02	12.88	14.12	12.29	14.56	7.28	13.11	10.76	13.79	8.76	8	8.32	9.28	13.08	11.1	12.23	10.35	-0.74023	-1.06731	-0.692328	-0.912376	1.51713	0.850254	0.0583801	0.986474	2	-0.801063	-0.725316	-0.808767	-0.666457	1.54744	0.863451
AT1G10170	23.33	56.1	18.56	32.72	25.78	16.24	26.96	34.65	23.77	31.69	32.73	30.16	30.74	33.28	32.99	36.66	32.53	27.95	69.76	47.23	49.13	58.27	16	47.46	42.41	54.91	38.99	37.64	43.92	40.83	38.1	34.32	39.01	40.99	-1.33213	-0.728961	-0.479271	-0.397563	1.99429	0.380181	0.395406	0.168046	2	-0.801063	-0.725316	-0.808767	-0.666457	1.54744	0.863451
AT1G78230	2.72	6.46	2.61	2.93	3.41	1.92	1.88	2.79	1.59	2.07	3.29	3.57	4.33	3.76	1.93	2.41	2.07	2.04	7.75	6.21	6.11	5.78	2.61	4.05	4.78	6.05	5.54	4.49	4.49	4.87	2.29	3.87	4.14	5.79	-0.722836	-1.14907	-0.0381765	-1.12893	1.79094	0.388058	0.706894	0.153125	2	-0.801063	-0.725316	-0.808767	-0.666457	1.54744	0.863451
AT2G43120	19.15	42.97	24.4	17.31	15.67	19.21	14.33	17.12	16.39	18.15	12.28	11.9	14.26	12.87	15.53	14.19	18.75	13.92	51.64	37.41	38.78	44.04	27.48	34.79	28.37	44.7	25.92	25.47	19.35	24.88	29.52	36.12	29.71	26.5	-0.500564	-0.752868	-1.10229	-0.838557	1.76732	0.897825	-0.0476047	0.576731	2	-0.801063	-0.725316	-0.808767	-0.666457	1.54744	0.863451
AT2G16660	20.41	45.13	20.16	18.19	23.04	20.27	36.74	39.17	43.08	37.52	22.72	26.18	20.25	21.62	34.02	22.7	35.7	34.55	46.65	48.91	41.38	43.56	50.25	55.06	59.32	56.85	51.88	40.66	42.91	46.02	41.62	50.44	45.77	44.46	-1.45172	0.0777239	-1.26557	-0.525881	0.567923	1.40529	0.587744	0.604499	2	-0.801063	-0.725316	-0.808767	-0.666457	1.54744	0.863451
AT1G34260	5.69	14.11	3.69	8.25	7.02	3.79	6.03	9.94	6.41	9.76	8.62	7.85	8.66	9.09	8.94	11.19	11.93	8	14.79	13.46	13.48	14.71	4.2	13.96	13.46	14.25	10.41	10.72	10.32	11.78	9.83	9.89	10.89	11.29	-1.67063	-0.738322	-0.531806	0.04803	1.67435	0.624887	0.36277	0.230718	2	-0.801063	-0.725316	-0.808767	-0.666457	1.54744	0.863451
AT3G25655	5.41	12.69	5.77	4.71	5.66	5.52	3.88	3.32	3.31	2.91	5.5	7.68	6.71	7.98	3.75	3.11	2.36	3.03	16.36	9.37	13.48	11.57	12.5	10.16	7.8	11.91	7.69	5.39	5.5	6.75	6.44	10.02	10.57	7.06	-0.505934	-1.11799	-0.0446603	-1.2049	1.65707	1.03239	-0.233329	0.417356	2	-0.801063	-0.725316	-0.808767	-0.666457	1.54744	0.863451
AT1G28600	8.02	17.98	8.28	8.33	7.68	7.77	10.61	11.19	11.19	10.59	10.26	7.39	10.88	10.64	12.23	11.34	12.85	8.43	20.9	15.62	16.71	18.68	12.84	19.59	15.9	24.96	11.44	13.68	13.64	12.39	16.23	14.96	16.64	14.69	-1.32157	-0.569977	-0.857698	-0.487119	1.27835	1.36839	-0.0760894	0.665721	2	-0.801063	-0.725316	-0.808767	-0.666457	1.54744	0.863451
AT4G31380	0.52	3.3	0.5	0.92	0.5	0.17	0.2	0.82	1.19	0.24	0.25	0.19	0.74	0	0.57	0	0.21	1	3.22	2.27	2.76	4.97	2.25	2.16	1.12	4.54	5.94	3.76	2.08	2.21	7.08	3.6	2.65	1.93	-0.873367	-0.815304	-1.02014	-0.923366	0.921753	0.4137	1.04594	1.25078	2	-0.801063	-0.725316	-0.808767	-0.666457	1.54744	0.863451
AT3G54520	0.31	2.22	0.54	0.18	0.24	0.27	0	0.93	0.62	0.31	0.16	0.06	0.12	0.44	0.67	0.55	0.28	0	4.58	0.74	1.58	1.97	0.62	1.28	1.03	3.79	0.7	0.32	0.67	0.45	1.39	1.5	1.35	0.27	-0.750632	-0.537735	-0.902702	-0.659391	1.83117	1.10462	-0.443114	0.357786	2	-0.801063	-0.725316	-0.808767	-0.666457	1.54744	0.863451
AT2G32020	13.02	30.35	12.93	10.31	13.19	15.65	16.1	15.64	12.38	13.76	11.3	13.43	9.93	13.43	17.5	13.26	14.07	15.96	38.79	20.22	27.95	34.46	23.74	22.62	19.34	34.84	13.43	17.41	21.5	15.27	23.19	24.26	22.72	17.87	-0.860599	-0.638521	-1.01337	-0.527099	1.79438	0.994898	-0.265967	0.516283	2	-0.801063	-0.725316	-0.808767	-0.666457	1.54744	0.863451
AT4G25250	41.56	89.33	39.65	43.71	44.14	38.75	38.99	41.7	44.19	44.9	51.43	48.11	62.24	61	39.78	49.43	55.54	50.21	91.23	88.01	92.17	85.93	97.69	101.04	95.9	100.71	78.11	68.85	65.12	73.18	99.24	112.98	117.8	112.19	-1.049	-1.01623	-0.524175	-0.782456	0.725081	1.07787	0.0558897	1.51301	2	-0.801063	-0.725316	-0.808767	-0.666457	1.54744	0.863451
AT5G64410	21.76	47.54	19.3	24.87	25.89	16.97	17.8	20.89	16.01	17.18	30.87	29.67	31.68	27.43	25.36	19.25	22	20.94	49.81	47.11	44.72	48.5	24.46	40	35.66	45.02	45.62	42.87	47.56	46.89	43.49	40.98	40.22	39.29	-0.952982	-1.28105	-0.246616	-0.941722	1.2798	0.305354	1.12389	0.713322	2	-0.801063	-0.725316	-0.808767	-0.666457	1.54744	0.863451
AT5G24280	1.02	2.49	0.95	1.33	0.93	0.89	0.89	1.61	0.97	1.18	0.87	1.3	1.18	1.14	1.62	1.68	1.55	1.15	2.8	2.53	2.29	2.35	0.51	1.85	1.64	1.98	1.3	1.79	2.14	1.61	2.08	1.44	1.93	1.51	-1.07133	-0.780169	-0.86487	-0.0655104	2.03612	-0.0760979	0.379166	0.442692	2	-0.801063	-0.725316	-0.808767	-0.666457	1.54744	0.863451
AT3G48340	194.52	413.21	196.88	213.01	180.74	187.46	172.77	208.73	173.46	163.1	140.85	137.56	146.69	139.3	195.47	206.29	170.21	168.89	432.25	400.48	380.64	439.46	312.33	387.98	348.6	428.06	248.14	212.5	210.49	245.39	385.11	392.17	368.47	386.11	-0.622376	-0.761081	-1.11613	-0.708399	1.39878	0.992445	-0.302522	1.11927	2	-0.801063	-0.725316	-0.808767	-0.666457	1.54744	0.863451
AT5G39130	0.34	2.07	0.29	0.24	0.11	0.72	0.43	0.18	0.1	0.1	0.11	0.17	0.08	0	0.66	0.09	0.09	0.78	3.07	1.97	1.14	2.09	2.33	3.68	2.59	4.83	1.99	0.54	2	2.64	5.07	2.46	4.11	0.84	-0.804796	-0.90708	-0.990768	-0.756443	0.480274	1.43989	0.275704	1.26322	2	-0.801063	-0.725316	-0.808767	-0.666457	1.54744	0.863451
AT4G19975	14.14	30.18	15.47	13.3	14.35	13.42	14.6	14.07	14.47	13.14	6.35	8.49	8.48	9.63	14.98	13.23	15.82	14.59	31.56	30.37	31.22	27.55	25.65	26.5	27.39	29.63	16.45	15.19	10.01	14.02	21.01	26.1	27.84	27.09	-0.548866	-0.557041	-1.29059	-0.483466	1.46848	1.10595	-0.576221	0.881763	2	-0.801063	-0.725316	-0.808767	-0.666457	1.54744	0.863451
AT3G13432	11.62	28.1	12.39	9.66	9.64	14.78	13.26	12.46	12.77	12.25	5.56	9.63	9	10.51	14.42	12.92	10.95	12.21	40.79	19.21	20.81	31.59	20.41	19.7	17.1	38.71	10.44	8.78	8.36	13.85	15.6	22.83	17.15	14.17	-0.584927	-0.431403	-1.00811	-0.440032	1.78552	1.193	-0.766135	0.252083	2	-0.801063	-0.725316	-0.808767	-0.666457	1.54744	0.863451
AT1G75620	6.19	13.31	5.41	7.1	7.67	4.6	5.26	5.4	4.79	5.7	6.04	6.66	6.56	6.74	7.46	6.41	6.77	6.15	13.6	14.64	12.22	12.79	8.38	11.79	11.67	13.9	6.93	8.93	9.17	6.98	13.19	11.53	13.42	11.25	-0.803121	-1.09152	-0.706194	-0.64343	1.45877	0.862111	-0.228711	1.1521	2	-0.801063	-0.725316	-0.808767	-0.666457	1.54744	0.863451
AT4G26200	7.12	16.16	7.88	8.23	6.74	5.64	7.38	6.15	6.63	4.76	5.95	6.67	5.78	6.25	8.1	5.31	6.38	5.45	24.05	11.48	13.82	15.28	7.64	12.5	8	15.14	6.64	7.55	8.18	6.79	11.99	9.74	11.32	11.44	-0.500772	-0.75195	-0.770947	-0.729435	2.04196	0.539821	-0.453632	0.624954	2	-0.801063	-0.725316	-0.808767	-0.666457	1.54744	0.863451
AT1G07180	0.4	1.12	0.54	0.35	0.39	0.32	0.41	0.64	0.41	0.45	0.34	0.27	0.39	0.2	0.16	0.18	0.3	0.45	1.42	0.93	0.74	1.39	0.6	0.87	0.35	1.24	0.47	0.22	0.32	0.43	0.59	0.93	0.59	0.72	-0.513718	-0.248849	-0.855484	-0.94947	1.947	0.73373	-0.650424	0.537214	2	-0.801063	-0.725316	-0.808767	-0.666457	1.54744	0.863451
AT3G12580	89.76	199.5	90.35	102.74	99.99	65.94	160.83	105.18	90.56	99.78	120.68	94.85	89.02	99.44	120.25	117.18	114.44	102.5	296.95	164.94	171.56	164.56	124.31	140.37	113.09	138.14	101.41	90.62	67.38	78.12	112.7	106.53	107.41	100.49	-0.761324	-0.0878055	-0.450134	-0.101507	2.27646	0.324347	-0.910034	-0.290006	2	-0.801063	-0.725316	-0.808767	-0.666457	1.54744	0.863451
AT1G06330	2.86	7	3.96	2.98	1.54	2.96	3.1	2.44	2.02	1.84	1.44	1.88	1.51	1.94	1.32	1.74	2.14	2.09	8.82	6.38	5.42	7.38	5.56	4.94	3.02	6.73	1.67	1.65	2.76	2.13	5.47	5.16	2.78	2.88	-0.267908	-0.538971	-0.88843	-0.819335	1.93249	0.902714	-0.697091	0.376532	2	-0.801063	-0.725316	-0.808767	-0.666457	1.54744	0.863451
AT1G73700	0.32	0.93	0.4	0.24	0.44	0.22	0.26	0.09	0.31	0.1	0.05	0.34	0.12	0.42	0.17	0.37	0.23	0.09	1.05	0.59	0.77	1.3	0.57	0.87	0.77	1.02	0.3	0.05	0.25	0.3	0.4	0.56	0.5	0.78	-0.375985	-0.836114	-0.691259	-0.750905	1.67755	1.26855	-0.716822	0.42498	2	-0.801063	-0.725316	-0.808767	-0.666457	1.54744	0.863451
AT2G24850	0.33	1.05	0.28	0.46	0.27	0.31	0.49	0.13	0.45	0.11	0.97	0.88	0.96	0.73	1.3	1.04	0.67	1.19	1.26	0.87	1.08	0.98	0.84	0.9	1.14	1.35	1.39	1.14	1.12	1.69	2.74	0.44	1.36	2.03	-1.36164	-1.43786	-0.153108	0.206186	0.200742	0.222518	0.826785	1.49638	2	-0.801063	-0.725316	-0.808767	-0.666457	1.54744	0.863451
AT5G39190	0.17	1.18	0	0.19	0.26	0.23	0.61	0.28	0.25	0.08	0.09	0.13	0	0.07	0.72	0.15	0.07	0.28	1.44	1.14	0.82	1.33	1.14	1.99	1.16	1.67	1.96	0.78	0.88	1.05	2.55	0.35	1.31	0.19	-0.984402	-0.744547	-1.15763	-0.744547	0.814505	1.36084	0.787854	0.667927	2	-0.801063	-0.725316	-0.808767	-0.666457	1.54744	0.863451
AT5G60250	0.37	1.01	0.32	0.4	0.37	0.38	0.2	0.35	0.47	0.33	0.4	0.2	0.39	0.13	0.15	0.44	0.39	0.46	1.75	0.67	0.94	0.69	0.4	0.67	0.71	1.13	0.87	0.78	1.23	0.99	0.89	0.45	0.66	0.51	-0.740816	-0.842997	-1.03884	-0.766361	1.45609	0.485362	1.30281	0.144757	2	-0.801063	-0.725316	-0.808767	-0.666457	1.54744	0.863451
AT3G24310	1.8	4.09	1.69	1.82	2.11	1.6	0.63	1.01	0.41	1.18	0.87	1.87	2.17	1.18	0.77	1.06	1.43	1.17	4.54	2.77	3.65	5.42	1.56	2.2	1.03	2.39	3.3	3.28	2.42	3.14	2.51	3.14	2.87	2.97	-0.292992	-1.19225	-0.54767	-0.921798	1.77147	-0.302007	0.81587	0.669374	2	-0.801063	-0.725316	-0.808767	-0.666457	1.54744	0.863451
AT5G50160	0.3	0.76	0.38	0.29	0.11	0.41	0.25	0.18	0.38	0.24	0.18	0.34	0.24	0.28	0.27	0.34	0.18	0.09	0.69	0.74	0.85	0.76	0.32	0.34	0.43	0.44	0.74	0.54	0.43	0.56	0.93	0.78	0.65	0.79	-0.624877	-0.776036	-0.786833	-0.959585	1.37257	-0.257779	0.541201	1.49134	2	-0.801063	-0.725316	-0.808767	-0.666457	1.54744	0.863451
AT5G41380	2.21	4.63	2.35	2.29	1.91	2.27	1.69	1.33	1.37	1.79	1.86	1.75	1.32	1.56	1.78	1.23	2.09	1.84	5.31	4.04	5.22	3.94	3.76	4.53	4.93	5.84	2.13	1.25	1.51	2.07	3.42	3.21	3.78	3.39	-0.369588	-0.851422	-0.794843	-0.712712	1.39896	1.49934	-0.709062	0.539325	2	-0.801063	-0.725316	-0.808767	-0.666457	1.54744	0.863451
AT5G67520	4.52	9.32	4.76	4.26	4.68	4.37	4.28	6.14	6.29	5.03	3.71	4.9	3.59	3.92	6.48	6.93	5.98	6.64	10.58	8.86	8.79	9.03	8.51	10.79	7.28	11.47	9.44	8.37	10.56	9.73	10.28	10.84	10.71	9.01	-1.13133	-0.768911	-1.3239	-0.345263	0.763727	0.841741	0.846679	1.11726	2	-0.801063	-0.725316	-0.808767	-0.666457	1.54744	0.863451
AT5G63850	36.88	76.29	36.67	39.8	33.97	37.07	20.16	26.94	23.57	28.08	49.03	40.25	45.71	46.72	26.88	13.33	26.09	17.33	85.8	71.33	72.53	75.5	49.63	70.38	73.11	88.35	83.21	58.91	70.89	72.59	81.81	61.36	77.33	70.32	-0.670781	-1.19984	-0.2997	-1.3639	1.03977	0.782729	0.827541	0.884179	2	-0.801063	-0.725316	-0.808767	-0.666457	1.54744	0.863451
AT3G04420	4.15	8.7	4.4	3.91	3.13	5.16	2.46	3.24	3.28	3.73	3.31	4.58	3.62	4.06	4.17	3.56	4.7	2.87	11.2	7.56	7.41	8.63	4.93	7.06	6.53	9.03	5.88	6.09	7.03	6.58	6.77	6.85	6.3	6.64	-0.667981	-1.16446	-0.799439	-0.833899	1.65488	0.729562	0.478132	0.603209	2	-0.801063	-0.725316	-0.808767	-0.666457	1.54744	0.863451
AT1G23060	4.77	9.67	4.73	4.73	4.49	5.14	3.73	5.07	4.96	5.03	2.6	3.26	3.57	3.94	4.38	5.87	4.61	4.15	10.19	9.45	7.94	11.11	6.56	7.84	7.08	9.68	4.12	4.55	4.98	4.35	5.85	7.09	6.23	6.24	-0.462429	-0.498462	-1.14947	-0.472038	1.89175	0.987315	-0.59335	0.296675	2	-0.801063	-0.725316	-0.808767	-0.666457	1.54744	0.863451
AT2G03370	5.38	10.74	5.32	5.48	6.14	4.57	3.54	6.27	4.29	4.93	5.19	4.7	4.46	5.98	6.13	4.42	4.15	4.55	11.31	10.66	10.05	10.95	8.5	9.55	9.79	10.71	6.78	7.7	5.3	4.67	11.18	12.36	11.63	11.65	-0.652617	-0.865472	-0.753895	-0.846589	1.18926	0.809898	-0.400282	1.5197	2	-0.801063	-0.725316	-0.808767	-0.666457	1.54744	0.863451
AT5G61490	1.07	2.86	0.88	0.7	0.85	1.84	1.42	1.48	1.45	0.73	1.14	1.4	1.35	0.74	1.95	0.98	1.05	1.98	3.73	2.98	2.05	2.69	4.68	2.47	2.05	4.51	1.23	2.1	2.63	2.1	2.69	2.84	2.88	2.42	-1.03715	-0.811852	-0.93702	-0.56708	0.959968	1.58859	0.0170367	0.787514	2	-0.801063	-0.725316	-0.808767	-0.666457	1.54744	0.863451
AT1G05675	0.22	0.86	0.25	0.37	0.13	0.13	0.05	0.15	0.06	0.06	0.25	0.1	0.23	0.15	0.33	0.38	0.16	0.2	1.78	0.21	0.66	0.81	0.83	0.54	0.84	1.87	0.75	0.94	0.87	0.56	0.62	0.26	0.48	0.14	-0.706968	-1.09702	-0.811446	-0.574629	1.09005	1.5219	0.853238	-0.275126	2	-0.801063	-0.725316	-0.808767	-0.666457	1.54744	0.863451
AT4G28530	4.93	10.25	5.84	5.54	3.99	4.35	4.24	4.08	5.09	4.1	4.57	3.75	2.94	3.37	5.39	5.49	4.52	4.71	9.99	11.66	9.32	10.04	6.97	8.44	4.86	11.88	12.77	9.55	9.45	9.88	7.38	12.04	8.46	7.47	-0.73191	-0.932938	-1.19491	-0.696435	1.20469	0.398759	1.26291	0.68984	2	-0.801063	-0.725316	-0.808767	-0.666457	1.54744	0.863451
AT5G13870	26.73	51.38	29.79	26.49	24.24	26.38	24.6	26.14	25.49	27.71	19.18	22.34	21.04	22.63	17.71	20.37	16.82	18.63	55.66	47.47	49.02	53.35	53.14	55.66	41.03	53.6	25.93	19.9	26.7	26.14	39.01	46.56	36.35	29.73	-0.417239	-0.47415	-0.834647	-1.05883	1.47849	1.4387	-0.575473	0.443147	2	-0.801063	-0.725316	-0.808767	-0.666457	1.54744	0.863451
AT1G56250	0.2	1.15	0.29	0.11	0.15	0.24	0.06	0	0.28	0.07	0.37	0.23	0.16	0.28	0.45	0	0.25	0.06	2.69	0.42	0.99	0.47	0.71	0.21	1.7	2.54	0.64	0.88	0.47	0.81	0.36	0.3	0.89	0.16	-0.743818	-0.950889	-0.607588	-0.760166	1.31599	1.63749	0.351475	-0.24249	2	-0.801063	-0.725316	-0.808767	-0.666457	1.54744	0.863451
AT1G76210	0.69	1.72	1.13	0.66	0.45	0.54	0.35	0.59	0.6	0.51	0.8	0.91	1.13	0.97	0	0.38	0.53	0.14	1.67	1.55	2.11	1.55	1.61	1.23	2.27	1.47	1.06	0.9	2.15	1.58	0.88	0.83	1.63	0.3	-0.599253	-0.941015	-0.117042	-1.40918	1.32023	1.17978	0.763112	-0.19663	2	-0.801063	-0.725316	-0.808767	-0.666457	1.54744	0.863451
AT5G09220	334.23	622.55	308.16	359.19	369.34	300.21	189.74	250.1	217.37	213.05	379.22	366.51	400.38	398.57	252.17	273.68	243.12	325	584.83	657.89	594.1	653.36	398.44	513.56	492.84	521.59	438.9	446.89	464.78	458.77	488.27	570.5	554.79	576.31	-0.582252	-1.42919	-0.205136	-1.02317	1.51093	0.487733	0.275217	0.965871	2	-0.801063	-0.725316	-0.808767	-0.666457	1.54744	0.863451
AT3G18000	429.15	788.91	387.91	469.91	422.28	436.49	370.31	335.4	370.98	394.66	516.26	510.44	492.96	451.61	292.07	232.17	385.26	229.35	763.16	808.73	790.09	793.64	583.16	748.07	804.86	738.97	601.04	528.7	597.72	627.02	735.96	602.97	662.24	611.61	-0.630392	-0.977483	-0.269942	-1.44807	1.40628	1.0092	0.272419	0.637993	2	-0.801063	-0.725316	-0.808767	-0.666457	1.54744	0.863451
AT5G51520	11.32	21.14	11.92	11.62	9.23	12.53	9.23	8.38	8.79	11.53	11.71	12.9	12.07	12.44	8.08	9.99	7.04	10.47	21.61	20.61	19.86	22.47	22.25	19.36	20.76	24.56	16.52	13.31	19.5	15.01	25.99	22.97	16	18	-0.717165	-1.05732	-0.54086	-1.16578	1.09435	1.2042	0.161594	1.02097	2	-0.801063	-0.725316	-0.808767	-0.666457	1.54744	0.863451
AT5G46610	0.13	0.38	0	0.19	0.22	0.09	0	0.11	0.08	0.08	0.09	0.03	0.07	0.1	0.03	0	0	0	0.45	0.33	0.46	0.28	0.18	0.22	0.36	0.39	0.29	0.04	0.29	0.1	0.49	0.18	0.54	0.34	-0.431871	-0.82332	-0.789281	-1.23179	1.30412	0.674399	-0.0574409	1.35518	2	-0.801063	-0.725316	-0.808767	-0.666457	1.54744	0.863451
AT1G54575	14.9	27.05	18.3	14.53	13.27	13.5	9.62	11.63	13.23	11.02	13.86	15.84	14.79	13.98	13.86	8.45	12.33	10.15	30.15	23.53	23.65	30.89	22.77	24.5	20.91	28.9	31.78	25.94	28.3	27.11	24.68	26.08	23.77	23.87	-0.644029	-1.13359	-0.683263	-1.15825	1.0441	0.65731	1.21458	0.703141	2	-0.801063	-0.725316	-0.808767	-0.666457	1.54744	0.863451
AT5G06510	3.84	7.02	5.23	2.95	3.17	4	2.66	2.02	2.81	1.73	3.51	4.7	3.65	3.75	2.54	1.96	2.67	2.51	7.35	6.16	6.72	7.84	5.02	5.79	5.72	7.57	6.77	6.37	5.7	4.92	6.03	6.9	5.55	4.68	-0.459392	-1.32091	-0.422851	-1.25626	1.32828	0.770338	0.722554	0.63823	2	-0.801063	-0.725316	-0.808767	-0.666457	1.54744	0.863451
AT5G04120	61.73	125.6	87.62	54.09	56.26	48.96	20.92	19.09	24.52	11.2	20.84	16.89	24.79	26.67	54.26	12.34	24.32	31.31	140.96	114.63	150.72	96.09	105.43	85.19	121.12	103.25	84.29	77.08	47.32	97.18	117.6	112.69	133.2	135.1	-0.197672	-1.16288	-1.087	-0.900719	1.24264	0.749834	0.134626	1.22116	2	-0.801063	-0.725316	-0.808767	-0.666457	1.54744	0.863451
AT5G09735	7	14.78	8.02	6.09	3.84	10.05	1.39	0.48	3.09	3.39	0.88	1.84	1.1	3.66	3.59	0.25	3.03	1.89	22.83	8.55	12.75	15	13.94	14.07	15.64	20.43	3.51	4.15	6.01	7.84	14.19	10.95	8.51	9.8	-0.0911988	-0.946595	-0.984468	-0.928748	1.26394	1.47942	-0.373719	0.581365	2	-0.801063	-0.725316	-0.808767	-0.666457	1.54744	0.863451
AT5G64060	1.43	2.68	1.46	1.9	0.86	1.5	1.56	1.49	1.22	1.28	1.28	1.21	0.72	0.87	1.06	1.1	0.6	1.16	3	2.35	2.23	3.13	1.67	2.71	3.04	3.49	1.8	1.88	2.97	2.49	1.98	2.87	2.11	2.55	-0.587762	-0.645771	-1.14737	-1.20197	1.11496	1.1832	0.579232	0.705486	2	-0.801063	-0.725316	-0.808767	-0.666457	1.54744	0.863451
AT1G80120	15.9	26.81	16.91	15.97	16.19	14.54	12.88	12.04	12.07	10.84	10.29	9.14	10.68	10.5	13.47	9.03	9.63	11.26	27.44	26.41	26.97	26.42	26.34	21.83	23.67	23.66	12.41	13.89	13.1	13.3	26.45	22.32	23.75	22.54	-0.172577	-0.760438	-1.02941	-0.925844	1.4528	1.01544	-0.579013	0.999047	2	-0.801063	-0.725316	-0.808767	-0.666457	1.54744	0.863451
AT3G63360	1.95	4.33	2.41	1.89	1.5	2	0.67	3.15	1.63	0.61	1.92	0.67	0.16	0.5	3.41	2.02	1.46	0.69	5.38	4.08	4.41	3.44	5.5	6.65	4.64	4.52	2.55	1.29	2.18	2.85	3.17	6.62	2.6	5.45	-0.524478	-0.788805	-1.21568	-0.557898	0.92021	1.52786	-0.361931	1.00072	2	-0.801063	-0.725316	-0.808767	-0.666457	1.54744	0.863451
AT1G29860	2.87	5.21	3.49	3.08	1.84	3.07	1.58	1.57	1.59	1.68	2.5	2.28	1	1.94	2.28	1.5	1.79	0.6	6.14	3.66	4.95	6.07	4.35	4.53	5.8	7.11	4.79	4.78	3.79	3.52	4.22	3.7	6.34	2.87	-0.322783	-1.11133	-0.908742	-1.15029	1.13276	1.28393	0.518752	0.557712	2	-0.801063	-0.725316	-0.808767	-0.666457	1.54744	0.863451
AT5G49630	14.46	23.94	13.13	14.96	14.8	14.92	13.07	13.18	13.23	11.91	8.25	7.83	10.23	7.97	13.98	10.35	11.06	10.38	24.92	22.37	24.75	23.72	16.87	22.64	20.46	22.05	24.77	16.13	22.55	25.02	21.22	17.19	21.09	17.61	-0.394075	-0.682678	-1.45184	-0.935318	1.31192	0.694254	0.984205	0.473531	2	-0.801063	-0.725316	-0.808767	-0.666457	1.54744	0.863451
AT3G48280	0.94	1.63	0.96	1.34	0.91	0.54	0.46	0.83	0.36	0.51	1.33	1.25	0.92	0.87	0.49	0.69	1.19	0.64	1.62	1.42	1.69	1.79	1.64	1.82	1.96	1.44	1.22	1.24	1.48	1.6	2.11	1.38	1.46	2.37	-0.625349	-1.46002	-0.299879	-1.01381	0.828768	1.00725	0.314315	1.24873	2	-0.801063	-0.725316	-0.808767	-0.666457	1.54744	0.863451
AT5G66816	1.6	3.08	1.86	0.57	1.87	2.08	0.49	0.38	0.74	0.6	0.31	1.09	1.05	0.85	0.12	0	0.27	0.25	3.82	2.45	1.64	4.41	0.87	1.35	1.98	2.84	1.52	0.94	2.16	0.86	1.54	1.93	2.84	1.73	0.190886	-0.940188	-0.644535	-1.36604	1.80205	0.369904	-0.053231	0.641145	2	-0.801063	-0.725316	-0.808767	-0.666457	1.54744	0.863451
AT3G51680	5.57	9.6	6.25	6.03	4.5	5.51	4.65	4.1	5.32	6.38	10.56	4.94	4.48	7.04	9.5	3.58	6.35	5.55	10.16	8.49	10.8	8.96	16.92	17.83	16.25	15.56	9.3	7.96	9.33	9.97	17.58	8.16	13.16	15.23	-0.850406	-0.962094	-0.563295	-0.687123	0.128077	1.83678	0.015782	1.08228	2	-0.801063	-0.725316	-0.808767	-0.666457	1.54744	0.863451
AT4G14020	26.91	43.13	31.02	21.98	18.97	35.68	19.01	18.05	19.85	22.38	20.26	16.35	15.27	14.81	19.79	23.27	17.72	14.8	44.97	40.16	39.94	47.45	45.23	36.98	36.72	42.18	27.06	23.22	31.03	28.86	53.23	40.5	36.11	36.38	-0.224169	-0.875962	-1.16555	-0.961228	1.26673	1.00449	-0.166252	1.12194	2	-0.801063	-0.725316	-0.808767	-0.666457	1.54744	0.863451
AT5G66815	8.44	13.39	10.89	6.27	6.89	9.69	3.46	2.4	4.05	4.35	5.7	4	6.57	6.36	5.9	2.89	4.77	3.29	15.41	11.65	14.51	11.98	14.77	12.61	15.11	13.76	9.21	5.89	6.51	7.96	11.39	11.49	12.24	9.09	-0.00885169	-1.21889	-0.698973	-1.05801	1.22169	1.38941	-0.26788	0.641515	2	-0.801063	-0.725316	-0.808767	-0.666457	1.54744	0.863451
AT4G11780	8.53	12.34	8.4	8.38	10.16	7.18	5.71	6.35	7.33	7.21	10.79	13.96	11.66	11.81	8.38	9.93	10.74	8.9	13.98	10.26	12.07	13.03	10.66	15.47	16.31	16.08	13.42	8.61	14.2	14.21	13.06	10.81	11.94	12.33	-0.968931	-1.69421	0.390972	-0.599539	0.498993	1.38438	0.605085	0.383257	2	-0.801063	-0.725316	-0.808767	-0.666457	1.54744	0.863451
AT3G22840	126.16	180.55	174.61	117.98	92.63	119.41	99.25	79.17	94.24	77.84	96.38	96.63	70.45	69.34	79.42	43.26	46.54	49.68	203.24	184.3	175.06	159.6	169.96	149.41	119.05	137.18	110.48	94.79	104.02	88.19	128.07	124.38	104.97	102.23	0.378384	-0.603274	-0.716006	-1.44144	1.76409	0.830394	-0.304057	0.0919051	2	-0.801063	-0.725316	-0.808767	-0.666457	1.54744	0.863451
AT5G02000	3.67	5.33	2.82	4.31	4.38	3.19	1.67	3.48	3.29	2.67	5.96	5.58	4.26	5.76	3.93	6.03	4.31	4.58	4.7	4.83	6.33	5.46	8.85	7.09	8.12	7.24	6.18	7.73	4.42	9.11	9	5.74	8.06	9.11	-1.00677	-1.48398	-0.0948776	-0.455114	-0.12678	1.19984	0.686741	1.28093	2	-0.801063	-0.725316	-0.808767	-0.666457	1.54744	0.863451
AT5G09765	2.69	4.16	2.24	1.74	3.38	3.38	0.53	0.83	2.57	1.29	2.02	3.95	2.77	2.09	0.77	3.48	1.44	2.17	4.79	2.8	4.07	5	6.81	6.34	4.03	6.74	4.02	2.37	2.19	2.99	2.08	3.48	3.08	2.24	-0.25592	-1.21693	-0.240252	-0.757315	0.774724	2.03866	-0.111421	-0.231547	2	-0.801063	-0.725316	-0.808767	-0.666457	1.54744	0.863451
AT4G26520	0.64	0.88	0.67	0.68	0.66	0.53	0.24	0.4	0.5	0.55	0.92	0.65	0.46	0.85	0.33	0.19	0.3	0.32	1.17	0.99	0.82	0.54	0.7	0.67	0.72	1.06	1	0.71	1.06	0.44	0.71	0.82	1.14	0.88	-0.194122	-1.16473	0.194122	-1.79278	0.924936	0.502434	0.570948	0.959193	2	-0.801063	-0.725316	-0.808767	-0.666457	1.54744	0.863451
AT5G51810	1.7	2.26	1.63	2.17	1.86	1.16	0.8	1.52	0.97	1.89	3.89	3.22	2.87	3.48	1.82	1.13	1.28	1.25	2.51	2.23	2.23	2.08	2.46	3.29	3.85	2.81	3.18	1.87	2.39	2.79	3.85	2.78	3.28	3.38	-0.78368	-1.26504	1.16525	-1.17699	-0.129146	0.857059	0.2172	1.11535	2	-0.801063	-0.725316	-0.808767	-0.666457	1.54744	0.863451
AT4G25420	1.3	1.73	1.93	1.3	0.67	1.29	1.19	1.04	1.44	0.64	2.96	2.55	1.76	1.69	1.75	1.56	1.4	1.17	2.03	1.25	2.1	1.52	2.27	3.02	2.67	2.7	1.77	1.28	1.46	1.68	2.32	1.62	1.47	2.28	-0.859028	-1.28312	0.957822	-0.526501	-0.0349394	1.77709	-0.377105	0.34578	2	-0.801063	-0.725316	-0.808767	-0.666457	1.54744	0.863451
AT5G17450	5.49	6.62	6.12	5.03	4.22	6.59	1.23	2.5	3.22	1.74	4.28	5.97	6.06	5.69	3.36	1.5	2.89	2.76	7.08	5.65	6.2	7.56	5.96	6.66	7.18	6.4	4.57	5.09	5.05	5.18	7.93	5.96	5.92	6.11	0.251056	-1.64995	0.256787	-1.38923	0.900007	0.858463	-0.0454838	0.818351	2	-0.801063	-0.725316	-0.808767	-0.666457	1.54744	0.863451
AT1G06830	7.72	8.18	8.46	7.4	5.61	9.42	5.35	3.9	5.67	3.74	5.26	8.61	5.59	5.8	1.94	0.15	2.62	0.96	11.29	5.63	8.03	7.77	16.78	8.6	11.56	8.38	11.79	7.35	5.51	8.1	3.36	5.43	4.91	7.72	0.364879	-0.672001	-0.112442	-1.77331	0.52003	1.58828	0.522573	-0.438003	2	-0.801063	-0.725316	-0.808767	-0.666457	1.54744	0.863451
AT5G50200	262.13	968.97	251.46	253.75	322.43	220.87	478.48	524.66	453.24	501.07	167.33	126.88	148.29	145.8	423.59	535.46	556.21	499.87	1008.46	992.13	992.28	882.99	1120.04	985.46	926.87	930.13	327.58	312.22	328.52	320.76	833.3	975.49	961.49	1004.62	-0.923715	-0.260238	-1.25964	-0.218134	1.1401	1.20334	-0.748112	1.0664	3	0.0258401	-0.247748	-1.1169	-0.146572	1.10367	0.744686
AT3G30210	0.4	2.68	0.46	0.17	0.46	0.51	1.5	0.69	0.36	0.51	0	0	0.11	0.06	0.93	1.31	0.85	1.04	3.7	1.58	2.19	3.24	1.81	2.6	1.88	2.11	0.17	0.15	0.28	0.25	2.64	4.81	4.29	6.09	-0.696714	-0.45702	-0.931484	-0.281354	0.798913	0.41967	-0.819845	1.96783	3	0.0258401	-0.247748	-1.1169	-0.146572	1.10367	0.744686
AT2G04190	0.11	0.98	0.15	0.08	0	0.22	0.39	1.5	0.63	0.8	0.17	0.09	0.21	0	0.76	0.38	0.71	0.8	0.93	1.01	1.23	0.75	1.7	2.17	1.95	2.05	0.24	0.39	0.26	0.12	2.19	2.69	2.95	1.9	-0.93576	-0.103651	-0.929961	-0.297906	0.0703088	1.21555	-0.773397	1.75482	3	0.0258401	-0.247748	-1.1169	-0.146572	1.10367	0.744686
AT3G61880	2.48	7.01	2.55	2.62	2.53	2.21	3.22	3.75	3.02	4.38	2.33	1.63	1.86	2.42	3.66	3.18	4.33	3.83	6.97	6.62	7.86	6.58	7.04	8.94	9.31	8.09	3.43	2.89	2.48	2.21	8.23	7.68	8.21	6.69	-0.876454	-0.438902	-1.04029	-0.377095	0.901226	1.42609	-0.768538	1.17396	3	0.0258401	-0.247748	-1.1169	-0.146572	1.10367	0.744686
AT4G14280	1.02	3.08	1.12	1.08	0.95	0.95	0.89	1.35	1.11	1.54	0.66	0.4	0.74	1.02	1.5	2.01	1.59	1.26	3.61	3.12	2.72	2.87	1.32	3.27	2.7	2.92	0.51	0.33	0.54	1.13	2.66	2.19	3.16	2.63	-0.688689	-0.481918	-1.02371	-0.0971689	1.46277	0.910509	-1.10485	1.02305	3	0.0258401	-0.247748	-1.1169	-0.146572	1.10367	0.744686
AT1G73000	1.09	3.75	0.88	1.19	0.57	1.71	1.79	1.01	2.08	1	0.38	0.3	0.14	0.44	1.01	2.03	1.62	1.98	3.61	3.85	3.72	3.85	2.51	3.5	2.83	3.62	0.92	1.05	0.35	2.21	2.22	3.13	3.31	3.05	-0.7083	-0.387916	-1.35535	-0.228771	1.52811	0.989945	-0.670608	0.832894	3	0.0258401	-0.247748	-1.1169	-0.146572	1.10367	0.744686
AT3G51570	0.15	0.58	0.08	0.19	0.19	0.14	0.09	0.33	0.29	0.14	0.12	0.15	0.05	0.09	0.39	0.26	0.49	0.28	0.56	0.43	0.77	0.56	0.11	0.44	0.65	0.54	0.08	0.14	0.13	0.1	0.55	0.37	0.5	0.71	-0.834665	-0.508624	-1.08246	0.23475	1.4085	0.652082	-1.03029	1.16071	3	0.0258401	-0.247748	-1.1169	-0.146572	1.10367	0.744686
AT3G60330	25.02	61.26	21.94	30.34	25.51	22.3	27.09	35.04	29.9	31.32	17.19	15.5	17.16	15.92	43.55	31.31	41.16	28.81	67.48	57.52	64.23	55.8	30.33	60.59	61.2	62.51	18.57	17.42	14.81	16.68	55.69	47.19	51.91	54.94	-0.665907	-0.331182	-1.15979	-0.0220716	1.41987	0.982392	-1.13518	0.911878	3	0.0258401	-0.247748	-1.1169	-0.146572	1.10367	0.744686
AT4G34419	5.18	14.08	6.53	5.05	3.24	5.9	6.07	5.71	5.22	6.32	1.49	1.94	1.77	1.74	4.35	6.73	7.25	5.1	14.94	13.2	12.01	16.19	13.24	12.51	10.23	10.16	1.75	1.63	2.54	2.48	9.83	19.13	7	9.37	-0.442438	-0.300552	-1.19443	-0.294549	1.5014	0.944768	-1.11476	0.900566	3	0.0258401	-0.247748	-1.1169	-0.146572	1.10367	0.744686
AT4G37220	2.68	7.04	2.51	4.14	1.62	2.45	0.93	0.97	1.03	1.55	0.86	0.76	0.4	0.33	2.22	0.56	1.57	1.39	7.87	6.71	8.08	5.49	2.78	3.12	2.34	3.04	1.05	0.76	0.8	0.84	6.39	4.45	3.77	3.83	0.0162142	-0.687625	-0.927878	-0.545504	1.98223	0.0793793	-0.803804	0.88699	3	0.0258401	-0.247748	-1.1169	-0.146572	1.10367	0.744686
AT4G31910	124.46	278.35	130.31	112.83	121.78	132.9	150.58	152.46	157.83	145.53	91.24	86.08	90.63	98.67	148.97	148.15	172.85	156.65	269.93	286.44	264.55	292.49	191.84	209.33	198.17	218.67	127.36	102.4	110.37	112.45	199.83	238.79	208.51	238.33	-0.690352	-0.257179	-1.21377	-0.176513	1.7655	0.587026	-0.870834	0.856113	3	0.0258401	-0.247748	-1.1169	-0.146572	1.10367	0.744686
AT1G63580	2.53	6.08	3.17	1.96	2.39	2.6	4.17	3.4	4.46	3.3	2.2	2.41	1.58	1.92	4.3	5.23	3.63	4.26	6.61	5.93	6	5.8	7.07	7.6	5.41	5.81	2.78	2.4	2.13	2.35	6.32	8.66	6.44	7.44	-0.911155	-0.264959	-1.16045	-0.00573638	0.85255	1.0448	-0.968208	1.41317	3	0.0258401	-0.247748	-1.1169	-0.146572	1.10367	0.744686
AT4G25010	2.6	6.9	3.05	2.64	2.34	2.39	1.38	0.66	1.81	1.05	0.73	1.25	0.76	0.68	2.11	0.19	1.81	1.17	8.52	5.92	7.19	5.97	5.53	5.8	5.07	4.63	0.32	1.03	0.74	1.21	5.58	4.97	3.1	7.19	-0.174167	-0.746854	-0.900401	-0.70743	1.60822	0.926598	-0.912851	0.906885	3	0.0258401	-0.247748	-1.1169	-0.146572	1.10367	0.744686
AT3G20460	8.7	19.2	7.48	9.96	8.28	9.09	8.3	10.38	10.25	8.87	5.22	4.15	4.48	4.49	11.32	8.48	10.45	9.72	22.33	17.83	20.26	16.38	14.07	20.2	17.05	18.89	5.61	5.88	4.79	6.54	20.56	18.78	15.88	18.74	-0.513434	-0.385809	-1.21644	-0.293185	1.27886	0.997577	-1.02521	1.15764	3	0.0258401	-0.247748	-1.1169	-0.146572	1.10367	0.744686
AT3G48520	6.44	14.4	6.46	7.25	6.91	5.13	10.87	11.87	8.9	10.39	5	3.6	3.74	3.73	9.09	9.85	9.49	9.18	18.45	13.42	13.45	12.3	8.66	14.24	10.76	14.42	3.11	4.4	5.36	4.53	14.64	14.15	14.33	12.23	-0.720674	0.2788	-1.31496	0.00744387	1.23591	0.650226	-1.2333	1.09655	3	0.0258401	-0.247748	-1.1169	-0.146572	1.10367	0.744686
AT1G34540	0.5	1.38	0.38	0.51	0.51	0.61	0.31	0.19	0.49	0.44	0.23	0.36	0.17	0.09	0.43	0.49	0.34	0.6	1.32	1.04	1.43	1.73	0.71	0.91	1.11	1.44	0.25	0.4	0.21	0.06	2.11	0.82	1.13	1.07	-0.381309	-0.68583	-0.990352	-0.460064	1.46157	0.752773	-0.9536	1.25681	3	0.0258401	-0.247748	-1.1169	-0.146572	1.10367	0.744686
AT5G46870	7.71	16.61	7.06	8.64	5.95	9.2	10.52	12.98	10.51	11.91	5.74	4.64	4.3	4.77	12.91	11.48	10.65	11.28	19.33	17.12	15.49	14.51	17.2	17.74	17.14	19.31	4.93	5.04	4.4	6.15	18.98	15.11	15.34	16.07	-0.718979	0.00577107	-1.26723	0.025008	0.993105	1.23068	-1.21577	0.947417	3	0.0258401	-0.247748	-1.1169	-0.146572	1.10367	0.744686
AT5G02390	0.44	1.08	0.44	0.63	0.35	0.32	0.35	0.73	0.36	0.61	0.13	0.15	0.24	0.12	0.99	0.82	0.63	0.51	1.17	0.84	1.1	1.21	0.31	0.71	1.05	0.93	0.28	0.26	0.18	0.21	1.1	0.62	1.21	0.92	-0.525195	-0.290935	-1.35644	0.389173	1.42445	0.426957	-1.13729	1.06928	3	0.0258401	-0.247748	-1.1169	-0.146572	1.10367	0.744686
AT1G48590	0.21	0.98	0.29	0	0.35	0.18	0.48	0.29	0.5	0.25	0	0	0	0.07	0.53	0.38	0.23	0.42	0.79	0.66	1.15	1.3	0.49	0.13	0.53	0.1	0.1	0.09	0.16	0.19	0.76	0.09	1.6	0.58	-0.596866	-0.0516051	-1.18107	-0.0204473	1.80228	-0.26192	-0.814971	1.1246	3	0.0258401	-0.247748	-1.1169	-0.146572	1.10367	0.744686
AT1G71000	0.19	0.76	0.31	0.17	0	0.26	0.37	0.26	0.37	0.3	0	0.06	0	0.06	0.42	0.13	0.2	0.06	1.31	0.39	0.67	0.66	0.38	0.57	0.53	0.32	0.08	0	0.07	0	0.1	0.24	0.36	0.17	-0.379576	0.206803	-1.02878	-0.306279	2.0183	0.730356	-0.997369	-0.243452	3	0.0258401	-0.247748	-1.1169	-0.146572	1.10367	0.744686
AT2G14760	1.93	4.12	2.18	2.42	1.64	1.47	2.13	1.6	1.38	1.69	0.69	0.54	0.57	0.83	2.92	2.22	2.1	1.82	4.64	4.18	3.77	3.9	3.02	2.78	3.96	3.18	1.02	0.89	1.11	1.47	4.36	4.55	4.02	5.1	-0.370736	-0.534608	-1.28553	-0.127631	1.21035	0.571073	-0.950588	1.48767	3	0.0258401	-0.247748	-1.1169	-0.146572	1.10367	0.744686
AT4G22960	1.63	3.56	1.27	2.3	1.29	1.66	1.96	2.08	1.73	2.2	1.53	1.42	1.07	1.23	2.59	2.88	2.91	1.89	3.68	4.41	2.89	3.27	2.83	4.3	3.94	3.32	1.19	2.22	1.46	1.91	4.55	3.31	3.57	3.82	-0.883109	-0.52392	-1.19771	0.0458276	1.03174	1.06642	-0.818703	1.27946	3	0.0258401	-0.247748	-1.1169	-0.146572	1.10367	0.744686
AT1G15385	3.68	9.17	4.35	3.19	3.58	3.59	4.22	4.15	4.55	2.86	0.45	2.67	1.45	2.77	2.83	8.32	2.81	4.79	14.81	6.92	6.52	8.45	9.95	7.44	4.9	9.28	3.72	2.1	3.17	3.97	5.52	8.92	5.89	5.28	-0.571768	-0.464764	-1.30879	-0.167755	1.6273	1.11428	-0.746773	0.518266	3	0.0258401	-0.247748	-1.1169	-0.146572	1.10367	0.744686
AT2G29000	0.16	0.45	0.19	0.16	0.14	0.14	0.11	0.06	0.14	0.2	0	0	0	0.06	0.32	0.12	0.49	0.2	0.48	0.41	0.57	0.34	0.17	0.28	0.4	0.4	0.19	0	0.07	0.04	0.31	0.33	0.32	0.31	-0.407312	-0.612034	-1.37974	0.445697	1.58873	0.650419	-0.970298	0.68454	3	0.0258401	-0.247748	-1.1169	-0.146572	1.10367	0.744686
AT5G05840	3.39	6.58	3.4	3.51	3.13	3.5	2.8	2.88	2.47	2.53	2.32	1.85	1.73	1.72	3.53	2.09	3	2.04	7.6	5.82	6.3	6.61	4.17	5.31	5.12	5.49	1.93	1.95	1.55	1.32	5.06	4.07	3.77	5.26	-0.101604	-0.523511	-0.974921	-0.526461	1.78517	0.86465	-1.10326	0.579937	3	0.0258401	-0.247748	-1.1169	-0.146572	1.10367	0.744686
AT5G14340	8.21	16.05	9.87	7.18	5.54	10.23	6.82	7.47	7.3	7.71	4.07	4.88	4.93	5.16	10.67	8.01	8.18	6.82	17.46	15.15	14.05	17.56	15.05	15.64	13.41	17.82	6.72	6.24	4.14	6.57	13.11	16.21	13.59	12.45	-0.403703	-0.601585	-1.17836	-0.355357	1.36149	1.23219	-0.918082	0.863412	3	0.0258401	-0.247748	-1.1169	-0.146572	1.10367	0.744686
AT5G26070	1.62	4.38	2.78	0.62	0.84	2.24	1.15	3.08	2.19	2	0.84	0.16	0.16	0.32	2.7	0.72	3.76	1.85	3.51	4.33	6.73	2.96	3.2	4.69	2.81	2.46	0.45	0.42	0.58	0.46	3.1	1.94	3.49	3.47	-0.412635	-0.0601807	-1.32102	0.0506426	1.5949	0.800971	-1.2429	0.590225	3	0.0258401	-0.247748	-1.1169	-0.146572	1.10367	0.744686
AT4G07960	5.09	9.89	4.91	5.97	4.05	5.41	4.61	6.42	4.99	5.45	3.65	2.44	3.42	2.63	6.85	5.14	5.58	4.49	10.23	9.87	9.64	9.83	4.71	9.09	6.84	10.82	2.85	2.84	2.53	3.68	8.04	6.75	5.25	5.54	-0.293307	-0.171679	-1.17592	-0.108174	1.77652	0.9036	-1.20175	0.270703	3	0.0258401	-0.247748	-1.1169	-0.146572	1.10367	0.744686
AT5G36150	2.67	5.73	3.57	2.31	3.24	1.55	1.62	2.25	1.96	0.91	0.88	1.04	0.57	0.92	6.69	1.9	5.48	2.91	7.01	5.09	5.42	5.4	1.8	2.54	4.07	4.07	2.4	2.91	1.52	2.2	4.61	5.94	5.04	6.16	-0.332294	-0.893375	-1.36879	0.568576	1.41662	-0.0738828	-0.566435	1.24958	3	0.0258401	-0.247748	-1.1169	-0.146572	1.10367	0.744686
AT1G63570	0.01	0.35	0	0.06	0	0	0.13	0.13	0	0	0.08	0	0	0	0.12	0.35	0.07	0.2	0.26	0.47	0.24	0.42	0.45	0.47	0.61	0.33	0.18	0.08	0.07	0.09	0.5	1.09	1.35	0.45	-0.838094	-0.664396	-0.820725	-0.24752	0.316999	0.725191	-0.525437	2.05398	3	0.0258401	-0.247748	-1.1169	-0.146572	1.10367	0.744686
AT1G74830	3.99	7.47	3.55	4.33	4.41	3.67	4.28	4.27	3.89	5.53	3.09	3.22	2.91	2.66	5.21	6.45	5.38	4.94	6.9	7.58	8.09	7.31	3.3	6.85	7.15	7.22	2.44	3.21	2.39	3.38	7.76	5.23	7.27	6.7	-0.598452	-0.305868	-1.19236	0.277846	1.42781	0.64758	-1.25932	1.00276	3	0.0258401	-0.247748	-1.1169	-0.146572	1.10367	0.744686
AT4G36740	11.77	22.24	16.57	8.97	8.62	12.91	13.02	14.89	17.14	10.17	6.49	7.98	7.22	6.83	15.34	18.56	13.68	16.44	22.9	21.88	20.73	23.47	22.82	25.53	21.02	20.22	8.5	7.69	6.2	8.38	19.6	27.04	26.46	28.93	-0.580887	-0.288741	-1.24583	0.0267054	0.921425	0.943291	-1.16518	1.38922	3	0.0258401	-0.247748	-1.1169	-0.146572	1.10367	0.744686
AT5G43230	3.38	6.31	2.68	4.03	3.76	3.06	3.25	4.31	3.49	3.66	3	3.01	3.47	3.57	4.65	3.98	5.02	3.1	7.16	6.13	6.87	5.07	3.51	6.21	5.2	6.18	2.28	3.12	2.03	2.54	6.03	4.95	4.52	5.14	-0.659089	-0.426411	-0.753737	-0.0241551	1.64797	0.833597	-1.36107	0.742892	3	0.0258401	-0.247748	-1.1169	-0.146572	1.10367	0.744686
AT3G29410	9.29	17.16	10.51	10.58	8.29	7.8	11.71	10.76	10.35	7.77	4.24	6.66	7.12	5.69	15.3	13.3	15.03	10.68	16.53	19.13	15.66	17.3	9.16	15.48	14.18	16.23	9.72	7.46	8.26	10.47	14.51	19.08	18.45	16.26	-0.665744	-0.455127	-1.49771	0.392282	1.27613	0.437988	-0.744185	1.25637	3	0.0258401	-0.247748	-1.1169	-0.146572	1.10367	0.744686
AT5G18910	1.12	2.2	1.06	1.11	0.89	1.42	1.46	1.16	1.26	1.36	0.57	0.66	0.5	0.62	1.65	1.56	2.42	1.42	2.23	2.16	2.33	2.08	1.38	2.56	2.21	3.32	0.62	0.71	0.53	0.39	3.55	2.56	2.89	1.96	-0.563608	-0.331444	-1.21428	0.221472	0.756059	0.96073	-1.24483	1.41589	3	0.0258401	-0.247748	-1.1169	-0.146572	1.10367	0.744686
AT1G01453	3.53	6.86	2.69	4.32	3.37	3.75	4.71	4.29	2.73	3.16	1.74	2.38	0.93	1.55	4.93	2.35	4.96	2.75	7.32	7.43	6.27	6.42	5.63	6.44	5.31	7.13	1.89	0.94	1.38	2	9.15	4.95	6.72	5.38	-0.327237	-0.236512	-1.22613	-0.224574	1.26164	0.911876	-1.27269	1.11362	3	0.0258401	-0.247748	-1.1169	-0.146572	1.10367	0.744686
AT1G54940	5.29	9.45	4.49	5.56	6.4	4.71	5.25	7.53	6.81	6.8	5.11	5.5	5.7	5.73	5.51	4.47	4.82	4.41	9.75	9.06	9.69	9.3	5.73	8.63	8.28	9.76	4.41	3.24	2.5	4.15	9.47	6.11	6.83	6.45	-0.539424	0.146996	-0.423927	-0.795355	1.64452	0.935789	-1.43978	0.471176	3	0.0258401	-0.247748	-1.1169	-0.146572	1.10367	0.744686
AT3G05860	1.38	3	1.71	0.8	1.09	1.91	1.55	1.46	1.69	1.89	0.39	1.39	1.18	2.22	1.5	1.53	2.62	2.14	2.61	3.19	2.58	3.63	2.82	4.5	2.51	4.76	0.32	1.29	0.37	1.31	3.66	2.75	3.75	2.3	-0.715744	-0.45079	-0.796702	-0.156397	0.878887	1.51183	-1.26037	0.989285	3	0.0258401	-0.247748	-1.1169	-0.146572	1.10367	0.744686
AT3G01990	2.36	4.38	2.99	2.4	1.85	2.17	2.06	2.09	1.97	2.38	1.43	1.83	1.1	1.76	2.53	2.16	3.05	1.83	5.12	4.46	3.88	4.05	1.63	3.69	2.9	4.56	1.82	2.21	1.68	1.78	2.55	3.25	2.66	3.56	-0.281663	-0.534188	-1.19464	-0.237263	1.96609	0.653514	-0.814464	0.442613	3	0.0258401	-0.247748	-1.1169	-0.146572	1.10367	0.744686
AT5G62420	14.72	26.86	14.87	13.08	18.28	12.66	9.36	10.75	14.26	11.39	6.82	9.4	10.55	6.25	13.47	26.42	18.13	19.91	24.91	23.08	33.22	26.24	22.95	25.64	36.7	26.95	13.06	10.8	8.24	13.19	21.69	22.64	29.03	28.22	-0.442908	-0.861884	-1.26842	0.164655	1.10663	1.25948	-0.876882	0.919322	3	0.0258401	-0.247748	-1.1169	-0.146572	1.10367	0.744686
AT1G02570	4.94	8.7	5.1	4.3	5.28	5.07	4.15	5.08	4.15	5.41	3.88	3.68	3.67	3.52	5.63	4.37	5.31	4.68	8.42	6.67	10.28	9.41	8.24	7.63	6.71	7.01	3.21	3.54	2.4	2.97	9.71	8.12	8.3	8.3	-0.374048	-0.483692	-0.945113	-0.346637	1.34257	0.749808	-1.24549	1.3026	3	0.0258401	-0.247748	-1.1169	-0.146572	1.10367	0.744686
AT4G35690	1.35	2.87	1.55	0.95	1.45	1.45	1.96	1.64	1.99	1.46	0.56	1.5	0.72	0.31	0.79	2.83	1.1	1.87	3.06	2.53	3.11	2.79	1.84	2.96	1.38	1.51	0.35	0.08	0.82	0.89	1.68	4.14	3.9	3.47	-0.443292	-0.00791593	-1.05282	-0.129294	1.16364	0.160957	-1.30349	1.61221	3	0.0258401	-0.247748	-1.1169	-0.146572	1.10367	0.744686
AT5G51270	3.78	6.63	3.3	4.25	4.54	3.01	3.35	4.32	3.56	4.32	2.85	2.22	2.93	2.92	5.76	4.95	4.7	3.25	6.71	6.76	6.24	6.81	3.24	7.31	5.64	7.29	2.86	3.73	2.38	2.58	6.24	5.47	5.73	6.25	-0.525226	-0.448582	-1.23717	0.0811151	1.41983	0.90206	-1.12986	0.937827	3	0.0258401	-0.247748	-1.1169	-0.146572	1.10367	0.744686
AT5G06760	4.68	8.56	6.11	4.05	3	5.53	2.36	4.24	4.54	5.65	2.79	4.12	2.09	4.74	4.01	4.18	4.25	3.82	8.88	6.09	9.05	10.2	5.47	5.39	3.48	6.81	3.03	3.85	3.16	2.98	7.41	8.12	6.29	7.8	-0.2286	-0.477327	-0.8766	-0.546709	1.80442	0.0934363	-0.970854	1.20224	3	0.0258401	-0.247748	-1.1169	-0.146572	1.10367	0.744686
AT1G11920	0.7	1.45	0.95	0.58	0.36	0.91	0.28	0.65	0.41	0.48	0.29	0.22	0.21	0.44	0.27	0.49	0.86	0.69	1.85	1.36	0.94	1.66	0.65	1.45	0.96	1.3	0.23	0.29	0.07	0.08	1.24	0.59	0.44	0.71	0.0363059	-0.544588	-0.935802	-0.254141	1.82048	0.960994	-1.22625	0.143001	3	0.0258401	-0.247748	-1.1169	-0.146572	1.10367	0.744686
AT4G01830	0.42	0.85	0.43	0.59	0.44	0.21	0.34	0.42	0.23	0.16	0.39	0.09	0.16	0.19	0.66	0.19	0.27	0.23	1.05	0.72	1.09	0.56	0.3	0.65	0.42	0.66	0.08	0.27	0.09	0.13	1.05	0.58	0.41	0.81	-0.0644895	-0.590521	-0.914233	-0.388201	1.70581	0.299686	-1.17725	1.1292	3	0.0258401	-0.247748	-1.1169	-0.146572	1.10367	0.744686
AT3G46340	0.35	0.68	0.34	0.28	0.41	0.37	0.3	0.45	0.39	0.49	0.14	0.19	0.05	0.05	0.6	0.68	0.76	0.39	0.86	0.6	0.72	0.55	0.21	0.6	0.77	0.81	0.11	0.17	0.25	0.23	1.02	0.67	0.73	0.38	-0.464639	-0.210949	-1.53455	0.671452	1.00235	0.627332	-1.17056	1.07956	3	0.0258401	-0.247748	-1.1169	-0.146572	1.10367	0.744686
AT1G53680	38.7	64	41.39	37.58	38.03	37.8	38.8	51.99	46.53	43.7	35.36	34.43	33.45	37.58	50.95	60.39	51.06	42.96	69.28	61.96	58.24	66.51	76.13	69.45	71.69	75.82	36.65	37.47	27.21	35.17	65.88	69.53	65.59	60.48	-0.810005	-0.375083	-1.0419	0.0286548	0.868475	1.48387	-1.11355	0.95954	3	0.0258401	-0.247748	-1.1169	-0.146572	1.10367	0.744686
AT2G14920	8.07	13.48	7.68	7.78	8.21	8.6	9.47	10.39	8.62	8.84	4.84	6.26	4.67	5.43	6.31	7.93	9.58	6.89	15.05	14.14	12.71	12.01	11.48	12.14	9.62	11.23	6.17	5.63	5.35	7.34	10.25	11.45	11.62	10.75	-0.342925	0.11461	-1.34588	-0.484263	1.61768	0.762408	-1.0478	0.726167	3	0.0258401	-0.247748	-1.1169	-0.146572	1.10367	0.744686
AT1G10385	1.14	2.03	1.05	1.4	1.27	0.85	0.58	1.64	1.36	1	0.85	0.57	0.75	0.72	1.64	0.53	0.89	0.9	1.89	1.92	2.27	2.04	1.29	2.43	2.19	2.43	0.79	0.93	0.68	0.6	2.05	1.59	2.17	1.54	-0.347797	-0.343345	-1.0957	-0.619357	1.23259	1.33053	-1.04673	0.889804	3	0.0258401	-0.247748	-1.1169	-0.146572	1.10367	0.744686
AT3G21340	8.12	13.48	7.49	9.78	8.16	7.05	6.54	12.28	9.96	11.2	6.57	6.99	7.37	7.84	11.41	12.52	10.07	8.72	13.13	13.42	13.19	14.18	7.92	12.81	13.03	13.59	5.92	7.11	5.43	5.88	11.68	11.78	12.82	11.37	-0.697174	0.0319604	-1.05785	0.298338	1.38718	0.748457	-1.48853	0.777622	3	0.0258401	-0.247748	-1.1169	-0.146572	1.10367	0.744686
AT3G10520	23.84	38.93	25.75	23.71	19.84	26.05	20.47	22.17	21.84	22.13	17.07	19.78	18.81	18.21	18.35	19.84	22.92	19.09	42.61	34.09	39.29	39.74	45.54	44.76	41.56	37.56	20.77	19.17	21.74	20.83	39.3	40.12	36.82	38.6	-0.422266	-0.639792	-0.956872	-0.799328	1.08051	1.42123	-0.741835	1.05836	3	0.0258401	-0.247748	-1.1169	-0.146572	1.10367	0.744686
AT1G15260	2.94	5.1	1.98	3.05	2.87	3.84	2.98	3.01	3.39	2.64	1.83	1.7	1.37	1.42	4.19	2.46	3.24	3.5	4.07	4	5.83	6.51	5.19	3.57	3.52	3.71	1.87	2.42	1.06	2.04	4.54	5.57	6.28	4.45	-0.329953	-0.277831	-1.33889	-0.0228035	1.28398	0.461189	-1.13971	1.36402	3	0.0258401	-0.247748	-1.1169	-0.146572	1.10367	0.744686
AT1G73600	67.17	109.45	57.76	69.02	75.55	66.35	80.25	70.52	68.42	72.16	55.91	54.29	51.24	57.59	89.83	76.99	95.56	78.49	106.66	110.41	111.4	109.33	81.27	95.36	95.79	88.71	55.86	53.92	43.12	48.52	69.24	105.38	79.83	113.72	-0.526219	-0.244708	-1.14276	0.370221	1.57388	0.621805	-1.36144	0.709226	3	0.0258401	-0.247748	-1.1169	-0.146572	1.10367	0.744686
AT1G79250	1.3	2.26	0.98	1.36	1	1.84	0.82	1.31	1.41	1.38	1.16	0.69	0.57	0.56	1.73	0.82	1.4	1.28	2.35	2.48	2.29	1.93	1.25	2.08	2.39	2.54	0.56	0.72	0.74	0.4	2.37	1.94	2.61	1.99	-0.265497	-0.365721	-1.11354	-0.246223	1.2263	0.92177	-1.32941	1.17233	3	0.0258401	-0.247748	-1.1169	-0.146572	1.10367	0.744686
AT1G24735	8.89	14.34	10.28	8.89	7.64	8.73	8.32	8.42	8.68	8.79	4.62	6.47	4.61	5.64	9.04	7.63	7.92	6.37	16.3	13.32	14.99	12.76	15.93	14.07	13.39	13.62	6.05	5.98	5.17	5.45	14.59	13.03	14.95	14.64	-0.258738	-0.344849	-1.17812	-0.55527	1.15465	1.13134	-1.0933	1.14429	3	0.0258401	-0.247748	-1.1169	-0.146572	1.10367	0.744686
AT4G20190	2.17	3.62	1.74	2.75	1.72	2.49	2.76	2.43	1.77	1.98	1.31	1.5	1.54	1.12	2.09	1.77	1.36	1.49	3.87	3.25	4.02	3.33	2.25	2.74	1.8	3.28	1.34	1.04	1.15	0.99	2.47	2.27	2.93	2.67	0.0150462	0.0910689	-1.00809	-0.615309	1.84276	0.449009	-1.30902	0.534535	3	0.0258401	-0.247748	-1.1169	-0.146572	1.10367	0.744686
AT5G19790	29.01	46.4	25.27	32.53	29.37	28.85	29.63	30.37	29.21	29.65	22.4	15.16	16.99	16.55	32.74	23.48	30.87	26.47	49.58	45.57	46.74	43.73	45.5	42.23	41.78	40.41	16.83	17.63	12.89	13.55	38.7	40.31	39.73	44.17	-0.19498	-0.132348	-1.18562	-0.249231	1.33994	0.993699	-1.41056	0.839105	3	0.0258401	-0.247748	-1.1169	-0.146572	1.10367	0.744686
AT2G43870	6.26	10.12	5.92	6.72	5.67	6.72	7.02	6.32	5	6.23	4.69	3.95	2.97	4.07	4.54	4.71	5.52	4.6	11.82	9.34	9.33	9.97	6.25	6.8	5.58	8.99	4.24	4.67	3.4	5.08	7.74	7.77	5.77	5.27	0.0573687	-0.00176766	-1.14464	-0.670266	2.04101	0.390332	-0.924809	0.252776	3	0.0258401	-0.247748	-1.1169	-0.146572	1.10367	0.744686
AT5G06250	2.24	3.77	2.57	1.95	1.75	2.68	2.3	2.13	2.03	1.22	1.37	1.36	1.59	1.17	2.41	1.38	2.59	1.82	3.9	3.99	3.56	3.62	3.71	4.48	3.39	3	1.69	1.33	1.36	1.83	1.87	4.48	2.73	3.77	-0.246818	-0.584325	-1.16632	-0.446133	1.37959	1.24937	-0.974983	0.78962	3	0.0258401	-0.247748	-1.1169	-0.146572	1.10367	0.744686
AT5G21080	2.76	4.47	2.5	3.3	2.99	2.24	2.76	3.33	2.63	3.02	1.69	1.99	2.06	1.92	3.88	2.52	3.23	2.15	4.3	3.71	4.92	4.96	2.39	4.03	4.63	4.86	1.64	1.86	1.64	2.08	4.59	2.77	4.55	3.66	-0.34166	-0.157888	-1.21393	-0.147535	1.43394	0.921446	-1.32781	0.833443	3	0.0258401	-0.247748	-1.1169	-0.146572	1.10367	0.744686
AT2G25240	8.37	13.27	6.82	10.05	7.85	8.75	9.94	11.3	10.56	8.23	5.13	4.27	4.53	5.06	12.63	10.1	11.21	9.87	13.85	13.19	12.88	13.15	12.4	13.02	13.58	15.01	3.5	4.64	3.85	4.41	15.88	13.45	15.25	13.1	-0.394674	0.0220763	-1.31457	0.262216	0.850495	0.910212	-1.47911	1.14336	3	0.0258401	-0.247748	-1.1169	-0.146572	1.10367	0.744686
AT3G22830	4.74	7.61	4.72	4.9	4.21	5.15	3.17	4.52	3.56	3.86	4.08	4.53	3.5	4.37	4.46	5.19	3.2	3.24	7.19	8.5	8.73	6.03	5.73	8.19	9.04	8.32	3.08	3.34	3.68	3.81	7.53	8.19	10	7.16	-0.358634	-0.834355	-0.665948	-0.713888	1.05132	1.15335	-0.981866	1.35003	3	0.0258401	-0.247748	-1.1169	-0.146572	1.10367	0.744686
AT3G46370	0.28	0.53	0.29	0.42	0.07	0.33	0.26	0.27	0.35	0.48	0.03	0.05	0.12	0	0.4	0.46	0.45	0.21	0.51	0.38	0.57	0.66	0.21	0.62	0.64	0.64	0.11	0.2	0.15	0.11	0.45	0.79	0.35	0.81	-0.402803	-0.0818444	-1.57109	0.123569	0.893869	0.88103	-1.09607	1.25334	3	0.0258401	-0.247748	-1.1169	-0.146572	1.10367	0.744686
AT4G33880	26.79	41.5	31.09	26.41	25.37	24.27	25.11	27.49	26.03	24.67	15.97	16.07	16.21	15.3	29.52	32.82	22.69	24.33	42.86	42.4	45.42	35.3	28.1	30.19	25.38	34.47	16.09	18.94	13.37	17.36	25.01	33.14	27.29	28.08	0.040299	-0.0790824	-1.31487	0.109316	1.86957	0.382277	-1.24616	0.238646	3	0.0258401	-0.247748	-1.1169	-0.146572	1.10367	0.744686
AT4G39700	4.31	7.16	2.75	3.88	3.8	6.8	4.75	6.23	6.71	4.82	2.12	2.7	1.67	1.47	7.65	5.38	6.13	5.75	8.37	5.84	5.96	8.49	5.68	6.63	6.27	10.7	1.21	1.91	2.69	2.11	7.73	7.84	6.29	10.4	-0.434746	0.12359	-1.41501	0.37738	0.773925	0.839488	-1.41924	1.15461	3	0.0258401	-0.247748	-1.1169	-0.146572	1.10367	0.744686
AT2G14960	6.69	10.5	7.78	6.41	8.02	4.57	6.57	5.61	5.09	7.11	3.75	3.09	3.49	4.37	5.07	6.63	6.47	5.9	12.17	11.72	9.88	8.25	4.96	6.16	5.68	7.62	4.25	2.85	5.18	4.72	4.79	8.7	5.96	5.69	0.241437	-0.0532604	-1.24187	-0.0913255	2.11277	-0.0483488	-0.959455	0.0400604	3	0.0258401	-0.247748	-1.1169	-0.146572	1.10367	0.744686
AT1G52660	10.3	15.74	9.56	10.63	11.21	9.8	8.21	12.17	10.13	10.3	8.44	8.09	7.56	7.79	11.39	8.3	10.08	10.23	16.11	15.91	14.71	16.24	14.25	18.79	16.7	19.28	7.01	10.75	5.51	8.23	13.2	14.86	13.91	12.2	-0.373646	-0.401435	-1.03775	-0.459152	1.17759	1.60868	-1.06482	0.550537	3	0.0258401	-0.247748	-1.1169	-0.146572	1.10367	0.744686
AT5G24880	11.9	18.27	10.74	11.52	12.98	12.38	13.5	17.72	13.56	14.18	10.37	8.14	9.13	9.21	16.09	19.56	12.92	11.61	20.1	16.54	18.49	17.95	14.53	18.21	18.61	19.37	8.46	10.61	6.32	5.53	17.28	18.71	15.78	17.86	-0.524262	0.185604	-1.19845	0.261974	1.06949	0.921762	-1.56966	0.85353	3	0.0258401	-0.247748	-1.1169	-0.146572	1.10367	0.744686
AT5G06630	72.45	111.54	56.61	93.47	68.52	71.19	63.53	61.01	61.61	54.79	49.98	26.01	47.68	34.93	73.72	58.1	78.88	48.76	121.52	108.34	120.24	96.07	102.23	109.52	103.92	102.16	35.16	34.87	28.42	33.35	138.74	106.04	100.35	118.02	-0.0870616	-0.467554	-1.1089	-0.323302	1.13098	0.910242	-1.31765	1.26324	3	0.0258401	-0.247748	-1.1169	-0.146572	1.10367	0.744686
AT1G05990	2.97	4.8	3.52	3.48	1.89	2.99	1.95	3.67	1.91	2.48	1.65	3.03	2.11	2.56	3.85	1.52	2.72	1.99	5.17	5.08	4.62	4.33	6.15	4.35	5.55	4.57	1.66	1.66	0.76	1.7	6.55	4.38	5.73	5.61	-0.288428	-0.593367	-0.700993	-0.581952	0.905237	1.13679	-1.28315	1.40586	3	0.0258401	-0.247748	-1.1169	-0.146572	1.10367	0.744686
AT1G53700	5.25	7.93	5.67	5.19	5.93	4.23	5.18	5.18	5.98	5.87	3.41	3.37	4.62	4.4	4.09	4.18	4.64	5.28	8.39	9.24	7.85	6.24	5	6.9	6.08	6.37	2.72	2.83	4.19	4.68	5.52	7.82	6.03	7.07	-0.130424	0.0768611	-1.03969	-0.62338	1.7334	0.449626	-1.28007	0.813682	3	0.0258401	-0.247748	-1.1169	-0.146572	1.10367	0.744686
AT4G03540	21.28	32	22.45	19.06	20.7	22.89	16.96	21.61	18.36	16.04	10.6	8.36	7.28	8.83	17.39	11.09	16.87	13.54	34.53	30.02	29.77	33.68	30.22	28.81	20.94	31.49	17.43	16.4	13.88	13.35	25.94	31.62	23.78	24.73	0.0887681	-0.299602	-1.51306	-0.750407	1.46231	0.932746	-0.680929	0.760172	3	0.0258401	-0.247748	-1.1169	-0.146572	1.10367	0.744686
AT3G12540	9.71	14.51	9.6	10.33	9.71	9.2	9.16	9.46	12.06	10.04	6.55	7.28	7.22	7.06	11.84	14.36	11.04	8.76	16.69	15.16	13.38	12.79	8.61	14.47	14.88	14.51	6.91	7.66	5.35	6.86	14.48	13.87	11.72	13.05	-0.360787	-0.198033	-1.2897	0.259066	1.29966	0.819184	-1.40484	0.875456	3	0.0258401	-0.247748	-1.1169	-0.146572	1.10367	0.744686
AT3G07490	4.78	7.51	3.47	5.52	4.16	5.95	4.02	6.13	5.55	4.55	1.66	1.95	2.31	1.93	6.5	2.75	3.97	3.72	10.12	6.2	6.63	7.11	9.33	6.18	7.72	7.39	1.93	2.03	1.98	1.18	7.92	5.02	6.5	9.73	-0.110224	0.011805	-1.30399	-0.339428	1.05277	1.11219	-1.38145	0.95833	3	0.0258401	-0.247748	-1.1169	-0.146572	1.10367	0.744686
AT2G28440	17.96	26.62	14.57	19.34	16.83	21.11	17.2	19.58	15.35	17.38	15.02	11.8	12.57	14.76	15.68	14.97	15.15	13.43	27.01	27.72	27.99	23.76	29.36	25.54	27.72	23.96	12.47	13.7	10.33	12.46	25.45	25.57	29.59	22.35	-0.231362	-0.32778	-0.960678	-0.75136	1.19554	1.19966	-1.17453	1.0505	3	0.0258401	-0.247748	-1.1169	-0.146572	1.10367	0.744686
AT1G12950	22.48	32.98	22.9	22.21	21.61	23.18	23.48	23.02	22.06	20.73	16.04	15.59	14.58	14.11	28.11	17.66	24.05	21.44	33.72	31.32	33.35	33.53	19.78	32.7	29.81	31.32	13.62	15.27	13.48	13.45	31.45	25.13	30.08	27.09	-0.126699	-0.149882	-1.25088	-0.0750121	1.47027	0.774397	-1.42191	0.779718	3	0.0258401	-0.247748	-1.1169	-0.146572	1.10367	0.744686
AT1G75160	1.34	2.13	1.31	1.68	0.99	1.4	1.26	1.72	1.17	1.3	0.62	0.48	0.78	0.33	0.89	0.9	1.48	0.45	2.11	1.43	3.13	1.86	1.16	1.78	1.2	2.03	0.4	0.56	0.23	0.14	2.89	1.4	1.4	1.43	0.160568	0.189295	-1.14039	-0.52069	1.45332	0.484781	-1.50154	0.874657	3	0.0258401	-0.247748	-1.1169	-0.146572	1.10367	0.744686
AT3G50890	1.5	2.32	1.67	1.2	1.55	1.58	1.63	1.27	1.27	1.48	1.03	0.86	1.21	0.23	0.79	1.52	0.82	0.83	2.38	1.77	3.04	2.09	1.69	1.82	1.93	2.25	0.96	0.15	1.09	0.57	1.64	1.52	1.91	2.62	0.087467	-0.062783	-1.05873	-0.788276	1.49552	0.81296	-1.29913	0.81296	3	0.0258401	-0.247748	-1.1169	-0.146572	1.10367	0.744686
AT5G45580	12.45	18.09	14.39	10.54	10.53	14.37	12.28	12.88	13.44	11.07	6.12	7.84	6.69	7.58	12.61	11.56	11.03	10.26	19.32	17.53	17.55	17.98	13.11	14.29	13.65	13.95	7.52	6.97	7.44	8.71	13.77	13.06	14.4	15.43	0.0944776	0.0832491	-1.42137	-0.212202	1.677	0.4573	-1.25224	0.573796	3	0.0258401	-0.247748	-1.1169	-0.146572	1.10367	0.744686
AT4G26770	5.24	7.59	4.88	5.95	5.17	4.98	4.66	5.06	5.99	4.32	3.24	4.27	3.18	3.93	7.12	4.52	5.33	6.14	8.11	6.88	8.38	6.98	5.43	5.64	7	7.41	3.62	3.72	2.67	3.87	6.5	6.27	7.85	7.46	-0.183491	-0.343967	-1.25783	0.176312	1.39931	0.576657	-1.38284	1.01585	3	0.0258401	-0.247748	-1.1169	-0.146572	1.10367	0.744686
AT5G21130	2.82	4.14	2.73	2.9	2.65	2.99	2.37	1.8	2.87	3.15	1.73	1.64	1.78	1.28	2.78	2.27	1.96	1.83	4.42	3.71	4.59	3.82	3.43	4.03	4.1	3.49	0.5	2.02	1.18	1.01	3.27	3.96	2.92	2.02	0.15409	-0.114325	-1.04881	-0.449844	1.46386	1.09354	-1.47628	0.377769	3	0.0258401	-0.247748	-1.1169	-0.146572	1.10367	0.744686
AT1G14550	7.95	11.54	8.74	6.88	8.01	8.18	8.42	7.57	9.1	8.55	4.07	4.2	3.57	4.72	8.25	8.13	11.53	7.61	13.26	10.65	10.68	11.55	9.16	11.64	11.16	14.15	3.5	4.88	3.64	6.49	7.13	11.83	10.29	10.92	-0.155692	0.00735025	-1.51437	0.174847	1.12102	1.11835	-1.34064	0.589134	3	0.0258401	-0.247748	-1.1169	-0.146572	1.10367	0.744686
AT5G26080	5.05	7.77	3.5	5.22	3.89	7.6	3.82	5.23	4.36	3.05	1.94	1.84	1.35	0.65	5.48	2.5	7.24	4.01	7.78	5.29	10.53	7.5	5.11	5.92	6.53	5.78	2.1	0.7	0.64	1.08	8.39	6.01	6.32	5.22	0.20351	-0.200814	-1.35233	0.0978465	1.37767	0.540986	-1.48818	0.821318	3	0.0258401	-0.247748	-1.1169	-0.146572	1.10367	0.744686
AT5G13910	28.44	40.84	28.64	25.07	27.98	32.06	23.96	21.33	23.54	19.82	18.58	18.61	18.96	17.8	23.85	20.63	20.22	25.8	46.58	44.05	36.75	36	33.2	33.67	26.38	34.69	18.9	17.2	21.64	19.33	30.69	36.25	29.54	31.06	0.191129	-0.621636	-1.09764	-0.561731	1.7982	0.650617	-0.996609	0.637665	3	0.0258401	-0.247748	-1.1169	-0.146572	1.10367	0.744686
AT2G33460	3.91	5.74	5.05	3.63	3.48	3.46	3.1	3.82	4.5	2.83	2.29	1.89	1.77	1.78	4.69	3.38	4.1	2.32	5.76	6.42	5.84	4.94	4.38	3.99	4.32	4.97	1.92	2.51	1.28	1.53	6.64	4	4.19	4.07	0.142971	-0.113487	-1.334	-0.0685604	1.51699	0.524849	-1.42573	0.756972	3	0.0258401	-0.247748	-1.1169	-0.146572	1.10367	0.744686
AT4G08410	32.07	46.44	22.6	45.24	30.4	30.04	25.59	28.35	25.78	21.71	24.43	16.65	24.45	19.62	31.94	31.11	37.15	24.2	49.26	45.67	49.13	41.7	51.11	46.84	47.82	44.48	19.06	17.41	21.35	18.03	56.69	49.93	46.15	54.43	-0.177344	-0.705832	-1.02627	-0.253714	0.954035	1.04241	-1.20932	1.37604	3	0.0258401	-0.247748	-1.1169	-0.146572	1.10367	0.744686
AT5G57530	21.94	31.91	19.6	25.34	14.69	28.12	18.74	21.25	19.59	18.04	16.61	15.14	13.04	13.79	22.63	12.53	17.53	12.84	34.31	31.29	29.28	32.77	25.92	29.31	28.95	31.13	11.05	10.17	11.18	10.67	40.67	26.17	28.01	27.28	0.0172656	-0.303653	-0.906842	-0.686665	1.2813	0.890368	-1.3982	1.10643	3	0.0258401	-0.247748	-1.1169	-0.146572	1.10367	0.744686
AT3G07070	15.41	22.13	14.58	16.79	15.05	15.2	14.3	17.92	15.69	15.34	13.54	12.92	10.76	13.42	17.56	12.36	12.75	11.21	23.34	22.72	21.34	21.1	13.84	23.67	24.13	23.55	8.68	10.13	7.73	9.04	24.93	15.56	18.37	19.11	-0.161945	-0.0727281	-0.762927	-0.585588	1.30931	1.12814	-1.58722	0.73296	3	0.0258401	-0.247748	-1.1169	-0.146572	1.10367	0.744686
AT1G01660	2.59	3.85	3.31	2.38	1.71	2.96	1.81	2.61	3.25	2.3	1.61	1.22	1.72	1	3.58	3.33	3.63	1.93	4.38	3.06	3.66	4.31	2.41	4.34	4.28	4.58	2.1	1.9	0.94	1.18	3.13	3.38	3.08	3.27	-0.179745	-0.282269	-1.4442	0.374935	1.14781	1.20038	-1.29436	0.477458	3	0.0258401	-0.247748	-1.1169	-0.146572	1.10367	0.744686
AT5G06640	64.14	91.48	47.85	86.89	63.12	58.7	51.32	56.11	45.24	45.85	42.35	23.45	43.21	30.94	58.8	47.64	70.2	37.81	96.4	86.88	98.23	84.39	85.64	85.68	92.72	78.69	31.2	29.47	22.31	27.11	107.69	81.49	82	98.82	0.0668666	-0.505121	-1.08233	-0.34813	1.14442	0.916077	-1.3766	1.18482	3	0.0258401	-0.247748	-1.1169	-0.146572	1.10367	0.744686
AT3G54590	214.29	304.66	142.02	296.77	242.15	176.22	210.82	208.7	203.41	170.87	199.88	118.53	205.32	148.03	225.58	220.73	249.33	164.46	302.41	301.04	341.39	273.81	212.06	298.18	306.7	269.54	142.01	139.97	130.23	141.14	338.65	273.6	276.28	338.98	-0.207564	-0.46322	-0.955648	-0.195701	1.25104	0.717736	-1.43343	1.28679	3	0.0258401	-0.247748	-1.1169	-0.146572	1.10367	0.744686
AT5G05390	4.4	6.33	4.04	5.31	4.87	3.36	3.12	5.64	4.44	4.11	2.85	1.94	2.02	2.67	5.51	3.68	2.67	2.47	5.91	6.49	6.76	6.17	3.02	5.89	3.64	4.72	2.87	2.18	2.4	1.94	7.32	3.39	4.26	4.28	0.255411	0.203852	-1.29138	-0.365214	1.73536	0.196213	-1.30856	0.574317	3	0.0258401	-0.247748	-1.1169	-0.146572	1.10367	0.744686
AT5G04390	2.7	3.79	2.7	2.97	3.08	2.06	1.91	2.89	2.05	2.27	1.81	1.85	1.93	1.84	2.97	1.51	2.45	1.95	2.95	3.79	3.74	4.68	3.22	3.34	3.29	2.94	1.13	1.49	1.22	1.16	2.72	4.09	3.09	2.5	0.187815	-0.331462	-0.850739	-0.405205	1.52442	0.796199	-1.59739	0.676366	3	0.0258401	-0.247748	-1.1169	-0.146572	1.10367	0.744686
AT2G47810	6.61	9.26	5.94	6.68	6.42	7.41	6.35	8.21	7.69	7.82	4.18	3.03	3.27	2.72	7.1	8.18	7.41	7.11	9.23	9.51	9.29	9.02	13.39	8.79	9.45	9.14	4.95	4.3	3.51	4.53	9.24	12.24	8.28	9.48	-0.277818	0.0834578	-1.60017	0.0565118	0.780062	1.15132	-1.19199	0.998625	3	0.0258401	-0.247748	-1.1169	-0.146572	1.10367	0.744686
AT1G33090	9.56	13.14	9.71	10	9.07	9.46	7.29	11.18	8.98	8.04	5.71	6.35	5.96	5.07	11.2	7.43	11.15	8.6	13.92	13.53	13.13	12	11	13.7	14.78	14.18	6.14	6.52	4.01	5.19	13.09	11.85	13.77	16.77	-0.121497	-0.329347	-1.26656	-0.110916	0.962343	1.04397	-1.35952	1.18153	3	0.0258401	-0.247748	-1.1169	-0.146572	1.10367	0.744686
AT1G67940	42.67	58.46	41.09	39.65	44.52	45.41	9.27	9.37	9.55	8.76	14.48	16.39	15.44	13.98	30.95	43.86	27.47	34.88	55.83	56.83	62.02	59.16	9.05	10.3	9.4	8.83	24.3	26.26	33.05	18.91	37.44	42.82	43.02	41.88	0.740444	-1.14017	-0.811923	0.269164	1.62886	-1.13131	-0.218007	0.662952	3	0.0258401	-0.247748	-1.1169	-0.146572	1.10367	0.744686
AT5G37980	6.95	9.85	8.53	6.31	6.29	6.66	4.45	4.57	5.52	3.79	5.43	4.68	3.75	2.68	6.93	2.79	2.96	2.84	9.03	8.66	11.61	10.1	5.7	7.15	8.18	4.85	6.51	3.13	3.86	3.05	5.41	5.25	5.8	4.23	0.638131	-0.522219	-0.741778	-0.86689	2.0622	0.403853	-0.740551	-0.232745	3	0.0258401	-0.247748	-1.1169	-0.146572	1.10367	0.744686
AT3G15700	4.24	5.88	4.63	3.62	3.92	4.79	3.81	3.76	4.55	4.69	3.73	3.63	3.3	4.32	4	2.31	3.2	3.1	6.72	4.57	6.13	6.11	5.07	4.78	5.77	6.08	3.45	2.77	1.08	2.38	4.84	3.73	5.3	4.27	0.0351617	0.00193805	-0.403391	-0.928325	1.49036	1.08503	-1.57729	0.296521	3	0.0258401	-0.247748	-1.1169	-0.146572	1.10367	0.744686
AT3G47740	2.69	3.7	2.35	3.5	2.69	2.2	2.35	4.01	3.02	2.84	1.57	2	1.49	1.83	3.31	3.06	3.16	2.6	4.49	3.53	3.65	3.15	1.93	3.56	3.59	4.19	1.87	1.85	1.09	1.51	3.84	3.03	3.4	3.68	-0.175481	0.294586	-1.39829	0.266001	1.12038	0.62808	-1.57933	0.844056	3	0.0258401	-0.247748	-1.1169	-0.146572	1.10367	0.744686
AT1G79860	2.57	3.64	2.6	3.17	1.79	2.71	2.16	3.16	2.16	3.05	1.59	2.11	2.42	1.61	3.19	1.62	2.73	2.09	4.42	3.76	3.4	2.98	1.54	2.83	3.61	4.03	1.15	1.55	1.56	0.86	4.89	3.24	3.08	3.74	-0.100208	-0.0212562	-0.871504	-0.29455	1.20249	0.428161	-1.66406	1.32092	3	0.0258401	-0.247748	-1.1169	-0.146572	1.10367	0.744686
AT2G24980	57.13	78.82	44.05	77.35	52	55.14	53.02	50.25	41.47	41.53	36.13	18.74	33.97	27.27	53.71	46.12	66.51	33.65	81.77	77.49	82.63	73.38	62.19	77.83	78.06	69.68	24.66	22.39	19.76	21.87	100.95	70.58	71.16	93.74	0.0960621	-0.372891	-1.15126	-0.220678	1.05826	0.753062	-1.45558	1.29302	3	0.0258401	-0.247748	-1.1169	-0.146572	1.10367	0.744686
AT2G35990	1.18	1.87	1.91	1.1	0.22	1.48	0.17	0.82	0.74	0.58	0.28	0.26	0.29	0.13	2.15	0.43	1.19	0.22	2.47	1.7	1.45	1.89	0.81	0.48	0.46	0.81	0.06	0.22	0.05	0.25	1.98	2.11	1.6	1.59	0.367949	-0.5401	-1.05088	0.0955344	1.42734	-0.445512	-1.19465	1.34032	3	0.0258401	-0.247748	-1.1169	-0.146572	1.10367	0.744686
AT2G19410	1.27	1.76	1.32	1.61	0.96	1.21	0.91	0.95	1.43	1.24	0.55	0.61	0.77	0.69	1.92	1.32	1.49	1.24	1.99	1.61	1.63	1.8	0.83	1.24	1.43	1.06	0.93	0.72	0.6	0.76	1.56	1.09	1.71	1.55	0.17257	-0.207584	-1.48143	0.752804	1.45976	-0.187576	-1.22133	0.712788	3	0.0258401	-0.247748	-1.1169	-0.146572	1.10367	0.744686
AT5G04960	55.28	74.39	47.44	66.32	56.27	51.1	61.87	67.04	56.94	53.02	39.83	39.31	39.03	41.08	72.63	54.43	71.57	55.21	79.49	76.22	71.02	70.84	53.89	83.26	76.18	77.74	30.56	34.91	28.04	32.37	81.95	66.35	70.84	65.65	-0.205245	0.0765697	-1.18826	0.31438	1.00907	0.90581	-1.71837	0.806047	3	0.0258401	-0.247748	-1.1169	-0.146572	1.10367	0.744686
AT1G59725	3.58	4.89	4.23	3.15	3.59	3.35	3.45	3.29	3.53	3.14	2.41	2.07	2.08	2.64	3.52	3.29	3.02	2.63	5.46	4.51	4.6	4.98	2.28	3.26	3.65	5.48	1.81	2.73	1.55	1.58	5.49	3.57	3.85	3.7	0.218542	-0.0199866	-1.12351	-0.268999	1.58942	0.310283	-1.52455	0.818794	3	0.0258401	-0.247748	-1.1169	-0.146572	1.10367	0.744686
AT1G80760	4.89	6.63	5.68	5.07	4.48	4.33	3.88	3.79	5.37	5.76	3.08	2.71	2.94	3.53	4.22	2.52	3.7	2.85	6.27	6.9	6.16	7.2	5.9	4.91	6.05	6.34	2.34	2.09	3.28	2.74	5.04	6.44	5.27	5.21	0.227365	0.0948263	-1.0457	-0.86608	1.44289	0.862156	-1.36136	0.645909	3	0.0258401	-0.247748	-1.1169	-0.146572	1.10367	0.744686
AT1G63600	7.37	10.06	8.64	6.43	5.71	8.7	4.97	4.92	3.45	3.25	4.38	3.55	3.17	4.24	6.62	3.31	4.68	4.7	10.59	9.77	10.11	9.77	8.79	8.69	7.37	7.1	4.09	4.26	2.85	3.07	9.51	4.85	7.84	9.39	0.478874	-0.85324	-0.982421	-0.572142	1.59086	0.734135	-1.093	0.696931	3	0.0258401	-0.247748	-1.1169	-0.146572	1.10367	0.744686
AT1G73580	23.42	31.21	24.82	23.8	17.83	27.24	20.55	21.32	21.04	18.01	16.48	19.61	17.97	18.82	19.69	12.01	15.54	16.51	32.73	35.69	30.45	25.97	40.45	34.46	30.72	31.84	15.52	14.51	13.56	13.09	31.84	27.07	29.07	24.1	0.0305779	-0.402687	-0.67547	-0.985236	1.08745	1.51596	-1.22511	0.65452	3	0.0258401	-0.247748	-1.1169	-0.146572	1.10367	0.744686
AT5G42510	46.33	61.86	45.14	43.42	47.11	49.66	35.1	30.08	34.33	32.89	25.72	18.01	29.94	22.73	34.21	21.35	34.56	25.36	68.46	59.13	64.06	55.79	70.91	58.16	57.16	51.81	17.33	24.31	14.35	15.86	63.59	51.12	59.54	62.64	0.282322	-0.470441	-0.982428	-0.711075	1.16564	1.03196	-1.33157	1.0156	3	0.0258401	-0.247748	-1.1169	-0.146572	1.10367	0.744686
AT1G69880	11.98	17.3	13.39	14.54	5.4	14.57	12.82	11.05	11.74	7.08	5.74	3.02	3.24	4.09	11.23	6.75	10.14	7.44	14.53	17.2	23.64	13.82	18.43	19.76	17.18	17.01	10.04	7.19	9.99	4.55	55.44	16.7	16.04	16.11	-0.163293	-0.348896	-1.2965	-0.602897	0.595149	0.70879	-0.737913	1.84556	3	0.0258401	-0.247748	-1.1169	-0.146572	1.10367	0.744686
AT2G46860	17.74	23.36	17.3	17.55	15.96	20.16	12.17	15.96	18.83	14.45	9.44	11.09	10.92	11.55	16.84	11.07	13.49	9.81	26.55	18.67	24.05	24.16	18.99	24.71	22.55	25.4	9.62	10.27	4.86	7.73	22.86	18.52	24.23	19.14	0.211887	-0.205125	-1.00818	-0.650054	1.1916	1.11396	-1.46707	0.812977	3	0.0258401	-0.247748	-1.1169	-0.146572	1.10367	0.744686
AT5G06990	7.54	9.91	7.98	7.3	6.01	8.88	6.28	8.03	6.93	6.51	4.03	5.61	5.85	5.58	9.02	5.97	6.63	4.32	9.64	10.29	10.61	9.11	7.53	10.41	9.28	9.8	4.28	5.33	3.37	4.65	8.39	8.08	6.97	8.5	0.170482	-0.153417	-1.04749	-0.395673	1.43931	1.08731	-1.50791	0.407385	3	0.0258401	-0.247748	-1.1169	-0.146572	1.10367	0.744686
AT3G29633	0.33	0.66	0.06	0.27	0.37	0.61	0.29	1.13	1.31	0.44	0	0	0.07	0.07	0.35	0.39	0.55	0.96	0.89	0.76	0.51	0.47	1.27	1.13	0.82	0.48	0.5	0.09	0.59	0.1	1.02	1.89	5.15	0.91	-0.601729	0.0886124	-1.03598	-0.252847	-0.111809	0.285323	-0.612864	2.24129	3	0.0258401	-0.247748	-1.1169	-0.146572	1.10367	0.744686
AT2G20520	5.13	7.12	3.44	7.38	3.8	5.88	3.13	2.66	2.47	1.06	3.14	1.59	1.52	1.87	5.63	1.11	3.25	2.83	7.59	5.6	7.36	7.93	3.74	3.68	4.36	4.19	1.2	1.68	0.94	1.13	13.61	7.45	4.64	5.85	0.417255	-0.738499	-0.862551	-0.376679	1.2422	-0.0510423	-1.19026	1.55957	3	0.0258401	-0.247748	-1.1169	-0.146572	1.10367	0.744686
AT1G63930	9.75	12.61	9.36	10.28	9.7	9.66	8.63	10.99	10.95	9.56	7.71	5.61	7.37	7.43	9.8	7.18	9.14	7.51	11.46	13.37	13.89	11.7	11.35	11	12.36	11.35	4.34	5.25	4.89	5.53	13.33	9.76	11.03	10.48	0.124651	0.236999	-0.957067	-0.409249	1.26006	0.826575	-1.76339	0.681418	3	0.0258401	-0.247748	-1.1169	-0.146572	1.10367	0.744686
AT1G69240	13.62	17.61	12.43	14.53	13.45	14.09	12.03	13.18	12.49	12.55	11.51	11.1	11.93	12.21	13.68	9.51	13.1	9.62	17.64	16.36	19.2	17.24	14.86	17.65	17.86	15.19	7.25	9.95	5.57	7.67	16.73	13.75	18.37	14.51	0.0847688	-0.24312	-0.513145	-0.577951	1.31454	0.93805	-1.77146	0.768319	3	0.0258401	-0.247748	-1.1169	-0.146572	1.10367	0.744686
AT4G08400	42.41	55.24	31.04	54.13	40.87	43.6	39.95	34.2	36.41	27.63	32.23	18.71	32.41	22.66	36.19	40.19	44.51	31.78	57.82	53.98	59.07	50.07	66.37	52.11	57.97	56.59	27.54	24.01	25.68	28.82	73.04	61.92	56.68	66.37	-0.0588818	-0.598971	-1.1516	-0.350307	0.822091	1.02988	-1.15091	1.45869	3	0.0258401	-0.247748	-1.1169	-0.146572	1.10367	0.744686
AT4G12580	8.69	11.46	13.79	6.53	6.46	7.97	8.61	8.39	10.83	7.53	5.46	7.11	6.4	7.07	9.6	8.55	7.93	9.24	12.86	11.98	10.09	10.93	14.93	12.08	10.17	11.21	5.93	5.79	5.2	7.31	14.03	17.66	10.66	12.59	-0.311707	-0.255139	-1.11943	-0.258848	0.718584	0.953205	-1.28728	1.56062	3	0.0258401	-0.247748	-1.1169	-0.146572	1.10367	0.744686
AT5G67400	145.14	185.96	119.53	158.04	142.25	160.75	120.85	126.1	135.88	121.28	79.28	58.72	67.36	69.3	151.91	124.02	154.97	118.62	190.61	196.12	187.91	169.2	155.34	174.6	172.09	178.33	54.55	63.66	54.22	55.8	210.33	187.87	183.11	181.34	0.199869	-0.181442	-1.32573	0.0450208	1.01411	0.69753	-1.55728	1.10792	3	0.0258401	-0.247748	-1.1169	-0.146572	1.10367	0.744686
AT4G14860	2.33	3.19	2.13	1.64	1.85	3.7	1.84	1.61	1.29	1.77	1.97	1.15	1.93	0.86	2.71	1.37	1.58	0.99	3.1	3.78	3.1	2.77	3.17	3.83	2.85	2.17	0.67	0.99	1.03	1.5	2.28	2.41	1.31	3.68	0.308727	-0.612943	-0.809741	-0.567024	1.43375	1.19432	-1.37389	0.426805	3	0.0258401	-0.247748	-1.1169	-0.146572	1.10367	0.744686
AT1G27140	63.74	81.26	64.75	65.2	58.36	66.64	79.14	72.22	82.11	65.68	38.6	41.34	44.57	38.38	74.44	65.07	75.46	65.53	78.39	78.15	89.25	79.26	101.61	82.63	90.65	76.69	37.47	35.91	31.05	39.06	94.96	90.94	102.04	103.22	-0.243638	0.265615	-1.30431	0.0507381	0.564024	0.869691	-1.52783	1.32572	3	0.0258401	-0.247748	-1.1169	-0.146572	1.10367	0.744686
AT1G26360	3.24	4.26	3.66	3.41	2.16	3.73	3.3	3.78	2.69	3.39	1.68	2.34	1.66	1.72	3.88	2.58	3.7	2.51	4.61	4.87	4.16	3.4	3.38	5.68	3.54	5.14	1.43	1.45	1.33	1.2	6.15	3.4	3.1	3.85	0.0223617	0.0670853	-1.22095	-0.0424873	0.934721	1.09125	-1.66595	0.813968	3	0.0258401	-0.247748	-1.1169	-0.146572	1.10367	0.744686
AT3G60280	21.21	27.23	21.71	19.35	20.66	23.14	17.44	14.64	17.11	15.5	12.29	11.24	10.14	11.05	17.3	9.19	15.95	13.06	27.95	26.12	31.35	23.5	24.33	25.29	24.31	24.15	8.13	10.93	7.1	7.29	31.83	18.78	24.07	22.22	0.414151	-0.314134	-1.0352	-0.64596	1.28289	0.89149	-1.44213	0.848883	3	0.0258401	-0.247748	-1.1169	-0.146572	1.10367	0.744686
AT5G35190	150.11	193.27	110.64	209.83	149.41	130.58	135.92	135.49	128.58	119.23	131.4	86.74	141.66	103.33	157.88	158.85	178.25	106.17	194.04	203.95	211.67	163.43	137.67	183.29	189.65	171.5	84.91	88.37	88.92	90.92	244.93	181.8	175.01	214.79	-0.0041174	-0.525751	-0.885899	0.000313019	1.10432	0.520149	-1.59226	1.38325	3	0.0258401	-0.247748	-1.1169	-0.146572	1.10367	0.744686
AT3G10710	25.04	31.85	23.86	27.31	25.04	23.96	21.09	25.2	20.78	22.03	21.68	19.94	16.98	18.51	26.66	20.97	23.19	19.28	34.57	31.23	32.01	29.59	19.09	30.21	27.69	33.1	13.23	16.99	13.77	14.4	34.45	25.57	30.9	28.12	0.165483	-0.323675	-0.853487	-0.279488	1.36872	0.603826	-1.68068	0.999307	3	0.0258401	-0.247748	-1.1169	-0.146572	1.10367	0.744686
AT4G25790	21.34	27.22	17	25.66	20.94	21.77	12.45	18.08	13.99	17.15	12.26	8.36	11.2	10.74	25.79	15.82	23.35	17.97	30.09	23.46	28.05	27.27	26.06	27.4	25.9	27.99	7.78	8.37	6.84	7.73	32.76	30.5	24.04	28.94	0.185501	-0.55886	-1.15906	0.108867	0.923581	0.875842	-1.53093	1.15506	3	0.0258401	-0.247748	-1.1169	-0.146572	1.10367	0.744686
AT2G44581	1.12	1.59	1.28	0.77	0.74	1.68	0.93	0.73	1.27	0.99	0.3	0.58	1.33	0.57	0.79	0.89	0.51	0.36	1.62	1.84	1.64	1.24	1.34	0.86	1.33	2.17	1.12	1.19	0.82	0.82	2.19	2.29	2.03	2.79	-0.183971	-0.43304	-0.949292	-1.05345	0.662863	0.373037	-0.419455	2.00331	3	0.0258401	-0.247748	-1.1169	-0.146572	1.10367	0.744686
AT2G22290	2.98	3.9	3.79	2.6	1.76	3.76	2.7	3.67	2.51	2.44	2.46	2.67	1.58	1.5	4.28	3.02	3.09	2.97	4.43	2.48	4.95	3.74	3.36	3.24	3.29	4.03	1.72	2.92	0.81	1.17	5.21	3.81	4.94	4.77	-0.141094	-0.292794	-1.09243	0.231728	0.807673	0.375714	-1.50125	1.61245	3	0.0258401	-0.247748	-1.1169	-0.146572	1.10367	0.744686
AT4G18390	13.39	16.81	10.96	14.55	13.86	14.22	12.79	12.15	13.76	13.35	6.35	6.26	6.41	6.5	12.36	14.72	14.72	11.32	17.36	16.98	15.63	17.26	13.02	15.14	15.91	12.76	6.73	5.85	6.66	7.97	14.29	18.2	14	16.92	0.240937	0.141194	-1.5771	0.210496	1.12437	0.450785	-1.46764	0.876959	3	0.0258401	-0.247748	-1.1169	-0.146572	1.10367	0.744686
AT1G55290	6.96	8.78	8.67	6.79	6.64	5.74	7.24	7.76	6.26	6.42	5.2	6.28	3.79	4.88	8.54	6.22	7.59	5.98	9.65	7.96	8.47	9.02	5.7	7.54	8.04	9.7	5.06	3.95	2.82	3.23	9.27	6.91	6.38	6.75	0.16377	0.138422	-1.0545	0.241397	1.31392	0.661217	-1.86087	0.396651	3	0.0258401	-0.247748	-1.1169	-0.146572	1.10367	0.744686
AT5G57540	11.82	14.91	12.07	12.37	9.19	13.67	11	12.49	10.67	9.52	7.73	7.55	7.24	8.95	13.83	5.42	10.31	7.98	16.95	14.79	12.06	15.83	11.77	13.15	15.1	13.89	4.74	5.5	4.68	4.57	17.88	12.94	10.75	8.11	0.344521	0.065044	-0.877611	-0.408986	1.29644	0.854836	-1.80251	0.528265	3	0.0258401	-0.247748	-1.1169	-0.146572	1.10367	0.744686
AT4G22950	18.05	22.64	19.89	14.82	13.85	23.63	17.11	15.52	20.08	17.7	3.64	4.92	5.74	4.25	20.87	28.47	25.13	23.51	26.3	19.28	17.89	27.08	21.32	21.34	21.6	23.67	4.62	4.82	4.93	6.32	14.36	31.85	28.77	30.5	0.0512312	-0.00186431	-1.54879	0.820519	0.59889	0.520738	-1.48496	1.04424	3	0.0258401	-0.247748	-1.1169	-0.146572	1.10367	0.744686
AT2G18550	5.58	7.07	5.39	5.41	4.6	6.91	6.67	5.07	3.96	6.26	2.29	4.13	3.1	2.26	5.84	8.8	5.52	6.24	6.38	8.78	5.95	7.17	7.5	7.35	5.68	7.88	5.46	3.46	4.83	4.31	7.52	12.12	10.47	10.86	-0.28601	-0.326682	-1.50965	0.189269	0.407735	0.422842	-0.779882	1.88238	3	0.0258401	-0.247748	-1.1169	-0.146572	1.10367	0.744686
AT4G28850	2.76	3.71	2.99	3.8	0.87	3.38	1.25	1.82	1.43	1.74	0.79	0.62	0.47	0.8	2.59	0.82	1.49	1.14	4.7	2.69	2.67	4.79	1.49	3.61	2.07	4.41	0.86	0.56	0.59	0.61	8.11	3.51	2.28	1.31	0.444874	-0.501037	-1.20259	-0.54045	1.19569	0.551288	-1.21441	1.26663	3	0.0258401	-0.247748	-1.1169	-0.146572	1.10367	0.744686
AT2G37370	0.95	1.2	0.88	1.14	0.87	0.91	0.82	0.57	1.13	1.17	0.84	0.65	0.57	0.27	1.57	0.63	1.23	0.81	1.4	0.75	1.34	1.33	0.73	1.36	1.18	1.19	0.68	0.32	0.23	0.27	0.91	1.12	0.96	1.36	0.13156	0.0358801	-1.14707	0.514281	1.01878	0.705641	-1.86902	0.609961	3	0.0258401	-0.247748	-1.1169	-0.146572	1.10367	0.744686
AT3G58000	3.66	4.6	3.17	2.98	3.4	5.1	3.09	2.78	4.35	3.15	1.27	1.74	1.66	1.81	4.27	2.91	2.91	2.13	4.11	5.01	4.85	4.44	5.9	4.83	5.79	3.86	2.18	1.71	1.08	1.41	4.84	4.49	4.03	4	0.191197	-0.0550744	-1.38071	-0.276334	0.914619	1.29365	-1.39995	0.7126	3	0.0258401	-0.247748	-1.1169	-0.146572	1.10367	0.744686
AT3G49960	68.92	84.45	66.56	79.97	61.82	67.35	60.3	73.03	58.68	68.49	43.69	39.28	41.18	46.41	80.13	54.58	72.93	53.2	91.09	86.4	77.37	82.94	82.55	96.34	88.85	92.53	34.63	34.81	27.92	30.32	111.82	82.66	80.69	76.63	0.0896229	-0.0906607	-1.15742	-0.086628	0.826176	1.09269	-1.66601	0.992227	3	0.0258401	-0.247748	-1.1169	-0.146572	1.10367	0.744686
AT5G19800	28.54	35.01	31.44	30.24	29.47	23	22.05	21.21	24.27	23.16	15.62	12.09	11.37	9.93	26.28	18.32	23.38	21.59	37.73	33.6	35.54	33.16	46.31	33.33	29.66	30.24	11.25	11.44	10.27	11.67	34.77	39.33	30.69	33.88	0.341528	-0.258022	-1.32321	-0.286646	1.00292	0.990401	-1.43514	0.968167	3	0.0258401	-0.247748	-1.1169	-0.146572	1.10367	0.744686
AT4G08620	4.58	5.62	4.23	5.26	3.49	5.32	5.02	5.16	3.74	4.89	2.14	1.08	1.42	1.23	6.6	4.18	7.09	5.82	4.65	6.96	5.94	4.95	4.33	5.64	4.8	6.63	1.25	2.03	2.05	1.14	7.82	7.89	7.22	7.86	-0.0210084	0.0389317	-1.4819	0.612477	0.472616	0.343334	-1.41138	1.44694	3	0.0258401	-0.247748	-1.1169	-0.146572	1.10367	0.744686
AT5G62730	0.13	0.19	0.05	0.24	0.12	0.08	0.39	0.31	0.16	0.2	0.21	0.06	0	0.06	0.19	0.14	0.11	0.27	0.16	0.14	0.12	0.35	0.43	0.33	0.5	0.46	0	0.17	0.04	0.05	0.15	0.56	0.44	0.5	-0.682879	0.33143	-0.967597	-0.291391	-0.184622	1.50589	-1.09216	1.38133	3	0.0258401	-0.247748	-1.1169	-0.146572	1.10367	0.744686
AT1G30870	149.21	178.16	141.62	152.93	153.17	149.11	144.24	143.25	152.01	141.99	110.76	102.38	105.11	110.76	160.72	128.51	152.86	129.65	181.48	180.53	184.49	166.15	161.6	186.7	171.6	188.2	86.69	99.23	81.63	85.83	188.46	180.74	178.04	172.16	0.0943933	-0.0191303	-1.14756	-0.0912851	0.951519	0.917846	-1.70726	1.00147	3	0.0258401	-0.247748	-1.1169	-0.146572	1.10367	0.744686
AT1G61950	2.15	2.64	2.2	2.45	1.51	2.45	2.29	1.98	2.11	2.16	1.25	1.45	1.46	1.71	2.71	2.98	2.45	2.06	2.92	2.75	2.2	2.72	1.68	3.09	3.72	3.66	0.98	1.21	1.26	1.17	2.42	2.8	1.83	2.89	-0.0819107	-0.10988	-1.17672	0.553397	0.709227	1.33255	-1.67617	0.44951	3	0.0258401	-0.247748	-1.1169	-0.146572	1.10367	0.744686
AT3G62680	172.59	206.79	148.72	209.95	163.02	168.68	127.55	135.48	120.08	123.02	125.87	86.44	137.8	102.82	161.42	134.85	177.27	127.07	219.45	208.11	215.16	184.43	168.45	190.36	182.32	177.37	86.52	87.74	81.44	79.43	276.26	187.4	202.5	213	0.341481	-0.63968	-0.922994	-0.136531	1.0699	0.491286	-1.55033	1.34687	3	0.0258401	-0.247748	-1.1169	-0.146572	1.10367	0.744686
AT1G11655	5.59	6.85	6.08	5.01	4.29	7	5.58	7.02	4.08	5.37	2.51	2.3	1.77	1.72	6.96	2.79	5.06	3.68	5.81	7.59	6.98	7.03	7.09	5.55	8.61	8.58	2.08	2.23	1.64	1.96	7.11	5.48	4.71	6.22	0.295569	0.254823	-1.44297	-0.18475	0.916651	1.21546	-1.49112	0.436331	3	0.0258401	-0.247748	-1.1169	-0.146572	1.10367	0.744686
AT4G25820	139.54	165.83	142.74	142.23	124.07	149.14	124.95	120.15	125.1	109.3	83.88	66.27	70.92	68.45	147.09	106.3	137.13	100.28	182.84	161.93	164.64	153.93	149.23	164.24	150.48	163	56.76	63.45	54.65	63.04	188.81	168.73	164.53	161.91	0.327317	-0.146013	-1.28891	-0.0780335	0.959947	0.741029	-1.59945	1.08411	3	0.0258401	-0.247748	-1.1169	-0.146572	1.10367	0.744686
AT5G50800	7.89	9.44	6.4	8.64	7.44	9.05	3.36	3.5	3.58	2.96	2.94	3.1	3.36	2.8	5.26	1.14	4.1	2.84	10.93	8.12	10.55	8.16	7.43	7.4	7.21	5.71	3.67	3.11	1.57	2.2	6.45	6.91	7.5	7.34	0.913988	-0.796305	-0.909507	-0.801965	1.50169	0.557402	-1.06516	0.599853	3	0.0258401	-0.247748	-1.1169	-0.146572	1.10367	0.744686
AT5G07450	6.57	7.76	7.05	6.93	5.03	7.25	4.75	4.67	4.79	4.82	2.79	2.09	2.51	3.12	5.52	3.07	5.07	2.78	10.03	7.69	6.58	6.77	5.44	8.49	7.27	5.12	3.63	3.26	1.45	1.61	6.9	6.23	3.57	4.83	0.801258	-0.145133	-1.26038	-0.484158	1.43088	0.809112	-1.33368	0.182112	3	0.0258401	-0.247748	-1.1169	-0.146572	1.10367	0.744686
AT2G03720	25.86	29.99	29.15	25.48	23.7	25.09	14.53	28.55	23.26	22.68	15.41	14.16	17.46	17.47	28.63	25.52	21.61	21.7	33.59	26.97	28.79	30.63	24.52	27.23	37.58	36.45	13.34	20.35	11.01	13.07	28.84	29.38	27.26	30.27	0.267405	-0.30646	-1.28363	0.0298888	0.92735	1.15849	-1.55183	0.758777	3	0.0258401	-0.247748	-1.1169	-0.146572	1.10367	0.744686
AT1G52690	2.14	2.51	2.33	2.67	1.55	2	1.38	1.19	1.87	2.08	0.31	1.45	0.93	0.88	1.57	0.98	0.53	1.83	2.47	1.71	2.6	3.26	1.37	1.72	1.08	1.46	0.9	0.31	1.05	0.46	2.42	1.07	2.98	2.52	0.825803	0.0581418	-1.05743	-0.550693	1.38926	-0.278419	-1.37886	0.992193	3	0.0258401	-0.247748	-1.1169	-0.146572	1.10367	0.744686
AT4G22214	21.5	24.91	19.23	25.84	19.77	21.18	19.66	21.14	18.83	15.32	14.06	13.22	10.69	11.78	39.61	18.42	26.82	33.92	25.68	21.19	32.54	20.22	29.68	21.85	31.84	18.61	11.58	18.53	9.55	12.75	37.12	24.94	42.78	44.5	-0.166921	-0.497701	-1.2507	0.811673	0.239756	0.309975	-1.17121	1.72513	3	0.0258401	-0.247748	-1.1169	-0.146572	1.10367	0.744686
AT4G30320	18.45	21.08	19.2	16.22	17.95	20.42	17.59	17.9	20.1	15.12	13.11	9.36	9.82	9.5	19.3	13.45	17.3	16.64	22.09	19.57	22.73	19.92	24.25	22.1	18.22	24.33	9.03	9.02	8.42	11.76	25.25	22.41	22.84	19.45	0.225211	0.0708523	-1.37852	-0.130616	0.752438	0.982473	-1.55693	1.0351	3	0.0258401	-0.247748	-1.1169	-0.146572	1.10367	0.744686
AT3G20557	2	2.33	1.73	1.93	1.51	2.82	1.42	2.3	2.2	1.83	0.5	0.23	1.05	0.39	1.91	2.84	2.23	0.97	2.66	1.91	2.17	2.59	2.3	2.61	2.48	1.83	0.44	1.01	0.56	0.56	1.86	1.55	2.75	2.22	0.372981	0.289321	-1.65575	0.359037	0.840078	0.801734	-1.51632	0.508927	3	0.0258401	-0.247748	-1.1169	-0.146572	1.10367	0.744686
AT5G54165	8.67	10.01	12.69	6.45	5.91	9.62	7.43	4.45	4.5	6.1	6.13	3.68	3.35	5.67	5.92	5.67	4.24	6.07	14.01	9	9.73	7.29	9.69	6.14	4.59	8.32	2.3	4.27	4.37	3.14	8.16	5.36	8.25	5.23	1.02656	-0.411183	-0.84168	-0.479591	1.65874	0.327148	-1.40192	0.121925	3	0.0258401	-0.247748	-1.1169	-0.146572	1.10367	0.744686
AT3G20850	3.24	3.6	3.38	1.99	3.66	3.93	2.25	2.6	1.82	1.83	2.54	1.98	2.26	1.48	3.14	3.41	3.67	3.45	3.49	3.95	4.32	2.66	5.31	4.94	2.85	2.89	1.03	1.44	1.47	1.94	4.12	2.95	2.42	3.87	0.371057	-0.873238	-0.940196	0.569139	0.778382	1.2164	-1.60419	0.482653	3	0.0258401	-0.247748	-1.1169	-0.146572	1.10367	0.744686
AT3G13784	20.6	22.72	16.88	29.19	20.74	15.6	17.24	25.12	18.12	16.12	16.8	12.42	10.2	10.62	15.07	11.88	13.35	8.36	18.87	26.75	23.8	21.46	11.97	25.06	20.15	17.84	7.47	11.81	6.21	8.64	22.77	15.94	23.04	17.06	0.765959	0.475877	-0.850212	-0.919113	1.18885	0.39699	-1.64457	0.586218	3	0.0258401	-0.247748	-1.1169	-0.146572	1.10367	0.744686
AT2G34655	4.17	4.62	4.37	4.65	2.68	4.98	3.3	3.52	3	3.93	1.24	0.89	1.43	0.67	4.86	2.46	3.84	3.22	4.8	4.67	5.38	3.63	4.12	4.35	4.57	3.81	1.34	1.54	1.68	1.59	5.07	4.83	3.63	4.65	0.566273	0.0297557	-1.71347	0.145116	0.895874	0.597402	-1.36189	0.840941	3	0.0258401	-0.247748	-1.1169	-0.146572	1.10367	0.744686
AT5G48850	7.56	8.33	10.88	5.57	6.55	7.25	8	6.56	6.97	5.97	4.15	3.9	4.03	4.24	8.6	6.21	8.83	6.86	8.1	8.8	7.97	8.43	11.46	9.02	10.99	10.17	6.26	3.95	5.77	2.82	7.03	9.85	8.07	8.87	0.150187	-0.184577	-1.54554	0.18062	0.521471	1.53672	-1.24365	0.584771	3	0.0258401	-0.247748	-1.1169	-0.146572	1.10367	0.744686
AT5G17390	15.15	16.54	17.31	14	12.59	16.69	11.19	17.03	14.25	11.61	9.19	10.81	10.29	12.59	17.81	13.93	13.82	11.86	18.65	15.49	14.12	17.91	16.3	17.87	15.4	22.76	8.3	10.82	6.42	8.19	18.91	17.5	16.9	14.95	0.278384	-0.217113	-1.06958	0.0371052	0.703096	1.17195	-1.76602	0.862173	3	0.0258401	-0.247748	-1.1169	-0.146572	1.10367	0.744686
AT3G43930	1.29	1.4	1.36	1.44	1.05	1.31	0.95	1.19	1.62	0.96	0.4	0.78	0.75	0.78	1.33	1.29	1.54	0.68	1.23	1.45	1.64	1.29	1.15	1.59	1.01	1.24	0.6	0.65	0.42	0.72	1.48	1.5	1.45	1.78	0.433195	0.105271	-1.39275	0.194705	0.768573	0.306497	-1.63124	1.21574	3	0.0258401	-0.247748	-1.1169	-0.146572	1.10367	0.744686
AT1G62980	60.96	64.12	60.95	56.14	54.73	72.03	51.37	55.4	61.38	50.66	39.98	32.69	32.83	33.67	59.69	38.55	53.47	46.5	66.53	65.13	61.9	62.92	65.01	68.61	56.23	67.04	33.2	31.1	27.05	30.06	68.88	62.51	59.49	70.1	0.579828	0.124333	-1.32437	-0.250395	0.809577	0.817035	-1.64744	0.891435	3	0.0258401	-0.247748	-1.1169	-0.146572	1.10367	0.744686
AT3G01730	10.09	10.61	11.86	10.91	5.67	11.94	3.92	8.16	7.86	6.91	6.18	4.82	3.47	4.66	7.44	4.87	6.03	5.24	10.98	10.68	10.71	10.07	13.62	10.31	11.56	7.06	3.91	3.97	3.82	4.95	12.94	10.46	8.35	8.75	0.800466	-0.420538	-1.11722	-0.715636	0.986368	0.996295	-1.34103	0.811295	3	0.0258401	-0.247748	-1.1169	-0.146572	1.10367	0.744686
AT4G33730	20.75	21.58	19.9	21	18.68	23.41	17.33	15.54	16.33	12.89	13.13	8.71	10.06	11.39	20.7	11.16	22.13	16.71	25.07	19.39	23.46	18.42	24.05	19.47	23.55	22.37	7.96	10.61	8.07	8.31	22.85	19.41	16.73	21.18	0.698659	-0.32649	-1.24863	0.0958318	0.862977	1.01503	-1.65771	0.560337	3	0.0258401	-0.247748	-1.1169	-0.146572	1.10367	0.744686
AT4G22080	12.44	12.89	12.32	14.31	11.14	12.01	10.55	12.62	12.95	12.17	7.95	6.53	6.52	6.99	12.69	10.16	11.98	8.98	13.91	12.62	12.78	12.25	10.55	15.03	14.49	12.38	5.08	5.65	4.66	5.26	17.27	15.29	14.24	14.92	0.386091	0.276489	-1.21675	-0.0530542	0.517026	0.582493	-1.75667	1.26438	3	0.0258401	-0.247748	-1.1169	-0.146572	1.10367	0.744686
AT1G30210	19.99	20.6	16.36	24.2	19.41	19.99	19.61	18.46	17.02	19.39	13.05	13.22	10.68	11.5	22.7	22.35	19.2	23.43	20.71	19.46	20.54	21.69	17.96	20.4	21.01	19.22	10.71	10.31	9.64	12.61	18.63	24.12	23.17	24.01	0.39091	0.0788652	-1.40335	0.830505	0.529849	0.312898	-1.69831	0.958625	3	0.0258401	-0.247748	-1.1169	-0.146572	1.10367	0.744686
AT1G34510	4.3	4.36	3.42	5.68	2.17	5.94	1.06	1.78	1.99	1.86	1.64	1.17	1.51	1.51	3.58	0.83	2.88	1.14	4.87	3.9	4.39	4.28	2.39	2.16	2.68	3.03	1.3	1.2	0.97	0.99	8.21	5.01	2.95	4.97	0.919117	-0.754463	-0.891277	-0.477654	0.955707	-0.186528	-1.10922	1.54432	3	0.0258401	-0.247748	-1.1169	-0.146572	1.10367	0.744686
AT4G02270	128.58	130.97	119.65	136.27	118.04	140.34	92.89	104.46	102.66	102.28	79.31	59	71.73	65.98	127.33	101.27	122.24	107.29	140.94	129.93	134.78	118.21	142.41	123.53	126.64	129.82	65.65	67.73	52.58	54.8	153.67	135.92	128.56	133.33	0.653844	-0.28335	-1.33986	0.183866	0.733833	0.721617	-1.63488	0.964931	3	0.0258401	-0.247748	-1.1169	-0.146572	1.10367	0.744686
AT1G34760	7.49	7.64	8.27	6.17	6.12	9.42	5.93	5.81	10.09	4.29	5.36	5.24	6.86	5.09	7.6	7.24	8.24	9.76	7.32	7.54	7.35	8.36	6.74	6.9	8.31	7.88	2.18	3.75	3.18	2.65	5.71	5.93	5.55	7.6	0.585742	0.00970019	-0.523064	1.01255	0.67379	0.563357	-2.1333	-0.188781	3	0.0258401	-0.247748	-1.1169	-0.146572	1.10367	0.744686
AT5G57625	126.35	127.68	115.25	131.77	119.65	138.72	109.55	100.83	128.71	103.39	80.84	66.89	75.97	68.61	128.57	80.5	118.87	108.7	132.29	128.72	127.75	121.96	140.58	131.19	126.33	131.25	70.85	62.82	54.61	61.5	161.13	149.95	131.84	141.85	0.524517	-0.0123747	-1.29397	-0.062215	0.570005	0.728999	-1.65693	1.20197	3	0.0258401	-0.247748	-1.1169	-0.146572	1.10367	0.744686
AT1G55640	1.91	1.92	2.17	2.01	0.98	2.47	1.03	1.25	1.04	1.15	1.52	0.51	1.14	0.84	2.24	1.12	2.61	1.75	2.25	1.9	1.7	1.82	2.73	1.89	1.87	2.11	0.24	1.1	0.4	0.97	2.15	2.36	1.16	2.17	0.58251	-0.8348	-1.04112	0.622876	0.60045	1.01757	-1.62419	0.676698	3	0.0258401	-0.247748	-1.1169	-0.146572	1.10367	0.744686
AT3G62760	37.62	37.2	37.44	43.59	30.06	39.39	33.8	25.03	29.5	30.23	22.77	24.06	21	24	28.64	24.56	28.68	25.68	42.18	33.75	38.13	34.74	46.17	41.96	40.48	37.37	27.14	17.3	15.55	20.88	38.2	40.76	40.38	37.67	0.709456	-0.28188	-1.11203	-0.623506	0.657281	1.19084	-1.45242	0.912258	3	0.0258401	-0.247748	-1.1169	-0.146572	1.10367	0.744686
AT3G54450	2.89	2.84	2.85	3.28	2.66	2.76	1.85	2.39	2.48	3.13	1.43	1.59	1.34	1.15	3.61	2.41	3.1	2.79	2.83	2.79	2.67	3.06	2.66	2.62	3.7	2.97	1.49	1.39	2.55	1.47	3.53	3.42	3.96	4.64	0.310262	-0.228635	-1.60441	0.424382	0.246862	0.437061	-1.16378	1.57826	3	0.0258401	-0.247748	-1.1169	-0.146572	1.10367	0.744686
AT1G07167	1.05	1.01	1.22	1.26	0.4	1.32	1.14	1.73	1.13	0.38	0.66	0.1	0.69	0.82	1.2	1.02	1.69	0.95	1.1	0.98	1.19	0.76	0.92	0.76	0.89	1.39	0.14	0	0.24	0.58	2.11	1.22	1.6	1.17	0.225303	0.339542	-0.999585	0.644177	0.117412	0.0729856	-1.83099	1.43115	3	0.0258401	-0.247748	-1.1169	-0.146572	1.10367	0.744686
AT4G40090	192.69	188.86	167.72	193.24	186	223.81	160.5	124.03	168.73	124.19	123.13	92.41	106.37	98.4	159.9	118.43	162.79	141.15	194.58	189.79	198.75	172.3	214.52	171.68	169.49	169.95	83.36	91.6	84.75	91.7	230.98	204.27	184.95	203.85	0.838646	-0.280591	-1.19036	-0.252685	0.749776	0.577363	-1.58926	1.14711	3	0.0258401	-0.247748	-1.1169	-0.146572	1.10367	0.744686
AT4G22217	23.24	22.49	30.25	20.09	17.1	25.52	19.75	16.6	17.49	13.54	10.53	13.99	11.04	13.25	25.82	11.95	14.63	16.61	24.91	23.25	20.47	21.33	38.59	24.56	24.44	23.79	11.89	14	6.84	11.46	26.04	25.9	35.9	28.04	0.483345	-0.466725	-1.15644	-0.406185	0.371922	1.16749	-1.32803	1.33462	3	0.0258401	-0.247748	-1.1169	-0.146572	1.10367	0.744686
AT1G01750	13.37	12.85	16.1	10.8	8.93	17.64	13.4	11.69	11.47	9.48	4.99	8	5.73	8.92	14.1	9.03	10.46	13.47	13.18	13.01	13.05	12.17	24.94	15.35	10	17.65	8.02	6.81	5.28	8.01	14.86	15.92	14.77	18.47	0.357976	-0.147923	-1.40075	-0.0784722	0.217713	1.34322	-1.36807	1.07631	3	0.0258401	-0.247748	-1.1169	-0.146572	1.10367	0.744686
AT3G09280	5.01	4.72	5.54	2.95	5.74	5.8	3.28	4.27	4.14	2.33	2.25	0.81	1.95	1.62	4.36	2.98	4.02	3.35	3.81	4.03	4.98	6.04	5.56	4.27	1.95	4.08	1.32	2.1	3.7	2.7	4.5	4.48	3.17	4.43	1.22296	-0.121652	-1.77501	0.0327203	0.961193	0.290008	-1.06131	0.451092	3	0.0258401	-0.247748	-1.1169	-0.146572	1.10367	0.744686
AT5G07190	27.66	26.66	28.11	27.68	23.92	30.91	21.48	17.21	21.8	18.98	17.15	12.4	15.06	11.67	12.87	8.47	13.47	9.29	25.3	29.17	25.05	27.1	29.81	26.38	22.94	23.67	14.38	13	18.74	11.78	26.14	18.16	20.93	16.77	1.20734	-0.0198457	-0.933439	-1.41328	1.04976	0.899263	-0.869617	0.0798261	3	0.0258401	-0.247748	-1.1169	-0.146572	1.10367	0.744686
AT1G09176	2.55	2.41	2.96	2.71	1.84	2.72	2.37	1.5	3	2.76	1.96	1.84	1.18	2.13	2.29	1.01	1.01	1.79	2.03	2.61	2.57	2.45	3.1	3.98	2.84	3.39	2.41	0.4	0.85	1.31	1.78	2.57	2.79	3.19	0.486928	0.264332	-0.670569	-1.04527	0.275462	1.62959	-1.46449	0.524027	3	0.0258401	-0.247748	-1.1169	-0.146572	1.10367	0.744686
AT3G51380	3.87	3.65	5.93	3.05	1.87	4.63	1.99	2.95	3.18	2.43	1.86	3.22	1.2	2.38	2.84	1.37	2.28	3.43	3.87	4.31	3.69	2.75	4.08	3.37	3.39	3.68	0.58	1.07	0.62	1.92	3.46	2.89	4.05	3.4	1.03663	-0.237036	-0.725317	-0.399796	0.814448	0.788613	-1.88014	0.602601	3	0.0258401	-0.247748	-1.1169	-0.146572	1.10367	0.744686
AT5G05500	107.14	101.22	102.16	107.73	104.84	113.83	98.66	93.15	96.25	83.44	72.48	66.43	64.38	73.49	100.65	82.92	93.18	87.42	110.48	105.88	93.22	95.29	139.96	106.16	103.37	99.16	59.44	58.83	47.9	56.75	129.16	124.39	111.45	105.32	0.644403	-0.0230588	-1.13105	-0.108802	0.367288	0.879407	-1.76108	1.13289	3	0.0258401	-0.247748	-1.1169	-0.146572	1.10367	0.744686
AT5G23030	6.28	5.38	6	6.36	5.24	7.51	5.52	4.09	6.23	5.47	5.28	3.76	4.18	4.24	5.2	6.18	4.63	5.97	4.68	5.37	5.65	5.82	6.41	4.82	5.02	5.34	2.26	2.75	2.53	3.23	6.9	5.03	6.32	6.52	0.987243	0.162052	-0.673996	0.307546	0.207655	0.222856	-2.12677	0.91341	3	0.0258401	-0.247748	-1.1169	-0.146572	1.10367	0.744686
AT1G22290	1.93	1.52	2.91	1.54	1.25	2.02	0.66	0.94	0.6	1	0.52	0.73	0.47	0.57	1.03	0.9	1.25	1.84	1.62	1.04	1.63	1.81	0.87	0.91	0.7	1.16	0.57	0.73	0.87	1.27	1.16	1.08	2.06	1.39	1.70422	-0.794749	-1.29786	0.211472	0.808571	-0.551487	-0.662061	0.581895	3	0.0258401	-0.247748	-1.1169	-0.146572	1.10367	0.744686
AT5G14330	363.22	297.72	357.21	343.91	351.03	400.72	277.77	235.17	290.85	250.4	211.38	144.46	186.29	169.34	260.67	191.55	302.27	285.29	301.34	324.46	292.45	272.63	496.28	317.22	302.42	279.3	163.19	169.83	132.73	153.11	338.29	355.52	328.25	333.97	1.12974	-0.155451	-1.26025	-0.201903	0.285186	0.9439	-1.55879	0.817567	3	0.0258401	-0.247748	-1.1169	-0.146572	1.10367	0.744686
AT1G54970	20.09	15.38	17.62	27.03	11.17	24.52	10.93	11.99	9.02	11.6	14.2	9.56	12.26	9.82	20.44	5.67	16.14	9.08	18.18	14.61	15.09	13.63	10.56	15.41	14.24	15.75	4.87	4.31	6.24	4.23	33.61	13.55	11.89	11.99	1.43942	-0.545335	-0.421288	-0.125193	0.42385	0.124519	-1.83381	0.937836	3	0.0258401	-0.247748	-1.1169	-0.146572	1.10367	0.744686
AT4G13390	60.87	47.39	38.11	97.26	45.88	62.25	34.15	40.28	29.73	35.1	41.68	26.46	40.82	28.93	54.68	42.01	62.3	32.15	53.73	42.16	40.76	52.92	29.9	43.78	34.79	41.16	22.17	21.41	21.69	20.05	111.92	50.17	44.06	40.86	1.26902	-0.605071	-0.629701	0.32766	0.299434	-0.418632	-1.57484	1.33213	3	0.0258401	-0.247748	-1.1169	-0.146572	1.10367	0.744686
AT1G50930	5.94	4.84	6.12	5.14	5.33	7.18	4.11	5.03	5.66	4.02	5.01	3.75	4.28	4.6	5.45	6.68	4.73	5.02	5.02	5.09	4.43	4.81	5.2	6.22	6.5	4.75	3.44	1.65	1.33	2.72	5.94	5.7	6.38	4.42	0.918533	-0.137313	-0.38901	0.515392	-0.0242631	0.6839	-2.20208	0.634841	3	0.0258401	-0.247748	-1.1169	-0.146572	1.10367	0.744686
AT1G70450	1.55	1.08	2.09	1.11	1.07	1.91	0.9	0.7	1.23	1.16	0.5	0.61	1.12	1	1.36	1.53	1.29	0.86	1.61	0.95	0.58	1.2	0.95	0.88	1.34	2.27	0.54	0.43	0.33	0.55	1.24	1.84	1.96	1.43	1.04201	-0.373184	-0.864301	0.305332	-0.147012	0.563815	-1.75607	1.22941	3	0.0258401	-0.247748	-1.1169	-0.146572	1.10367	0.744686
AT1G06923	7.5	5.68	8.13	6.84	6.18	8.87	5.4	4.22	6.21	6.25	5.6	6.25	4.02	4.26	6.78	7.17	6.56	4.87	6.13	5.59	5.64	5.38	5.65	6.37	4.36	5.71	1.61	3.22	1.8	2.66	6.78	6.73	6.43	6.46	1.27191	-0.0305521	-0.350426	0.510774	0.0777131	-0.0289117	-2.1286	0.678093	3	0.0258401	-0.247748	-1.1169	-0.146572	1.10367	0.744686
AT4G19680	8.78	5.82	8.99	8.21	7.52	10.39	4.96	3.9	5.56	2.95	5.09	4.08	7.62	4	7.59	3.57	7	5.01	6.75	5.83	6.13	4.58	4.94	4.99	7.12	4.65	2.18	2.76	2.36	1.19	10.68	3.25	6.11	5.12	1.77112	-0.604658	-0.146645	0.17209	0.18816	-0.0247756	-1.79389	0.438595	3	0.0258401	-0.247748	-1.1169	-0.146572	1.10367	0.744686
AT2G30670	1.05	24.52	1.21	1.28	0.46	1.28	14.61	17.9	16.13	13.77	0.18	0.07	0.14	0.07	17.5	9.92	15.43	11.26	26.48	20.96	27.13	23.5	20.45	30.01	28.7	43.23	1.38	0.73	2.53	2.02	26.06	16.71	16.59	8.17	-1.05192	0.229703	-1.13497	0.0468659	1.01524	1.55098	-0.998392	0.34249	4	-0.944572	0.377558	-1.37084	0.596287	0.979189	0.676249
AT1G73220	4.43	25.73	3.67	4.86	4.96	4.21	27.4	31.33	28.84	25.15	1.01	0.86	0.47	0.56	35.76	29.07	30.68	38.36	26.29	27.62	21.98	27.04	31.92	40.38	28.47	37.31	2.45	1.74	1.51	1.97	36.69	58.51	39.4	45.13	-1.01649	0.378266	-1.23373	0.688718	0.234563	0.750515	-1.16372	1.36188	4	-0.944572	0.377558	-1.37084	0.596287	0.979189	0.676249
AT3G28510	10.41	100.49	7.69	16.01	10.64	7.3	37.14	92.48	50.13	65.17	4.62	3.24	4.31	5.47	84.28	84.91	97.16	59.86	160.49	61.17	68.16	112.16	35.55	63.62	56.27	147.18	47.49	33.47	38.9	46.68	60.92	46.44	47.53	44.53	-1.26714	0.239365	-1.445	0.841804	1.40333	0.666979	-0.341507	-0.0978342	4	-0.944572	0.377558	-1.37084	0.596287	0.979189	0.676249
AT5G52050	0.49	2.54	0.51	0.57	0.34	0.55	1.42	1.13	1.56	1.07	0.21	0.47	0.35	0.2	1.5	1.55	1.62	1.45	1.97	2.78	2.87	2.52	1.67	2.15	2.89	2.8	0.61	0.95	0.52	0.81	2.44	2	1.96	3.05	-1.06872	-0.175628	-1.27461	0.0859013	1.20436	1.02908	-0.812759	1.01238	4	-0.944572	0.377558	-1.37084	0.596287	0.979189	0.676249
AT5G52640	19.44	79.16	21.39	19.03	20.82	16.54	60.73	40.02	29.82	33.54	29.55	23.05	21.79	26.61	56.01	54.14	51.67	48.58	134.96	52.26	65.42	64.01	44.05	54.02	45.44	61.41	31.31	29.63	26.34	28.28	47.83	39.02	40.25	37.22	-1.20153	-0.0686634	-0.896823	0.538776	1.93304	0.466865	-0.70576	-0.0659077	4	-0.944572	0.377558	-1.37084	0.596287	0.979189	0.676249
AT3G06020	4.27	15.35	4.45	4.48	3.59	4.58	15.81	16.15	18.26	14.1	1.48	1.7	1.63	1.63	17.64	19.06	18.54	14.57	18.8	10.71	15.58	16.3	17.71	14.98	15.95	13.77	2.79	1.41	2.09	1.9	14.32	14.46	12.31	16.31	-0.953938	0.759938	-1.34085	0.959201	0.653592	0.690614	-1.27733	0.508773	4	-0.944572	0.377558	-1.37084	0.596287	0.979189	0.676249
AT4G35270	8.78	30.61	6.81	10.47	11.34	6.49	14.78	22.15	15.44	21.11	8.8	7.66	8.52	9.28	21.84	25.82	22.08	19.62	34.24	27.6	29.5	31.11	12.89	27.76	27.37	32.53	13.65	12.01	12.94	13.47	22.59	24.38	23.79	27.34	-1.2459	-0.0673441	-1.27201	0.420421	1.4368	0.764129	-0.724966	0.688876	4	-0.944572	0.377558	-1.37084	0.596287	0.979189	0.676249
AT1G29020	17.59	57.54	15.26	17.97	18.66	18.48	30.09	36.75	35.41	38.15	11.43	8.51	10.92	11.62	34.65	39.17	42.97	29.81	65.74	54.57	54.72	55.11	33.97	55.84	54.32	67.14	22.12	18.79	20.74	20.67	41.79	47.12	36.66	33.29	-0.973993	0.0764225	-1.39233	0.169419	1.42248	1.13944	-0.794749	0.353313	4	-0.944572	0.377558	-1.37084	0.596287	0.979189	0.676249
AT2G23760	3	9.21	2.91	2.86	3.9	2.32	5.91	7.67	7.16	7.88	3.41	2.76	3.33	3.18	8.11	7.9	9.32	7.55	10.47	7.78	9.25	9.34	6.44	9.9	8.21	11.74	4.93	5.52	6.26	6.38	7.66	8.89	8.84	8.35	-1.49053	0.159084	-1.42209	0.581656	0.974469	0.919912	-0.389465	0.666964	4	-0.944572	0.377558	-1.37084	0.596287	0.979189	0.676249
AT2G24000	0.06	0.87	0	0	0.06	0.17	0.46	1.11	0.74	1.11	0	0	0	0	0.49	0.5	0.99	1.19	0.96	0.69	1.17	0.66	0.49	0.79	0.67	0.95	0.14	0.06	0	0.07	0.4	0.8	1.27	1	-1.15911	0.799862	-1.30035	0.646337	0.836708	0.480531	-1.13454	0.830567	4	-0.944572	0.377558	-1.37084	0.596287	0.979189	0.676249
AT5G24860	0.17	1.52	0.07	0.23	0.31	0.07	1.44	0.84	1.36	0.98	0	0	0.15	0	0.78	1.66	1.57	2.29	1.65	1.86	1.18	1.38	1.56	2.21	1.07	1.38	0	0	0.09	0.11	1.01	2.21	1.71	1.24	-1.06999	0.280675	-1.25168	0.856593	0.777747	0.829168	-1.23454	0.812028	4	-0.944572	0.377558	-1.37084	0.596287	0.979189	0.676249
AT5G48400	1.55	6.03	1.43	2.16	1.49	1.12	4.11	4.91	3.84	4.46	1.55	2.4	2.07	2.34	5.55	3.02	5.26	4.26	9.22	3.61	4.48	6.8	1.6	4.08	2.79	8.67	2.49	2.46	1.99	2.41	2.43	2.95	2.45	1.72	-1.21036	0.568782	-0.864772	0.691978	1.65515	0.539983	-0.706377	-0.674378	4	-0.944572	0.377558	-1.37084	0.596287	0.979189	0.676249
AT5G18350	0.4	1.54	0.39	0.53	0.4	0.3	0.6	1.36	0.75	1.47	0.07	0.33	0.15	0.33	1.05	1.15	1.69	0.99	2.15	1.33	1.33	1.34	0.67	1.57	1.02	1.48	0.43	0.32	0.34	0.44	0.95	0.79	1.24	1.56	-1.00431	0.317558	-1.38641	0.679006	1.33478	0.606717	-1.05078	0.503446	4	-0.944572	0.377558	-1.37084	0.596287	0.979189	0.676249
AT2G17060	3.35	9.73	2.78	3.62	4.35	2.67	6.93	7.68	7.01	7.54	2.53	2.2	2.09	2.93	8.66	9.66	10.9	7.9	10.87	8.62	9.44	9.98	3.82	9.21	7.71	9.57	3.72	4.13	4.26	4.27	5.51	7.78	9.1	9.52	-1.1177	0.295359	-1.44717	1.00997	1.17066	0.3986	-0.851962	0.542239	4	-0.944572	0.377558	-1.37084	0.596287	0.979189	0.676249
AT5G23810	1.83	5.36	2.31	1.5	0.93	2.59	6.45	6.32	7.18	5.83	0.79	0.79	1.05	0.62	6.84	6.96	7.81	5.81	6.2	4.79	5.3	5.17	4.17	5.42	4.58	6.71	2.05	1.73	1.31	1.37	5.99	6.5	5.63	5.91	-1.00096	0.893895	-1.41999	1.06233	0.450221	0.390654	-1.09031	0.714166	4	-0.944572	0.377558	-1.37084	0.596287	0.979189	0.676249
AT2G38510	0.45	1.64	0.32	0.4	0.6	0.48	0.57	0.74	1.15	0.58	0.3	0.52	0.32	0.42	0.55	1.14	1.24	0.63	1.79	1.9	1.48	1.4	1.13	1.53	1.31	1.03	0.52	0.48	0.61	0.27	0.6	1.49	1.28	0.67	-0.932482	-0.223653	-1.06968	0.0735982	1.79422	0.896755	-0.886752	0.347984	4	-0.944572	0.377558	-1.37084	0.596287	0.979189	0.676249
AT2G17050	1.21	3.54	0.96	1.34	1.3	1.25	2.04	3.2	2.24	3.17	0.8	1.27	0.91	1.36	3.52	3.48	4.92	2.69	4.04	2.85	3.06	4.23	1.33	2.86	3.06	3.77	1.81	2.24	1.62	2.05	2.59	2.95	2.53	3.76	-1.29038	0.19164	-1.42069	1.2035	1.09363	0.286183	-0.557035	0.493154	4	-0.944572	0.377558	-1.37084	0.596287	0.979189	0.676249
AT5G49850	8.11	20.71	7.5	7.86	10.7	6.39	17.3	20.74	20.27	21.06	7.13	7.54	6.38	6.09	22.14	19.17	22.45	17.9	23.04	21	19.28	19.53	12.88	22.02	24.2	26	19.2	16.68	17.49	17.84	20.42	19.33	19.69	18.2	-1.47887	0.519218	-1.705	0.616738	0.667414	0.763231	0.171724	0.445546	4	-0.944572	0.377558	-1.37084	0.596287	0.979189	0.676249
AT4G04710	1.2	4.08	1.56	1.23	0.99	1.04	2.87	3.5	4.57	4.24	0.68	0.89	0.31	0.85	3.25	5.1	5.04	3.55	4.8	2.72	4.29	4.49	2.75	4.07	3.62	5.87	6.38	1.52	3.18	4.27	4.5	2.95	2.53	2.48	-1.37692	0.477771	-1.75108	0.792854	0.678279	0.680069	0.508206	-0.009175	4	-0.944572	0.377558	-1.37084	0.596287	0.979189	0.676249
AT5G67430	8.96	23.85	12.53	5.65	9.75	7.9	15.46	16.9	14.03	16.51	4.32	4.61	4.33	6.28	19.97	18.13	19.58	17.62	28.88	21.67	22.15	22.69	14.88	14.8	11.53	19.92	9.37	5.78	6.13	6.79	13.24	18.74	18.79	14.67	-0.765289	0.290591	-1.40069	0.77426	1.55788	0.221551	-1.06797	0.389665	4	-0.944572	0.377558	-1.37084	0.596287	0.979189	0.676249
AT2G15620	237.76	592.05	192.85	265.88	282.57	209.73	447.15	540.33	436.77	502.67	190.25	167.39	203.57	191.48	469.51	607.32	605.94	452.02	579.63	616.32	603.43	568.82	438.3	586.6	614.14	551.46	233.93	244.94	251.06	250.21	516.46	524.96	549.67	594.05	-1.09798	0.359565	-1.39422	0.670031	1.01864	0.753238	-1.05451	0.745232	4	-0.944572	0.377558	-1.37084	0.596287	0.979189	0.676249
AT4G06065	0.58	3.69	1.18	0.37	0.25	0.51	5.18	3.74	4.59	5.82	0	0	0.57	0.39	5.58	6.52	7.37	5.9	3.11	5.25	2.16	4.24	6.69	6.04	6.06	5.8	1.1	0.76	0	1.97	7.19	9.67	4.23	5.61	-1.13556	0.42042	-1.25897	0.9726	0.00262834	0.901292	-0.996598	1.09419	4	-0.944572	0.377558	-1.37084	0.596287	0.979189	0.676249
AT4G03500	3.33	8.46	2.68	3.01	4.53	3.12	5.53	4.9	5.13	4.29	1.9	1.84	1.4	1.65	5.91	5.71	6.24	4.59	6.97	10.37	9.51	7	8.45	9	9.27	8.32	5.55	5.22	5.36	4.52	7.06	9.25	10.33	8.86	-0.950589	-0.337503	-1.56744	-0.0926456	0.98096	1.09303	-0.262162	1.13635	4	-0.944572	0.377558	-1.37084	0.596287	0.979189	0.676249
AT5G40010	4.09	14.47	4.34	5.57	3.37	3.09	8.94	15.37	9.25	9.49	4.07	3.45	3.64	3.98	16.05	18.47	14.33	11.47	24.46	6.42	9.25	17.74	4.9	7.74	7.93	21.37	4.63	5.51	4.05	4.46	5.65	6.02	6.88	6.01	-0.993125	0.449454	-1.05963	1.38324	1.25077	0.389437	-0.869846	-0.550294	4	-0.944572	0.377558	-1.37084	0.596287	0.979189	0.676249
AT1G21230	0.02	0.36	0	0.03	0	0.05	0.12	0.19	0.15	0.07	0	0	0	0	0.24	0.2	0.23	0.25	0.72	0.16	0.17	0.4	0.11	0.03	0.09	0.23	0	0	0.07	0	0.24	0.2	0.12	0.09	-0.889713	0.0202207	-1.05148	0.80883	1.88053	-0.121324	-0.909934	0.26287	4	-0.944572	0.377558	-1.37084	0.596287	0.979189	0.676249
AT5G01550	5.37	12.87	4.26	6.46	6.39	4.37	7.14	9.09	7.53	7.38	6.3	7.59	5.96	8.66	10.21	11.4	9.2	9.29	15.98	11.29	11.98	12.23	6.12	9.32	8.64	12.78	8.06	9.12	8.76	7.03	8.36	9	9.76	10.35	-1.52389	-0.435176	-0.731586	0.574646	1.85721	0.209487	-0.228929	0.278237	4	-0.944572	0.377558	-1.37084	0.596287	0.979189	0.676249
AT1G66600	2.4	6.79	2.37	2.91	1.56	2.76	6.7	6.91	5.5	6.32	1.74	2.36	0.68	1.42	6.9	8.1	5.49	5.52	10.76	5.92	4.05	6.43	6.25	5.63	6.03	8.02	9.14	5.07	5.26	7.21	6.56	7.47	5.57	4.97	-1.40268	0.471508	-1.80523	0.540177	0.676331	0.530705	0.619501	0.369688	4	-0.944572	0.377558	-1.37084	0.596287	0.979189	0.676249
AT3G03910	1.02	3.27	1.5	0.83	0.83	0.91	2.99	2.92	2.83	3.13	0.77	0.97	1.11	1.06	3.11	3.31	3.97	1.34	4.98	1.62	2.51	3.98	1.49	2.58	2.4	4.32	2.06	0.78	1.21	1.05	2.57	1.16	1.35	1.71	-1.13245	0.898732	-1.17411	0.862275	1.21643	0.617492	-0.864228	-0.424139	4	-0.944572	0.377558	-1.37084	0.596287	0.979189	0.676249
AT5G49140	0.21	0.7	0.14	0.29	0.28	0.14	0.46	0.6	0.32	0.29	0.21	0.12	0.09	0.14	0.42	0.63	0.58	0.25	0.67	0.71	0.72	0.69	0.34	0.99	0.64	0.77	0.17	0.34	0.25	0.1	0.49	0.79	0.28	0.64	-0.971471	-0.0273451	-1.30537	0.214443	1.26219	1.20462	-0.959957	0.582883	4	-0.944572	0.377558	-1.37084	0.596287	0.979189	0.676249
AT4G37030	3.08	8.58	3.06	2.96	3.14	3.16	5.28	6.41	5.68	5.25	3.17	3.34	3.5	4.22	7.36	6.34	7.41	5.33	14.37	4.18	6.35	9.41	2.6	3.99	4.33	10.19	3.18	3.47	4.41	4.4	3.82	4.63	3.92	2.73	-1.05429	0.323997	-0.798702	0.835166	1.88828	0.121938	-0.634111	-0.682283	4	-0.944572	0.377558	-1.37084	0.596287	0.979189	0.676249
AT4G25380	1.81	5.36	1.73	2.09	1.77	1.66	5.67	2.32	3.49	4.3	1.42	2.12	1.94	2.29	2.6	1.72	2.53	3.42	8.54	3.92	3.98	5.02	3.45	2.82	2.65	6.18	0.77	0.71	1.09	1.31	1.46	3.41	1.44	1.96	-0.690255	0.791904	-0.599901	-0.165505	1.77885	0.673748	-1.27582	-0.513022	4	-0.944572	0.377558	-1.37084	0.596287	0.979189	0.676249
AT2G43500	5.76	13.62	4.99	6.95	6.46	4.65	7.09	8.73	8.33	7.74	4.15	4.74	4	4.83	9.71	8.39	10.11	7.16	18.31	11.88	10.78	13.52	5.29	11.41	11.1	14.01	5.68	6.79	5.85	5.56	10.98	8.62	9.57	9.85	-0.867613	-0.126848	-1.31425	0.164766	1.76696	0.704418	-0.798061	0.470625	4	-0.944572	0.377558	-1.37084	0.596287	0.979189	0.676249
AT2G02250	2.53	6.15	2.65	1.98	2.12	3.37	5.38	6.94	7.68	5.3	1.22	0.76	0.67	0.57	6.13	7.34	7.25	6.15	6.78	6.75	6.06	5.03	7.25	7.06	6.63	8.27	2.03	1.15	1.51	2.35	6.73	6.47	5.81	5.05	-0.848343	0.634426	-1.52233	0.787782	0.568004	1.01635	-1.1492	0.513304	4	-0.944572	0.377558	-1.37084	0.596287	0.979189	0.676249
AT3G32040	7.56	16.99	7.91	6.41	7.58	8.33	10.08	12.3	12.93	12.86	4.95	4.3	4.22	4.43	12.83	9.82	12.62	12.72	16.53	16.44	17.97	17.03	17.53	16.44	17.86	17.84	8.88	8.31	8.48	9.93	11.73	17.13	19.26	19	-0.924571	0.00459664	-1.56318	-0.00472612	1.0301	1.11815	-0.646442	0.986076	4	-0.944572	0.377558	-1.37084	0.596287	0.979189	0.676249
AT3G01080	1.78	4.17	1.87	1.71	1.58	1.95	3.61	5.01	4.8	5.44	1.13	1.15	1.4	1.53	4.61	3.98	5.28	4.6	4.46	4.29	3.97	3.97	3.09	3.75	4.57	5.27	1.44	1.54	1.51	1.91	4.81	4.58	4.8	5.36	-1.04808	0.843253	-1.35391	0.780477	0.49396	0.49235	-1.16237	0.954319	4	-0.944572	0.377558	-1.37084	0.596287	0.979189	0.676249
AT4G11390	1.71	4.07	1.5	2.1	1.33	1.9	3.01	3.13	3.36	2.25	1.32	0.96	0.99	0.76	3.47	3.87	3.53	3.62	4.24	3.94	4.59	3.5	2.73	4.36	4.32	4.87	1.75	2.32	0.86	1.14	2.78	3.14	2.98	3.26	-0.869047	0.160005	-1.45469	0.733095	1.10539	1.10749	-1.02801	0.245759	4	-0.944572	0.377558	-1.37084	0.596287	0.979189	0.676249
AT1G55440	0.49	1.37	0.41	0.56	0.45	0.54	0.74	1.35	0.42	0.51	0.31	0.24	0.4	0.24	0.75	0.88	0.95	0.89	1.41	1.55	1.03	1.49	0.87	2.19	1.4	1.49	0.43	0.54	0.49	0.59	0.99	1.06	0.88	1.18	-0.848586	-0.225555	-1.30116	0.0389394	1.22035	1.4966	-0.795687	0.415109	4	-0.944572	0.377558	-1.37084	0.596287	0.979189	0.676249
AT5G41280	5.9	14.23	5.73	5.47	5.3	7.08	14.53	18.79	19.04	21.24	3.02	3.54	3.96	3.93	15.65	14.68	17.69	14.22	17.34	10.97	14.84	13.79	16.37	13.19	15.44	22.71	16.16	7.3	9.67	13.76	11.12	12.26	8.51	6.71	-1.15341	1.20903	-1.58462	0.672495	0.422177	0.930843	-0.0524843	-0.44402	4	-0.944572	0.377558	-1.37084	0.596287	0.979189	0.676249
AT4G27845	0.39	1.58	0.74	0.37	0.12	0.33	1.36	1.22	1.89	1.3	0.37	0.19	0.19	0.1	1.13	0.85	0.64	1.19	2.16	1.13	1.68	1.35	1.55	2.33	1.2	1.6	1.34	1.37	0.69	1.92	0.61	1.4	0.56	1.1	-1.23831	0.701519	-1.56546	-0.201586	0.954941	1.12082	0.494173	-0.266093	4	-0.944572	0.377558	-1.37084	0.596287	0.979189	0.676249
AT3G13100	5.16	13.75	4.1	7.41	4.93	4.2	8.97	16.26	10.09	14.39	5.05	5	5.72	6.01	15.49	14.79	16.22	9.59	20.27	9.3	10.64	14.77	4.55	11.3	11.89	17.1	11.86	8.91	10.69	13.53	8.57	7.24	10.29	9.13	-1.47012	0.62557	-1.38793	1.08551	1.00549	0.274487	0.2853	-0.418308	4	-0.944572	0.377558	-1.37084	0.596287	0.979189	0.676249
AT3G27170	57.22	128.46	43.64	67.77	72.72	44.74	77.52	89.22	72.43	78.02	47.64	49.07	55.76	52.09	90.92	106.84	101.18	86.37	122.34	139.57	123.78	128.14	60.9	122.99	114.21	117.53	75.18	73.53	76.44	71.61	97.3	105.27	117.88	123.72	-1.13344	-0.312365	-1.35944	0.320918	1.51572	0.602791	-0.502295	0.868115	4	-0.944572	0.377558	-1.37084	0.596287	0.979189	0.676249
AT4G27550	0.07	0.41	0.03	0.11	0.08	0.08	0.24	0.25	0.22	0.33	0.19	0.03	0.2	0.03	0.23	0.33	0.36	0.06	0.25	0.51	0.48	0.4	0.37	0.19	0.52	0.59	0.25	0.31	0.25	0.09	0.57	0.4	0.7	0.55	-1.30463	-0.168834	-1.0744	-0.260926	0.752081	0.798127	-0.383715	1.6423	4	-0.944572	0.377558	-1.37084	0.596287	0.979189	0.676249
AT1G47603	0.52	1.76	0.4	0.44	0.53	0.71	1.05	1.47	1.77	1.15	0.53	0.31	0.84	1.03	0.4	1.94	0.91	1.76	1.24	2.75	1.64	1.41	1.02	1.49	1.39	1.52	1.87	0.94	1.54	1.55	1.89	2.33	1.41	1.77	-1.61947	0.167532	-1.28441	-0.0611623	1.01849	0.156895	0.412181	1.20995	4	-0.944572	0.377558	-1.37084	0.596287	0.979189	0.676249
AT4G15393	24.56	53.71	28.4	24.88	20.48	24.46	39.39	50.26	42.66	46.54	18.36	22.36	16.44	20.03	47.96	44.87	45.63	37.58	51.73	52.28	61.1	49.71	43.27	45.66	56.89	53.18	55.8	46.77	39.37	50.83	37.62	56	47.64	54.55	-1.35493	0.243023	-1.77172	0.187333	0.955891	0.642364	0.518895	0.579143	4	-0.944572	0.377558	-1.37084	0.596287	0.979189	0.676249
AT1G51890	10.64	24.7	11.07	11.8	11.21	8.47	17.02	23.72	18.7	23.14	11.65	11.99	13.35	14.81	25.02	27.13	28.13	24.12	32.96	18.95	21.67	25.21	9.68	19.33	17.61	33.43	14.47	15.31	12.83	16.2	14.96	18.66	17.01	17.02	-1.39691	0.419872	-0.977093	1.41018	1.15557	0.305047	-0.65894	-0.257733	4	-0.944572	0.377558	-1.37084	0.596287	0.979189	0.676249
AT5G59490	14.64	31.84	18.47	12.31	14.16	13.63	16.98	22.42	21.4	22.84	7.69	10.67	10.28	9.53	21.06	23.55	23.71	23.47	33.43	28.13	35.37	30.45	31.65	29.01	31.18	38.42	20.59	15.7	13.78	17.6	23.53	32.21	30.58	26.71	-0.908718	-0.155453	-1.52167	0.0894258	1.15878	1.24531	-0.635295	0.727613	4	-0.944572	0.377558	-1.37084	0.596287	0.979189	0.676249
AT1G35910	5.59	12.35	7.54	4.84	4.63	5.34	11.4	9.7	14.15	10.88	4.68	4.59	4.63	5.83	11.83	13.73	9.88	12.99	13.85	11.5	11.69	12.35	10.95	14.26	12.89	13.91	6.32	7.68	7.29	6.46	9.35	12.84	13.33	11.59	-1.25051	0.523519	-1.44597	0.695103	0.766721	0.962178	-0.847664	0.596628	4	-0.944572	0.377558	-1.37084	0.596287	0.979189	0.676249
AT5G41670	150.37	320.51	119.9	175.54	170.52	135.53	201.86	220.16	209.92	223.7	132.8	127.02	147.56	134.27	208.74	206.32	246.39	185.75	325.66	311.85	331.67	312.85	188.13	273.01	298.38	278.06	137.71	127.56	138.64	134.29	265.49	240.43	257.56	265.66	-0.891841	0.0520849	-1.11409	0.0207383	1.63572	0.727819	-1.1269	0.696473	4	-0.944572	0.377558	-1.37084	0.596287	0.979189	0.676249
AT5G42380	0.91	3.98	1.22	1.05	0.61	0.77	3.48	2.23	3.37	3.78	0.34	1.06	1.32	1.79	2.84	1.64	3.55	1.86	9.04	0.96	2.02	3.9	1.66	1.23	1.93	4.11	2.51	1.64	3.34	2.11	1.43	0.21	1.14	0.15	-1.0632	0.940804	-0.876071	0.294562	1.60663	0.085676	0.231461	-1.21986	4	-0.944572	0.377558	-1.37084	0.596287	0.979189	0.676249
AT3G63380	8.69	24.88	5.44	11.03	11.65	6.62	14.26	18.23	13.83	18.22	11.19	9.06	11.48	11.7	18.82	17.65	25.61	16.69	42.54	13.6	15.4	27.95	4.98	12.67	9.01	25.95	9.17	8.73	8.59	7.72	10.71	11.17	8.39	10.09	-0.910446	0.364596	-0.53863	0.97345	1.85999	-0.145849	-0.933123	-0.669985	4	-0.944572	0.377558	-1.37084	0.596287	0.979189	0.676249
AT1G07400	2.41	6.73	2.53	2.41	2.07	2.62	7.54	4.82	3.63	4.8	2.28	2.04	1.47	2.28	8.94	5.42	6.06	5.42	12.79	3.7	5.37	5.05	6.89	3.47	3.58	4.61	2.72	2.08	1.82	3.14	4.44	2.02	1.99	1.81	-0.851331	0.589011	-1.05267	1.24078	1.37888	0.29991	-0.834553	-0.770022	4	-0.944572	0.377558	-1.37084	0.596287	0.979189	0.676249
AT1G60110	0.89	2.09	0.83	1.12	0.83	0.77	1.49	2.26	2.46	2.43	1.01	0.54	0.31	0.61	1.44	1.98	2.09	1.85	2.59	1.72	2.29	1.78	1.73	2.13	1.86	2.14	1.6	2.04	2	1.23	1.31	2.33	1.26	1.48	-1.27795	0.973804	-1.75572	0.407549	0.858784	0.628743	0.190779	-0.0259902	4	-0.944572	0.377558	-1.37084	0.596287	0.979189	0.676249
AT1G24280	44.95	91.87	39.37	49.55	46.33	44.53	71.31	81.35	74.97	70.85	33.18	41.52	36.7	37.79	76.16	75.59	86	65.76	89.09	95.85	96.44	86.08	63.2	87.54	89.96	84.9	44.62	40.14	40.7	42.71	75.03	72.57	84.85	82.77	-0.996444	0.417581	-1.36085	0.477502	1.23931	0.740651	-1.13475	0.616998	4	-0.944572	0.377558	-1.37084	0.596287	0.979189	0.676249
AT2G46495	14.12	30.63	15.52	12.97	13.22	14.78	19.02	18.29	19.45	16.32	6.86	6.9	8.93	9.78	14.56	15.94	21.66	16.92	39.59	24.96	25.54	32.45	17.55	23.45	18.91	35.1	12.53	12.55	11.93	10.18	18.59	21.26	16.06	14.85	-0.511369	0.0803389	-1.36808	-0.0623273	1.84441	0.862506	-0.843068	-0.00240749	4	-0.944572	0.377558	-1.37084	0.596287	0.979189	0.676249
AT1G15620	0.34	1.27	0.2	0.15	0.4	0.6	1.18	1.32	1.63	1.73	0.5	0	0.08	0.23	0.99	1.55	0.95	1.61	1.1	1.83	1.06	1.1	2.09	1.45	1.95	2.42	0.65	0.1	0.84	0.56	0.87	0.93	1.98	1.45	-1.14487	0.67482	-1.36275	0.368176	0.364141	1.50195	-0.822091	0.420628	4	-0.944572	0.377558	-1.37084	0.596287	0.979189	0.676249
AT2G18690	12.35	33.26	12.95	12.37	11.66	12.43	28.2	24.63	24.5	23.08	14.42	13.74	13.76	17.7	28.58	18.62	32.31	21.07	58.51	12.36	19.99	42.19	14.69	13.18	10.79	34	13.8	18.47	20.65	13.8	14.38	11.53	9.14	8.65	-0.944906	0.724958	-0.610605	0.730524	1.79367	-0.183644	-0.378134	-1.13186	4	-0.944572	0.377558	-1.37084	0.596287	0.979189	0.676249
AT3G56620	5.47	11.47	6.03	4.36	5.85	5.64	7.59	7.28	9.92	6.08	4.88	5.4	4.37	2.46	9.65	8.83	12.12	10.25	12.7	10.79	11.08	11.32	7.24	8.68	7.21	8.87	7.78	7.47	7	6.19	9.09	9.89	9.07	7.95	-1.03247	-0.08048	-1.53759	0.97635	1.51006	0.0391811	-0.337804	0.46276	4	-0.944572	0.377558	-1.37084	0.596287	0.979189	0.676249
AT4G31370	0.53	1.48	0.42	0.4	1	0.3	1.71	0.97	1.21	0.96	0.36	0.07	0.14	0.21	0.76	1.56	0.93	1.16	1.87	1.28	1.14	1.63	1.07	1.7	1.02	2.08	0.2	0.27	0.34	0.3	0.9	1.59	1.93	1.41	-0.795672	0.451814	-1.40799	0.250754	0.940755	0.917908	-1.2572	0.89963	4	-0.944572	0.377558	-1.37084	0.596287	0.979189	0.676249
AT5G22570	3.14	7.17	4.37	2.8	2.15	3.25	6.14	6.27	7.09	6.37	2	1.9	1.66	2.33	6.31	6.08	6.98	6.15	8.91	6.23	6.76	6.77	7.07	6.73	7.49	11.68	10.39	5.4	6.49	8.25	9.54	6.94	8.37	3.41	-1.28293	0.205337	-1.80663	0.166172	0.518657	0.999827	0.726791	0.472778	4	-0.944572	0.377558	-1.37084	0.596287	0.979189	0.676249
AT3G27150	23.29	46.41	21.27	26.32	23.3	22.28	39.18	44.86	43.72	44.34	16.38	15.22	14.83	15.06	46.52	38.27	45.39	43.36	50.04	43.22	46.01	46.36	43.69	45.42	51.36	53.43	23.37	20.71	18.32	20.51	45.2	58.26	43.88	48.67	-0.927912	0.489444	-1.49679	0.515302	0.732404	0.88091	-1.11215	0.918799	4	-0.944572	0.377558	-1.37084	0.596287	0.979189	0.676249
AT5G09800	5.99	12.05	5.51	5.5	6.43	6.5	8.73	9.51	9.43	9.1	3.81	3.95	3.4	5.21	9.47	6.1	8.04	8.04	12.15	11.64	11.75	12.64	8.9	9.91	8.93	11.62	6.84	5.38	5.64	4.67	8.14	9.1	11.24	8.76	-0.771357	0.455737	-1.49537	-0.0339531	1.54702	0.703451	-0.906213	0.500689	4	-0.944572	0.377558	-1.37084	0.596287	0.979189	0.676249
AT2G28780	45.19	93.67	33.67	59.41	48.02	39.66	64.84	86.75	64.75	70.11	15.99	14.1	15.68	20.06	78.91	85.4	88.47	88.03	92.97	85.41	96.63	99.67	53.82	98.64	87.23	93.13	29.69	15.67	16.75	23.78	97.53	91.47	99.02	99.28	-0.590566	0.230088	-1.48297	0.652179	0.91517	0.590139	-1.32721	1.01316	4	-0.944572	0.377558	-1.37084	0.596287	0.979189	0.676249
AT1G01190	27.92	57.17	25.83	34.71	25.75	25.39	48.92	52.18	43.9	41.25	20.73	14.32	17.07	16.56	50.88	44.27	61.78	42.95	61.03	59.36	50.15	58.15	39.46	58.86	39.93	59.24	45.12	29.52	35.44	37.22	44.67	57	52.39	40.92	-1.0303	0.361823	-1.83306	0.616277	1.15412	0.571659	-0.365323	0.5248	4	-0.944572	0.377558	-1.37084	0.596287	0.979189	0.676249
AT1G26380	1.48	7.08	1.49	1.92	1.07	1.43	3.09	3.55	3.94	3.37	1.27	0.64	1.64	1.54	6.48	2.19	6.68	3.4	13.1	0.85	2.9	11.46	1.14	0.63	1.33	6.26	2.43	3.08	2.65	0.68	0.94	0.47	0.47	1.02	-0.678556	0.273762	-0.775682	0.842309	1.97467	-0.269912	-0.331505	-1.03508	4	-0.944572	0.377558	-1.37084	0.596287	0.979189	0.676249
AT5G41730	0.86	1.82	0.96	1.06	0.67	0.73	1.08	0.95	1.28	1.17	0.74	0.65	0.91	0.92	1.32	0.91	1.37	0.67	1.82	1.73	1.93	1.8	0.76	1.44	1.29	1.3	0.97	0.77	0.53	0.53	1.35	1.03	0.88	0.92	-0.640632	0.126679	-0.785407	-0.0253357	2.15354	0.351081	-1.08944	-0.0904847	4	-0.944572	0.377558	-1.37084	0.596287	0.979189	0.676249
AT3G52780	0.41	1.06	0.44	0.36	0.38	0.44	0.39	1.17	0.99	1.1	0.16	0.17	0.29	0.17	1.33	0.89	0.84	0.97	1.45	0.95	1.02	0.81	0.88	1.27	0.78	1.22	0.53	0.17	0.71	0.36	0.88	0.62	1	1.21	-1.00328	0.479276	-1.60945	0.756799	0.902864	0.844438	-0.893735	0.523095	4	-0.944572	0.377558	-1.37084	0.596287	0.979189	0.676249
AT4G10120	0.81	1.76	0.72	1.09	0.85	0.57	1.1	1.76	1.28	1.96	0.63	0.43	0.47	0.47	1.6	1.93	1.99	1.11	1.79	1.47	1.76	2.01	0.57	1.61	1.77	1.68	0.81	0.61	0.56	0.79	1.14	1.18	1.5	1.81	-0.858696	0.637181	-1.49979	0.913423	1.12191	0.392212	-1.09845	0.392212	4	-0.944572	0.377558	-1.37084	0.596287	0.979189	0.676249
AT1G15610	0.81	2.48	0.54	0.34	1.09	1.28	2.43	2.31	4.77	4.27	0.27	0	0	0.42	2.21	2.97	3.27	1.17	2.82	2.26	2.19	2.63	3.41	3.94	2.85	4.16	1.48	0.18	1.35	1.21	2.58	1.59	4.01	1.31	-0.990176	1.13174	-1.50604	0.293451	0.349874	1.24861	-0.79471	0.267254	4	-0.944572	0.377558	-1.37084	0.596287	0.979189	0.676249
AT1G50090	2.75	6.23	2.81	2.45	2.85	2.88	2.61	5.56	5.21	5.76	1.92	1.5	1.96	1.73	2.87	3.44	3.17	3.09	7.11	5.81	5.31	6.7	4.45	4.85	6.16	8.01	3.01	1.55	3.85	2.99	4.28	5.96	3.16	1.19	-0.713683	0.5689	-1.32429	-0.465035	1.48009	1.25032	-0.64916	-0.147143	4	-0.944572	0.377558	-1.37084	0.596287	0.979189	0.676249
AT3G47050	2.84	5.68	2.86	2.68	3.01	2.82	5.68	5.29	5	6.05	2.73	1.96	2.14	2.54	5.25	5.35	6.45	6.3	5.81	5.98	6.27	4.68	3.34	6.42	6.4	6.74	5.05	3.61	4.28	3.78	5.09	4.21	5.04	4.82	-1.29015	0.649512	-1.6544	0.891742	0.780644	0.809785	-0.315764	0.128628	4	-0.944572	0.377558	-1.37084	0.596287	0.979189	0.676249
AT4G08300	77.86	155.22	73.21	73.16	93.17	71.93	190.4	136.66	138.88	144.33	61.56	63.17	60.02	40.53	151.25	174.93	181.59	188.3	141.7	185.73	136.39	157.05	118.57	126.02	93.3	124.33	115.06	148.74	125.43	143.37	112.86	186.9	127.37	148.97	-1.18858	0.652615	-1.71968	1.18131	0.717932	-0.259666	0.174014	0.44206	4	-0.944572	0.377558	-1.37084	0.596287	0.979189	0.676249
AT1G30510	353.07	661.42	351.25	356.16	373.07	331.82	574.13	644.83	624.21	597.28	199.68	207.09	213.13	211.24	611.89	654.13	705.39	590.01	646.41	639.85	720.68	638.73	548.07	594.13	628.62	602.11	242.11	251.39	235.19	254.25	523.99	587.75	610.04	598.95	-0.715798	0.663292	-1.49533	0.825552	0.938559	0.572725	-1.29171	0.502707	4	-0.944572	0.377558	-1.37084	0.596287	0.979189	0.676249
AT1G66470	21.28	40.05	23.62	21.77	19.55	20.19	29.19	31.04	36.54	33.21	21.07	21.16	19.93	16.62	37.17	38.66	37.03	30.48	41.57	35.63	43.13	39.88	46.09	48.53	53.34	48.76	21.02	22.21	19	23.25	47.32	44.49	45.91	44.72	-1.03411	-0.0603574	-1.17198	0.229705	0.595975	1.38865	-1.02651	1.07862	4	-0.944572	0.377558	-1.37084	0.596287	0.979189	0.676249
AT5G39490	0.19	0.56	0.11	0.28	0.05	0.29	0.3	0.41	0.31	0.32	0.11	0	0	0	0.84	0.75	0.56	0.44	0.64	0.46	0.77	0.35	0.57	0.72	0.7	0.39	0.06	0.06	0.05	0	0.68	0.79	0.58	0.67	-0.737853	-0.176993	-1.30791	0.972311	0.632117	0.779228	-1.25274	1.09184	4	-0.944572	0.377558	-1.37084	0.596287	0.979189	0.676249
AT4G40020	0.6	1.47	0.45	0.95	0.56	0.43	0.94	1.23	0.81	1.15	0.64	0.93	1.09	1.49	1.69	1.94	2.08	2.09	2.43	0.57	1.14	1.76	0.65	1.11	1.28	2.11	0.83	0.99	0.55	1.47	0.69	0.79	1.49	1.56	-1.4642	-0.378337	-0.365856	1.91197	0.726251	0.258205	-0.559314	-0.128713	4	-0.944572	0.377558	-1.37084	0.596287	0.979189	0.676249
AT4G14390	8.2	15.37	7.95	8.08	8.69	8.06	13.15	17.04	15.7	18.61	5.76	4.69	5.26	5.97	13.68	15.84	15.83	14.98	16.53	14.47	15.42	15.06	9.34	15.33	18.43	18.83	13.21	7.62	8.39	11.59	14.79	13.72	14.2	11.45	-1.05843	0.924787	-1.75243	0.664068	0.735968	0.764104	-0.556372	0.278303	4	-0.944572	0.377558	-1.37084	0.596287	0.979189	0.676249
AT5G11920	15.04	27.82	13.73	15.69	16.06	14.69	29.09	26.6	31.14	31.13	12.54	11.63	12.48	13.55	29.13	31.09	31.14	25.33	29.6	27.07	26.8	27.79	19.95	25.18	26.42	34.53	30.69	17.53	28.07	25.09	23.87	23.06	24.08	19.27	-1.32046	0.918504	-1.70673	0.8693	0.658925	0.458235	0.276142	-0.153907	4	-0.944572	0.377558	-1.37084	0.596287	0.979189	0.676249
AT5G19880	0.54	1.46	0.6	0.61	0.37	0.6	1.18	1.16	1.35	1.58	0.22	0.35	0.17	0	1.65	1.16	1.22	1.32	2.61	0.43	1.24	1.54	0.68	0.59	1.17	2.02	0.57	0.53	1.25	0.41	1.02	0.69	1.14	1.08	-0.918135	0.818384	-1.72739	0.863342	1.12747	0.36318	-0.592187	0.0653302	4	-0.944572	0.377558	-1.37084	0.596287	0.979189	0.676249
AT2G27690	3.51	6.41	2.88	3.55	3.92	3.68	4.66	5.85	4.45	4.87	1.68	1.86	2.44	2.28	5.32	5.33	6.08	4.27	6.96	6.77	5.84	6.07	3.8	5.33	4.5	6.47	4.71	2.91	4.06	3.88	5.99	6.55	5.75	6.15	-0.798169	0.213165	-1.80427	0.417175	1.22624	0.260244	-0.531386	1.017	4	-0.944572	0.377558	-1.37084	0.596287	0.979189	0.676249
AT1G78050	37.47	66.18	42.94	35.36	34.33	37.24	57.15	61.99	64.53	63.11	25.66	28.3	27.07	29.27	58.01	61.59	60.39	56.31	67.14	66.82	66.47	64.29	54.58	64.45	67.38	65.34	34.76	30.98	31.71	30.62	53.19	64.64	61.91	59.27	-0.852659	0.692427	-1.48354	0.525339	0.978454	0.771666	-1.20023	0.568546	4	-0.944572	0.377558	-1.37084	0.596287	0.979189	0.676249
AT2G39980	3.56	6.76	3.31	3.88	3.43	3.63	7.09	6.41	7.42	6.6	8.29	8.28	7.23	6.06	12.43	8.31	13.42	11.84	6.49	6.45	7.53	6.57	8.11	10.37	11.38	9.88	9.89	8.54	11.24	10.73	15.99	6.57	15.05	15.14	-1.6589	-0.582177	-0.39231	0.917284	-0.621124	0.40935	0.462902	1.46498	4	-0.944572	0.377558	-1.37084	0.596287	0.979189	0.676249
AT5G49870	8.93	15.82	8.16	9.66	9.52	8.39	10.96	13.99	11.47	13.94	4.46	4.8	4.46	5.04	13.55	16.9	14.09	12.36	16.53	14.44	16.83	15.49	9.94	15.13	15.7	15.61	6.04	5.69	4.14	6.82	11.19	15.2	14.32	15.24	-0.545267	0.314583	-1.54265	0.698958	1.07452	0.668396	-1.31167	0.643124	4	-0.944572	0.377558	-1.37084	0.596287	0.979189	0.676249
AT5G03360	0.13	0.35	0.08	0.18	0.12	0.14	0.33	0.39	0.23	0.6	0.15	0.07	0.04	0.05	0.46	0.41	0.62	0.27	0.31	0.32	0.44	0.33	0.27	0.22	0.74	0.58	0.1	0.15	0.28	0.1	0.56	0.47	0.46	0.57	-1.09689	0.440249	-1.41029	0.753647	0.216394	0.828266	-0.932732	1.20136	4	-0.944572	0.377558	-1.37084	0.596287	0.979189	0.676249
AT1G61080	0.99	1.88	0.66	1.61	0.88	0.79	1	1.58	1.37	1.37	0.39	0.19	0.31	0.36	1.68	1.49	2.12	1.37	2.22	1.8	1.75	1.76	0.75	1.71	1.38	1.96	0.24	0.55	0.28	0.21	1.63	1.28	1.3	1.83	-0.331888	0.249706	-1.46557	0.814442	1.1811	0.451999	-1.45293	0.553146	4	-0.944572	0.377558	-1.37084	0.596287	0.979189	0.676249
AT2G25680	5.99	10.35	5.74	6.12	6.84	5.27	9.24	9.33	7.74	9.51	4.67	4.87	5.33	5.53	8.3	7.12	8.25	8.21	10.7	10.21	10.48	10	6.54	8.11	9.65	9.33	2.85	4.17	3.52	3.63	7.43	7.59	11.09	7.12	-0.593963	0.723792	-0.990958	0.285653	1.34319	0.480258	-1.68375	0.435777	4	-0.944572	0.377558	-1.37084	0.596287	0.979189	0.676249
AT2G20880	0.64	1.36	0.65	0.51	0.84	0.56	1.26	1.25	1.26	0.87	0.14	0.49	0.16	0.65	1.22	2.27	1.43	1.9	1.48	0.98	1.54	1.43	1.74	0.96	1.66	1.55	0.9	0.21	0.39	0.31	1.46	2.44	2.22	1.16	-0.845353	0.0674747	-1.33688	1.02419	0.414174	0.624826	-1.1745	1.22606	4	-0.944572	0.377558	-1.37084	0.596287	0.979189	0.676249
AT1G78710	0.35	0.86	0.43	0.29	0.13	0.57	0.87	0.59	0.44	0.75	0.07	0	0	0.2	0.84	0.5	0.39	0.47	1.14	0.7	0.66	0.92	0.27	0.66	1.32	0.69	0.21	0.13	0.3	0.14	0.64	0.47	0.4	0.43	-0.493027	0.645796	-1.55778	0.229153	1.35872	0.914299	-1.08558	-0.0115734	4	-0.944572	0.377558	-1.37084	0.596287	0.979189	0.676249
AT1G51880	2.57	4.42	2.63	2.92	2.55	2.18	3.32	4.47	3.34	4.51	1.32	2.03	1.48	2.16	4.76	5.33	4.72	4.57	5.12	4.54	4.31	3.7	2.42	4.29	4.05	4.65	1.98	2.47	2.03	2.33	4.33	4.05	4.28	4.85	-0.797066	0.363484	-1.50942	1.17327	0.803021	0.313684	-1.11535	0.768377	4	-0.944572	0.377558	-1.37084	0.596287	0.979189	0.676249
AT1G16500	10.95	18.57	13.45	8.42	10.32	11.6	17.31	17.38	21.52	18.29	5.73	7.82	6.62	5.86	17.72	18.33	18.53	18.66	19.82	18.05	17.16	19.26	21.01	16.49	14.33	17.83	9.44	10.3	7.53	9.18	17.03	20	20.19	17.13	-0.755332	0.765858	-1.63506	0.703445	0.755456	0.526114	-1.11891	0.758428	4	-0.944572	0.377558	-1.37084	0.596287	0.979189	0.676249
AT4G22758	6.13	10.12	6.74	5.15	6.13	6.52	7.72	10.6	7.62	9.4	3	3.49	4.15	4.88	8.71	8.81	9.08	9.34	9.66	9.07	10.32	11.43	9.43	10.01	9.28	10.99	5.1	5.47	4.99	6.6	7.07	10.77	10.08	10.37	-0.739487	0.408405	-1.69819	0.472177	0.954717	0.872877	-0.992449	0.72195	4	-0.944572	0.377558	-1.37084	0.596287	0.979189	0.676249
AT3G07600	4.44	7.71	5.48	4.2	2.56	5.51	7.68	8.86	6.09	8.13	2.21	3.35	2.78	2.79	8.22	7.88	8.16	7.28	9.9	5.2	7.42	8.31	6.31	7.48	8.08	11.74	5.04	3.97	4.84	4.64	5.31	6.96	5.83	9.01	-0.89801	0.680255	-1.70109	0.774878	0.688747	1.02599	-0.808239	0.237468	4	-0.944572	0.377558	-1.37084	0.596287	0.979189	0.676249
AT4G21250	1.01	1.8	0.87	1.09	0.93	1.17	1.93	1.83	1.92	2.45	0.54	0.64	0.12	0.55	1.99	1.97	2.43	1.62	1.58	1.81	2.14	1.69	1.63	1.38	2.57	1.15	0.3	0.55	0.91	0.36	1.82	1.69	1.91	1.57	-0.612049	0.965807	-1.46882	0.919286	0.613019	0.423056	-1.36415	0.523852	4	-0.944572	0.377558	-1.37084	0.596287	0.979189	0.676249
AT1G51480	0.38	0.74	0.4	0.62	0.17	0.34	0.29	0.5	0.42	0.78	0.2	0.13	0.2	0.18	0.87	0.81	0.72	0.76	1	0.56	0.53	0.85	0.45	0.64	0.35	0.83	0.22	0.27	0.38	0.19	0.42	0.45	0.36	0.79	-0.505837	0.035291	-1.47046	1.41164	1.15284	0.364673	-1.05873	0.070582	4	-0.944572	0.377558	-1.37084	0.596287	0.979189	0.676249
AT3G30260	2.11	3.63	1.74	1.61	1.97	3.11	4.18	4.17	4.85	3.27	0.58	0.85	0.76	1.02	5.53	4.62	6.41	5.67	3.8	3.25	2.93	4.54	4.76	6.42	4.51	6.02	0.47	1.17	0.88	0.97	2.6	6.38	4.75	5.24	-0.675141	0.368982	-1.35304	1.11701	0.115743	1.04948	-1.31668	0.693647	4	-0.944572	0.377558	-1.37084	0.596287	0.979189	0.676249
AT3G26830	15.21	25.48	13.69	15.65	13.63	17.89	19.41	22.84	20.25	23.42	10.08	8.86	10.49	9.38	27.15	19.64	25.08	21.92	38.89	13.51	19.41	30.11	17.74	18.64	23.94	40.61	22.17	22.79	24.01	22.91	23.37	15.79	19.74	19.11	-0.946514	0.201859	-1.95695	0.562501	0.935058	0.889691	0.474976	-0.160616	4	-0.944572	0.377558	-1.37084	0.596287	0.979189	0.676249
AT5G37800	3.71	5.93	2.77	3.74	4.25	4.07	5.01	4.21	4.63	5.12	1.85	4.75	3.43	4.94	5.83	4.11	5.63	4.89	5.7	4.99	6.51	6.52	6.29	7.72	6.91	6.31	3.41	3.58	2.47	2.43	4.73	6.43	4.99	5.31	-0.855113	-0.0433806	-0.827663	0.248764	0.887954	1.57616	-1.43156	0.444835	4	-0.944572	0.377558	-1.37084	0.596287	0.979189	0.676249
AT4G17030	45.9	70.6	51.26	44.28	41.03	47.02	126.39	105.38	122.57	109.87	44.19	40.92	38.95	35.95	116.85	128.66	124.79	131.71	63.66	77.65	65.83	75.26	118.84	130.69	96.37	123.13	54.77	57.21	59.27	55.38	144.79	181.03	149.39	162.2	-1.04001	0.562919	-1.1747	0.778836	-0.475596	0.590452	-0.794159	1.55225	4	-0.944572	0.377558	-1.37084	0.596287	0.979189	0.676249
AT1G15625	7.52	11.89	8.12	4.16	9.37	8.43	11.28	11.35	10.93	11.07	4.1	4.55	4.14	6.3	7.56	8.86	9.65	8.06	12.15	13.7	12.35	9.35	18.35	12.23	12.28	16.11	10.05	7.98	9.11	9	8.26	12.62	11.76	9.95	-0.749631	0.453251	-1.6582	-0.414808	0.694654	1.63877	-0.248637	0.284599	4	-0.944572	0.377558	-1.37084	0.596287	0.979189	0.676249
AT2G26410	4.99	7.6	4.04	5.53	5.67	4.73	4.59	6.45	6.59	6.42	2.91	2.27	3.11	3.75	6.55	7.62	6.67	6.76	7.53	8.04	7.37	7.46	5.59	8.55	7.56	8.19	4.47	4.56	3.51	3.14	6.58	6.66	6.9	7.75	-0.505581	0.0888774	-1.66099	0.606115	1.01408	0.939769	-1.13064	0.648368	4	-0.944572	0.377558	-1.37084	0.596287	0.979189	0.676249
AT3G61400	2.48	4.03	3.78	1.47	2.52	2.15	8.4	7.49	9.28	5.95	0.59	0.27	0.48	0.23	4.28	5.89	7.48	3.3	4.39	2.96	5.16	3.62	8.32	7.04	6.05	8.3	1.14	0.35	0.76	0.84	5.72	5.26	5.17	6.11	-0.615267	1.26863	-1.35727	0.364895	-0.0634261	1.14334	-1.2222	0.481305	4	-0.944572	0.377558	-1.37084	0.596287	0.979189	0.676249
AT1G15630	4.29	6.74	3.83	3.44	4.67	5.21	6.01	5.7	7.76	7.96	3.3	2.32	2.28	3.55	5.42	5.24	6.53	4.22	6.07	7.73	6.44	6.72	6.96	6.68	7.99	9.71	8.18	3.5	6.36	6.68	8.17	7.53	6.06	5.26	-0.97208	0.617894	-1.85368	-0.3132	0.5452	1.22264	0.198747	0.55448	4	-0.944572	0.377558	-1.37084	0.596287	0.979189	0.676249
AT1G65330	0.79	1.33	0.57	0.7	0.95	0.93	1.7	1.06	0.82	0.99	0.17	0.54	0.19	0.47	0.79	1.41	0.67	1.67	1.17	1.79	1	1.34	1.08	1.31	2	1.17	0.66	0.35	0	0.29	0.64	1.34	2.24	0.96	-0.417117	0.404104	-1.44653	0.386755	0.826282	0.976646	-1.48702	0.756883	4	-0.944572	0.377558	-1.37084	0.596287	0.979189	0.676249
AT3G14940	416.02	586.82	366.52	479.55	471.95	346.08	670.32	801.1	662.14	716.35	261.97	261.97	267.94	275.61	612.52	644.52	755.75	562.76	562.77	641.18	600.61	542.74	382.66	776.67	751.62	668.34	236.53	301.17	293.76	293.11	603.94	526.24	628.07	642.18	-0.593528	1.11484	-1.45305	0.719573	0.390739	0.724961	-1.37081	0.467282	4	-0.944572	0.377558	-1.37084	0.596287	0.979189	0.676249
AT1G49450	18.26	25.57	16.74	17.34	22.44	16.52	24.74	26.75	23.73	22.62	9.54	7.04	8.3	9.88	22.49	26.89	27.15	24.62	22.23	26.72	28.66	24.66	19.35	23.09	22.55	19.43	13.18	15.25	14.54	14.61	20.64	23.23	22.38	29.15	-0.32053	0.702855	-1.90017	0.839443	0.885661	0.149072	-0.958494	0.602167	4	-0.944572	0.377558	-1.37084	0.596287	0.979189	0.676249
AT4G15310	3.3	4.7	3.43	2.77	3.29	3.69	3.05	3.61	4.14	3.82	0.88	1.05	1.01	1.59	3.7	3.88	3.97	3.44	4.55	4.72	4.49	5.07	3.14	5.18	4.3	4.79	2.29	1.48	1.47	2.15	3.48	4.42	2.05	1.89	0.0683463	0.365459	-1.7164	0.441801	1.2341	0.941116	-1.1263	-0.208134	4	-0.944572	0.377558	-1.37084	0.596287	0.979189	0.676249
AT2G38640	15.31	21.19	17.39	12.31	13.92	17.63	16.86	22.01	20.88	17.88	7.8	9.96	7.83	8.35	26	23.8	24.06	23.03	22.32	15.79	23.28	23.37	20.48	19.91	20.29	24.73	11.77	12.36	12.44	11.09	19.17	26.24	24.47	22.37	-0.497786	0.228685	-1.70901	1.08289	0.544909	0.573737	-1.10052	0.877098	4	-0.944572	0.377558	-1.37084	0.596287	0.979189	0.676249
AT3G04300	1.49	2.2	1.29	1.52	1.37	1.76	2.52	2.16	1.85	3.07	1.26	0.54	0.77	0.89	2.26	3.54	2.84	2.39	1.11	2.46	2.42	2.8	2.71	2.56	2.14	2.75	1.74	0.92	1.59	2.03	2.4	2.95	4	2.41	-0.847955	0.425282	-1.7107	0.922749	0.1435	0.620094	-0.729676	1.1767	4	-0.944572	0.377558	-1.37084	0.596287	0.979189	0.676249
AT2G35890	1.47	1.95	1.03	2	2.03	0.8	1.1	1.83	1.94	1.75	1.07	0.9	0.92	0.8	2.45	2.39	1.67	1.34	2.6	1.65	1.84	1.72	0.8	1.58	1.7	1.78	0.65	1.08	0.48	0.79	1.92	1.64	1.75	1.81	-0.0645432	0.357417	-1.26935	1.04033	1.01812	-0.0645432	-1.65245	0.635022	4	-0.944572	0.377558	-1.37084	0.596287	0.979189	0.676249
AT3G50150	3.78	4.84	3.87	4.34	3.66	3.25	4.19	5.32	5.22	5.15	1.72	2.41	3.07	2.4	6.13	6.97	5.21	3.83	4.39	5.26	4.82	4.9	3.53	5.36	4.17	4.86	5.28	3.27	3.01	3.94	5.57	5.71	5.09	5.23	-0.609977	0.541631	-1.94546	1.0884	0.418244	0.0674392	-0.518042	0.957758	4	-0.944572	0.377558	-1.37084	0.596287	0.979189	0.676249
AT1G61130	5.23	5.25	5.25	5.2	4.19	6.26	7.23	8.39	8.6	5.57	2.56	2.22	2.17	2.66	12.34	8.19	8.92	8.46	4.69	5.21	5.32	5.77	8.5	9.64	9.92	8.78	1.07	1.99	0.92	1.61	9.91	10.99	11.05	11.35	-0.345	0.305315	-1.17088	0.899303	-0.338416	0.821032	-1.46495	1.29359	4	-0.944572	0.377558	-1.37084	0.596287	0.979189	0.676249
AT3G60160	0.31	2.46	0.35	0.24	0.39	0.27	4.46	5.02	3.65	3.78	0.4	0.29	0.33	0.35	4.76	5.52	4.78	2.93	2.78	2.35	2.47	2.26	0.5	1.57	1.42	1.09	0.9	0.73	0.89	1.1	1.17	0.84	1.36	1.46	-0.944619	1.40297	-0.92663	1.56487	0.346104	-0.445419	-0.589333	-0.407942	5	-0.583285	1.03199	-1.25374	1.39412	0.0796299	0.125503
AT5G42610	2.09	8.13	2.07	2.04	1.97	2.27	14.4	10.53	12.17	9.92	0.45	0.35	0.2	0.42	15.2	15.94	14.06	13.34	8.01	10.43	7.23	6.84	11.67	10.26	8.81	9.75	2.32	1.8	1.65	2.47	9.48	10.5	8.41	10.88	-1.01007	0.838455	-1.34134	1.38914	0.144841	0.526305	-1.01532	0.467986	5	-0.583285	1.03199	-1.25374	1.39412	0.0796299	0.125503
AT1G60050	1.99	7.21	1.89	2.1	1.33	2.66	15.31	17.14	14.45	16.16	0.32	0.34	0.47	0.2	21.23	19.21	30.62	15.12	7.14	6.6	9.88	5.21	5.89	5.76	10.15	5.94	0.21	0.06	0.12	0.07	7.25	7.63	11.71	10.22	-0.775698	1.0371	-0.994564	1.79803	-0.0894799	-0.125354	-1.0232	0.173159	5	-0.583285	1.03199	-1.25374	1.39412	0.0796299	0.125503
AT2G47750	0.32	1.14	0.28	0.45	0.29	0.28	1.11	1.81	1.25	1.47	0.26	0.32	0.14	0.17	1.58	1.15	2.08	0.98	1.07	1.32	1.12	1.03	0.4	0.49	0.48	0.47	0.38	0.42	0.8	0.64	0.32	0.66	0.44	0.42	-0.859069	1.32126	-1.06504	1.39661	0.76864	-0.587784	-0.386832	-0.587784	5	-0.583285	1.03199	-1.25374	1.39412	0.0796299	0.125503
AT1G77760	65.6	179.31	46.33	84.82	78.21	53.07	319.92	301.76	240.69	279.83	90.95	92.92	103	103.11	335.34	372.8	388.84	285.34	151.95	218.89	185.52	160.87	148.33	227.33	278.34	188.5	135.89	130.82	124.5	146.99	157.3	167.36	202.96	248.02	-1.32278	1.03354	-0.981161	1.67666	-0.104676	0.230839	-0.584178	0.0517655	5	-0.583285	1.03199	-1.25374	1.39412	0.0796299	0.125503
AT5G22390	2.99	9.13	3.55	2.67	1.88	3.87	26.6	19.75	22.11	15.36	0.38	0.76	0.9	0.99	21.3	23.92	24.11	20.2	8.26	10.61	10.6	7.03	8.91	6.1	5.68	4.69	0.33	1.14	0.56	1.67	5.21	5.98	6.07	6.34	-0.667404	1.44309	-0.930004	1.61081	0.0531294	-0.273505	-0.910324	-0.32579	5	-0.583285	1.03199	-1.25374	1.39412	0.0796299	0.125503
AT5G25250	5.16	20.07	5.47	5.48	4.75	4.96	19.23	19.49	16.22	21.74	5.99	6	8.28	8.29	23.39	16.4	22.75	17.4	38.16	7.46	11.55	23.12	5.46	7.65	6.16	23.32	9.28	7.46	11.22	10.04	6.13	5.63	7.38	4.65	-1.08412	1.07305	-0.779911	1.19858	1.21206	-0.239658	-0.416405	-0.963589	5	-0.583285	1.03199	-1.25374	1.39412	0.0796299	0.125503
AT3G12230	0.85	3.37	0.68	1	0.68	1.04	5.4	5.51	7	7.29	0.75	0.69	1.07	1.37	4.7	9.22	4.42	4.48	4.21	3.94	2.94	2.41	2.46	3.69	4.27	4.63	5.23	0.62	3.52	2.64	3.94	2.52	2.58	2.18	-1.27692	1.51095	-1.21554	1.20658	0.0147067	0.212927	-0.17584	-0.276869	5	-0.583285	1.03199	-1.25374	1.39412	0.0796299	0.125503
AT4G13420	0.29	1.15	0.37	0.59	0.17	0.05	1.61	2.65	1.79	2.3	0.31	0.16	0.21	0.48	1.61	0.81	2.38	1	1.26	1.21	1	1.14	0.87	1.38	1.61	2	0.41	0.42	0.29	0.35	1.03	1.54	1.79	1.15	-1.14334	1.53347	-1.15081	0.581469	0.137201	0.603869	-1.03507	0.473202	5	-0.583285	1.03199	-1.25374	1.39412	0.0796299	0.125503
AT3G13090	3.17	8.01	2.6	4.41	3.11	2.54	8.63	13.35	8.84	11.2	2.62	2.8	2.95	2.92	11.52	13.54	12.05	8.03	9.11	7.62	7.38	7.91	3.74	8.21	8.57	8.48	6.06	4.15	5.16	5.19	6.81	5.88	6.66	6.79	-1.18432	1.18211	-1.29475	1.43358	0.376102	0.132689	-0.54758	-0.0978289	5	-0.583285	1.03199	-1.25374	1.39412	0.0796299	0.125503
AT5G45080	4.54	11.71	3.75	4.22	4.62	5.59	17.85	20.86	16.41	18.26	3.5	2.06	1.79	2.86	22.58	17.84	24.69	23.06	15	7.18	11.53	13.14	10.09	8.8	10.8	16.57	4.8	4.33	4.61	3.75	6.83	10.53	8.69	8.72	-0.855385	1.13407	-1.14263	1.66712	0.177907	0.156643	-0.880253	-0.257467	5	-0.583285	1.03199	-1.25374	1.39412	0.0796299	0.125503
AT2G30660	2.56	7.63	2.66	3.44	2.1	2.06	13	17.47	11.88	14.38	1.11	1.23	1.47	2.09	18.45	10.3	18.42	11.06	10.83	5.6	6.2	7.9	5.57	8.58	7.4	15.44	1.85	0.66	2.06	1.45	8.42	5.82	3.29	3.2	-0.842414	1.34289	-1.04745	1.41343	0.110805	0.414594	-1.0418	-0.350051	5	-0.583285	1.03199	-1.25374	1.39412	0.0796299	0.125503
AT5G26690	2.9	8.86	2.93	2.81	1.37	4.48	15.33	16.84	13.78	14	1.37	2.02	1.82	2.48	20.02	12.81	16.81	12.1	17.19	5.05	4.97	8.23	4.45	4.95	5.92	14.75	8.41	4.59	6.48	9.96	5.07	4.87	5.32	3.54	-1.00019	1.38841	-1.19282	1.47682	0.177811	-0.0874238	-0.118541	-0.644071	5	-0.583285	1.03199	-1.25374	1.39412	0.0796299	0.125503
AT5G45070	40.1	85	37.97	34.52	43.86	44.07	81.55	87.39	92.35	86.7	25.9	27.6	32.52	31.32	95.81	98.55	111.7	95.1	115.21	66.15	75.24	83.4	54.14	62.97	70.55	100.15	35.3	32.37	30.8	36.11	55.33	64.5	61.56	57.55	-0.865846	0.8784	-1.26645	1.37284	0.804099	0.318776	-1.10614	-0.135675	5	-0.583285	1.03199	-1.25374	1.39412	0.0796299	0.125503
AT4G01010	1.33	2.99	1.44	1.55	1.4	0.93	1.97	3.71	2.7	3.19	1.63	0.91	1.59	1.63	3.98	3.75	4.02	3.37	3.65	2.43	2.48	3.41	1.32	2	2.09	3.36	2.31	2.38	2.34	2.44	1.77	1.86	2.63	2.4	-1.30478	0.609508	-1.17001	1.69682	0.732022	-0.248091	-0.0336914	-0.281782	5	-0.583285	1.03199	-1.25374	1.39412	0.0796299	0.125503
AT1G49570	2.49	5.99	2.51	2.19	1.36	3.89	128.5	120.99	129.39	88.33	1.3	1.21	1.11	0.72	134.05	130.07	124.5	137.24	6.47	4.26	6.91	6.3	47.04	58.09	32.96	54.88	2.95	2.55	2.98	2.61	71.55	66.14	52.14	50.63	-0.818287	1.32561	-0.844589	1.6006	-0.752693	0.0398178	-0.812942	0.262479	5	-0.583285	1.03199	-1.25374	1.39412	0.0796299	0.125503
AT5G19260	14.15	28.5	16.35	13.88	13.34	13.03	41.51	40.25	36.98	33.26	8.41	10.62	7.45	8.44	41.82	38.8	40.13	37.19	32.51	23.55	30.94	27.02	32.89	28.92	33.46	32.84	8.44	6.35	6.37	6.61	30.4	25.48	30.28	30.24	-0.811516	1.03751	-1.23171	1.15264	0.301387	0.574477	-1.37029	0.347516	5	-0.583285	1.03199	-1.25374	1.39412	0.0796299	0.125503
AT5G22555	7.22	16.63	6.57	4.64	6.13	11.55	25.58	27.8	31.89	27.53	3.14	1.23	3.05	3.65	25.31	18.88	31.74	22.58	18.24	15.36	16.35	16.59	33.54	22.26	21.48	27.76	9.87	3.32	4.36	5.75	16.87	17.5	19.57	16.01	-0.899145	1.21882	-1.34894	0.858129	0.051176	1.02295	-1.04024	0.137248	5	-0.583285	1.03199	-1.25374	1.39412	0.0796299	0.125503
AT2G24720	2.79	5.89	2.55	3.69	2.97	1.98	9.53	14.09	8.31	13.27	1.39	1.99	1.69	2.12	15.95	14.69	17.39	11.64	6.92	6.26	4.73	5.65	3.84	6.87	6.25	7.9	2.14	1.14	2.42	2.51	5.34	5.25	7.86	6.79	-0.780594	1.05664	-0.996676	1.83831	-0.112362	-0.0421359	-0.941575	-0.0216081	5	-0.583285	1.03199	-1.25374	1.39412	0.0796299	0.125503
AT4G04990	16.82	34.68	19.83	15.25	17.06	15.14	32.2	31.34	33.67	30.08	13.73	16.17	17.45	17.39	28.26	28.81	40.37	33.12	46.78	26.6	25.33	40	17.09	19.71	15.84	38.6	11.4	14.75	12.3	14.98	11.09	21.55	16.34	20.25	-0.74277	1.00316	-0.816669	1.0983	1.33542	-0.0456776	-1.14572	-0.686037	5	-0.583285	1.03199	-1.25374	1.39412	0.0796299	0.125503
AT1G11300	1.9	3.87	2.44	1.92	1.89	1.33	2.87	3.76	3.83	5.01	2.05	1.58	1.66	1.78	4.33	4.63	4.94	4.69	5.09	2.66	3.17	4.54	1.88	2.03	3.05	3.96	2.63	2.41	2.84	2.73	2.87	2.82	3.79	3.18	-1.16775	0.786343	-1.29406	1.55907	0.783867	-0.340542	-0.417319	0.0903985	5	-0.583285	1.03199	-1.25374	1.39412	0.0796299	0.125503
AT2G43000	2.36	5.58	3.11	2.01	2.18	2.13	5.62	4.85	4.6	6.25	1.15	1.43	1.12	2.48	5.74	4.49	6.23	5.4	8.86	3.27	3.38	6.83	3.07	2.06	1.52	5.67	2.65	2.39	2.27	0.9	2.35	2.81	1.65	1.81	-0.632484	1.09432	-1.10449	1.17275	1.24246	-0.212764	-0.809666	-0.750121	5	-0.583285	1.03199	-1.25374	1.39412	0.0796299	0.125503
AT1G73810	9.71	18.46	8.09	10.55	9.54	10.67	21.13	19.98	19.82	18.61	5.81	6.71	5.23	7.01	21.03	14.67	21.36	17.35	23.36	13.85	17.8	18.81	13.26	19.11	14.85	18.97	7.78	6.72	8.65	9.4	11.61	11.81	11.85	13.64	-0.752667	1.15803	-1.41429	0.917135	0.88943	0.531146	-1.0485	-0.280276	5	-0.583285	1.03199	-1.25374	1.39412	0.0796299	0.125503
AT5G49780	3.41	6.53	3.2	3.94	3.03	3.47	5.82	7.58	6.02	7.26	2.2	2.22	2.08	2.87	7.52	8.6	9.9	7.07	7.86	5.82	6.24	6.18	2.94	5.01	6.17	7.26	2.96	3.51	2.88	2.6	5.29	4.73	5.04	5.56	-0.816984	0.76983	-1.33659	1.54985	0.699251	0.124882	-1.02264	0.0323995	5	-0.583285	1.03199	-1.25374	1.39412	0.0796299	0.125503
AT4G13770	94.29	171.8	79.88	105.12	96.23	95.91	216.28	189.19	170.55	171.9	63.11	57.43	54.73	45.91	200.38	229.46	229.44	208.44	165.79	180.57	180.96	159.89	149.25	165.94	162.72	155.82	80.27	88.8	86.27	87.06	149.8	184.97	160.91	189.22	-0.849329	0.781211	-1.53518	1.30804	0.514233	0.279049	-1.0021	0.504074	5	-0.583285	1.03199	-1.25374	1.39412	0.0796299	0.125503
AT5G65030	4.37	8.32	4.61	3.55	4.11	5.2	8.47	9.86	9.04	7.6	2.83	4.2	5.29	4.83	10.01	11.79	13.21	10.58	7.77	7.16	8.97	9.39	7.98	8.19	8.89	7.57	5.37	5.98	6.95	7.54	5.07	7.74	7.32	7.06	-1.24491	0.601941	-1.27868	1.72272	0.424644	0.354991	-0.361587	-0.219116	5	-0.583285	1.03199	-1.25374	1.39412	0.0796299	0.125503
AT1G52130	0.05	0.48	0	0.17	0	0.04	0.87	0.85	1.05	0.67	0	0	0	0.04	1.01	1.04	0.69	1.63	0.6	0.43	0.23	0.67	0.81	0.54	1	2.48	0.69	0.23	0.27	0.45	1	0.18	0.26	0.19	-1.14488	0.657907	-1.23977	1.17698	-0.184884	1.43372	-0.346744	-0.352326	5	-0.583285	1.03199	-1.25374	1.39412	0.0796299	0.125503
AT3G02020	21.27	38.06	23.96	21.01	20.5	19.61	54.97	46.13	46.16	43.23	14.38	14.66	13.3	11.47	57.09	56.4	58.95	52.14	33.85	41.51	41.35	35.53	26.75	37.38	30.67	34.97	20.65	22.23	23.12	21.29	29.82	43.15	38.1	46.74	-0.867418	0.959309	-1.40932	1.55008	0.296447	-0.0929523	-0.829119	0.392973	5	-0.583285	1.03199	-1.25374	1.39412	0.0796299	0.125503
AT3G60470	2.23	4.42	2.3	2.45	1.76	2.41	4.8	5	7.3	8.37	3.12	1.6	1.46	2.84	5.53	6.66	4.64	5.1	4.91	4.77	4.76	3.24	4.38	5.05	7.26	6.1	6.51	3.53	6.64	5.46	4.94	2.77	3.93	4.97	-1.4561	1.17761	-1.44019	0.614268	-0.0620634	0.751126	0.647687	-0.23234	5	-0.583285	1.03199	-1.25374	1.39412	0.0796299	0.125503
AT2G23830	1.63	3.66	2.31	1	1.35	1.88	4.16	4.98	5.15	4.42	1.24	1.05	1.43	1.13	5.39	6.86	4.91	5.87	5.66	2.24	2.32	4.42	2.11	2.6	1.93	5.75	1.34	0.79	0.52	0.75	0.83	2.44	0.85	1.5	-0.639304	1.04932	-0.873797	1.64873	0.484595	0.172401	-1.07499	-0.766957	5	-0.583285	1.03199	-1.25374	1.39412	0.0796299	0.125503
AT5G60350	0.78	1.99	0.71	0.63	0.79	1	0.62	1.46	1.23	1.78	0.29	0.11	0.27	0.44	2.01	1.29	2.88	1.09	1.71	1.19	2.19	2.85	0.25	0.98	0.48	0.84	0.23	0.43	2.12	0.63	1.06	0.59	0.22	0.79	-0.421499	0.39243	-1.26035	1.29772	1.57595	-0.662356	-0.305224	-0.616677	5	-0.583285	1.03199	-1.25374	1.39412	0.0796299	0.125503
AT1G44800	416.38	727.2	384.93	408.54	434.13	437.93	1013.75	858.63	902.54	834.64	198.52	187.95	183.59	154.69	849.24	906.22	1008.17	932.03	706	778.39	713.78	710.61	664.91	731.56	660.67	689.81	271.56	315.74	315.69	307.14	705.11	828.24	730.4	781.18	-0.705262	1.04073	-1.5502	1.11806	0.411338	0.265994	-1.11427	0.533618	5	-0.583285	1.03199	-1.25374	1.39412	0.0796299	0.125503
AT3G47480	3.18	8.44	4.37	2.94	1.82	3.59	13	12.91	10.56	13.1	2.76	1.75	3.04	1.75	13.35	15.23	12.6	9.17	15.19	2.37	5.61	10.59	5.72	4.63	4.79	13.42	10.97	5.74	13.22	11.9	3.63	1.96	4.6	1.15	-0.99641	1.16871	-1.19735	1.21454	0.239794	-0.0657321	0.713946	-1.07749	5	-0.583285	1.03199	-1.25374	1.39412	0.0796299	0.125503
AT5G64870	0.71	1.45	0.7	0.74	0.5	0.91	1.19	1.28	1.82	2.02	0.75	0.86	0.86	0.82	2.71	1.55	1.63	1.94	1.88	1.37	1.16	1.39	0.91	1.34	1.28	1.68	1.58	0.71	0.47	0.84	1.12	1.5	1.6	1.06	-1.28483	0.762616	-1.02446	1.66207	0.460824	0.111693	-0.841023	0.153115	5	-0.583285	1.03199	-1.25374	1.39412	0.0796299	0.125503
AT1G16130	1.48	2.64	1.35	1.75	1.9	0.91	3.21	3	2.56	2.67	2.44	2.04	2.84	2.32	3.64	3.53	3.72	3.19	2.85	2.28	2.32	3.13	1.2	2.9	2.46	3.49	2.1	1.98	2.04	1.96	1.84	2.66	2.22	2.97	-1.69037	0.632773	-0.123404	1.74183	0.271488	0.0488364	-0.778757	-0.102399	5	-0.583285	1.03199	-1.25374	1.39412	0.0796299	0.125503
AT1G21140	19.8	34.14	23.48	19.33	19.06	17.33	35.53	55.05	38.09	32.74	18.34	17.58	16.97	13.32	46.48	32.49	56.5	47.4	33.47	41.58	28.22	33.29	34.01	33.52	37.5	39	14.19	14.45	16.46	17.72	43.14	36.24	32.69	36.36	-0.936496	0.83373	-1.21621	1.29583	0.298635	0.459487	-1.28921	0.554232	5	-0.583285	1.03199	-1.25374	1.39412	0.0796299	0.125503
AT3G53150	7.81	13.14	8.55	8.81	6.65	7.24	12.56	16.21	12.42	15.79	7.47	6.78	7.59	7.39	16.07	15.28	17.83	16.85	15.26	13.23	11.71	12.37	12.16	13.43	13.34	18.01	8.17	8.84	10.56	9.69	13.11	13.44	10.73	11.36	-1.20483	0.719158	-1.35588	1.39588	0.389396	0.716167	-0.755425	0.0955263	5	-0.583285	1.03199	-1.25374	1.39412	0.0796299	0.125503
AT4G26120	1.96	3.74	2.08	2.37	1.69	1.72	4.45	4.7	3.52	5.77	1.64	1.78	2.19	3.17	6.71	5.44	7.28	6.25	6.37	2.19	2.22	4.19	2.23	3.13	2.64	5.56	1.87	2.74	3.05	2.54	2.13	3.23	2.13	1.64	-0.940047	0.799471	-0.788784	1.98984	0.228949	-0.00287727	-0.555314	-0.731239	5	-0.583285	1.03199	-1.25374	1.39412	0.0796299	0.125503
AT1G71870	34.17	56.09	32.24	37.06	37.46	29.93	69.52	68.08	62.2	61.16	24.97	27.7	29.87	24.02	60.92	52.64	63.97	59.69	52.47	63.28	57.14	51.48	38.15	49.46	51.5	47.35	27.75	27.57	26.53	27.58	44.63	53.35	57.7	52.14	-0.790346	1.29942	-1.29702	0.900198	0.684109	0.0466022	-1.24876	0.405799	5	-0.583285	1.03199	-1.25374	1.39412	0.0796299	0.125503
AT4G13890	14.75	24.31	15.11	17.75	12.73	13.42	31.61	39.64	36.37	32.65	11.53	12.32	11.13	12.64	30.41	31.76	34.73	26.17	23.33	25.57	25.47	22.85	21.66	25.1	22.19	29.72	15.18	14.08	13.9	14.97	20.32	24.81	20.52	18.6	-0.8997	1.57691	-1.24684	1.0527	0.264851	0.309043	-0.92652	-0.130444	5	-0.583285	1.03199	-1.25374	1.39412	0.0796299	0.125503
AT4G24670	10.78	17.58	10.04	11.7	10.85	10.54	24.02	22.43	19.77	19.33	7.43	6.62	7.25	6.15	21.18	26.22	24.48	22.57	16.34	18.2	17.36	18.41	15.78	17.63	18.44	18.48	7.63	9.39	7.3	8.25	18.37	18.73	18.37	19.76	-0.773368	0.931076	-1.40339	1.28868	0.318729	0.319533	-1.19767	0.516416	5	-0.583285	1.03199	-1.25374	1.39412	0.0796299	0.125503
AT1G16400	54.33	88.48	45.62	58.15	59.24	54.31	134.27	126.98	111.28	117.24	47.35	44.43	50.63	44.76	137.73	132.05	150.59	128.96	81.56	90.23	97.1	85.05	88.3	94.48	99.79	96.96	57.07	54.3	64.33	56.22	91.12	114.35	108.52	120.41	-1.03303	1.00495	-1.25856	1.45047	-0.0110894	0.180329	-0.923823	0.590767	5	-0.583285	1.03199	-1.25374	1.39412	0.0796299	0.125503
AT1G49000	4.32	7.38	4.63	3.85	5.22	3.59	10.25	6.85	7.38	6.68	2.14	2.57	3.27	2.91	8.8	8.75	9.39	8.56	6.04	8.77	7.36	7.36	7.95	7.04	6.7	5.9	3.99	3.47	3.83	4.59	3.03	7.44	6.64	7.73	-0.795713	0.828502	-1.54517	1.33673	0.637624	0.410445	-0.960828	0.0884125	5	-0.583285	1.03199	-1.25374	1.39412	0.0796299	0.125503
AT3G27070	3.02	5.23	3.63	1.98	3.04	3.42	6.14	5.97	6.2	6.06	2.51	1.83	1.55	3.5	7.32	7.74	6.75	5.99	6.55	4.67	4.45	5.25	5.97	6.77	4.79	8.15	6.48	5.58	5.62	7.5	5.35	4.29	3.29	3.46	-1.19141	0.605566	-1.58295	1.10667	0.101536	0.796951	0.723904	-0.560277	5	-0.583285	1.03199	-1.25374	1.39412	0.0796299	0.125503
AT5G10625	23.27	38.1	21.24	19.87	24.04	27.92	50	42.93	51.84	48.27	12.67	11.67	11.18	10.41	48.51	48.8	55.03	56.35	40.19	37.41	36.87	37.94	49.31	37.04	41.46	39.87	22.69	14.86	19.89	21	37.04	41.71	40.36	40.47	-0.762364	0.958614	-1.57388	1.22803	0.259171	0.522043	-1.01422	0.382602	5	-0.583285	1.03199	-1.25374	1.39412	0.0796299	0.125503
AT5G41290	3.76	6.48	4.01	3.31	3.41	4.29	11.76	12.18	14.46	14.76	3.56	2.54	3.07	4.44	9.71	11.1	10.08	10.82	6.7	6.42	7.59	5.24	10.18	8.68	9.09	10.5	10.32	3.58	8.32	9.61	7.65	5.19	4.71	3.6	-1.09231	1.66851	-1.19438	0.839685	-0.301128	0.603705	0.124505	-0.648584	5	-0.583285	1.03199	-1.25374	1.39412	0.0796299	0.125503
AT1G66700	2.29	4.2	3.4	2.15	1.58	2.03	4.78	5.97	6.28	6.25	0.44	1.53	0.66	1.47	8.57	5.22	6.99	6.05	6.78	2.05	2.9	5.06	2.51	3.07	2.89	5.28	1.1	1.85	1.58	1.68	1.95	3.2	2.02	1.54	-0.543806	1.18414	-1.16303	1.61857	0.389919	0.0178974	-0.904814	-0.598875	5	-0.583285	1.03199	-1.25374	1.39412	0.0796299	0.125503
AT2G31865	6.39	10.69	6.78	6.92	6.69	5.15	12.24	13.54	11.15	11.96	3.8	4.82	6	6.99	15.57	14.23	13.16	11.49	16.75	6.31	7.8	11.9	5.68	9.17	6.94	13.69	11.07	7.56	8.81	8.85	6.88	6.23	5.29	6.07	-0.889949	1.06194	-1.21847	1.52672	0.549518	-0.0590374	0.00867275	-0.979393	5	-0.583285	1.03199	-1.25374	1.39412	0.0796299	0.125503
AT5G49770	4.75	7.54	2.9	6.55	5.27	4.29	7.56	10.05	8.38	10.08	2.6	3.09	2.83	3.79	9.1	7.35	10.82	7.06	9.05	5.78	7.23	8.1	3.82	7.09	8.26	7.59	4.17	5.35	4.53	5.29	5.86	6.66	5.98	6.02	-0.771028	1.31604	-1.59068	1.10317	0.593027	0.177082	-0.730656	-0.0969519	5	-0.583285	1.03199	-1.25374	1.39412	0.0796299	0.125503
AT1G70410	149.55	226.91	163.43	136.64	145.89	152.24	267.2	280.46	280.84	244.43	95.97	94.3	92.14	102.97	278.69	279.16	311.07	268.01	215	231.19	247.36	214.09	252.82	254.75	271.03	233.52	113.93	133.1	108.99	120	209.96	268.35	268.12	276.19	-0.775765	0.837513	-1.49899	1.055	0.275807	0.630862	-1.19097	0.666544	5	-0.583285	1.03199	-1.25374	1.39412	0.0796299	0.125503
AT4G31710	1.07	1.73	1.17	1.4	1.05	0.66	2.64	3.36	2.36	2.82	0.71	0.63	0.73	0.79	3.58	3.84	3.71	3.07	1.79	1.54	1.63	1.96	1.25	2.25	1.7	3.26	1.83	0.75	1.03	1.13	1.71	2.27	2.57	2.85	-0.909023	0.895944	-1.28048	1.68594	-0.218427	0.184421	-0.788692	0.430315	5	-0.583285	1.03199	-1.25374	1.39412	0.0796299	0.125503
AT1G26250	1.05	1.7	0.99	1.36	0.8	1.04	2.4	1.55	1.42	1.54	0.86	0.58	0.69	0.4	2.45	1.63	2.16	1.66	1.78	1.24	2.34	1.44	1.12	1.16	1.63	1.59	2.12	2.02	1.38	2.17	1.35	1.07	0.52	1.72	-0.839351	0.603325	-1.71981	1.12842	0.544981	-0.144533	1.01703	-0.590065	5	-0.583285	1.03199	-1.25374	1.39412	0.0796299	0.125503
AT5G65980	4.56	7.29	4.05	4.39	4.15	5.64	15.43	16.27	17.43	14.44	0.63	0.27	0.77	1.06	17.02	19.85	23.64	17.36	4.56	10.39	8.76	5.46	7.29	8.11	11.96	4.55	2.33	2.01	2.53	1.73	6.5	8.2	9.41	13.73	-0.59777	1.14968	-1.19515	1.70081	-0.176132	-0.0705299	-0.968919	0.158018	5	-0.583285	1.03199	-1.25374	1.39412	0.0796299	0.125503
AT4G04610	99.6	146.09	93.23	106.96	106.15	92.04	160.17	149.68	141	131.84	83	74.78	82.44	65.74	167.62	156.92	184.51	156.41	141.37	147.65	155.1	140.23	105.05	128.01	139.38	134.67	99.19	95.87	97.45	88.08	134.5	138.83	123.74	140.34	-0.791509	0.714555	-1.54671	1.3909	0.72812	0.0969635	-0.936878	0.344556	5	-0.583285	1.03199	-1.25374	1.39412	0.0796299	0.125503
AT5G28650	2.79	4.29	3.44	2.87	1.62	3.25	6.01	7.54	6.3	6.27	1.49	2.58	1.69	1.66	7.93	8.73	7.87	7.8	4.18	4.29	4.33	4.34	4.41	3.56	4.31	3.77	3.3	2.34	2.22	2.44	6.08	5.61	4.33	2.94	-0.746427	1.03569	-1.19494	1.77645	-0.0354873	-0.165508	-0.851398	0.181612	5	-0.583285	1.03199	-1.25374	1.39412	0.0796299	0.125503
AT3G56400	15.88	24.43	17.43	15.82	14.57	15.72	37.72	36.36	33.87	36.41	11.55	12.45	11.5	13.61	43.21	38.87	44.91	40.9	38.52	15.44	16.75	27.02	19.81	19.36	16.01	38.64	27.22	20.46	25.37	30.87	20.64	14.63	18.26	10.49	-0.83983	1.12706	-1.19101	1.69971	-0.00775733	-0.102914	0.142887	-0.828149	5	-0.583285	1.03199	-1.25374	1.39412	0.0796299	0.125503
AT1G24320	9.26	13.44	8.86	9.42	10.39	8.36	14.74	18.23	17.44	18.78	9.03	6.63	7.73	9.71	17.82	18.48	19.04	17.92	12.46	13.22	15.35	12.74	10.21	11.46	16.35	14.55	13.84	10.51	10.82	13.83	11.21	12.17	13.3	12.38	-1.08687	1.2291	-1.36989	1.5222	0.118643	0.0322264	-0.224864	-0.220544	5	-0.583285	1.03199	-1.25374	1.39412	0.0796299	0.125503
AT5G09290	6.59	9.84	8.63	6.58	4.96	6.19	10.06	11.83	11.23	13.35	4.59	6.56	4.89	6.35	14.91	12.03	13.84	11.02	11.17	8.51	9.07	10.59	8.34	7.17	8.21	10.76	13.7	7.01	8.38	10.67	6.65	5.41	8.41	7.72	-0.956314	1.01842	-1.34616	1.54181	0.31828	-0.158956	0.359523	-0.776614	5	-0.583285	1.03199	-1.25374	1.39412	0.0796299	0.125503
AT4G10500	9.62	14.6	10.19	8.84	10.33	9.11	15.7	20.7	18.23	16.02	8.04	5.64	5.71	4.32	24.12	19.2	17.5	19.95	17.63	13.34	13.32	14.09	9.43	13.98	13.01	22.51	23.79	10.31	17.27	18.69	15.12	10.44	12.86	7.62	-0.923061	0.783458	-1.70579	1.32013	0.132775	0.161942	0.75217	-0.52162	5	-0.583285	1.03199	-1.25374	1.39412	0.0796299	0.125503
AT1G49860	57.26	86.86	49.19	48.55	55.19	76.12	145.39	118.35	120.34	118.82	27.96	26.69	22.11	23.19	149.09	99.63	173.91	125.11	54.93	122.62	98.48	71.42	143.75	99.16	133.59	71.84	91.74	78.63	78.82	93.06	83.8	148.13	128.51	139.26	-0.962234	0.816752	-1.80089	1.10804	-0.193083	0.462319	-0.226864	0.795964	5	-0.583285	1.03199	-1.25374	1.39412	0.0796299	0.125503
AT2G26820	20.83	29.97	21.64	20.67	20.87	20.17	27.33	38.46	26.68	34.58	13.82	15.2	17.25	18.68	33.98	40.49	41.63	32.98	33.37	28.82	27.3	30.4	23.34	30.15	32.32	36.36	22.45	23.39	18.25	19.68	22.48	31	27.53	30.46	-0.873088	0.692764	-1.53239	1.48214	0.436208	0.517905	-0.858039	0.134504	5	-0.583285	1.03199	-1.25374	1.39412	0.0796299	0.125503
AT5G14200	239.19	341.46	229.65	237.08	238.77	251.26	515.15	488.04	455.51	429.99	193.58	187.79	180.59	155.13	495.63	472.28	521.37	497.9	313.32	349.91	364.14	338.46	395.95	387.09	386.31	393.03	208.21	234.22	224.16	210.74	353.38	422.78	378.18	426.39	-0.865933	1.10119	-1.37183	1.30908	-0.002467	0.412411	-1.03359	0.451145	5	-0.583285	1.03199	-1.25374	1.39412	0.0796299	0.125503
AT3G47040	7.75	11.13	8.08	7.38	8.47	7.07	11.8	12.46	13.94	12.49	6.16	4.87	4.67	5.69	11.75	15.6	15.02	12.75	12.21	11.84	11.4	9.07	8.17	11.75	11.74	13.38	8.08	5.61	6.75	7.85	10.29	8.9	10.95	9.55	-0.726461	0.962824	-1.55094	1.34289	0.433475	0.478088	-0.958963	0.0190892	5	-0.583285	1.03199	-1.25374	1.39412	0.0796299	0.125503
AT1G77380	6.56	9.77	5.35	7.3	6.78	6.84	19.44	13.73	13.19	13.96	7.9	5.32	6.43	5.71	14.2	14.13	20.82	11.91	9.6	8.56	9.81	11.11	8.25	12.26	9.94	15.32	9.86	8.55	11.76	5.97	16.96	9.33	10.14	8.16	-1.18434	1.32764	-1.25147	1.38223	-0.239302	0.254241	-0.456195	0.167189	5	-0.583285	1.03199	-1.25374	1.39412	0.0796299	0.125503
AT5G36870	0.51	0.75	0.47	0.5	0.56	0.51	0.78	0.56	0.6	0.73	0.28	0.41	0.46	0.49	1.24	1.1	0.98	0.86	0.78	0.83	0.77	0.6	0.3	0.59	0.71	0.66	0.65	0.83	0.49	0.76	0.82	1.04	1.04	1.03	-0.865555	-0.151578	-1.31887	1.5597	0.199743	-0.61623	-0.0835806	1.27637	5	-0.583285	1.03199	-1.25374	1.39412	0.0796299	0.125503
AT4G39830	2.16	3.13	2.81	1.99	1.8	2.03	3.6	4.38	4.56	3.85	1.49	1.7	1.5	2.02	4.06	4.33	4.76	3.19	3.53	3.22	2.79	2.97	2.11	2.69	2.78	3.64	3.66	3.14	2.57	3.46	2.59	3.26	3.25	3.41	-1.04488	1.26353	-1.61603	1.24865	0.109322	-0.274421	0.204514	0.109322	5	-0.583285	1.03199	-1.25374	1.39412	0.0796299	0.125503
AT5G46130	0.15	0.4	0.32	0.05	0	0.23	0.48	0.45	0.72	1.5	0.14	0.05	0	0	0.52	0.53	0.58	0.49	0.75	0.06	0.31	0.48	0.28	0.05	0.61	0.12	0.07	0.07	0.13	0.15	0.51	0.14	0.31	0.23	-0.703909	1.89279	-1.12142	0.843927	0.314404	-0.235485	-0.887206	-0.103104	5	-0.583285	1.03199	-1.25374	1.39412	0.0796299	0.125503
AT3G45720	0.36	0.64	0.37	0.29	0.56	0.22	0.62	1.93	0.8	1.77	0.5	0.26	0.17	0.35	0.6	1.11	0.62	1.44	0.61	0.84	0.45	0.65	0.51	0.77	0.92	0.95	1.09	0.62	0.62	0.5	0.76	0.58	0.85	0.43	-1.13718	1.84134	-1.26668	0.748679	-0.238768	0.246862	-0.0121407	-0.182111	5	-0.583285	1.03199	-1.25374	1.39412	0.0796299	0.125503
AT1G30040	3.75	5.31	5.03	3.42	2.95	3.59	8.09	9	8.94	9.13	2.98	3.21	2.7	3.07	7.73	9.3	7.99	9.39	5.87	5.36	5.64	4.35	6.28	5.79	6.95	7.51	5.57	4.02	5.09	6.57	7.46	4.78	6.38	4.95	-1.04427	1.39181	-1.41023	1.30123	-0.291828	0.3495	-0.288205	-0.0080015	5	-0.583285	1.03199	-1.25374	1.39412	0.0796299	0.125503
AT5G44005	9.37	13.06	12.26	8.12	8.16	8.93	22.58	17.07	22.48	20.61	4.81	4.75	5.43	4.95	18.98	18.98	17.25	22.42	12.49	12.54	14.23	12.97	19.89	14.64	12.78	14.08	7.14	7.31	6.92	7.41	14.07	14.3	17.77	13.39	-0.668331	1.34953	-1.44971	1.12176	-0.0104192	0.397878	-1.05568	0.314971	5	-0.583285	1.03199	-1.25374	1.39412	0.0796299	0.125503
AT4G26560	1.93	2.76	2.7	1.55	1.85	1.65	4.17	4.34	3.87	4.13	0.61	0.77	0.46	0.86	3.93	2.54	4.11	3.26	2.38	2.24	3.65	2.77	2.06	1.96	1.93	2.89	1.47	0.87	1.14	2.18	1.06	2.29	1.5	2.18	-0.317725	1.6406	-1.44667	1.04371	0.417765	-0.074052	-0.784951	-0.478683	5	-0.583285	1.03199	-1.25374	1.39412	0.0796299	0.125503
AT1G67148	16.64	23.8	25.16	11.08	11.65	18.68	31.45	27.22	31.12	22.29	7.31	10.1	9.54	9.75	37.38	47.05	35.51	29.69	28.58	15.71	25.19	25.74	31.07	19.54	19.22	37.8	22.58	19.25	19.46	32.04	23.63	23.62	23.38	23.7	-0.843294	0.533939	-1.74723	1.67028	0.023718	0.399272	-0.0334776	-0.00321536	5	-0.583285	1.03199	-1.25374	1.39412	0.0796299	0.125503
AT1G78360	3.27	4.77	4.24	2.28	1.75	4.82	5.84	6.42	6.19	5.33	1.44	1.85	1.62	1.2	5.17	5.57	5.12	5.38	4.52	4.44	5.34	4.78	6.16	3.95	5.24	5.69	2.46	3.73	5.34	3.66	3.18	6.59	3.6	4.11	-0.716959	1.18191	-1.95682	0.730725	0.347044	0.695199	-0.343936	0.0628366	5	-0.583285	1.03199	-1.25374	1.39412	0.0796299	0.125503
AT1G33890	0.63	1.06	0.32	0.77	0.55	0.88	1.36	1.47	1.05	1.06	0.28	0.11	0.26	0.43	1.89	0.59	2.6	0.83	1.16	0.74	1.25	1.07	0.67	0.5	0.72	1.18	0.15	0.21	0.13	0.08	0.34	1.93	0.21	1.07	-0.389557	0.933569	-1.17687	1.46391	0.539912	-0.0888462	-1.45571	0.173592	5	-0.583285	1.03199	-1.25374	1.39412	0.0796299	0.125503
AT2G38600	11.78	16.35	15.18	8.88	10.91	12.16	41.17	40.73	42.99	35.67	4.31	4.64	4.92	5	32.46	49.48	36.49	47.14	17.41	14.73	16.8	16.46	26.59	18.07	17.52	16.09	3.84	4.84	2.49	2.35	15.64	20.75	20.55	22.82	-0.546656	1.42151	-1.03701	1.50844	-0.229646	-0.00633326	-1.12984	0.0195203	5	-0.583285	1.03199	-1.25374	1.39412	0.0796299	0.125503
AT4G39670	15.43	20.91	13.94	16.46	16.74	14.59	26.25	26.4	22.12	21.43	12.12	10.3	11.01	10.78	26.47	24.13	23.14	23.24	21.68	21.89	20.69	19.37	22.09	18.94	16.09	23.63	11.42	14.36	13.43	13.88	18.47	22.22	15.78	16.66	-0.61778	1.15901	-1.52087	1.19922	0.511079	0.362627	-1.06314	-0.0301545	5	-0.583285	1.03199	-1.25374	1.39412	0.0796299	0.125503
AT2G43100	89.83	122.17	87.52	88.91	87.45	95.45	239.8	162.05	184.32	151.01	71.66	64.8	73.63	50.4	169.5	148.83	194.23	186.59	111.15	125.99	132.49	119.05	189	146.34	142.03	136.47	78.88	84.87	96.15	77.84	147.42	172.81	153.51	174.48	-0.872301	1.20393	-1.41541	0.99496	-0.161542	0.526194	-0.990935	0.715107	5	-0.583285	1.03199	-1.25374	1.39412	0.0796299	0.125503
AT3G26820	0.79	1.18	1.16	0.61	0.64	0.73	0.68	1.95	1.44	1.18	0.37	0.64	0.65	0.28	1.78	1.53	2.04	0.81	1.27	0.68	1.04	1.74	0.83	1.52	0.86	2.04	0.2	0.55	0.34	0.66	1.19	0.85	0.84	1.02	-0.540026	0.762209	-1.28063	1.32384	0.441279	0.762209	-1.3979	-0.0709749	5	-0.583285	1.03199	-1.25374	1.39412	0.0796299	0.125503
AT3G19710	116.75	156.76	122.71	107.12	105.65	131.53	307.81	234.18	245	220.54	67.98	60.03	55.69	50.06	288.55	224.8	310.69	275.01	145.6	159.27	174.06	148.1	159.49	167.87	159.73	169.68	85.23	83.87	83.38	83.76	170.14	212.72	189.39	209.42	-0.603039	1.16728	-1.36698	1.46702	-0.0789407	0.018464	-1.03134	0.427537	5	-0.583285	1.03199	-1.25374	1.39412	0.0796299	0.125503
AT4G36410	22.52	30.23	29.99	17.82	14.08	28.21	37.87	41.75	40.23	42.7	7.54	10.51	9.19	7.35	43.58	48.07	50.34	45.44	32.69	22.95	32.17	33.09	42.55	37.27	33.54	38.97	12.84	14.3	10.7	10.67	29.8	33.77	27.91	28.55	-0.452274	0.887626	-1.47888	1.34776	0.117345	0.698616	-1.22145	0.101255	5	-0.583285	1.03199	-1.25374	1.39412	0.0796299	0.125503
AT4G25760	18.11	24.3	19.32	14.87	16.13	22.14	34.15	28.14	33.98	29.03	10.16	10.21	7.45	5	29.55	23.95	36.39	31.63	23.59	24.2	26.79	22.63	33.48	27.53	25.07	28.15	13.42	12.15	9.7	9.27	24.74	34.91	26.47	26.89	-0.491554	0.97786	-1.59389	0.872743	0.196712	0.670017	-1.26797	0.63609	5	-0.583285	1.03199	-1.25374	1.39412	0.0796299	0.125503
AT4G09780	1.32	1.87	1.5	1.29	0.95	1.56	2.81	3.52	4.58	2.72	0.65	0.62	0.49	0.51	2.77	3.87	3.93	2.34	1.74	2.41	1.79	1.55	2.58	2.21	2.18	2.31	1.42	0.88	0.81	1.13	1.62	1.8	1.88	1.29	-0.599975	1.47057	-1.35313	1.29161	-0.0556165	0.389315	-0.863454	-0.279325	5	-0.583285	1.03199	-1.25374	1.39412	0.0796299	0.125503
AT1G22710	30.85	40.21	31.37	29.36	30.4	32.28	79.06	69.56	67.99	72.21	30.42	24.26	26.66	25.68	71.43	69.36	65.61	75.28	34.91	44.98	37.61	43.35	41.37	57.82	47.66	57	42.41	28.71	41.05	41.67	52.98	55.44	58.98	46.39	-1.0034	1.42852	-1.24437	1.32354	-0.452942	0.179258	-0.556006	0.3254	5	-0.583285	1.03199	-1.25374	1.39412	0.0796299	0.125503
AT4G36870	0.73	0.97	0.66	0.82	0.79	0.66	1.01	1.34	1.91	1.09	0.79	0.85	0.7	0.69	1.77	1.62	1.67	1.81	1.1	0.84	1.07	0.88	0.55	1.16	1.02	1.11	0.67	1.02	0.64	0.82	0.73	1.07	1.13	1.18	-0.901319	0.892055	-0.827212	2.01847	-0.189898	-0.226951	-0.738285	-0.0268636	5	-0.583285	1.03199	-1.25374	1.39412	0.0796299	0.125503
AT5G19730	20.57	26.51	22.09	21.71	18.29	20.19	41.07	40.84	42.19	43.36	15.94	16.87	14.63	14.95	44.45	51.58	45.72	47.69	25.49	28.2	27.53	24.82	29.71	34.48	29.86	30.74	14.14	12.92	14.41	13.63	29.37	33.82	32.34	30.53	-0.667278	1.11366	-1.08314	1.57322	-0.170505	0.22152	-1.23556	0.248073	5	-0.583285	1.03199	-1.25374	1.39412	0.0796299	0.125503
AT3G54600	74.25	94.98	78.01	72.33	69.62	77.03	167.37	138.39	136.66	125.94	55.77	50.09	47.2	42.66	151.38	137.91	164.6	157.45	83.41	107.37	100.81	88.31	115.06	113.34	102.34	104.57	62.61	70.8	69.05	57.42	95.67	131.76	117.05	128.41	-0.716588	1.12561	-1.40406	1.41738	-0.153752	0.2224	-0.96851	0.477513	5	-0.583285	1.03199	-1.25374	1.39412	0.0796299	0.125503
AT5G54050	1.78	2.34	2.3	1.61	1.44	1.79	2.3	2.92	2.41	2.94	0.79	1.04	0.85	1.19	3.46	2.55	3.09	3.22	2.43	2.22	2.34	2.36	2	2.54	2.52	2.82	1.93	1.64	1.28	2.09	3.12	2.6	3.23	2.08	-0.638559	0.614808	-1.83346	1.25428	0.169004	0.362673	-0.711642	0.782898	5	-0.583285	1.03199	-1.25374	1.39412	0.0796299	0.125503
AT1G26240	1.3	2.12	1.26	1.75	1.32	0.88	3.23	2.94	3.72	1.92	0.84	0.08	0.43	0.08	4.41	1.99	4.02	2.16	4.93	0.35	0.82	2.38	0.7	0.5	0.71	2.82	0.29	0.16	0.34	0.18	1.04	0.92	0.4	0.47	-0.176714	1.29034	-1.01694	1.4615	0.550147	-0.283409	-1.11919	-0.705744	5	-0.583285	1.03199	-1.25374	1.39412	0.0796299	0.125503
AT3G58060	0.76	1.05	0.89	0.18	1.04	0.94	0.58	0.9	1.93	0.53	0.31	0.14	0.55	0.47	1.12	1.21	1.26	2.26	0.91	0.96	0.98	1.34	0.81	0.84	1.51	1.29	0.4	0.31	0.28	0.27	0.53	0.69	0.56	0.61	-0.17431	0.389821	-1.1758	1.60048	0.548285	0.713087	-1.30891	-0.592655	5	-0.583285	1.03199	-1.25374	1.39412	0.0796299	0.125503
AT5G65140	6.77	8.49	7.2	7.49	5.58	6.81	14.41	11.3	14.61	13	3.2	4.56	3.64	3.85	14.79	14.86	15.49	10.55	9.55	6.95	8.26	9.22	6.38	7.37	7.75	7.38	5.43	3.97	4.11	5.21	7.64	5.12	7.54	6.32	-0.361784	1.40851	-1.1599	1.56841	0.103728	-0.240346	-0.925797	-0.392818	5	-0.583285	1.03199	-1.25374	1.39412	0.0796299	0.125503
AT5G38900	14.25	18.09	15.89	11.88	13.18	16.04	26.26	28.79	23.93	23.83	10.08	11.13	10.28	9.88	25.09	19.23	28.76	31.51	23.66	11.58	17	20.12	15.68	12.23	13.4	20.84	7.38	10.89	10.64	8.84	9.21	13.82	12.12	11.35	-0.328696	1.42767	-0.927441	1.4959	0.260466	-0.130904	-1.0662	-0.730798	5	-0.583285	1.03199	-1.25374	1.39412	0.0796299	0.125503
AT5G03380	138.71	172.05	151.09	130.2	141.32	132.23	192.76	225.75	199.6	182.45	98.38	109.01	116.29	112.76	223.65	269.27	247.32	224.47	184.1	164.65	157.2	182.26	136.3	154.25	172.2	178.51	126.27	133.79	111.8	119.09	140.44	165.73	171.91	181.53	-0.585459	0.856989	-1.2805	1.8206	0.197462	-0.0781482	-0.960511	0.0295716	5	-0.583285	1.03199	-1.25374	1.39412	0.0796299	0.125503
AT4G01430	18.56	23.04	22.23	17.88	17.12	17.02	48.43	48.22	51.13	47	15.22	15.11	11.35	10.56	54.78	64.73	61.11	57.83	21.24	28.69	21.12	21.13	23.76	25.28	23.42	21.65	15.73	23	16.79	16.59	28.44	37.06	33.64	31.84	-0.676338	1.16019	-1.01171	1.8256	-0.403136	-0.373729	-0.708945	0.188064	5	-0.583285	1.03199	-1.25374	1.39412	0.0796299	0.125503
AT2G31082	2.12	2.88	3.03	2.29	1.1	2.07	6.32	5.24	8.87	6.12	0.36	1	0.14	0.42	4.72	4.23	6.88	8.36	2.12	2.87	3.95	2.59	3.05	3.04	1.36	5.04	0	0	0.34	0	1.13	1.88	2.5	3.64	-0.355579	1.56567	-1.0545	1.31461	-0.0321803	0.0699457	-1.22259	-0.285368	5	-0.583285	1.03199	-1.25374	1.39412	0.0796299	0.125503
AT5G23010	41.66	51.09	42.74	38.82	40.18	44.91	112.9	89.02	96.11	83.84	37.63	36.25	30.92	29.62	102.81	104.34	123.05	101.85	44.58	53.43	57.55	48.79	55.28	58.98	58.78	59.03	42.22	50.95	49.2	43.29	57.54	80.3	65.64	76.37	-0.808403	1.22734	-1.11326	1.70198	-0.451803	-0.189603	-0.62859	0.262342	5	-0.583285	1.03199	-1.25374	1.39412	0.0796299	0.125503
AT1G48800	1.61	1.99	1.5	1.19	1.57	2.16	2.11	2.84	2.91	1.77	0.32	0.14	0.45	0.39	2.67	2.5	2.97	2.3	1.85	1.49	2.42	2.2	1	1.27	1.8	1.46	0.2	0.09	0.3	0.56	1.08	1.38	2.39	1.48	0.094509	1.02797	-1.39437	1.26351	0.542336	-0.1643	-1.43799	0.0683373	5	-0.583285	1.03199	-1.25374	1.39412	0.0796299	0.125503
AT5G10210	24.98	30.51	30.24	21.38	24.11	24.18	60.33	41.56	45.21	39.15	14.51	14.4	14.43	12.43	44.18	57.47	53.21	56.69	24.62	36.12	29.55	31.75	39.12	27.39	23.33	21.47	20.93	22.62	23.18	26.5	25.69	34.24	31.48	26.58	-0.491082	1.21541	-1.3635	1.71546	-0.0536862	-0.265763	-0.623111	-0.133734	5	-0.583285	1.03199	-1.25374	1.39412	0.0796299	0.125503
AT2G31083	6.28	7.69	6.95	5.18	7.92	5.06	13.58	14.88	16.03	10.35	8.23	7.82	5.83	4.06	17.36	17.12	11.54	17.36	6.61	7.57	8.4	8.18	9.45	7.65	5.58	9.62	4.35	4.7	5.78	3.33	12.1	7.24	9.14	8.14	-0.694917	1.22181	-0.641406	1.77239	-0.330656	-0.23137	-1.14299	0.0471444	5	-0.583285	1.03199	-1.25374	1.39412	0.0796299	0.125503
AT1G67105	1.92	2.44	2.53	1.23	1.55	2.38	5.8	4.77	10.31	16.17	1.42	2.13	0.71	1.57	2.17	2.25	1.93	2.2	1.92	2.46	2.99	2.37	5.13	5.85	4.8	8.45	1.42	1.43	2.31	0.53	0.73	1.47	0.9	1.58	-0.453083	2.08435	-0.613833	-0.378757	-0.275912	0.976386	-0.625933	-0.713222	5	-0.583285	1.03199	-1.25374	1.39412	0.0796299	0.125503
AT5G49340	2.28	2.79	3.08	1.66	1.33	3.06	3.34	3.8	2.91	4	1.13	1.66	1.19	1.29	5.65	5.18	4.49	3.57	3.21	1.92	1.93	4.1	2.35	3.02	2.78	3	1.37	1.13	1.17	1.54	2.87	3.15	3.12	3.6	-0.400627	0.682387	-1.25031	1.74779	0.0462262	0.044025	-1.26352	0.394023	5	-0.583285	1.03199	-1.25374	1.39412	0.0796299	0.125503
AT3G15500	1.72	2.08	1.49	1.7	2	1.7	3.67	4.07	5.14	3.13	1.15	2.08	1.54	1.79	3.69	2.97	3.42	3.02	3.13	1.76	1.4	2.03	2.82	2.76	2.54	4.38	1.84	0.98	1.12	1.48	1.95	2.75	1.66	1.48	-0.709797	1.69665	-0.796872	0.928805	-0.33247	0.770486	-1.09768	-0.459125	5	-0.583285	1.03199	-1.25374	1.39412	0.0796299	0.125503
AT5G22560	2.08	2.43	1.65	1.91	2.98	1.76	2.38	2.72	3.16	2.95	1.56	0.99	1.31	0.91	2.38	3.52	3.8	3.84	2.65	2.43	3	1.63	1.63	2.15	2.04	1.84	1.01	1.87	1.31	1.25	2.05	2.32	2	2.49	-0.134088	0.876127	-1.35954	1.68499	0.355398	-0.356266	-1.12695	0.0603178	5	-0.583285	1.03199	-1.25374	1.39412	0.0796299	0.125503
AT4G10720	2.72	3.2	3.14	2.94	2.13	2.66	4.67	5.06	5.88	4.86	2.65	1.66	1.72	2.1	5.35	4.95	6.27	5.56	3.05	2.91	3.45	3.38	3.01	3.34	3.58	4.23	3.69	3.71	2.83	2.17	2.78	1.9	3.33	2.87	-0.638397	1.33301	-1.20107	1.6739	-0.244116	0.0372206	-0.324204	-0.636344	5	-0.583285	1.03199	-1.25374	1.39412	0.0796299	0.125503
AT1G74090	94.16	107.92	91.31	94.93	97.33	93.08	212.33	167.2	177.38	148.99	87.36	79.97	81.43	78.53	173.3	225.9	205.08	189.07	100.25	117.57	111.99	101.87	118.14	117.25	114.14	105.35	77.95	81.65	96.32	76.88	122.55	132.13	124.21	143.67	-0.675312	1.23343	-0.961463	1.74039	-0.35629	-0.221795	-0.92952	0.170562	5	-0.583285	1.03199	-1.25374	1.39412	0.0796299	0.125503
AT3G48920	34.54	39.27	40.73	30.21	29.51	37.72	37.22	50.66	50.72	43.84	15.03	24.26	24.51	24.9	50.15	60.07	57.53	41.69	45.1	38.31	33.44	40.25	40.81	45.2	41.96	49.61	20.81	29.65	20.05	25.97	35.26	45.72	43.64	39.05	-0.322418	0.732725	-1.5015	1.37625	0.128765	0.61689	-1.31607	0.285356	5	-0.583285	1.03199	-1.25374	1.39412	0.0796299	0.125503
AT4G04745	72.15	81.49	78.26	58.18	66.83	85.32	105.42	95.5	107.11	91.56	32.49	35.74	38.71	40.7	89.97	132.54	117.32	101.47	76.44	85	82.88	81.64	110.82	79.23	85.08	78.82	46.98	48.91	39.52	40.07	71.44	84.34	78.88	84.07	-0.175245	0.916655	-1.56176	1.32695	0.192361	0.467697	-1.2879	0.12124	5	-0.583285	1.03199	-1.25374	1.39412	0.0796299	0.125503
AT5G64890	2.5	2.89	2.57	2.04	1.39	3.98	2.4	2.5	3.69	2.65	1.38	1.08	1.35	1.18	3.89	4.64	4.5	3.22	3.22	2.41	2.3	3.66	3.18	2	1.86	3.33	1.5	1.67	2.44	2	1.88	2.14	5.26	2.61	-0.155056	0.228023	-1.67217	1.75122	0.334434	-0.0364837	-0.875609	0.425643	5	-0.583285	1.03199	-1.25374	1.39412	0.0796299	0.125503
AT5G47740	10.42	11.65	13.82	9.49	7.69	10.7	9.25	14.33	13.32	11.61	5.73	4.04	6.22	4.81	17.02	15.81	16.95	12.34	11.7	11.04	11.44	12.39	9.08	11.64	9.41	14.18	5.62	7.07	6.6	4.82	13.25	11.84	11.67	10.66	-0.017987	0.487132	-1.5682	1.49663	0.343236	0.175605	-1.32269	0.406283	5	-0.583285	1.03199	-1.25374	1.39412	0.0796299	0.125503
AT5G08360	6.23	6.94	7.26	6.06	4.59	7.02	11.6	9.98	10.09	7.44	3.88	4.75	3.96	4.04	9.8	7.5	8.46	9.99	8.14	5.34	7.59	6.71	9.02	7.66	8.11	9.33	4.4	4.61	5.97	5.28	6.54	7.47	7.24	7.63	-0.452772	1.38029	-1.52572	0.945942	-0.0843495	0.73523	-1.05647	0.0578489	5	-0.583285	1.03199	-1.25374	1.39412	0.0796299	0.125503
AT1G68040	2.36	2.63	1.41	2.72	2.62	2.68	3.02	3.42	4.13	4.31	0.65	2.61	1.41	0.95	4.91	5.97	4.62	5.19	1.69	3.12	2.47	3.26	1.54	2.37	2.14	2.02	1.42	0.82	1.21	2.18	1.11	2.53	3.23	3.35	-0.239273	0.842915	-0.995811	1.99659	-0.0188638	-0.509323	-0.993825	-0.0824051	5	-0.583285	1.03199	-1.25374	1.39412	0.0796299	0.125503
AT5G23370	5.1	5.6	5.42	5.26	5.22	4.53	8.13	7.12	7.12	7.24	3.38	4.27	2.66	3.37	7.99	10.07	8.85	11.37	4.76	6.12	6.2	5.31	5.5	6.03	5.13	4.79	3.48	2.27	2.57	2.12	5.25	4.12	4.62	5.2	-0.171753	0.876755	-0.942715	1.86701	0.0521113	-0.0552522	-1.31278	-0.313382	5	-0.583285	1.03199	-1.25374	1.39412	0.0796299	0.125503
AT4G12030	27.01	29.5	29.69	25.98	23.33	29.03	43.01	42.54	41.7	37.6	17.83	20.82	20.55	19.26	45.64	37.85	46.91	42.99	27.77	29.03	32.29	28.9	29.99	29.65	30.7	32.32	20.91	22.67	21.7	23.17	30.86	33.79	34.97	36.42	-0.467954	1.22522	-1.34911	1.4797	-0.171157	-0.0319965	-1.05141	0.366712	5	-0.583285	1.03199	-1.25374	1.39412	0.0796299	0.125503
AT1G25460	3.12	3.48	3.85	2.86	2.16	3.63	3.34	4.27	4.47	4.49	1.78	1.39	1.72	1.62	3.79	5.05	4.2	4.54	4.23	3.51	2.54	3.64	3.31	3.39	4	4.81	4.03	2.32	2.41	3.71	3.31	4.07	5.65	4.37	-0.425177	0.685879	-2.06037	0.961596	-0.0375357	0.396513	-0.433366	0.912458	5	-0.583285	1.03199	-1.25374	1.39412	0.0796299	0.125503
AT5G10180	41.49	44.97	45.61	38.56	39.79	42.01	88.7	77.48	79.65	69.3	33.97	30.78	27.88	29.9	96.83	65.04	100.27	78.61	38.8	47.8	49.19	44.08	45	63.6	68.46	66.91	23.74	45.04	34.35	30.64	62.55	77.18	67.12	85.01	-0.684641	1.06817	-1.19511	1.36924	-0.521299	0.231954	-1.06303	0.79472	5	-0.583285	1.03199	-1.25374	1.39412	0.0796299	0.125503
AT2G34390	0.32	0.37	0.31	0.3	0.2	0.49	0.47	1.2	0.57	0.89	0.13	0.05	0.05	0.21	0.66	0.63	0.63	0.48	0.56	0.39	0.33	0.21	0.65	0.05	0.1	0.51	0.29	0.07	0.06	0.07	0.33	0.14	0.51	0.37	-0.209018	1.81748	-1.16136	1.0091	0.00138422	-0.197944	-1.10599	-0.153649	5	-0.583285	1.03199	-1.25374	1.39412	0.0796299	0.125503
AT3G25790	19.88	21.14	24.61	16.59	16.71	21.6	32.78	30.47	30	29.71	14.64	14.57	14.04	15.28	29.82	35.24	36.06	32.37	20.02	22.33	20.72	21.51	24.81	25.95	22.47	25.03	12.33	12.52	12.27	14.12	17.05	28.21	23.83	26.21	-0.384417	1.13766	-1.11936	1.50654	-0.206812	0.272407	-1.37473	0.168716	5	-0.583285	1.03199	-1.25374	1.39412	0.0796299	0.125503
AT1G78370	148.34	156.98	177.9	127.63	121.83	166	284.31	223.54	238.73	213.13	102.67	97.11	88.84	77.8	234.02	200.01	233.07	231.67	143.91	155.03	174.72	154.25	175.35	138.35	145.49	134.22	86.01	98.64	91.44	87.26	119.88	154.85	142.01	138.01	-0.121539	1.56825	-1.1683	1.28716	0.0378224	-0.121308	-1.18246	-0.299627	5	-0.583285	1.03199	-1.25374	1.39412	0.0796299	0.125503
AT1G52120	0.2	0.22	0.22	0.21	0.22	0.15	0.22	0.37	0.37	0.38	0	0.04	0.04	0.04	0.47	0.48	0.62	0.99	0.58	0.09	0.14	0.07	0.7	0.32	0.96	1.65	0.36	0.28	0	0.31	0.28	0	0.09	0.19	-0.476841	-0.0128876	-1.06108	1.0353	-0.408107	1.95462	-0.347965	-0.683043	5	-0.583285	1.03199	-1.25374	1.39412	0.0796299	0.125503
AT1G08903	58.83	62.21	91.83	32.3	51.22	59.97	67.99	75.37	92.61	65.71	29.62	39.92	34.37	31.35	88.81	141.06	107	86.08	66.29	60.24	54.26	68.06	73	51.76	49.34	79.06	46.62	54.82	47.39	50.98	62.26	63.14	64.81	64.09	-0.254278	0.545574	-1.46032	2.00727	-0.0911977	-0.0392483	-0.682288	-0.0255076	5	-0.583285	1.03199	-1.25374	1.39412	0.0796299	0.125503
AT5G37450	0.84	0.86	0.48	0.95	1.01	0.92	0.95	0.94	0.79	1.02	0.2	0.34	0.26	0.2	2.03	1.04	2.19	1.27	0.82	1.19	0.78	0.65	0.5	0.6	0.73	0.71	0.87	0.49	0.48	0.48	0.64	0.98	0.48	1.21	0.0538523	0.269262	-1.44134	2.06223	0.104537	-0.465664	-0.605047	0.0221745	5	-0.583285	1.03199	-1.25374	1.39412	0.0796299	0.125503
AT2G22200	1.17	1.2	0.96	0.92	1.03	1.75	3.09	4.01	3.35	3.7	0.55	1.02	0.62	1.39	3.35	3.49	4.72	3.43	0.71	1.43	1.46	1.2	2.06	1.55	1.39	1.17	0.3	1.59	1.02	0.46	1.79	2.42	1.26	3.51	-0.628239	1.40831	-0.860006	1.58857	-0.598195	-0.304194	-0.905072	0.298829	5	-0.583285	1.03199	-1.25374	1.39412	0.0796299	0.125503
AT5G19560	2.54	2.58	2.76	2.39	2.56	2.46	1.89	2.26	2.82	2.45	0.96	1.12	1.28	1.8	3.7	3.36	3.52	3.11	2.78	2.52	2.49	2.52	1.33	2.31	2.48	3.31	1.17	1.49	0.85	1.2	3.45	2.88	3.7	2.57	0.231983	-0.00513762	-1.35198	1.34487	0.276246	-0.00197601	-1.49426	1.00025	5	-0.583285	1.03199	-1.25374	1.39412	0.0796299	0.125503
AT1G77160	0.68	0.66	0.58	0.53	0.87	0.74	0.81	0.78	0.83	1.21	0.55	0.25	0.95	0.74	2.35	2.58	1.56	1.59	0.92	0.66	0.88	0.2	0.77	1.15	0.59	1.02	0.52	0.16	0.15	1.32	0.78	1.06	0.84	0.97	-0.472269	0.00858671	-0.593804	2.36003	-0.503974	-0.0442546	-0.773465	0.019155	5	-0.583285	1.03199	-1.25374	1.39412	0.0796299	0.125503
AT1G43605	0.65	0.62	0.67	0.87	0.63	0.42	0.55	0.58	0.82	0.3	0.23	0.18	0.12	0.12	0.95	0.94	0.94	0.75	0.61	0.39	0.67	0.81	0.38	0.62	0.23	0.6	0.42	0.39	0	0.43	0.68	1.29	0.83	0.26	0.399378	0.0420398	-1.63955	1.43986	0.283768	-0.399378	-1.01946	0.893345	5	-0.583285	1.03199	-1.25374	1.39412	0.0796299	0.125503
AT3G18560	67.41	67.4	68.94	55.01	75.44	70.25	91.58	84.34	102.08	84.12	40.02	39.9	42.82	37.96	82.39	78.12	103.16	97.6	58.55	71.44	74.04	65.56	73.25	58.77	73.04	60.64	39.83	39.01	41.77	38.66	54.52	64.67	66.6	66.31	0.0927491	1.30233	-1.33212	1.29121	0.0920951	0.0412164	-1.35082	-0.136663	5	-0.583285	1.03199	-1.25374	1.39412	0.0796299	0.125503
AT1G60130	2.08	2.08	2.52	1.58	1.7	2.54	3.94	3.55	4.22	3.82	1.07	1.33	1.09	0.94	4.11	4.97	4.04	2.74	2.01	1.94	2.03	2.35	1.66	2.08	2.65	2.74	1.95	1.17	1.58	1.94	1.38	2.51	2.74	2.96	-0.346076	1.44245	-1.3187	1.52454	-0.348564	-0.149562	-0.768954	-0.0351362	5	-0.583285	1.03199	-1.25374	1.39412	0.0796299	0.125503
AT5G52390	6.01	5.76	6.36	5.7	7.21	4.76	16.53	6.69	15.78	11.02	4.08	2.2	2.27	2.02	6.43	6.95	14.24	9.42	5.94	4.37	7.24	5.5	7.75	6.33	4.11	4.84	4.42	3.28	5.22	4.53	11.55	7.35	3.16	1.48	-0.169318	1.96559	-1.27497	0.899366	-0.249818	-0.251461	-0.709821	-0.209568	5	-0.583285	1.03199	-1.25374	1.39412	0.0796299	0.125503
AT5G62720	52.56	50.89	57.97	49.06	52.23	50.97	78.97	70.96	72.26	70.68	36.52	34.24	33.15	31.97	70.98	59.6	75.84	74.77	49.37	55.57	53.47	45.14	66.29	53.66	48.16	49.58	41.43	42.93	36.98	43.51	47.3	61.02	61.59	64.24	-0.138022	1.41993	-1.53969	1.19974	-0.263956	0.00261576	-0.99354	0.312925	5	-0.583285	1.03199	-1.25374	1.39412	0.0796299	0.125503
AT2G41480	35.88	34.48	37.59	28.98	41.73	35.2	87.66	66.06	72.76	61.39	27.98	24.41	26.02	29.02	77.68	107.97	98.19	124.12	32.75	33.86	36.32	35	66.29	45.5	41.2	46.7	21.82	25.73	20.74	20.93	37.18	59.55	55.96	63.57	-0.519562	0.838501	-0.858867	1.96817	-0.571958	0.00900703	-1.03016	0.164878	5	-0.583285	1.03199	-1.25374	1.39412	0.0796299	0.125503
AT3G47510	29.05	27.78	39.21	22.3	17.55	37.13	35.86	38.9	44.6	33.33	16.7	16.93	17.23	15.27	36.09	47.47	43.41	39.86	29.68	29.73	19.93	31.78	36.11	27.79	20.56	27.56	22.36	22.37	19.86	20.78	31.46	32.28	33.4	29.58	-0.0288332	1.08631	-1.55825	1.51831	-0.183731	-0.156234	-0.970438	0.292877	5	-0.583285	1.03199	-1.25374	1.39412	0.0796299	0.125503
AT3G25717	62.24	58.13	81.19	39.21	54.48	74.06	102.17	88.54	99.39	79.15	29.3	40.92	40.19	42.35	88.75	119.1	89.7	102.85	50.79	53.13	66.52	62.08	85.99	54.54	60.91	63.74	38.38	38.08	34.16	31.45	54.24	71.9	73.75	76.47	-0.131526	1.18768	-1.18614	1.52924	-0.311572	0.0465466	-1.30336	0.169136	5	-0.583285	1.03199	-1.25374	1.39412	0.0796299	0.125503
AT3G25795	3.73	3.51	4.08	2.57	3.24	5.03	3.82	3.91	4.32	5.27	1.29	1.96	1.94	1.51	5.04	5.7	4.43	4.87	3.24	3.96	2.56	4.27	4	3.63	3.21	3.61	1.67	1.71	1.65	2.06	3.6	3.51	3.57	4.84	0.249666	0.76566	-1.51761	1.35045	0.0583181	0.148617	-1.43376	0.378664	5	-0.583285	1.03199	-1.25374	1.39412	0.0796299	0.125503
AT1G02440	1.71	1.54	1.82	0.87	1.97	2.16	2.09	3.14	2.43	2.82	0.49	0.84	1.25	0.61	2.69	1.52	2.86	2.68	1.77	1.63	1.38	1.39	1.71	1.35	2.49	2.02	2.66	2.17	2.36	2.29	0.36	2.13	1.94	2.07	-0.283525	1.25381	-1.80826	0.947185	-0.55655	0.0315028	0.833775	-0.417938	5	-0.583285	1.03199	-1.25374	1.39412	0.0796299	0.125503
AT5G10580	65.81	61.08	69.02	59.24	60.5	74.49	118.54	100.04	114.17	107.63	56.74	48.51	48.39	44.31	107.97	123.44	112.88	133.74	55.77	69.33	61.36	57.87	82.25	75.78	66.51	72.64	49.67	44.37	47.33	46.42	84.44	87.2	78.97	82.77	-0.393817	1.26563	-1.00558	1.61835	-0.571069	-0.0759435	-1.10076	0.263197	5	-0.583285	1.03199	-1.25374	1.39412	0.0796299	0.125503
AT5G09305	1.97	1.69	1.33	1.18	1.61	3.75	6.31	3.62	4.21	3.84	1.6	0.94	1.2	1.56	6.1	6.89	5.49	4.19	0.52	3.32	1.61	1.29	3.91	2.03	3.3	1.65	1.3	2.02	0.37	1.78	3.47	1.66	1.22	4.44	-0.492723	1.11744	-0.902032	1.86438	-0.672692	-0.0117457	-0.874957	-0.0276721	5	-0.583285	1.03199	-1.25374	1.39412	0.0796299	0.125503
AT1G59730	13.71	12.46	17.16	12.07	8.33	17.27	19.07	18.79	24.91	19.44	6.42	8.09	7.97	6.91	16.87	21.94	19.88	25.1	13.85	11.74	11.82	12.41	16.35	11.72	12.44	10.89	5.7	6.75	4.87	5.99	12.62	9.34	10.65	11.16	0.115177	1.36908	-1.04988	1.44144	-0.114262	-0.0419035	-1.32832	-0.391329	5	-0.583285	1.03199	-1.25374	1.39412	0.0796299	0.125503
AT4G24180	7.29	6.51	7.19	5.79	8.26	7.9	15.16	13.53	15.57	12.84	4.85	4.98	4.86	5.72	13.22	11.41	13.89	17.21	6.84	6.74	6.71	5.73	9.61	7.28	7.83	7.91	5.27	5.12	4.55	5.32	9.04	8.1	9.08	8.3	-0.368624	1.56283	-0.971685	1.46819	-0.584151	-0.127537	-0.982047	0.00302221	5	-0.583285	1.03199	-1.25374	1.39412	0.0796299	0.125503
AT4G18340	64.73	57.87	68.88	63.38	63.37	63.3	144.1	140.18	132.27	128.83	40.71	48.39	39.5	33.21	140.92	151.02	142.29	158	52.48	62.53	63.67	52.79	74.29	71.39	68.98	75.38	39.21	48.57	37.91	40.04	68.04	84.08	85.02	75.98	-0.373415	1.38273	-0.968831	1.66996	-0.541765	-0.182688	-0.944799	-0.0411908	5	-0.583285	1.03199	-1.25374	1.39412	0.0796299	0.125503
AT1G56600	2.42	2.06	3.03	2.07	2.93	1.65	3.79	5.66	5.71	4.18	0.85	0.91	0.63	1.21	5.3	6.82	3.12	4.81	1.89	1.62	1.67	3.06	2.76	1.84	2.68	3.86	0.71	0.72	0.66	0.65	2.57	1.48	3.17	1.66	-0.121838	1.3895	-1.07307	1.50058	-0.34713	0.106584	-1.20762	-0.247	5	-0.583285	1.03199	-1.25374	1.39412	0.0796299	0.125503
AT2G48080	36.33	31.35	38.32	34.34	38.65	34.02	58.45	63.48	62.61	63.64	16.6	13.91	13.68	18.13	58.76	49.61	72.01	51.32	24.96	34.2	38.95	27.28	36.34	39.82	49.49	35.36	15.45	17.59	13.31	17.15	37.62	34.07	41.75	47.51	-0.0657143	1.44715	-1.28674	1.20474	-0.35902	0.164929	-1.26939	0.164047	5	-0.583285	1.03199	-1.25374	1.39412	0.0796299	0.125503
AT2G27402	10.6	9.13	10.44	8.97	9.28	13.7	11.21	10.01	9.5	7.2	3.51	4.33	4.46	3.7	13.13	10.55	12.74	9.76	8.74	9.54	9.85	8.36	8.79	9.6	8.76	7.92	3.42	4.45	3.9	2.96	6.24	10.94	9.82	10.73	0.780361	0.396038	-1.48861	1.10622	0.273089	0.150999	-1.5978	0.379702	5	-0.583285	1.03199	-1.25374	1.39412	0.0796299	0.125503
AT2G44340	6	4.79	5.3	5.17	7.09	6.44	8.42	7.89	7.14	8.36	2.3	2.5	2.95	2.17	8.39	11.52	9.31	8.33	4.78	3.62	5.13	5.62	6.99	5.9	6.15	7.11	2.68	3.23	3.81	2.74	6	6.97	6.38	5.02	0.0890591	0.933431	-1.43319	1.55401	-0.435295	0.321505	-1.15858	0.129061	5	-0.583285	1.03199	-1.25374	1.39412	0.0796299	0.125503
AT1G51870	0.68	0.51	0.95	0.73	0.47	0.58	0.61	1.4	0.59	1.13	0.31	0.19	0.28	0.38	1.27	0.96	1.35	0.97	0.72	0.54	0.39	0.38	0.54	0.63	0.72	0.89	0.1	0.06	0.03	0.03	0.57	0.61	0.42	0.58	0.224644	0.955192	-0.922318	1.55424	-0.28674	0.261171	-1.60903	-0.177158	5	-0.583285	1.03199	-1.25374	1.39412	0.0796299	0.125503
AT4G25220	5.32	4.05	4.01	8.24	3.87	5.16	5.78	5.18	4.83	3.89	1.78	1.17	1.3	0.94	7.49	4.02	6.45	5.43	3.93	4.76	4.23	3.27	2.52	3.7	4.4	3.38	0.58	0.83	0.54	0.54	5.37	3.69	4.7	4.23	0.83165	0.618876	-1.30807	1.11225	0.15476	-0.136475	-1.66712	0.394132	5	-0.583285	1.03199	-1.25374	1.39412	0.0796299	0.125503
AT5G65158	1.61	1.01	1.79	2.07	0.79	1.8	1.06	1.01	2.24	1.29	0.56	0.26	0.33	0.35	2.64	1.15	2.4	1.35	1.08	1.58	0.73	0.65	1.09	1.05	0.5	1.05	0.36	0.79	0.21	0.5	1.38	1.04	1.87	0.62	0.947339	0.544971	-1.39586	1.46332	-0.193491	-0.359172	-1.22545	0.218344	5	-0.583285	1.03199	-1.25374	1.39412	0.0796299	0.125503
AT1G49100	0.61	0.36	0.49	0.49	0.84	0.65	0.66	0.88	0.56	0.7	0.28	0.16	0.1	0.49	0.69	1.22	0.98	0.87	0.36	0.29	0.54	0.25	0.36	0.45	1.12	0.47	0.26	0.28	0.19	0.46	0.3	0.86	0.63	0.39	0.340184	0.700861	-1.23368	1.7501	-0.785565	0.263677	-1.05881	0.0232254	5	-0.583285	1.03199	-1.25374	1.39412	0.0796299	0.125503
AT5G53380	7.84	5.66	7.03	7.98	8.36	7.99	7.56	9.43	10.25	7.73	3.89	3.48	2.82	3.06	8.44	8.65	7.2	8.46	5.1	5.74	5.32	6.49	4.06	5.79	5.77	5.48	3.29	3.28	3.23	3.36	6.36	6.55	6.7	6.21	0.828481	1.25712	-1.32183	0.993524	-0.20571	-0.389751	-1.33252	0.170683	5	-0.583285	1.03199	-1.25374	1.39412	0.0796299	0.125503
AT4G11880	38.93	26.99	47.44	33.16	32.07	43.04	29.88	35.42	32.69	26.81	15.97	22.66	23.9	18.56	45.83	55.41	48.08	35.32	28.02	25.21	22.08	32.66	25.81	26.25	28.67	26.3	18.96	25.88	18.22	19.81	26.83	35.9	37.31	41.52	0.903181	0.0442194	-1.17044	1.70712	-0.423471	-0.449593	-1.12098	0.509965	5	-0.583285	1.03199	-1.25374	1.39412	0.0796299	0.125503
AT4G10310	2.53	1.32	2.41	2.9	2.18	2.62	2.67	2.58	2.91	3.62	1.84	2.87	1.77	2.89	3.28	3.24	3.07	6.96	1.75	1.65	1.12	0.75	2.96	2.24	2.21	3.75	2.1	2.97	4.08	1.88	6.22	3.8	3.53	5.15	-0.391052	0.00806601	-0.567907	1.14806	-1.54778	-0.14011	-0.171179	1.6619	5	-0.583285	1.03199	-1.25374	1.39412	0.0796299	0.125503
AT4G14365	3.04	6.93	2.78	3.29	3.5	2.59	10.4	10.17	9.07	12.41	2.68	3.52	4.22	4.79	11.52	9.64	13.8	8.37	10.33	4.01	6.13	7.23	3.89	4.51	4.66	9.94	13.63	8.59	10.85	10.37	3.12	2.66	2.37	1.43	-1.03783	1.04428	-0.825372	1.13344	0.0446688	-0.282728	1.1411	-1.21755	6	-0.219252	1.33722	-0.514783	1.6349	-0.477355	-0.537769
AT2G46400	2.97	6.64	3.12	3.26	2.69	2.81	10.05	8.65	10.53	11.5	1.59	3.12	3.3	3.69	12.33	10.49	10.99	6.65	12.16	3.2	4.89	6.31	4.8	4.54	5.47	9.04	9.5	7.08	6.07	10.48	2.9	1.99	3.46	2.37	-1.03267	1.25928	-1.04697	1.23783	0.133565	-0.0817277	0.655509	-1.12482	6	-0.219252	1.33722	-0.514783	1.6349	-0.477355	-0.537769
AT1G19250	1.52	8.5	1.59	2.2	1.07	1.24	13.4	18.84	10.79	16.87	1.12	0.8	1.06	1.02	23.04	19.15	19.1	15.29	21.04	1.01	3.09	8.86	0.61	2.79	1.5	13.79	2.12	1.23	1.76	2.6	1.45	1.56	1.56	1.19	-0.734667	1.19409	-0.809953	1.79208	0.265563	-0.283309	-0.676948	-0.746856	6	-0.219252	1.33722	-0.514783	1.6349	-0.477355	-0.537769
AT1G72900	4.26	9.89	4.77	4.35	3.8	4.12	9.8	12.71	12.07	10.64	5.07	5.44	5.92	5.88	12.87	8.9	15.77	9.3	16.08	3.09	7.73	12.65	4.38	4.75	5.57	17.58	8.95	11.03	11.35	10.66	4.1	3.42	2.88	2.78	-1.15457	0.977348	-0.755873	1.09991	0.548393	-0.00160764	0.732988	-1.44659	6	-0.219252	1.33722	-0.514783	1.6349	-0.477355	-0.537769
AT1G47890	0.63	1.4	0.5	0.86	0.81	0.38	1.1	2.08	1.59	1.71	0.8	0.84	1.07	1.27	2.25	1.67	2.38	1.65	2.14	0.79	1.23	1.42	0.62	0.73	0.65	2	1.26	0.96	0.8	0.93	0.41	1.05	0.54	1.09	-1.17731	0.977208	-0.39335	1.7831	0.483807	-0.382386	-0.409797	-0.881269	6	-0.219252	1.33722	-0.514783	1.6349	-0.477355	-0.537769
AT3G51895	0.25	0.59	0.25	0.28	0.27	0.18	0.87	0.94	0.84	0.62	0.38	0.21	0.29	0.09	1.17	1.28	1.74	1.11	0.77	0.41	0.42	0.74	0.16	0.19	0.43	0.5	0.5	0.23	0.35	0.13	0.57	0.08	0.06	0.21	-0.67579	0.792831	-0.682204	2.09471	0.196404	-0.483395	-0.528287	-0.71427	6	-0.219252	1.33722	-0.514783	1.6349	-0.477355	-0.537769
AT5G12030	1.06	2.32	1.27	1.33	0.53	1.13	4	3.82	4.65	5.07	0.85	0.66	1.19	1.4	6.36	3.37	4.81	4.34	4.31	1.49	1.7	1.77	2.14	0.92	1.82	0.93	1.61	1.17	1.47	0.82	0.65	0.77	1.13	0.35	-0.669735	1.43849	-0.695135	1.65122	0.125612	-0.423669	-0.541146	-0.885637	6	-0.219252	1.33722	-0.514783	1.6349	-0.477355	-0.537769
AT4G11170	0.67	2.01	0.63	0.84	0.66	0.55	2.23	3.09	2.15	3.66	0.4	0.39	0.58	1.01	5.13	3.67	4.57	2.47	4.32	0.33	0.79	2.6	0.2	0.46	0.36	2.63	0.66	0.51	0.84	1	0.16	0.19	0.16	0.21	-0.618011	0.9882	-0.675036	1.8835	0.40084	-0.43363	-0.555283	-0.990576	6	-0.219252	1.33722	-0.514783	1.6349	-0.477355	-0.537769
AT1G53625	20.95	39.03	23.97	21.74	16.44	21.67	58.04	51.29	47.78	53.84	16.4	14.91	19.15	23.72	63.41	49.48	64.62	53	67.89	15.84	23.78	48.6	17.14	15.26	16.51	44.99	10.74	14.52	14.55	11.93	12.06	17.68	11.83	12.55	-0.504309	1.2968	-0.640884	1.57392	0.519858	-0.361501	-0.958803	-0.925084	6	-0.219252	1.33722	-0.514783	1.6349	-0.477355	-0.537769
AT5G11210	1.41	2.38	1.35	1.77	1.31	1.21	3.71	4.04	3.15	4.27	1.38	1.75	1.95	2.34	4.85	3.55	4.57	2.83	2.62	2.17	2.21	2.52	0.98	1.68	1.93	3.23	1.42	1.26	2.25	1.86	1.35	1.79	2.03	1.71	-0.952241	1.47419	-0.499035	1.6346	0.0356454	-0.397191	-0.65944	-0.636525	6	-0.219252	1.33722	-0.514783	1.6349	-0.477355	-0.537769
AT1G13520	13.58	21.92	15.72	14.09	12.27	12.24	31.29	34.16	30.97	32.83	12.24	15.19	14.69	19.61	41.49	37.49	43.62	33.79	30.15	16.72	16.66	24.17	13.14	13.99	11.98	24.4	13.84	15.66	14.13	15.64	10.48	14.89	14.07	13.37	-0.737505	1.18112	-0.547768	1.87606	0.11721	-0.50219	-0.610757	-0.776169	6	-0.219252	1.33722	-0.514783	1.6349	-0.477355	-0.537769
AT3G09545	0.08	0.63	0.13	0	0.2	0	0.93	2.11	1.51	1.52	0	0	0.44	0.15	1.05	2.21	1.7	1.91	0.77	0.16	1.19	0.38	0.55	0.57	0.3	0.7	0.21	1	0.18	0.22	0	0.2	0.3	0.22	-0.903642	1.38008	-0.800198	1.69837	-0.0402834	-0.191471	-0.39438	-0.748476	6	-0.219252	1.33722	-0.514783	1.6349	-0.477355	-0.537769
AT5G39670	1.48	4.07	1.61	1.47	0.95	1.9	9.26	7.67	7.62	8.16	0.73	0.9	0.86	1.55	10.87	6.95	9	6.59	9.02	0.44	1.74	5.08	1.61	1.29	1.1	6.85	5.13	2.43	3.89	4.08	1.43	1.19	1.12	0.47	-0.794015	1.4585	-0.952986	1.51738	0.0765417	-0.380185	0.0134579	-0.938687	6	-0.219252	1.33722	-0.514783	1.6349	-0.477355	-0.537769
AT5G41750	2.02	3.84	1.41	2.91	1.96	1.8	7.27	8.14	7.07	9.2	2.62	3.38	3.48	5.74	10.15	9.34	12.22	7.17	7.06	1.49	2.73	4.07	0.77	1.92	1.84	4.25	2.55	1.95	2.64	2.82	1.48	1.04	1.36	1.11	-0.700463	1.23581	-0.114659	1.82654	-0.103993	-0.643031	-0.546218	-0.953984	6	-0.219252	1.33722	-0.514783	1.6349	-0.477355	-0.537769
AT1G13480	5.39	9.17	4.93	6.49	4.82	5.31	11.38	13.02	12.91	14.35	4.16	3.35	4.67	6.42	14.01	9.11	14.55	9.73	15.59	3.56	7.14	10.4	2.85	4.14	3.7	9.94	8.26	3.86	7.06	5.34	2.49	2.55	2.87	2.38	-0.500803	1.54591	-0.701328	1.25634	0.528333	-0.56334	-0.298918	-1.2662	6	-0.219252	1.33722	-0.514783	1.6349	-0.477355	-0.537769
AT1G53620	5.05	8.38	6.39	4.82	5.33	3.67	17.57	11.83	13.43	13	3.6	2.28	2.82	3.33	21.42	15.93	17.21	20.42	14.52	6.26	5.1	7.63	4.18	3.6	2.95	6.56	1.12	1.73	2.07	0.95	2.54	6.38	3.65	3.05	-0.381881	1.09546	-0.721147	1.88971	0.169737	-0.502988	-0.976633	-0.572252	6	-0.219252	1.33722	-0.514783	1.6349	-0.477355	-0.537769
AT3G60970	0.03	0.12	0	0.08	0.05	0	0.29	0.28	0.65	0.48	0	0.04	0	0.06	0.44	0.5	0.41	0.3	0.08	0.17	0.07	0.17	0.11	0.1	0.06	0.09	0	0	0.05	0	0.13	0.22	0	0	-0.698725	1.61684	-0.742971	1.54309	-0.167768	-0.359502	-0.816715	-0.374251	6	-0.219252	1.33722	-0.514783	1.6349	-0.477355	-0.537769
AT2G45550	0.41	0.78	0.47	0.53	0.11	0.51	4.71	6.03	3.92	4.73	0.16	0.17	0	0.09	5.17	7.02	6.44	4.5	1.59	0.41	0.55	0.57	0.34	0.99	0.45	0.81	0.36	0.22	0.1	0.12	0.54	0.57	0.5	1.16	-0.563236	1.39541	-0.695502	1.80764	-0.397902	-0.45632	-0.653618	-0.43648	6	-0.219252	1.33722	-0.514783	1.6349	-0.477355	-0.537769
AT4G33050	8.78	12.85	9.69	8.25	8.82	8.35	14.66	16.8	18.32	18.3	10.27	11.57	10.3	12.5	18.98	16.3	21.38	16.62	16.14	9.85	10.78	14.65	6.54	9.46	7.72	14.68	12.12	13.04	13.12	11.88	6.9	7.69	7.85	7.91	-0.904865	1.25385	-0.280888	1.59432	0.163033	-0.689452	0.0805343	-1.21653	6	-0.219252	1.33722	-0.514783	1.6349	-0.477355	-0.537769
AT1G53610	19.75	29.15	28.52	13.8	14.77	21.91	43.86	37.62	37.19	37.06	21.61	18.93	23.28	26.45	50.36	48.71	50.54	47.14	31.74	25.82	23.58	35.47	18.48	15.65	19.85	32.74	20.61	16.16	17.31	20.72	17.41	24.02	26.91	20.34	-0.737481	1.027	-0.478316	1.9703	0.127398	-0.559952	-0.834064	-0.51488	6	-0.219252	1.33722	-0.514783	1.6349	-0.477355	-0.537769
AT4G37580	1.12	1.65	1.29	1.12	0.98	1.08	2.65	3	3.16	2.66	1.31	1.22	1.13	1.59	3.37	3.81	3.92	4.86	1.6	1.58	1.89	1.54	0.88	1.52	1.38	1.12	0.85	1.32	1.35	0.76	1.2	1.61	1.48	1.67	-0.693661	0.985034	-0.506606	2.0618	-0.18046	-0.590541	-0.739226	-0.336339	6	-0.219252	1.33722	-0.514783	1.6349	-0.477355	-0.537769
AT5G38910	27.59	44.01	33.49	31.28	14.67	30.94	188.67	214.86	189.99	164.48	5.94	5.88	6.35	8.65	183.68	129.76	184.95	179.98	77.1	20.86	31.24	46.84	26.67	22.5	20.32	62.37	1.38	1.39	2.07	2.12	11.4	17.97	12.75	8	-0.4402	1.72052	-0.718989	1.45484	-0.221132	-0.368534	-0.78525	-0.641251	6	-0.219252	1.33722	-0.514783	1.6349	-0.477355	-0.537769
AT5G65600	0.78	1.22	0.68	0.68	0.75	1.02	1.4	1.66	1.86	1.63	1.1	0.83	0.93	0.85	1.27	1.68	2.4	1.74	1.69	0.56	1.18	1.46	0.54	0.51	0.66	1.67	0.85	0.86	1.25	0.87	0.66	0.44	0.76	0.51	-0.73905	1.30135	-0.393016	1.62352	0.310983	-0.589897	-0.321423	-1.19247	6	-0.219252	1.33722	-0.514783	1.6349	-0.477355	-0.537769
AT4G16920	3.74	5.27	3.8	4.17	3.93	3.05	7.23	9.17	6.74	8.85	2.74	3.2	3.39	4.37	10.08	10.09	10.05	8.3	6.6	4.55	4.87	5.07	2.42	4.87	4.79	5.53	3.49	3.44	3	3.44	3.45	3.87	4.35	4.77	-0.644671	1.18353	-0.778782	1.88413	0.0140817	-0.359283	-0.814188	-0.484811	6	-0.219252	1.33722	-0.514783	1.6349	-0.477355	-0.537769
AT3G60415	4.18	8.8	4.35	5.9	2.47	4	21.62	24.23	18.21	25.22	2.28	1.71	2.27	2.88	24.36	17.39	25.4	20.16	19.26	1.65	2.72	11.57	7.87	5.5	6.18	16.3	16.69	13	16.29	21.61	5.28	1.08	4.62	0.63	-0.828674	1.36841	-1.05819	1.30876	-0.269109	-0.249427	0.711644	-0.983402	6	-0.219252	1.33722	-0.514783	1.6349	-0.477355	-0.537769
AT5G41740	1.6	2.4	1.45	1.63	2.06	1.25	3.9	4.26	3.96	5.09	2.11	2.78	2.58	3.31	6.22	3.94	5.78	3.24	3.84	1.03	1.98	2.77	0.61	1.04	1.23	2.84	2.74	2.54	2.36	2.07	0.87	0.73	0.89	1.08	-0.710207	1.26904	0.0928346	1.62941	-0.119359	-0.832767	-0.102895	-1.22606	6	-0.219252	1.33722	-0.514783	1.6349	-0.477355	-0.537769
AT1G57630	1.05	1.91	1.74	1.06	0.52	0.88	3.92	3.54	2.5	3.52	1.05	1.53	0.98	2.13	5.88	3.15	4.04	3.37	4.06	0.33	0.79	2.45	0.82	0.38	0.69	1.54	1.14	1.05	1.94	1.89	0.16	0.41	0.8	1.16	-0.648694	1.21649	-0.349219	1.81142	0.0407004	-0.803456	-0.282893	-0.984346	6	-0.219252	1.33722	-0.514783	1.6349	-0.477355	-0.537769
AT3G48850	3.4	4.76	2.57	3.7	3.74	3.6	6.73	8.1	6.89	6.56	2.6	2.97	3.74	3.84	7.95	5.5	8.96	7.13	6.38	3.63	3.47	5.55	3.93	3.26	4.08	5.77	1.99	3.76	2.94	2.6	2.27	3.07	3.66	2.88	-0.603922	1.42459	-0.66753	1.59882	0.145536	-0.129634	-0.924724	-0.843141	6	-0.219252	1.33722	-0.514783	1.6349	-0.477355	-0.537769
AT5G25920	0.09	0.21	0.03	0.07	0.15	0.1	0.32	0.41	0.48	0.48	0.25	0.2	0.38	0.31	0.61	0.65	0.47	0.44	0.06	0.33	0.18	0.26	0	0.25	0.38	0.24	0.27	0.2	0.09	0.11	0.06	0.16	0.08	0.28	-1.12656	1.06921	0.16796	1.85576	-0.340017	-0.274472	-0.602199	-0.749676	6	-0.219252	1.33722	-0.514783	1.6349	-0.477355	-0.537769
AT1G65481	6.43	8.98	6.54	5.87	5.4	7.91	17.58	16.45	14.89	17.05	4.07	3.99	2.97	4.55	20.66	22.44	23.19	14.37	14.91	4.47	6	10.55	6.72	4.66	5.66	8.79	2.87	3.62	3.86	2.83	5.73	7.42	5.32	6.71	-0.42212	1.22963	-0.838237	1.83247	-0.00312909	-0.417605	-0.936727	-0.44428	6	-0.219252	1.33722	-0.514783	1.6349	-0.477355	-0.537769
AT5G57220	6.34	9.68	5.19	7.49	5.77	6.92	11.1	11.57	12.29	13.42	6.33	6.14	7.82	7.95	18.24	6.58	18.74	12.91	17.36	3.42	5.02	12.93	2.98	3.36	3.75	12.57	4.98	6.8	7.2	5.86	3.39	3.05	2.17	3.45	-0.458327	1.11016	-0.262692	1.66161	0.452362	-0.643054	-0.494454	-1.36561	6	-0.219252	1.33722	-0.514783	1.6349	-0.477355	-0.537769
AT1G74590	21.9	28.97	25.13	20.16	17.77	24.54	37.12	38.32	35	38.2	20.07	20.61	19.81	24.52	49.79	40.71	45.32	39.45	37.03	20.35	25.27	33.25	19.68	18.17	18.96	34.22	20.2	18.99	18.31	20.4	19.71	18.9	19.95	20.02	-0.547446	1.13249	-0.618728	1.8654	0.231425	-0.453046	-0.814409	-0.795694	6	-0.219252	1.33722	-0.514783	1.6349	-0.477355	-0.537769
AT2G25297	0.69	1.12	0.84	0.7	0.79	0.42	0.87	0.78	1.96	1.51	0.32	0.49	0.12	0.61	2.52	1.63	0.95	1.65	2.55	0.26	0.56	1.12	0.77	0.57	0.59	1.3	0.34	0.48	0.15	0.18	0	0.33	0	0.18	-0.205837	0.896613	-0.768692	1.65484	0.603557	0.0174438	-0.950108	-1.24782	6	-0.219252	1.33722	-0.514783	1.6349	-0.477355	-0.537769
AT4G10860	4.68	6.35	5.15	4.09	4.44	5.04	23.99	21.26	23.46	24.63	2.99	2.33	2.15	3.78	21.83	19.42	24.77	20.39	6.22	9.1	6.52	3.57	8.33	5.21	6.55	6.12	5.17	2.23	5.03	5.41	4.65	6.98	4.55	4.05	-0.57109	1.70701	-0.799144	1.49544	-0.366848	-0.342425	-0.597955	-0.52499	6	-0.219252	1.33722	-0.514783	1.6349	-0.477355	-0.537769
AT3G18250	15.92	21.7	20.62	15.6	14.02	13.44	40.07	36.73	35.44	37.07	12.46	9.53	12.75	16.59	39.69	19.24	47.75	33.95	32.7	13.08	14.47	26.56	16.47	12.89	8.76	26.02	9.38	13.06	12.26	10.16	12.26	12.35	14.32	14.39	-0.440583	1.6461	-0.741535	1.43458	0.123061	-0.429374	-0.899199	-0.693042	6	-0.219252	1.33722	-0.514783	1.6349	-0.477355	-0.537769
AT4G19520	1.92	2.49	1.81	1.89	2.18	1.8	2.51	3.56	2.46	3.3	1.74	1.64	1.99	2.31	4.3	3.9	4.64	3.21	3.23	2.33	1.98	2.41	2.07	1.97	1.75	2.77	1.74	1.82	1.65	1.61	1.27	2.4	1.61	1.79	-0.564893	0.755843	-0.564893	2.09886	0.157534	-0.284833	-0.838588	-0.759025	6	-0.219252	1.33722	-0.514783	1.6349	-0.477355	-0.537769
AT4G36570	4.93	6.48	6.99	4.9	3.09	4.74	21.63	18.39	19.21	12.4	1.14	0.54	0.6	0.44	13.06	12.19	15.2	9.01	5.47	6.07	7.83	6.56	5.34	3.48	4.02	2.29	0.87	0	0.32	0.38	1.41	2.01	1.04	2.54	-0.179324	1.92434	-0.868254	1.0259	0.0723376	-0.365335	-0.914858	-0.694806	6	-0.219252	1.33722	-0.514783	1.6349	-0.477355	-0.537769
AT2G02580	0.95	1.25	0.55	1.14	1.27	0.85	2.91	3.08	2.58	3.28	1.05	0.6	0.54	0.86	3.27	3.46	3.5	2.48	2.17	0.59	1.05	1.17	1.11	1.08	1.44	1.85	1.32	1.39	1.53	1.1	1.02	1.25	0.92	1.04	-0.707315	1.46219	-0.912393	1.69425	-0.391604	-0.256684	-0.294462	-0.593983	6	-0.219252	1.33722	-0.514783	1.6349	-0.477355	-0.537769
AT2G41090	2.25	2.94	2.34	2.07	2.15	2.44	4.72	4.28	4.41	4.06	1.82	2.8	2.05	2.53	5.11	4.7	3.57	4.61	2.99	1.62	3.71	3.44	3.22	1.51	1.75	2.68	3.18	2.36	4.83	3.04	0.89	1.82	2.97	1.01	-0.682643	1.35686	-0.634484	1.48207	-0.0180593	-0.644116	0.379246	-1.23887	6	-0.219252	1.33722	-0.514783	1.6349	-0.477355	-0.537769
AT1G01680	3.25	5.25	2.98	3.6	3.31	3.1	20.13	23.74	17.94	23.15	2.75	2.09	4.77	4.4	27.47	21.9	26.09	18.34	12.4	1.04	1.98	5.58	1.37	1.37	1.82	7.54	3.67	4.12	3.28	4.98	1.46	0.24	0.96	0.52	-0.540142	1.47706	-0.511554	1.72483	-0.315635	-0.565088	-0.454376	-0.815101	6	-0.219252	1.33722	-0.514783	1.6349	-0.477355	-0.537769
AT1G74710	9.79	12.59	10.02	9.68	8.92	10.54	23.64	27.51	22.84	26.28	9.63	11.1	10.35	12.47	37.12	22.97	30.5	22.97	19.53	7.99	8.86	13.97	5.9	8.65	8.52	16.09	18.68	15.48	15.24	18.87	9	6.46	9.45	6.84	-0.704231	1.28827	-0.561094	1.72159	-0.339379	-0.704231	0.244906	-0.945835	6	-0.219252	1.33722	-0.514783	1.6349	-0.477355	-0.537769
AT1G02920	37.37	50.85	38.92	42.88	34.93	32.74	63.53	88.45	71.89	78.07	31.93	28.66	28.56	39.62	126.93	50.08	95.25	88.06	77.26	13.34	44.59	68.21	22.51	14.93	16.64	56.87	33.23	48.96	51.51	31.52	15.79	15.42	12.88	12.55	-0.347425	1.16094	-0.552207	1.73848	0.186097	-0.728498	-0.191612	-1.26578	6	-0.219252	1.33722	-0.514783	1.6349	-0.477355	-0.537769
AT1G24140	0.65	0.87	0.87	0.54	0.63	0.56	0.99	1.07	1.6	1.56	0.68	0.7	0.82	0.81	1.12	1.4	1.84	1.05	1.18	0.17	1.16	0.95	0.44	0.19	0.2	0.74	0.85	0.95	0.92	0.93	0.26	0.87	0.48	0.23	-0.527379	1.3273	-0.237143	1.46179	0.0814075	-1.25651	0.215907	-1.06538	6	-0.219252	1.33722	-0.514783	1.6349	-0.477355	-0.537769
AT5G47850	0.07	0.13	0.05	0.14	0.04	0.05	0.55	0.36	0.28	0.57	0.11	0.06	0.08	0.03	0.42	0.22	0.7	0.21	0.19	0.06	0.13	0.12	0.08	0.03	0.08	0.22	0.08	0.19	0.1	0.04	0	0	0.06	0.08	-0.620591	1.75734	-0.620591	1.41993	-0.267115	-0.411719	-0.411719	-0.845531	6	-0.219252	1.33722	-0.514783	1.6349	-0.477355	-0.537769
AT3G46190	2.25	3	3.34	1.6	1.39	2.66	6.14	8.52	11.73	8.64	1.13	0.74	0.45	1.28	8.44	11.39	11.13	6.82	4.59	2.66	2.48	2.29	1.63	2.82	3.76	6.92	2.54	1.39	1.69	2.6	2.46	2.42	3.16	2.88	-0.585286	1.45465	-1.00753	1.67008	-0.347921	-0.104288	-0.645607	-0.434093	6	-0.219252	1.33722	-0.514783	1.6349	-0.477355	-0.537769
AT4G28460	1.35	1.9	2.04	0.93	1.12	1.3	8.89	2.86	6.12	4.94	0.97	0.98	0.83	1.95	4.35	2.63	5.02	4.37	3.24	0.69	1.05	2.6	3.01	1.61	1.15	2.95	1.51	0.98	1.03	0.77	1.72	2.01	1.7	1.24	-0.634911	2.01106	-0.73516	1.03287	-0.302266	-0.129109	-0.801993	-0.440488	6	-0.219252	1.33722	-0.514783	1.6349	-0.477355	-0.537769
AT2G30750	21.14	35.01	22.13	30.71	17.4	14.3	101.04	123.54	104.7	121.45	11.06	7.9	12.86	18.58	164.54	81.48	155.1	116.51	74.07	4.04	11.61	50.31	3.31	4.52	6.41	46.25	4.95	2.7	9.38	1.53	5.33	5.49	7.98	6.31	-0.420941	1.41638	-0.592235	1.75204	-0.142525	-0.541609	-0.751988	-0.719125	6	-0.219252	1.33722	-0.514783	1.6349	-0.477355	-0.537769
AT4G21380	0.58	0.81	0.55	0.89	0.32	0.57	1.78	3.4	1.83	2.48	0.41	0.28	0.42	0.62	2.93	1.29	3.05	2.15	1.67	0.42	0.33	0.82	0.27	0.32	0.53	1.3	0.51	0.36	0.49	0.26	0.29	0.27	0.54	0.39	-0.477017	1.60875	-0.651802	1.58836	-0.211927	-0.450799	-0.683846	-0.721716	6	-0.219252	1.33722	-0.514783	1.6349	-0.477355	-0.537769
AT1G01560	1.4	1.83	1.28	1.57	1.42	1.35	4.7	5.1	4.63	5.09	1.01	0.59	1.4	1.45	6.04	2.61	5.8	3.82	3	0.84	1.47	2.02	0.81	0.95	0.98	2.61	2.08	1.42	1.5	1.29	0.37	1.25	1.15	0.34	-0.488208	1.68508	-0.671139	1.48964	-0.220847	-0.530423	-0.383452	-0.880651	6	-0.219252	1.33722	-0.514783	1.6349	-0.477355	-0.537769
AT3G21080	0.83	1.06	1.02	0.62	0.84	0.82	3.92	2.76	2.92	3.3	0.38	0.24	0.11	0.48	1.98	2.04	3.8	2.77	1.09	0.95	1	1.18	0.32	0.28	0.52	0.4	0.33	0.92	0.35	0.17	0.19	0.08	0	0.17	-0.2555	1.7992	-0.702825	1.30479	-0.058591	-0.636475	-0.582968	-0.867629	6	-0.219252	1.33722	-0.514783	1.6349	-0.477355	-0.537769
AT5G02490	25.98	31.19	21.94	32.81	26.61	22.57	62.17	53.28	41.01	57.2	33.27	26.58	30.19	33.84	65.24	57.83	70.58	46.13	40.8	25.56	26.59	31.82	21.22	28.04	30.72	30.65	39.33	25.72	31.27	34.23	28.78	20.26	23.49	26.58	-0.741693	1.32611	-0.365747	1.81832	-0.348975	-0.615436	-0.240054	-0.832523	6	-0.219252	1.33722	-0.514783	1.6349	-0.477355	-0.537769
AT1G63750	1.02	1.22	0.89	1.37	0.97	0.83	2.1	2.85	2.17	2.44	1.3	1.31	1.51	1.45	2.53	2.71	2.67	2.03	1.52	0.99	1.2	1.15	0.67	0.85	0.74	1.36	1.26	1.29	1.54	1.35	0.6	0.61	0.8	0.82	-0.63367	1.44704	-0.0624212	1.5908	-0.331022	-0.800127	-0.111602	-1.09899	6	-0.219252	1.33722	-0.514783	1.6349	-0.477355	-0.537769
AT1G65483	0.18	0.27	0.27	0.09	0.23	0.12	0.46	0.76	1.05	0.5	0.17	0.09	0.26	0.23	1.15	1.65	0.99	0.47	0.45	0.24	0.12	0.26	0.57	0.08	0.13	0.41	0.06	0.18	0.05	0.13	0.29	0.18	0.44	0.06	-0.613097	0.950965	-0.582727	2.08225	-0.339766	-0.248656	-0.833281	-0.415691	6	-0.219252	1.33722	-0.514783	1.6349	-0.477355	-0.537769
AT3G01260	54.89	64.67	58.35	53.56	54.5	53.15	165.76	173.85	158.49	148.26	39.87	44.15	47.07	42.88	155.73	250.36	179.53	189.18	61.91	59.08	71.3	66.41	71.66	73.87	74.87	66.22	33.62	43.36	40.04	40.55	62.26	89.67	90.27	98.23	-0.602709	1.2655	-0.802268	1.82772	-0.431383	-0.309171	-0.874055	-0.0736308	6	-0.219252	1.33722	-0.514783	1.6349	-0.477355	-0.537769
AT2G25410	0.91	1.13	0.77	0.75	1.16	0.97	1.54	1.49	2.42	1.81	0.43	0.57	0.33	1.01	1.21	1.99	1.55	1.28	1.08	1.14	1.02	1.26	0.5	0.26	1.14	1.36	1.42	1.39	1.08	2.01	0.63	1.27	0.99	1.21	-0.596899	1.60188	-1.39479	0.852712	-0.0791804	-0.83444	0.773532	-0.322813	6	-0.219252	1.33722	-0.514783	1.6349	-0.477355	-0.537769
AT4G29990	1.01	1.21	1.06	1.16	0.76	1.08	1.74	2.75	2.05	2.14	0.87	1.2	1.05	1.87	2.62	2.91	2.3	2.16	1.12	1.11	1.39	1.21	1.25	1.46	1.61	1.35	1.21	1.15	1.01	1.24	1.07	1.67	1.49	1.7	-0.963465	1.22386	-0.523159	1.84408	-0.59891	-0.201215	-0.703069	-0.0781188	6	-0.219252	1.33722	-0.514783	1.6349	-0.477355	-0.537769
AT1G06225	0.7	1.17	1.47	0.18	0.49	0.66	21.42	18.49	19.4	10.1	0.73	0.57	0.37	0	15.85	13.48	20.37	17.14	0.32	1.83	1.11	1.42	5.97	3.02	2.57	1.87	0.53	0.99	0.91	0.27	1.51	4.05	1.49	4.08	-0.646796	1.64699	-0.685709	1.55849	-0.582056	-0.28074	-0.65024	-0.359943	6	-0.219252	1.33722	-0.514783	1.6349	-0.477355	-0.537769
AT2G16960	0.35	0.48	0.15	0.69	0.11	0.47	3.83	2.33	2.6	2.09	0	0.09	0	0.13	3.86	3.1	3.42	1.98	0.88	0.41	0.27	0.35	1.06	0.83	0.9	0.99	0	0	0.05	0.06	0.81	1.02	0.91	0.85	-0.604196	1.38796	-0.857705	1.70696	-0.50068	-0.105629	-0.880943	-0.145768	6	-0.219252	1.33722	-0.514783	1.6349	-0.477355	-0.537769
AT1G05880	1.6	2.25	1.46	1.93	1.43	1.57	7.28	7.17	6.05	9.85	1.33	1.04	1.34	2.06	10.42	7.86	10.07	5.75	5.25	0.13	0.82	2.8	0.11	0.3	0.27	2.82	0.28	0.31	0.28	0.17	0	0.42	0.16	0.11	-0.375875	1.43802	-0.422812	1.72191	-0.178285	-0.594662	-0.780896	-0.807393	6	-0.219252	1.33722	-0.514783	1.6349	-0.477355	-0.537769
AT1G51620	1.63	1.86	1.72	1.91	1.77	1.14	2.78	3	2.58	2.9	1.38	1.13	1.84	1.47	4.36	2.6	4.48	3.19	1.75	1.57	1.77	2.35	1.36	1.55	1.41	1.7	0.82	0.95	1.34	1.4	1.01	1.82	2.3	1.75	-0.40102	1.00367	-0.615294	2.00659	-0.133177	-0.555773	-1.00515	-0.299835	6	-0.219252	1.33722	-0.514783	1.6349	-0.477355	-0.537769
AT3G50030	0.98	1.12	1.01	1.12	1.07	0.71	2.39	2.26	2.09	1.94	1.24	0.97	1.05	1.75	3.47	2.9	2.84	2.4	0.94	0.98	1.42	1.16	0.82	1.26	1.18	1.65	1.04	0.74	0.99	0.87	1.11	1.92	1.71	0.44	-0.729695	0.993397	-0.332336	2.05182	-0.516566	-0.36846	-0.827229	-0.270926	6	-0.219252	1.33722	-0.514783	1.6349	-0.477355	-0.537769
AT3G62930	20.34	23.19	23.49	22.57	14.63	20.69	54.77	42.55	50.4	41.99	14.21	13.95	15.09	12.68	48.24	42.27	51.7	46.64	24.94	25.34	21.08	21.42	27.02	20.16	20.84	17.16	15.42	15.66	9.44	12.79	14	11.51	15.78	13.42	-0.330792	1.57013	-0.777376	1.55504	-0.130751	-0.264112	-0.823351	-0.798784	6	-0.219252	1.33722	-0.514783	1.6349	-0.477355	-0.537769
AT3G61190	5.28	5.95	6.43	4.98	3.21	6.51	14.76	14.06	14	14.64	3.93	6.3	5.49	6.27	16.24	12.78	16	12.76	6.42	5.31	5.97	6.1	8.22	5.94	8.18	7.37	5.64	6.51	5.5	3.77	5.93	7.3	5.68	5.62	-0.697697	1.58636	-0.643629	1.60648	-0.529835	-0.158275	-0.679465	-0.48394	6	-0.219252	1.33722	-0.514783	1.6349	-0.477355	-0.537769
AT1G36640	5.87	6.67	7.22	5.9	4.25	6.13	12.03	13.23	8.58	11.07	2.88	3.58	3.68	7.12	13.31	10.94	16.29	12.69	10.31	3.8	4.36	8.21	5.2	3.19	2.67	5.49	3.31	4.27	4.09	4.71	3.15	4.73	4.65	6.02	-0.256012	1.25293	-0.695796	1.83931	-0.0318914	-0.745836	-0.757817	-0.604879	6	-0.219252	1.33722	-0.514783	1.6349	-0.477355	-0.537769
AT5G24220	0.75	0.89	0.82	1.11	0.34	0.73	1.51	2.47	1.57	1.77	0.75	0.86	0.77	1.01	1.83	1.89	2.41	1.27	1.11	0.97	0.55	0.93	0.91	0.45	0.77	0.97	1.19	1.45	1.33	0.91	0.68	0.57	0.63	0.53	-0.702762	1.49321	-0.504515	1.53388	-0.418099	-0.65193	0.252893	-1.00268	6	-0.219252	1.33722	-0.514783	1.6349	-0.477355	-0.537769
AT1G30190	0.24	0.31	0.05	0.47	0.08	0.37	1.31	1.04	1.59	1.9	0.64	0.43	0.36	0.86	1.03	1.64	1.09	0.57	0.67	0	0.16	0.41	0.22	0.12	0.18	0.42	0	0.24	0.22	0.09	0.1	0	0.12	0	-0.536137	1.88705	0.120662	1.13572	-0.401792	-0.551065	-0.745119	-0.909319	6	-0.219252	1.33722	-0.514783	1.6349	-0.477355	-0.537769
AT1G66090	1.35	1.56	1.34	1.61	0.79	1.65	9.52	9.92	6.41	10.46	1.4	1.92	2.18	3.35	11.59	7.94	11.99	7.88	3.72	0.46	0.76	1.3	0.7	0.77	0.5	2.34	0.85	0.68	0.67	0.5	0.48	0.69	0.51	0.25	-0.502569	1.50219	-0.278232	1.70254	-0.447457	-0.572593	-0.676981	-0.726905	6	-0.219252	1.33722	-0.514783	1.6349	-0.477355	-0.537769
AT5G13320	6.18	7.3	4.6	9.01	5.71	5.41	30.43	32.87	25.54	35.89	6.24	5.12	8.35	13.06	41.4	28.1	42.35	27.31	15.34	1.42	2.42	10.02	1.17	1.94	3.49	11.11	11.64	6.06	8.69	12.03	1.37	0.52	1.84	0.63	-0.523517	1.44053	-0.365607	1.72394	-0.435724	-0.661393	-0.254639	-0.923593	6	-0.219252	1.33722	-0.514783	1.6349	-0.477355	-0.537769
AT1G44130	0.87	0.97	0.56	1.39	1.12	0.42	3.36	3.73	2.4	3.69	1.26	1.2	1.31	1.3	4.15	2.58	3.95	3.48	1.76	0.35	0.53	1.26	0.29	0.3	0.78	1.23	0.53	0.49	2.2	0.85	0.17	0.07	0.21	0.15	-0.480055	1.46323	-0.163194	1.65976	-0.397832	-0.65854	-0.363739	-1.05963	6	-0.219252	1.33722	-0.514783	1.6349	-0.477355	-0.537769
AT1G26420	2.05	2.2	2.15	2.24	2.21	1.58	4.57	6.74	5.93	5.27	2.72	2.49	3.11	2.83	7.35	4.5	6.25	6.61	3.05	1.15	1.84	2.75	1.29	1.23	1.31	1.93	1	2.22	2.71	1.48	0.82	1.38	1.02	1.2	-0.446871	1.41669	-0.060634	1.70279	-0.367543	-0.761583	-0.547007	-0.935845	6	-0.219252	1.33722	-0.514783	1.6349	-0.477355	-0.537769
AT5G14070	7.84	8.44	8.93	7.28	7.08	8.06	20.98	16.53	17.02	16.21	5.56	4.61	5.81	5.76	13.13	20.01	23.73	20.95	7.33	9.32	8.69	8.44	14.03	11.07	9.45	7.35	5.65	6.53	5.91	4.63	6.87	6.94	9.34	4.24	-0.442799	1.37785	-0.886985	1.7051	-0.330482	0.0448346	-0.841688	-0.625835	6	-0.219252	1.33722	-0.514783	1.6349	-0.477355	-0.537769
AT1G72220	5.63	5.94	5.34	5.01	6.45	5.72	9.74	10.42	10	9.94	4.33	3.6	4.18	3.49	11.36	15.81	14.69	11.77	5.37	5.81	6.79	5.8	5.79	5.48	5.97	6.36	5.75	4.47	5.17	3.54	4.86	6.35	6.41	5.56	-0.40523	0.979067	-0.950129	2.04446	-0.306801	-0.320188	-0.687916	-0.35326	6	-0.219252	1.33722	-0.514783	1.6349	-0.477355	-0.537769
AT2G29110	0.21	0.23	0.21	0.3	0.25	0.1	0.49	0.51	0.36	0.45	0.16	0.05	0.19	0.12	0.66	0.56	0.72	0.28	0.26	0.21	0.28	0.16	0.13	0.16	0.02	0.29	0.14	0.03	0.2	0.14	0.08	0.22	0.33	0.07	-0.243151	1.23521	-0.772247	1.87323	-0.165343	-0.647754	-0.787809	-0.492138	6	-0.219252	1.33722	-0.514783	1.6349	-0.477355	-0.537769
AT5G59080	1.56	1.66	2.02	1.28	1.1	1.85	5.85	3.43	3.69	2.96	1.44	1.35	1.08	0.83	3.84	5.3	5.24	5.19	1.54	2.06	1.66	1.4	2.59	2.18	1.8	2.17	2.55	1.16	1.31	1.48	2	2.11	1.59	1.33	-0.593449	1.21729	-0.883392	1.89819	-0.516754	-0.127669	-0.546684	-0.447542	6	-0.219252	1.33722	-0.514783	1.6349	-0.477355	-0.537769
AT5G25260	2.94	3.18	2.48	4.26	2.26	2.76	16.23	17.71	14.89	21.81	2.53	2.19	3.78	6.4	22.87	14.36	24.3	14.58	7.24	0.68	0.69	4.11	0.5	0.99	0.74	5.17	0.12	0.22	0.56	0.49	0.2	0.68	0.92	0.3	-0.421818	1.50836	-0.318883	1.68768	-0.390347	-0.564745	-0.761763	-0.738488	6	-0.219252	1.33722	-0.514783	1.6349	-0.477355	-0.537769
AT2G01300	2.39	2.52	3.73	1.58	1.94	2.32	6.19	3.35	3.31	4.79	2.55	2.31	2.6	3.33	4.66	3.51	4.72	6.07	2.83	2.45	2.36	2.43	4.19	1.92	1.3	2.22	2.88	2.57	3.31	3.06	0.88	1.9	2.02	1.24	-0.516512	1.34017	-0.235824	1.64387	-0.401476	-0.502708	0.00115036	-1.32867	6	-0.219252	1.33722	-0.514783	1.6349	-0.477355	-0.537769
AT2G31081	3.9	4.15	5.71	3.4	2.77	3.7	14.03	13.23	11.72	12.07	1.38	1.08	1.03	0.72	10.52	12.54	10.92	12.47	4.56	4.46	3.71	3.86	4.17	3.33	3.45	3.88	0	0	0.43	0.51	2.66	1.59	1.87	1.36	-0.215335	1.66535	-0.818195	1.42145	-0.161783	-0.255102	-0.991577	-0.644813	6	-0.219252	1.33722	-0.514783	1.6349	-0.477355	-0.537769
AT3G62950	0.35	0.4	0.29	0.56	0.11	0.43	5.19	2.39	2.68	4.04	0.11	0.08	0.08	0	3.21	5.48	4.07	5.56	0	0.63	0.33	0.63	0.53	0.16	0.24	0.19	0	0.11	0.2	0.12	0.4	0.11	0.16	0	-0.466754	1.32065	-0.621819	1.87723	-0.439064	-0.504136	-0.599667	-0.566439	6	-0.219252	1.33722	-0.514783	1.6349	-0.477355	-0.537769
AT4G38560	0.12	0.13	0.28	0.12	0.05	0.03	0.41	0.64	0.3	0.7	0.16	0.28	0.08	0.28	0.55	0.31	0.49	0.29	0.17	0.09	0	0.27	0.04	0.04	0	0.15	0	0.16	0.14	0.12	0	0	0	0	-0.405761	1.80045	0.0439135	1.22431	-0.335499	-0.757068	-0.490074	-1.08027	6	-0.219252	1.33722	-0.514783	1.6349	-0.477355	-0.537769
AT4G27250	2.58	2.73	2.33	2.5	2.35	3.13	4.61	5.23	4.78	5.24	1.3	1.93	1.9	2.07	5.05	6.32	5.19	4.97	2.31	3.99	2.1	2.52	2.81	2.35	2.43	1.95	1.76	3.47	2.53	2.02	3.7	3.43	2.18	3.32	-0.466672	1.38163	-1.06858	1.70484	-0.348613	-0.615698	-0.569248	-0.0176605	6	-0.219252	1.33722	-0.514783	1.6349	-0.477355	-0.537769
AT1G65484	5.68	5.8	6.24	3.31	6.81	6.38	8.88	8.65	7.72	6.79	2.74	4.63	4.22	3.59	8.25	9.07	8.55	9.41	8.59	2.52	5.09	6.99	2.92	2.93	1.84	7.31	6.11	3.49	3.75	7.38	1.43	2.54	1.1	3.05	0.133868	1.16704	-0.706003	1.52699	0.183861	-0.726	-0.0894308	-1.49033	6	-0.219252	1.33722	-0.514783	1.6349	-0.477355	-0.537769
AT1G09932	3.39	3.47	3.18	3.25	3.44	3.68	10.29	11.57	12.04	13.52	1.68	1.21	1.5	3.32	16.35	11.73	14.86	11.65	5.02	2.25	3.22	3.38	3.56	3.47	3.97	5.36	2.6	2.08	2.82	3.23	3.52	3.94	4.23	4.38	-0.50223	1.39046	-0.828575	1.79112	-0.484348	-0.345205	-0.659814	-0.36141	6	-0.219252	1.33722	-0.514783	1.6349	-0.477355	-0.537769
AT3G15170	1.2	1.2	1	1.51	1.21	1.06	2.32	1.98	2.52	2.17	0.75	0.71	0.68	0.23	2.87	2.08	2.78	2.37	0.54	1.25	1.98	1.02	1.31	0.49	0.96	0.62	0.74	0.61	0.63	1.09	0.93	1.4	1.38	0.92	-0.172785	1.33093	-1.03358	1.7274	-0.169213	-0.672834	-0.783559	-0.226362	6	-0.219252	1.33722	-0.514783	1.6349	-0.477355	-0.537769
AT5G41300	4.49	4.6	4.14	3.9	3.92	5.99	10.89	12.33	11.9	15.4	5.59	4.12	4.25	5.15	10.83	9.41	11.92	10.8	5.58	3.78	5.43	3.61	7.07	4.11	5.98	5.59	7.63	6.84	4.96	7.19	4.74	5.12	2.92	3.55	-0.690455	1.84199	-0.600261	1.25417	-0.655466	-0.317236	-0.0163283	-0.816417	6	-0.219252	1.33722	-0.514783	1.6349	-0.477355	-0.537769
AT1G08860	0.22	0.23	0.26	0.26	0.26	0.12	1.44	1.6	1.62	2.66	0.22	0.27	0.52	0.54	2.38	0.78	2.31	1.5	0.42	0.07	0.11	0.31	0.12	0.09	0.29	0.41	0	0.09	0.16	0.19	0.05	0.13	0	0.05	-0.509174	1.66466	-0.289082	1.54615	-0.505788	-0.505788	-0.664931	-0.736038	6	-0.219252	1.33722	-0.514783	1.6349	-0.477355	-0.537769
AT1G26410	0.93	0.92	0.74	1.43	1.02	0.51	1.24	1.88	1.8	1.76	0.71	0.4	0.53	0.95	2.67	1.05	2.09	2.98	1.51	0.38	0.46	1.34	0.28	0.44	0.3	0.81	0.28	0.15	0.61	0.23	0.19	0.16	0.15	0.9	-0.0162568	1.09106	-0.428715	1.87511	-0.0199726	-0.711119	-0.919206	-0.8709	6	-0.219252	1.33722	-0.514783	1.6349	-0.477355	-0.537769
AT5G64810	24.21	24.63	29.22	19.45	20.15	28.03	33.08	38.09	40.45	38.28	16.06	15.09	15.41	21.13	38.34	47.45	40.89	34.56	34.84	17.99	20.54	25.16	20.94	20.91	18.15	33.73	35.72	27.88	29.79	31.51	26.07	18.84	20.39	15.42	-0.373405	1.23122	-1.25542	1.57423	-0.322589	-0.467777	0.475037	-0.861297	6	-0.219252	1.33722	-0.514783	1.6349	-0.477355	-0.537769
AT2G37805	0.63	0.6	0.51	0.57	0.88	0.58	2.93	2.42	0.83	1.47	0.11	0.17	0.57	0.08	2.25	0.66	1.31	1.85	0.85	0.09	0.5	0.99	0.15	0.08	0.25	0.19	0	0.22	0	0	0.41	0.34	0	0.12	-0.048288	1.81399	-0.635033	1.23818	-0.0883761	-0.729787	-0.893784	-0.656899	6	-0.219252	1.33722	-0.514783	1.6349	-0.477355	-0.537769
AT2G13810	9.87	9.69	10.98	7.55	11.73	9.22	34.17	35.15	27.16	30.2	2.91	1.16	1.82	2.03	35.09	38.51	41.31	36.7	21.46	3.4	4.4	9.5	2.03	2.37	1.56	13.35	1.35	1.91	1.65	1.12	1.03	2.82	1.63	3.03	-0.180574	1.34705	-0.733463	1.78379	-0.193187	-0.533925	-0.766573	-0.723127	6	-0.219252	1.33722	-0.514783	1.6349	-0.477355	-0.537769
AT4G04570	1.05	1.03	1.02	0.78	1.42	0.97	2.19	3.56	2.07	2.57	1.21	1.32	1.04	1.48	3.54	2.41	2.71	2.01	1.52	0.43	1.02	1.15	0.48	0.55	1.04	0.9	1.08	1.24	1.79	1.67	0.45	0.44	0.37	0.67	-0.446596	1.46628	-0.181261	1.55267	-0.468193	-0.823002	0.0439654	-1.14387	6	-0.219252	1.33722	-0.514783	1.6349	-0.477355	-0.537769
AT1G14540	30.33	30.36	32.52	29.78	32.09	26.95	53.94	54.12	50.77	55.19	20.58	23.68	25.84	30.26	60.66	42.31	64.9	52.87	29.42	30.55	31.31	30.16	27.85	29.6	30.7	37.79	19.7	19.91	20.66	17.12	21.25	28.28	25.71	24.47	-0.258972	1.48311	-0.653328	1.60943	-0.257093	-0.172507	-1.08509	-0.665546	6	-0.219252	1.33722	-0.514783	1.6349	-0.477355	-0.537769
AT5G27765	0.37	0.32	0.32	0.53	0.48	0.16	1.71	2.37	2.3	2.77	0.24	1.5	0.36	0.56	2.93	0.41	3.09	2.13	0.31	0	0.48	0.47	0.17	0	0.36	0	0	0	0	0	0	0	0	0	-0.391383	1.65328	-0.0790774	1.4958	-0.452776	-0.647634	-0.789105	-0.789105	6	-0.219252	1.33722	-0.514783	1.6349	-0.477355	-0.537769
AT2G04450	4.6	4.6	3.68	5.58	3.65	5.5	8.02	9.63	8.37	11.25	2.29	3.79	3.94	3.61	12.68	9.86	10.23	7.54	7.41	2.57	3.19	5.22	4.37	4.49	4.9	5.63	6.37	5.57	5.25	7.49	4.08	3.55	2.57	3.74	-0.473931	1.37188	-0.941745	1.6694	-0.475888	-0.378019	0.139708	-0.911406	6	-0.219252	1.33722	-0.514783	1.6349	-0.477355	-0.537769
AT3G61940	0.17	0.16	0.19	0.1	0.07	0.33	0.17	0.52	0.61	0.82	0	0	0	0.17	1.08	0.73	0.3	0.51	0.23	0.06	0.21	0.14	0.05	0	0.21	0.17	0.15	0.07	0	0	0.35	0.07	0.22	0.08	-0.287351	1.28552	-0.859303	1.83547	-0.342346	-0.573327	-0.804308	-0.254354	6	-0.219252	1.33722	-0.514783	1.6349	-0.477355	-0.537769
AT4G15670	0.46	0.42	0.16	0.7	0.24	0.72	3.38	1.37	1.71	1.37	0	0.47	0.27	0	1	1.02	2.04	0.67	0.15	0.59	0.72	0.23	0.66	0.6	0.8	0.49	0.13	0.24	0.33	0.4	0.74	0.49	0.54	0.53	-0.436223	2.12153	-0.895852	0.802224	-0.491548	-0.125547	-0.742643	-0.231943	6	-0.219252	1.33722	-0.514783	1.6349	-0.477355	-0.537769
AT5G51465	1.15	1.09	1.12	0.9	1.07	1.53	7.33	7.88	6.55	8.48	0.61	0.71	0.68	1.3	10.91	6.42	9.81	7.11	1.28	0	1	2.06	0.21	0.55	1.71	2.42	2.48	2.46	2.12	3.89	0.19	0	0.93	0.17	-0.54745	1.42383	-0.649014	1.73237	-0.568994	-0.526675	-0.0604003	-0.80367	6	-0.219252	1.33722	-0.514783	1.6349	-0.477355	-0.537769
AT2G03260	2.09	2.03	1.42	2.1	2.38	2.45	2.57	3.76	2.54	3.1	1.28	2.3	1.62	1.9	4.38	3.85	4.05	3.97	2.39	1.8	1.93	1.99	1.19	2.37	2.02	2.59	1.89	1.82	1.51	1.81	2.59	2.13	2.48	2.87	-0.408879	0.746353	-0.807784	2.11221	-0.485468	-0.466321	-0.830123	0.140016	6	-0.219252	1.33722	-0.514783	1.6349	-0.477355	-0.537769
AT1G07720	2.04	1.97	2.13	2.33	2.01	1.7	3.29	3.58	3.18	3.2	2.13	2.4	2.6	3.28	4.2	4.05	3.51	3.79	1.67	1.92	2.22	2.07	1.36	1.61	2.13	1.31	1.74	2.82	1.94	2.81	1.37	1.79	2.1	1.33	-0.470593	1.09574	0.220073	1.8049	-0.56001	-1.01326	-0.119094	-0.957759	6	-0.219252	1.33722	-0.514783	1.6349	-0.477355	-0.537769
AT5G09720	3.84	3.75	5.01	3.05	2.7	4.6	6.12	4.91	7.53	8.14	2.21	2.76	2.91	3.02	5.78	6.07	7.13	4.81	3.94	4.12	3.79	3.16	3.83	3.72	3.54	3.9	3.37	3.07	2.99	3.78	2.88	3.89	3.37	3.52	-0.243428	1.81279	-1.05213	1.28513	-0.306891	-0.310518	-0.633274	-0.551679	6	-0.219252	1.33722	-0.514783	1.6349	-0.477355	-0.537769
AT3G20380	16.79	16.22	14.65	18.54	15.94	18.02	31.36	35.42	31.62	29.88	14.19	15.31	13.48	15.02	33.16	25.93	37.8	32.54	14.16	17.36	18.34	15.02	20.23	18.21	21.83	20.07	17.55	22	20.14	23.59	18.44	23.6	17.48	17.43	-0.681306	1.52362	-1.01134	1.5651	-0.763184	-0.205551	-0.0995065	-0.327826	6	-0.219252	1.33722	-0.514783	1.6349	-0.477355	-0.537769
AT5G45240	0.12	0.11	0.09	0.1	0.03	0.25	0.41	0.62	0.3	0.3	0.07	0.14	0.05	0.03	0.47	0.33	0.77	0.25	0.11	0.11	0.1	0.11	0.05	0.13	0.18	0.18	0.08	0.21	0.1	0.08	0.17	0.11	0.05	0.08	-0.4764	1.44577	-0.774669	1.76061	-0.542682	-0.360407	-0.4764	-0.575823	6	-0.219252	1.33722	-0.514783	1.6349	-0.477355	-0.537769
AT3G13433	0.53	0.45	0.49	0.82	0.19	0.62	2.05	4.11	2.83	2.67	0.74	0.87	0.97	1.15	2.26	2.39	3.98	1.19	0.48	0.31	0.28	0.72	0	0.27	0.14	1.2	0	0	0.17	0.82	0	0.77	0.28	0	-0.468717	1.79393	-0.0868654	1.35753	-0.546985	-0.589676	-0.736725	-0.722495	6	-0.219252	1.33722	-0.514783	1.6349	-0.477355	-0.537769
AT3G50480	3.96	3.68	4.42	2.49	5.14	3.77	11.87	12.57	9.64	11.7	3.03	4.54	5.04	4.18	13.39	8.54	12.41	9.41	5.11	2.16	3.22	4.23	3.81	2.38	2.08	6.24	5.21	3.81	4.14	4.11	2.7	3.22	2.95	1.21	-0.464949	1.67153	-0.395777	1.52677	-0.543391	-0.558367	-0.361548	-0.874275	6	-0.219252	1.33722	-0.514783	1.6349	-0.477355	-0.537769
AT5G24210	0.67	0.57	0.4	1.15	0.7	0.44	3.9	4.02	3.25	4.61	0.55	0.82	1.09	0.93	4.5	3.4	3.52	2.33	1.07	0.25	0.53	0.42	0.73	0.62	0.3	1.18	0.43	0.4	1.9	0.17	0.12	0.26	0.23	0.22	-0.497447	1.77536	-0.375907	1.42289	-0.570371	-0.473139	-0.460985	-0.820397	6	-0.219252	1.33722	-0.514783	1.6349	-0.477355	-0.537769
AT1G72890	3.88	3.61	4.38	3.75	3.66	3.72	6.01	7.6	5.88	6.54	4.25	4.68	5.3	5.72	8.3	8.06	7.85	5.52	3.42	3.03	3.16	4.85	1.94	3.36	2.98	3.65	4.44	5.05	4.45	4.78	3.03	2.25	3.65	2.54	-0.450807	1.14868	0.224263	1.71124	-0.610452	-0.99512	0.0372505	-1.06506	6	-0.219252	1.33722	-0.514783	1.6349	-0.477355	-0.537769
AT1G21550	4.21	3.79	6.96	2.86	4.73	2.27	8.4	5.11	4.95	5.52	3.02	2.28	2.54	2.27	5.53	6.65	7.52	5.77	4.76	2.98	2.61	4.81	3.29	2.73	1.41	3.77	0.41	1.33	1.4	0.94	1.28	1.95	1.29	1.36	0.34957	1.26555	-0.508843	1.45617	0.137205	-0.369399	-1.28026	-1.04999	6	-0.219252	1.33722	-0.514783	1.6349	-0.477355	-0.537769
AT3G61590	14.79	13.69	14.96	15.47	14.65	14.08	28.78	31.09	28.54	29.58	12.66	13.84	12.32	12.71	27.36	29.34	29.97	26.49	13.32	14.13	15.32	11.99	13.41	15.03	16.01	15.65	11.55	12.86	10.55	11.85	14.02	14.42	15.24	16.6	-0.400531	1.68218	-0.67065	1.51119	-0.556301	-0.367253	-0.837748	-0.360881	6	-0.219252	1.33722	-0.514783	1.6349	-0.477355	-0.537769
AT1G01070	25.96	23.97	25.89	24.34	24.11	29.5	55.66	48.06	47.38	46.15	19.67	19.11	15.41	16.75	52.69	64.25	50.91	62.19	20.78	27.2	24.1	23.8	28.79	28.27	24.76	23.26	20.19	24.22	21.46	19.18	29.23	38.92	30.48	36.13	-0.423636	1.22416	-1.00401	1.80259	-0.564055	-0.401762	-0.755101	0.121808	6	-0.219252	1.33722	-0.514783	1.6349	-0.477355	-0.537769
AT4G15330	6.63	6.02	5.69	6.51	7.79	6.51	11.68	11.92	13.21	11.73	7.24	6.53	8.71	7.98	13.03	20.94	16.77	20.73	6.23	4.22	7.17	6.47	5.79	5.07	6.37	6.82	6.53	7.78	7.53	7.6	9.61	9.25	8.26	9.12	-0.60369	0.747276	-0.360957	2.1528	-0.751414	-0.753866	-0.42348	-0.00666595	6	-0.219252	1.33722	-0.514783	1.6349	-0.477355	-0.537769
AT5G58120	0.94	0.84	0.71	1.37	0.98	0.71	2.22	2.94	1.82	3.11	1.03	1.51	2.07	1.46	3.15	2.46	2.75	2.26	0.93	0.64	0.86	0.92	0.31	0.5	0.79	0.91	1.5	0.94	1.35	1.27	0.66	0.49	0.52	0.97	-0.541702	1.42163	0.172801	1.58628	-0.672177	-0.933126	-0.140959	-0.892741	6	-0.219252	1.33722	-0.514783	1.6349	-0.477355	-0.537769
AT1G55775	3.7	3.31	3.93	4.37	3.16	3.34	12.2	14.22	12.53	16.74	2.76	1.33	2.16	4.89	17.59	15.01	17.78	14.25	4.41	3.16	2.18	3.47	2.65	2.66	1.28	3.55	1.42	0.79	1.7	1.46	1.95	2.98	2.4	1.75	-0.353473	1.40727	-0.511074	1.79223	-0.421508	-0.554135	-0.759533	-0.599779	6	-0.219252	1.33722	-0.514783	1.6349	-0.477355	-0.537769
AT5G23020	181.3	165.93	177.06	173.16	180.07	194.89	339.75	284.68	281.25	271.23	155.61	142.76	147.21	116.4	325.41	282.32	367.22	300.09	153.43	170.64	175.77	163.88	164.74	180.22	183.24	181.93	175.88	202.59	180.84	161.79	187.39	218.79	174.94	217.59	-0.407111	1.36262	-1.04648	1.74707	-0.647891	-0.466072	-0.423095	-0.119044	6	-0.219252	1.33722	-0.514783	1.6349	-0.477355	-0.537769
AT4G01970	1.97	1.74	1.38	2.84	2.29	1.35	4.51	4.77	3.53	4.05	1.68	1.51	1.34	1.39	4.42	4.2	4.41	2.88	1.94	1.75	1.69	1.56	0.93	1.42	1.47	1.26	1.29	2.3	1.29	1.28	1.61	1.97	1.93	1.28	-0.231125	1.69492	-0.646295	1.49162	-0.42801	-0.826059	-0.594934	-0.460111	6	-0.219252	1.33722	-0.514783	1.6349	-0.477355	-0.537769
AT4G19970	1.57	1.08	2.12	1.53	1.25	1.39	4.63	5.39	4.69	7.23	0.76	0.65	1.86	2.47	7.69	4.04	6.35	4.62	2.37	0.29	0.31	1.34	0.05	0.3	0.05	0.85	0.68	0.14	0.77	0.08	0.86	0.14	0.21	0.38	-0.212291	1.53977	-0.273865	1.62486	-0.433958	-0.776535	-0.729514	-0.738471	6	-0.219252	1.33722	-0.514783	1.6349	-0.477355	-0.537769
AT4G11340	0.1	0.04	0.04	0.14	0.19	0.04	0.44	0.62	0.36	1.02	0.19	0.05	0.23	0.44	1.77	0.81	1.24	0.76	0	0.1	0.03	0.04	0	0.05	0	0.22	0	0	0	0	0.08	0.06	0	0.14	-0.452498	0.818881	-0.139351	2.15915	-0.602809	-0.54018	-0.709279	-0.533917	6	-0.219252	1.33722	-0.514783	1.6349	-0.477355	-0.537769
AT3G21460	0.24	0.11	0.18	0.51	0.28	0	1.09	0.57	0.79	0.67	0	0	0	0	0.84	0.95	1.07	1.45	0.09	0.12	0.07	0.18	0.1	0.1	0	0	0	0	0	0	0	0	0	0	-0.0980102	1.19874	-0.683055	1.91648	-0.405611	-0.562428	-0.683055	-0.683055	6	-0.219252	1.33722	-0.514783	1.6349	-0.477355	-0.537769
AT1G11070	0.41	0.34	0.32	0.46	0.41	0.44	2.37	2.32	1.56	1.64	0.87	0.7	0.85	0.76	2.83	3.36	2.72	2.1	0.3	0.45	0.42	0.18	0.83	1.1	0.93	0.8	0.5	1.04	0.86	0.78	0.81	1.04	0.95	1.39	-0.872608	1.02328	-0.403179	1.96819	-0.957408	-0.257807	-0.403179	-0.0972929	6	-0.219252	1.33722	-0.514783	1.6349	-0.477355	-0.537769
AT5G43120	0.3	0.22	0.5	0.21	0.28	0.19	0.3	0.62	0.63	0.9	0.09	0.15	0.18	0.29	0.75	0.89	0.85	0.61	0.3	0.16	0.19	0.21	0.2	0.24	0.28	0.36	0.36	0.14	0.48	0.05	0.29	0.34	0.72	0.47	-0.408914	1.08018	-0.959996	1.84231	-0.784119	-0.526166	-0.584791	0.341495	6	-0.219252	1.33722	-0.514783	1.6349	-0.477355	-0.537769
AT4G31940	8.36	4.25	5.07	3.22	16.72	8.41	12.76	12.23	39.17	1.42	1.93	2.9	8.34	0.62	33.28	18.65	23.98	57.18	3.97	2.67	4.01	6.35	5.38	3.48	12.6	7.22	0.48	0.2	2.2	0.33	6.61	2	3.01	6.15	-0.133387	0.626194	-0.597025	2.2207	-0.521208	-0.24534	-0.846912	-0.503022	6	-0.219252	1.33722	-0.514783	1.6349	-0.477355	-0.537769
AT2G36985	0.57	0.32	0.33	0.73	0.66	0.55	5.59	4.33	2.36	2.21	0.16	0.39	0.12	0.13	2.13	5.25	5.09	3.18	0.53	0.55	0.08	0.11	0.46	0.48	0	0.29	0	1.16	0.15	0.18	0.2	0.68	0.5	0.37	-0.411305	1.52276	-0.643963	1.70635	-0.569576	-0.575907	-0.534756	-0.493606	6	-0.219252	1.33722	-0.514783	1.6349	-0.477355	-0.537769
AT5G62430	3.56	2.88	5.39	3.14	2.82	2.89	9.08	6.44	7.25	5.21	3.6	4.96	2.69	4.68	6.98	7.93	6.96	7.42	3.21	2.28	3.3	2.74	3.1	2.89	2.84	1.73	3.2	5.21	1.64	3.92	2.18	3.58	1.79	2.32	-0.317324	1.476	-0.0967471	1.64698	-0.67103	-0.797633	-0.352564	-0.887691	6	-0.219252	1.33722	-0.514783	1.6349	-0.477355	-0.537769
AT1G33440	6.22	5.16	5.69	6.3	6.79	6.09	11.65	17.56	14.52	13.79	4.24	4.02	4.45	5.49	10.95	13.86	13.75	11.63	4.3	5.45	5.5	5.39	4.98	4.45	7.5	4.23	3.47	3.35	2.89	3.55	4.16	4.55	6.32	5.99	-0.215365	1.80089	-0.627262	1.34823	-0.476583	-0.444471	-0.932324	-0.453117	6	-0.219252	1.33722	-0.514783	1.6349	-0.477355	-0.537769
AT3G23230	1.01	0.76	1.11	0.7	0.71	1.51	2.43	1.75	1.81	2.05	0.95	1.3	0.98	0.92	2.35	1.43	2.95	2.1	0.92	0.79	0.72	0.61	0.83	0.77	1.24	0.63	0.52	0.72	0.77	0.53	0.59	0.61	0.54	0.53	-0.206822	1.39968	-0.158747	1.71617	-0.60344	-0.431172	-0.803752	-0.911921	6	-0.219252	1.33722	-0.514783	1.6349	-0.477355	-0.537769
AT4G36060	6.91	5.71	7.87	6.27	7.35	6.17	15.69	17.12	16.95	14.71	6.66	8.3	7.3	4.96	17.83	19.79	19.61	16.72	5.09	7.26	4.54	5.94	8.3	8.04	8.71	7.24	7.96	10.23	7.24	9.56	8.73	13.28	11.26	13.36	-0.72261	1.23394	-0.745997	1.73783	-0.979338	-0.476513	-0.333001	0.285695	6	-0.219252	1.33722	-0.514783	1.6349	-0.477355	-0.537769
AT4G15690	2.45	1.57	4.1	2.28	0.42	3	11.7	5.86	4.01	5.78	1.26	1.75	0.73	0.44	8.85	6.14	6.13	4.62	1.63	1.86	1.69	1.08	5.66	2.64	2.62	0.66	1.82	1.83	1.43	0.93	1.73	2.61	0.85	0.78	-0.25055	1.65195	-0.859782	1.47742	-0.634301	-0.0575898	-0.661402	-0.665738	6	-0.219252	1.33722	-0.514783	1.6349	-0.477355	-0.537769
AT5G66890	0.16	0.06	0.14	0.15	0.21	0.14	1.48	1.09	0.4	1.27	0.14	0.16	0.26	0.22	1.49	0.78	1.26	0.67	0.18	0	0	0.05	0	0	0	0.08	0	0	0	0	0	0	0	0	-0.342586	1.61117	-0.266607	1.58946	-0.565097	-0.646504	-0.689921	-0.689921	6	-0.219252	1.33722	-0.514783	1.6349	-0.477355	-0.537769
AT2G21210	2.16	1.66	2.79	1.43	2.07	2.36	6.82	4.86	4.89	4.98	1.26	1.77	0.85	1.34	6.94	8.93	8.96	7.82	1.46	2.15	1.81	1.2	2.5	1.01	1.4	0.78	1.37	1.54	1.17	0.74	2.22	2.06	1.11	1.7	-0.28508	0.989076	-0.623868	2.08544	-0.485587	-0.577445	-0.663376	-0.439164	6	-0.219252	1.33722	-0.514783	1.6349	-0.477355	-0.537769
AT2G36020	0.27	0.14	0.14	0.31	0.14	0.51	0.65	0.96	0.46	0.4	0.41	0.16	0.57	0.32	1.47	0.36	0.59	0.83	0.09	0.06	0.14	0.27	0.14	0.15	0	0.08	0.07	0.07	0.06	0.08	0.09	0.07	0.21	0.15	-0.139075	1.12064	0.191946	1.83785	-0.635606	-0.810311	-0.893066	-0.672386	6	-0.219252	1.33722	-0.514783	1.6349	-0.477355	-0.537769
AT1G20160	26.6	21.5	20.75	30.37	30.37	24.91	46.17	58.87	49.72	55.19	34.41	27.15	33.94	31.37	55.71	74.35	57.74	61.78	17.76	21.99	22.71	23.53	17.34	29.25	26.55	27.89	32.69	29.31	35.5	28.88	39.28	30.73	38.78	33.69	-0.652602	1.16472	-0.293351	1.86023	-1.0108	-0.746846	-0.30195	-0.0193929	6	-0.219252	1.33722	-0.514783	1.6349	-0.477355	-0.537769
AT5G50820	16.84	13.62	21.04	13.52	14.4	18.42	24.06	20.53	25.6	26.69	9.14	9.65	11.13	12.17	22.1	26	24.81	24.4	12.01	12.59	14.01	15.87	14.2	13.75	14.44	13.12	9.16	10.01	10.62	8.92	13.91	13.8	12.99	13.04	0.181936	1.48542	-0.935527	1.50442	-0.388063	-0.342552	-1.08488	-0.420761	6	-0.219252	1.33722	-0.514783	1.6349	-0.477355	-0.537769
AT1G61480	3.58	2.84	3.64	3.75	3.32	3.61	4.44	4.46	4.05	4.16	2.42	2.67	3.13	2.99	5.7	4.56	5.57	4.72	2.91	2.26	2.79	3.42	0.92	1.03	2.26	2.32	2.16	1.9	1.87	2.5	2.13	1.51	1.71	2.5	0.441981	1.0162	-0.198094	1.72419	-0.163106	-1.16129	-0.770251	-0.889622	6	-0.219252	1.33722	-0.514783	1.6349	-0.477355	-0.537769
AT5G15830	40.27	32.52	40.97	37.08	39.66	43.37	56.59	56.19	55.71	62.09	30.65	33.65	30.93	23.07	64.8	77.16	66.5	84.16	28.15	32.78	35.72	33.43	38.66	37.25	36.77	39.62	42.95	46.75	36.85	37.39	32.58	44.02	37.44	44.79	-0.258345	0.947801	-1.00078	2.02448	-0.796339	-0.410719	-0.208711	-0.297393	6	-0.219252	1.33722	-0.514783	1.6349	-0.477355	-0.537769
AT1G18970	49.99	40.15	53.14	42.57	52.18	52.09	73.2	80.7	79.89	75.06	35.65	33.41	39.34	38.94	78.06	63.47	93.58	86.78	39.43	39.1	41.97	40.1	36.79	36.31	32.83	43.81	34.79	42.39	35.24	33.73	27.42	34.16	39.61	38.26	0.0427083	1.48223	-0.653318	1.65465	-0.477989	-0.621584	-0.669052	-0.757642	6	-0.219252	1.33722	-0.514783	1.6349	-0.477355	-0.537769
AT5G45090	0.73	0.45	0.62	0.58	0.65	1.06	2.43	1.89	2.26	2.62	0.14	0.28	0.54	0.11	3.39	1.36	3.94	2.43	0.7	0.06	0.4	0.65	0.2	0.42	0.59	1.18	0.55	0.29	0.73	0.32	0.8	0.37	0.22	0.4	-0.288308	1.34177	-0.765151	1.83934	-0.573377	-0.423068	-0.552645	-0.578561	6	-0.219252	1.33722	-0.514783	1.6349	-0.477355	-0.537769
AT4G15700	0.72	0.35	0.16	0.99	0.49	1.22	3.36	2.9	2.32	3.73	0.24	0.86	0.82	0.09	3.8	3.87	4.17	0.88	0.31	0.3	0.31	0.47	1.36	1.67	1	0.72	0.92	0.12	0.79	1.22	0.6	0.5	0	0	-0.454493	1.53047	-0.633034	1.61659	-0.763264	-0.0575008	-0.414583	-0.824178	6	-0.219252	1.33722	-0.514783	1.6349	-0.477355	-0.537769
AT4G02380	297.95	234.21	315.51	220.21	273.65	382.43	496.18	406.01	471.6	355.28	145.85	151.06	140.55	144.75	437.37	393.34	507.54	467.36	243.29	232.74	229.74	231.07	356.53	209.88	201.62	222.48	147.95	166.98	178.62	171.15	205.1	252.72	218.74	221.72	0.202745	1.38775	-1.14177	1.55657	-0.359597	-0.241222	-0.959831	-0.444645	6	-0.219252	1.33722	-0.514783	1.6349	-0.477355	-0.537769
AT3G14260	7.15	5.55	7.9	4.18	6.8	9.71	14.48	11.84	14.76	12.12	5.09	5.96	5.08	4.32	13.85	18.72	17.22	16.91	4.08	5.32	5.89	6.93	4.4	3.07	4.45	4.99	5.73	8.16	8.3	7.54	4.66	6.62	5.45	6.59	-0.228496	1.15997	-0.687744	1.92162	-0.587883	-0.887466	-0.164178	-0.525822	6	-0.219252	1.33722	-0.514783	1.6349	-0.477355	-0.537769
AT3G14880	1.12	0.76	1.38	0.8	1.58	0.72	1.57	2.53	2.62	2.39	0.33	0.65	0.75	0.84	1.96	1.57	2.07	1.87	0.97	0.62	0.96	0.48	1.16	0.72	0.44	0.54	0.45	0.42	0.08	0.46	0.21	0.95	0.63	0.28	0.129043	1.81205	-0.565245	1.21591	-0.398034	-0.459829	-0.986906	-0.746996	6	-0.219252	1.33722	-0.514783	1.6349	-0.477355	-0.537769
AT1G51340	2.13	1.66	2.26	2.2	1.74	2.33	5.76	4.45	4.44	4.12	2.09	2.83	2.52	2.31	4.89	2.47	3.95	3.48	1.72	1.62	1.71	1.6	1.56	1.59	1.67	1.63	2.35	2.36	2.24	1.73	1.62	1.87	1.4	1.18	-0.316573	1.94838	-0.0467256	1.06805	-0.732404	-0.776641	-0.283395	-0.860692	6	-0.219252	1.33722	-0.514783	1.6349	-0.477355	-0.537769
AT5G03390	1.74	1.31	2.12	1.57	1.46	1.8	5.03	4	3.8	4.03	1.57	1.18	1.3	0.74	4.35	3.37	5.29	3.38	1.81	1.12	1.27	1.05	1.37	1.06	1.93	1.15	0.79	1.02	0.73	0.5	1.32	1.56	1.54	1.62	-0.214554	1.62833	-0.616232	1.54093	-0.530689	-0.482339	-0.941666	-0.383779	6	-0.219252	1.33722	-0.514783	1.6349	-0.477355	-0.537769
AT4G15680	2.38	1.46	4.16	1.67	1.73	1.96	14.79	5.46	8.26	7.66	1.06	0.73	0.7	0.72	8.31	9.96	7.99	5.68	1.03	1.33	2.55	0.94	4.54	2.31	1.3	1.25	2.17	0.94	0.37	0.89	1.15	1.24	0.61	0.74	-0.264648	1.74758	-0.741089	1.42819	-0.541754	-0.273708	-0.653502	-0.701071	6	-0.219252	1.33722	-0.514783	1.6349	-0.477355	-0.537769
AT5G14650	34.92	26.55	30.17	39.47	43.93	26.11	69.15	83.08	73.73	69.86	42.53	42.73	40.64	25.87	66.21	84.29	59.4	75.67	22.08	34.5	27.64	21.97	56.04	60.66	48.67	32.38	83.51	91.25	91.93	80.31	37.96	42.75	49.32	59.85	-0.869981	0.952686	-0.728851	0.833035	-1.26092	-0.192113	1.55012	-0.283982	6	-0.219252	1.33722	-0.514783	1.6349	-0.477355	-0.537769
AT5G24920	6.39	4.47	7.56	5.52	5.27	7.2	27.66	19.17	22.41	15.6	3.3	5.54	6.5	5.99	20.49	25.66	22.02	20.76	3	5.68	6.34	2.84	11.16	5.31	6.87	3.31	3.19	4.8	4.54	2.58	1.81	5.69	4.28	3.94	-0.368207	1.53864	-0.503928	1.67018	-0.615528	-0.33283	-0.703972	-0.684354	6	-0.219252	1.33722	-0.514783	1.6349	-0.477355	-0.537769
AT1G13550	2.17	1.55	1.56	2.12	2.58	2.41	2.08	3.02	2.88	3.52	2.2	0.98	2.2	2.57	3.8	4.55	3.65	3.01	1.71	0.85	1.52	2.13	0.72	1.12	1.54	2.12	1.99	1.92	2.18	1.71	0.73	1.29	1.01	1.55	0.0782828	0.906471	-0.132422	1.93366	-0.641626	-0.849405	-0.176319	-1.11864	6	-0.219252	1.33722	-0.514783	1.6349	-0.477355	-0.537769
AT1G08763	9.86	2.48	14.44	7.53	6.8	10.67	55.35	46.51	49.23	54.68	3.39	4.51	9.4	15.29	55.55	43.18	68.67	42.31	6.36	0.28	0.85	2.41	0.95	0	0	6.19	0	0	0	0	0.42	1.4	1.03	1.51	-0.268523	1.57907	-0.344613	1.62284	-0.596654	-0.627312	-0.706623	-0.658192	6	-0.219252	1.33722	-0.514783	1.6349	-0.477355	-0.537769
AT5G19600	36.79	28.65	36.71	36.26	37.47	36.72	70.63	74.28	72.23	74.03	43.83	51.7	52.02	54.45	76.32	86.98	84.59	78.53	26.41	31.65	30.2	26.35	22.79	25.96	29.34	28.78	36.11	41.75	36.1	41.2	24.21	29.88	30.22	30.37	-0.416015	1.29089	0.233987	1.7087	-0.801821	-0.893561	-0.321193	-0.800991	6	-0.219252	1.33722	-0.514783	1.6349	-0.477355	-0.537769
AT1G59740	7.01	5.33	7.39	7.09	8.26	5.29	11.26	11.38	9.76	11.72	6.3	4.69	4.59	4.33	10.39	13.37	10.33	11.12	5.44	5.37	5.64	4.88	3.74	4.35	5.16	4.18	4.08	3.83	4.74	3.85	6.95	5.98	3.92	6	0.0962298	1.49428	-0.60931	1.58899	-0.485928	-0.824795	-0.905602	-0.353856	6	-0.219252	1.33722	-0.514783	1.6349	-0.477355	-0.537769
AT2G23030	33	25.51	36.63	30.89	32.4	32.09	39.87	42.88	48.68	41.48	27.15	25.76	26.62	24.49	46.84	46.7	54.52	46.56	27.52	26.05	23.78	24.69	20.3	18.76	19.88	27.69	30.12	35.22	29.6	29.49	22.02	25.05	23.89	22.41	0.147789	1.19788	-0.570841	1.75527	-0.621676	-1.01732	-0.0468239	-0.844275	6	-0.219252	1.33722	-0.514783	1.6349	-0.477355	-0.537769
AT1G48980	0.1	0.01	0.17	0.15	0	0.1	0.32	0.7	0.1	0.34	0.1	0.16	0.11	0.08	0.5	0.48	0.56	0.57	0	0	0.05	0	0	0	0.08	0	0	0	0.05	0	0.06	0.1	0	0	-0.230707	1.12104	-0.191714	1.96589	-0.711618	-0.672625	-0.711618	-0.568644	6	-0.219252	1.33722	-0.514783	1.6349	-0.477355	-0.537769
AT5G07650	3.51	2.64	3.64	2.87	4.19	3.34	3.24	4.33	4.61	4.5	2.59	3.04	3.27	3.9	5.25	5.46	5.97	4.97	3.03	2.88	2.36	2.3	1.71	2.93	2.54	2.55	2.64	2.54	2.49	2.41	2.44	2.34	2.17	2.8	0.207686	0.832519	-0.0857962	2.00881	-0.613591	-0.812401	-0.729564	-0.807668	6	-0.219252	1.33722	-0.514783	1.6349	-0.477355	-0.537769
AT2G40910	0.52	0.3	0.71	0.35	0.59	0.43	2.46	3	1.86	3.11	0.29	0.6	0.04	0.23	3.19	2.84	1.87	2.94	0.27	0.24	0.42	0.27	1.44	0.73	0.79	0.87	0.13	0	0.22	0.26	1.09	0.85	0.81	0.65	-0.512008	1.51059	-0.734857	1.6099	-0.725168	-0.0881102	-0.868082	-0.192268	6	-0.219252	1.33722	-0.514783	1.6349	-0.477355	-0.537769
AT4G35720	12.13	8.86	14.36	11.17	13.2	9.77	23.51	26.74	27.53	26.64	10.36	10.87	11.26	11.83	19.91	36.93	22.27	29.42	9.36	8.65	8.42	9.02	11.22	9.31	14.48	8.19	6.98	5.97	6.6	6.72	9.11	7.61	11.78	6.51	-0.224788	1.51804	-0.355063	1.64613	-0.631509	-0.38997	-0.917617	-0.645222	6	-0.219252	1.33722	-0.514783	1.6349	-0.477355	-0.537769
AT5G48175	3.66	2.6	4.57	2.9	2.07	5.1	4.71	6.37	5.71	4.94	2.27	1.99	2.57	2.46	6.91	5.79	8.01	3.87	3.06	1.88	2.11	3.32	2.87	2.09	1.59	2.67	1.94	3.18	2.23	1.91	2.04	1.85	1.88	2.06	0.198907	1.30499	-0.635723	1.7496	-0.467237	-0.646643	-0.640403	-0.863491	6	-0.219252	1.33722	-0.514783	1.6349	-0.477355	-0.537769
AT3G26815	1.14	0.3	1.75	0.32	0.44	2.05	5.87	5.75	5.02	5.46	0	0.34	0	0.34	5	3.39	6.01	2.47	0.85	0.36	0	0	0.61	0.63	0.66	0	0	0	0.41	0	0	0	0	0.49	-0.172078	1.88465	-0.627045	1.27139	-0.564897	-0.483988	-0.658705	-0.649324	6	-0.219252	1.33722	-0.514783	1.6349	-0.477355	-0.537769
AT4G11655	3.7	2.37	4.43	3.5	3.78	3.11	10.7	10.21	8.03	8.15	2.37	3.15	1.71	4.49	13.34	10.17	12.25	9.66	3.34	1.6	1.32	3.22	1.46	1.52	1.05	4.79	2.57	2.74	1.54	1.17	2.27	1.99	1.2	0.78	-0.193012	1.29883	-0.400678	1.85685	-0.550733	-0.594946	-0.648537	-0.767777	6	-0.219252	1.33722	-0.514783	1.6349	-0.477355	-0.537769
AT4G37730	27.32	20.15	25.01	31.41	28.82	24.06	37.9	44.94	37.76	47.28	26.68	24.18	26.36	27.62	40.07	48.98	40.89	53.71	19.01	19.1	20.29	22.2	28.44	19.37	20.92	19.26	20.85	23.17	19.98	18.29	16.74	24.4	20	23.98	-0.0841786	1.36245	-0.194318	1.75188	-0.792921	-0.610426	-0.751187	-0.6813	6	-0.219252	1.33722	-0.514783	1.6349	-0.477355	-0.537769
AT1G76430	1.48	1	1.1	1.33	1.95	1.52	2.8	2.61	2.67	2.5	1	0.89	0.92	0.96	3.32	2.37	3.95	2.52	1.07	0.63	1.24	1.04	1.32	1.41	0.71	1.17	0.88	0.86	1.14	1.05	0.76	1.72	1.16	0.74	-0.0797246	1.33492	-0.723567	1.81251	-0.66009	-0.469657	-0.675203	-0.53918	6	-0.219252	1.33722	-0.514783	1.6349	-0.477355	-0.537769
AT3G54040	240.11	176.64	222.31	231.95	239.09	267.11	363.1	353.46	362.18	358.05	196.95	153.9	179.91	211.18	355.24	254.43	433.48	337.78	226.95	146.39	156.7	176.51	173.78	148.78	157.68	203.77	135.88	149.95	156.09	140.37	134.01	145.12	128.31	113.61	0.237117	1.58641	-0.381882	1.42818	-0.482131	-0.545979	-0.834121	-1.00759	6	-0.219252	1.33722	-0.514783	1.6349	-0.477355	-0.537769
AT2G21650	7.8	4.85	10.84	6.74	6.3	7.3	7.38	11.38	8.7	7.14	1.8	3.31	2.4	1.5	7.62	14.46	7.37	3.82	2.32	7.67	6.27	3.15	9.75	5.48	4.61	2.42	3.76	2.71	2.26	2.99	2.86	5.7	4.3	2.99	0.909018	1.25377	-1.32585	1.1197	-0.277469	0.00982859	-1.05267	-0.636338	6	-0.219252	1.33722	-0.514783	1.6349	-0.477355	-0.537769
AT5G02780	16.25	11.31	18.07	10.05	18.48	18.4	17.54	20.16	23.07	13.72	10.09	13.97	15.41	10.93	21.24	15.17	21.4	27.56	15.87	8.11	10.05	11.23	11.57	8.17	19.57	16.55	5.52	8.24	5.45	6.09	6.88	7.88	4.96	6.08	0.538044	0.979552	-0.141199	1.48573	-0.38033	0.112819	-1.30894	-1.28568	6	-0.219252	1.33722	-0.514783	1.6349	-0.477355	-0.537769
AT2G29350	1.67	0.97	1.86	2.37	1.16	1.28	2.58	3.58	3.65	2.03	0.34	0.59	0.71	0.79	3.43	1.47	2.46	1.43	0.4	0.28	1.34	1.85	1.57	2.22	1.28	2.93	1.26	1.31	1.45	0.45	1.01	0.63	1.14	0.68	0.149152	1.75984	-1.1718	0.809627	-0.723173	0.563506	-0.536246	-0.850906	6	-0.219252	1.33722	-0.514783	1.6349	-0.477355	-0.537769
AT3G01500	0.13	0.03	0.13	0.04	0.14	0.21	0.14	0.75	0.25	0.66	0	0.27	0.13	0.22	0.13	0.15	0.2	0.16	0.02	0.02	0.06	0.04	0.08	0.08	0	0.02	0	0	0	0	0	0.03	0	0.03	0.0426974	2.2288	0.213487	0.247645	-0.606303	-0.537987	-0.845409	-0.742935	6	-0.219252	1.33722	-0.514783	1.6349	-0.477355	-0.537769
AT5G65500	0.66	0.4	0.39	0.68	0.96	0.62	0.7	1.12	0.64	0.92	0.59	0.46	0.75	0.37	1.8	1.14	2.16	1.22	0.33	0.4	0.48	0.38	0.13	0.29	0.28	0.39	0.56	0.63	0.24	0.37	0.18	0.31	0.17	0.57	0.0710071	0.498514	-0.210093	2.22025	-0.549756	-0.842569	-0.426775	-0.760581	6	-0.219252	1.33722	-0.514783	1.6349	-0.477355	-0.537769
AT1G13310	0.81	0.43	0.92	0.8	0.67	0.85	3.38	3.07	2.36	3.71	0.6	0.71	1.31	1.69	3.36	3.22	3.88	2.57	0.62	0.05	0.21	0.82	0.08	0.35	0.18	0.82	0.26	0.43	0.39	0.6	0.07	0.12	0	0.27	-0.307288	1.52509	-0.0960121	1.62579	-0.611367	-0.66468	-0.615316	-0.856211	6	-0.219252	1.33722	-0.514783	1.6349	-0.477355	-0.537769
AT3G49700	0.7	0.36	0.74	0.82	0.46	0.78	1.28	1.39	1.8	2.56	2.02	0.76	0.44	0.4	2.38	1.79	2.18	1.62	0.17	0.59	0.49	0.17	0.32	0.24	0.73	0.34	0.49	0.85	0.78	0.72	1.29	0.87	1.09	1.95	-0.518694	1.21747	-0.182133	1.60328	-1.0851	-0.998909	-0.502276	0.466363	6	-0.219252	1.33722	-0.514783	1.6349	-0.477355	-0.537769
AT4G34760	25.3	17.61	28.28	21.79	22.62	28.53	41.83	30.02	38.1	32.28	13.79	17.22	14.55	13.88	27.05	38.73	33.15	32.95	16.68	17.95	18.84	16.98	31.67	19.83	20.42	14.44	10.43	12	13.76	10.09	19.38	19.22	20.2	24.35	0.330324	1.55143	-0.913705	1.24325	-0.585874	-0.112143	-1.30555	-0.207723	6	-0.219252	1.33722	-0.514783	1.6349	-0.477355	-0.537769
AT4G34560	24.22	17.39	21.55	29.04	20.97	25.31	30.71	31.29	28.96	29.47	21.61	23.69	24.44	20.75	35.08	44.27	40.04	42.34	13.97	20.82	16.56	18.22	16.18	15.15	15.72	15.34	22.7	25.73	22.91	20.74	12.69	17.79	15.74	14.73	0.0756259	0.772641	-0.113125	1.99449	-0.732036	-0.944455	-0.0660848	-0.987057	6	-0.219252	1.33722	-0.514783	1.6349	-0.477355	-0.537769
AT2G47160	31.59	22.58	25.82	34.48	36.21	29.86	48.42	54.62	55.76	51.78	30.65	28.14	31.89	30.65	55.91	64.73	64.25	55.38	18.78	25.31	24.21	22.03	13.85	22.26	24.84	19.59	28.15	26.86	29.87	29.24	26.2	24.97	27.51	27.15	-0.169911	1.28992	-0.257282	1.80462	-0.794687	-0.964403	-0.382272	-0.525985	6	-0.219252	1.33722	-0.514783	1.6349	-0.477355	-0.537769
AT4G19690	78.57	39.15	58.23	40.45	117.16	98.42	60.51	47.99	166.59	34.11	49.82	56.86	103.02	35.92	115.11	94.71	137.88	268.19	47.89	28.52	34.34	45.86	54.7	32.15	93.61	44.74	4.21	9.19	21.64	10.14	52.66	21.58	33.23	31.77	0.338305	0.308719	-0.0630302	2.10192	-0.583468	-0.182425	-1.23499	-0.68503	6	-0.219252	1.33722	-0.514783	1.6349	-0.477355	-0.537769
AT3G13950	3.38	2.2	2.62	2.57	4.03	4.3	14.15	15.43	13.44	12.84	2.32	3.26	2.84	3.85	16.32	10.05	15.06	12.76	2.7	1.48	2.22	2.4	3.02	1.68	2.95	4.28	1.85	1.95	2.08	2.41	1.15	1.68	2.24	1.29	-0.37734	1.6495	-0.437178	1.56956	-0.603289	-0.453454	-0.627703	-0.720094	6	-0.219252	1.33722	-0.514783	1.6349	-0.477355	-0.537769
AT1G68880	52.4	36.52	56.9	42.81	52.45	57.45	101.36	99.92	109.42	89.43	25.26	31.01	32.16	28.3	97.48	90.36	110.3	98.43	32.71	39.01	38.9	35.46	57.11	41.26	40.97	39.22	31.34	42.83	37.05	36.83	37.92	53.27	46.68	39.18	-0.106564	1.58709	-0.932233	1.55544	-0.671323	-0.382587	-0.65381	-0.396011	6	-0.219252	1.33722	-0.514783	1.6349	-0.477355	-0.537769
AT5G58360	4.62	3.13	4.44	4.27	5.16	4.59	9.33	5.95	6.7	5.59	6.23	5.88	5.3	4.22	8.67	10.81	9.37	9.61	3.11	3.1	2.94	3.36	5.25	3.4	4.32	3.76	4.24	5.36	3.31	4.28	3.08	4.45	4.22	4.27	-0.313886	0.781183	0.0671646	2.09022	-1.02911	-0.52184	-0.466546	-0.607186	6	-0.219252	1.33722	-0.514783	1.6349	-0.477355	-0.537769
AT2G43570	46.8	32.47	50.49	43.79	43.69	49.24	92.58	89.69	91.27	97.92	36.21	29.37	32.74	36.66	111.16	64.39	105.8	92.46	38.02	30.8	28.79	32.28	32.13	26.23	24.59	42.45	23.03	18.32	24.16	20.19	29.98	30.31	28.55	25	-0.0265164	1.56167	-0.476724	1.58192	-0.520598	-0.559301	-0.901503	-0.658945	6	-0.219252	1.33722	-0.514783	1.6349	-0.477355	-0.537769
AT2G32270	118.61	83.71	114.45	108.03	124.51	127.44	203.37	193.93	183.16	178.62	91.14	81.29	81.59	89.13	171	158.62	187.1	197.32	77.59	92.82	85.59	78.82	96.46	94.6	89.55	95.07	68.53	78.84	81.73	73.72	101.55	111.33	100.59	101.26	0.0544219	1.6704	-0.690865	1.41471	-0.738155	-0.506189	-0.919821	-0.2845	6	-0.219252	1.33722	-0.514783	1.6349	-0.477355	-0.537769
AT1G22150	1.75	1.12	1.85	2.19	1.3	1.64	1.55	1.95	1.84	1.46	0.67	0.55	0.5	0.35	2.6	2.01	2.86	2.98	1.08	0.95	1.64	0.81	0.7	0.62	1	0.61	0.2	0.3	0.03	0.08	0.96	0.27	0.62	0.86	0.726023	0.670442	-0.790095	1.7975	-0.0459313	-0.524543	-1.24092	-0.592475	6	-0.219252	1.33722	-0.514783	1.6349	-0.477355	-0.537769
AT3G43430	34.16	23.43	37.61	29.39	32.93	36.69	54.46	46.91	55.77	40.56	24.79	24.83	22.99	23.48	49.73	56.5	52.51	64.43	21.61	24.69	24.86	22.57	40.49	25.7	26.12	25.9	22.05	24.18	21.27	18.24	28.12	31.04	30.18	23.83	0.0701721	1.27203	-0.727325	1.77319	-0.773762	-0.292076	-0.930979	-0.391247	6	-0.219252	1.33722	-0.514783	1.6349	-0.477355	-0.537769
AT3G57157	95.77	64.27	92.14	79.76	104.98	106.19	188.02	179.34	206.34	157.12	40.55	38.75	42.14	38.54	153.19	185.88	200.55	184.33	60.31	69.28	65.03	62.46	123.16	61.88	91.96	58.36	30.77	42.03	37.98	32.35	74.47	81.78	75.5	80.82	0.0101465	1.52776	-0.963437	1.49778	-0.539684	-0.198064	-1.03697	-0.297521	6	-0.219252	1.33722	-0.514783	1.6349	-0.477355	-0.537769
AT1G71200	0.23	0.09	0.49	0.2	0.13	0.09	0.29	0.58	0.48	0.19	0.1	0.08	0.13	0.05	0.51	0.49	0.26	0.48	0.06	0.11	0.05	0.15	0.02	0.12	0.05	0.04	0.07	0.03	0	0	0.04	0.07	0.1	0.19	0.326477	1.33595	-0.554811	1.65642	-0.538787	-0.763115	-0.97142	-0.490717	6	-0.219252	1.33722	-0.514783	1.6349	-0.477355	-0.537769
AT5G39520	0.42	0.07	0.42	0.07	0.64	0.55	1.14	1.19	0.78	1.31	0.82	0.5	0.48	0.28	0.69	0.55	0.54	1.39	0.06	0.08	0.05	0.12	0	0.07	0.07	0.48	0.1	0.27	0.08	0.4	0.11	0.19	0.97	0.1	-0.0952954	1.87534	0.192389	0.976328	-1.08061	-0.857658	-0.69224	-0.318251	6	-0.219252	1.33722	-0.514783	1.6349	-0.477355	-0.537769
AT1G10340	5.49	3.58	6.02	5.34	6	4.59	16.38	14.1	13.22	14.33	7.04	4.64	6.57	7.14	16.35	16.39	18.14	13.01	4.67	2.81	3.75	3.09	1.24	2.52	2.26	4	4.96	5.15	6.15	4.82	2.71	2.27	1.67	2.43	-0.283805	1.41714	-0.121631	1.6934	-0.64351	-0.846228	-0.32482	-0.890543	6	-0.219252	1.33722	-0.514783	1.6349	-0.477355	-0.537769
AT1G66200	3997.98	2741.06	3467.96	3898.2	4804.78	3820.97	5726.1	5897.55	5519	5313.12	2508.34	2162.83	2497	2501.01	5309.52	6891.89	6247.81	6075.58	2596.42	2952.17	2889.72	2525.93	2869.86	2956.84	2921.19	2757.88	2077.85	2800.15	2478.25	2365.51	2569.58	3044.87	3142.18	3096.28	0.239841	1.34238	-0.838623	1.69529	-0.617726	-0.525357	-0.829655	-0.466146	6	-0.219252	1.33722	-0.514783	1.6349	-0.477355	-0.537769
AT3G02242	5.96	3.77	6.8	3.02	6.62	7.37	8.93	7.62	9.31	8.91	3.78	3.07	3.18	2.44	9.23	12.31	8.1	6.58	3.15	4.31	3.96	3.65	5.48	5.47	5.89	6.29	3.59	4.6	2.63	5.24	4.47	6.18	3.83	4.36	0.142368	1.37707	-1.13514	1.54042	-0.842239	0.0657626	-0.730711	-0.417529	6	-0.219252	1.33722	-0.514783	1.6349	-0.477355	-0.537769
AT2G26560	6.86	4.44	7.13	8.01	7.51	4.79	11.94	13.32	9.21	11.49	5.9	6.3	6.75	7.8	15.34	12.1	16.94	12.46	6.49	4.33	2.69	4.25	2.77	3.45	3.19	5.07	2.46	3.49	4.42	3.47	2.53	3.05	2.51	2.9	0.0411956	1.15906	-0.000452699	1.81578	-0.543088	-0.741069	-0.779699	-0.951725	6	-0.219252	1.33722	-0.514783	1.6349	-0.477355	-0.537769
AT4G19370	2.79	1.64	3.5	2.52	2.11	3.04	2.49	4.52	3.79	2.25	1.05	1.2	2.49	1.07	5.3	5.36	6.53	5.34	1.94	0.54	1.79	2.3	2.43	1.82	2.36	3	2.29	4.16	2.1	3.33	2.3	2.76	1.73	2.52	-0.0137182	0.34825	-1.04571	2.1735	-0.899386	-0.314075	0.122983	-0.371836	6	-0.219252	1.33722	-0.514783	1.6349	-0.477355	-0.537769
AT1G36622	3.62	2.16	3.95	3.09	3.47	3.98	6.23	5.97	6.78	5.02	3.64	2.36	2.13	4.83	6.29	4.05	6.17	4.43	2.87	0.88	1.79	3.09	2.1	1.29	1.33	2.77	1.83	1.43	2.31	1.48	1.32	0.83	0.95	0.89	0.289454	1.6347	0.0730266	1.20184	-0.539477	-0.700737	-0.762977	-1.19583	6	-0.219252	1.33722	-0.514783	1.6349	-0.477355	-0.537769
AT5G44567	1.48	0.59	2.37	0.88	0.85	1.82	2.67	5.01	5.18	4.23	1.02	0.13	0.63	1.58	5.55	2.92	4.22	4.37	0.77	0.28	0.43	0.88	0.83	0.12	0.13	0.6	0	0	0.16	0	0	0.35	0	1.13	-0.0314532	1.57464	-0.399546	1.57033	-0.543332	-0.641107	-0.859662	-0.669864	6	-0.219252	1.33722	-0.514783	1.6349	-0.477355	-0.537769
AT4G33020	5.95	3.93	5.78	5.78	6.85	5.4	8.71	9.73	8.53	8.93	3.91	2.57	2.93	3.38	9.55	9.56	8.84	9.79	3.45	4.79	3.94	3.52	4.15	5.53	4.09	3.58	1.62	1.69	1.44	1.79	3.99	4.11	5.48	5.92	0.242779	1.35302	-0.769203	1.52199	-0.501974	-0.350452	-1.34315	-0.153014	6	-0.219252	1.33722	-0.514783	1.6349	-0.477355	-0.537769
AT1G69530	90.87	60.48	94.26	85.56	97.52	86.13	135	108.79	139.71	129.64	69.69	64.61	63.75	69.21	99.87	126.48	108.13	133.06	56.65	60.74	65.2	59.32	64.29	54.66	67.64	45.98	63.6	57.49	63.45	60.71	60.06	61.54	60.09	51.7	0.377182	1.69298	-0.468634	1.2921	-0.691494	-0.773606	-0.662131	-0.766397	6	-0.219252	1.33722	-0.514783	1.6349	-0.477355	-0.537769
AT5G57480	32.84	22.03	32.81	32.89	33.9	31.77	45.54	49.01	44.81	44.57	26.38	27.78	28.68	27.63	46.53	61.21	51.96	49.23	20.84	22.84	23.13	21.33	16.27	19.84	22.86	22.62	17.09	22.6	20.57	21.52	22.17	23.55	24.24	24.85	0.178742	1.25334	-0.248563	1.76447	-0.705104	-0.83902	-0.835136	-0.568735	6	-0.219252	1.33722	-0.514783	1.6349	-0.477355	-0.537769
AT1G58320	16.17	6.44	24.22	16.31	11.55	12.61	53.41	43.94	39.27	52.78	10.66	11.23	13.91	22.81	58.97	49.66	51.64	50.84	14.18	1.75	2.87	6.95	1.29	0.9	1.3	8.53	0.94	1	1.26	2.34	1.53	1.79	1.32	1.51	-0.0842822	1.424	-0.157816	1.68657	-0.555234	-0.721289	-0.79966	-0.792283	6	-0.219252	1.33722	-0.514783	1.6349	-0.477355	-0.537769
AT4G10510	2.73	1.71	2.6	2.96	3.3	2.06	2.51	3.6	2.62	3.12	1.47	1.26	1.64	1.36	4.35	2.92	4.26	4.46	2.35	1.68	1.34	1.48	0.64	0.74	0.9	1.35	0.82	1.17	1.11	0.8	1.31	1.1	1.15	1.9	0.653083	0.864067	-0.524338	1.80328	-0.270251	-1.00075	-0.939499	-0.585592	6	-0.219252	1.33722	-0.514783	1.6349	-0.477355	-0.537769
AT3G10600	1.16	0.62	1	1.39	1.32	0.91	2.63	1.85	2.92	2.71	0.94	0.66	0.92	0.58	1.68	1.82	2.78	1.89	0.88	0.47	0.88	0.27	0.79	0.68	0.63	0.53	0.92	0.71	0.17	0.99	0.76	0.92	1.43	0.99	-0.0464386	1.8777	-0.579169	1.19777	-0.789457	-0.743894	-0.687818	-0.228688	6	-0.219252	1.33722	-0.514783	1.6349	-0.477355	-0.537769
AT2G45760	3.36	1.76	3.96	3.25	2.52	3.71	21.43	21.89	16.18	25.79	2.09	3.02	3.52	7.48	24.69	17.99	24.22	17.17	3.18	0.96	1.69	1.21	0.95	1.59	2.27	2.52	2.73	1.37	1.16	2.32	0.65	0.86	1.11	0.23	-0.412081	1.62651	-0.336325	1.5919	-0.593668	-0.58544	-0.578346	-0.71255	6	-0.219252	1.33722	-0.514783	1.6349	-0.477355	-0.537769
AT3G62040	424.13	274.66	528.66	338.62	349.7	479.51	727.87	622.62	727.55	599.16	212.12	238.27	225.75	226.97	713.24	757.64	749.05	804.06	267.3	262.32	283.39	285.62	293.02	257.77	240.57	261.08	204.64	197.85	168.33	206.33	243.74	339.98	291.97	321.51	0.16851	1.32244	-0.765005	1.73049	-0.53495	-0.589299	-0.913213	-0.41897	6	-0.219252	1.33722	-0.514783	1.6349	-0.477355	-0.537769
AT1G26390	23.61	8.86	21.7	34.59	25.2	12.97	68.62	88.98	56.76	88.5	35.38	30.69	45.97	67.93	103.98	84.69	103.56	71.58	19.56	1.93	2.71	11.24	2.13	3.63	2.1	10.75	1.78	2.34	2.99	1.52	2.94	2.51	4.1	3.75	-0.232765	1.2518	0.376378	1.68599	-0.653203	-0.773094	-0.844188	-0.81092	6	-0.219252	1.33722	-0.514783	1.6349	-0.477355	-0.537769
AT5G28610	4.57	2.76	4.88	3.79	4.32	5.3	5.69	5.35	5.89	5.25	2.8	2.18	3.66	2.35	7.72	11.42	8.99	9.46	2.18	3.29	2.41	3.16	4.79	3.71	4.45	4.39	4.55	4.34	4.75	4.14	2.16	5.3	1.95	5.43	-0.0549045	0.403173	-0.914535	2.21782	-0.908647	-0.166774	-0.114961	-0.461168	6	-0.219252	1.33722	-0.514783	1.6349	-0.477355	-0.537769
AT1G33340	2.45	1.5	2.48	2.64	2.18	2.53	5.99	4.2	4.44	3.92	2.59	2.51	2.79	2.33	3.82	3.6	4.79	5.66	1.47	1.55	1.41	1.57	1.73	1.57	1.63	1.43	2.13	1.61	2.21	2.41	1.28	1.98	1.57	1.78	-0.128362	1.60702	-0.0507479	1.47169	-0.890576	-0.818932	-0.420909	-0.769179	6	-0.219252	1.33722	-0.514783	1.6349	-0.477355	-0.537769
AT3G16530	4.49	2.1	3.48	4.22	4	6.28	13.43	8.79	11.79	14.99	5.78	3.6	4.56	7.22	11.31	4.57	10.86	13.52	1.31	1.17	3.9	2.02	5.28	1.42	2.52	2.76	3.14	6.06	6.52	3.73	0.58	1.62	1.19	1.3	-0.235367	1.77319	-0.0294614	1.20727	-0.855675	-0.623869	-0.140184	-1.0959	6	-0.219252	1.33722	-0.514783	1.6349	-0.477355	-0.537769
AT1G52700	1.4	0.73	1.61	1.6	0.96	1.42	3.77	1.9	3.03	2.37	0.96	1.81	1.21	1.76	4.3	1.86	4.54	3.2	0.81	0.67	0.74	0.72	0.67	0.37	0.6	0.42	1.04	1.22	1.22	0.84	0.25	0.78	0.23	0.73	-0.0831516	1.17822	-0.048625	1.82962	-0.693122	-0.895678	-0.375477	-0.91179	6	-0.219252	1.33722	-0.514783	1.6349	-0.477355	-0.537769
AT5G38200	25.73	15.64	26.63	25.7	23.54	27.06	65.98	59.29	60.14	61.07	27.86	34.22	27.61	33.54	49.33	60.58	48.1	49.51	22.63	10.78	14.19	14.96	18.94	18.37	23.66	24.39	19.12	24.28	16.8	24.18	13.28	9.34	12.99	7.35	-0.231143	1.7801	0.053276	1.23424	-0.796758	-0.477312	-0.491043	-1.07137	6	-0.219252	1.33722	-0.514783	1.6349	-0.477355	-0.537769
AT1G11080	68.18	41.22	76.44	64.17	59.7	72.43	249.09	250.82	243.4	226.17	40.43	48.85	36.91	34.87	262.23	289.31	275.26	247.72	39.22	50.56	38.49	36.59	71.89	75.82	70.33	60.96	21.85	43.75	36.64	37.04	69.35	94.43	85.81	95.46	-0.407234	1.44715	-0.704471	1.72671	-0.694358	-0.390573	-0.762439	-0.21478	6	-0.219252	1.33722	-0.514783	1.6349	-0.477355	-0.537769
AT2G39510	86.06	50.96	96.55	81.33	86.04	80.31	389	409.46	402.57	365.45	34.98	40.69	31.47	28.94	364.09	376.31	385.71	392.7	45.89	55.73	56.37	45.83	140.63	117.87	111.25	88.13	12.74	27.52	15.76	18.41	109.58	159.91	154.99	137.09	-0.440057	1.59974	-0.787436	1.52019	-0.674386	-0.250388	-0.890323	-0.0773405	6	-0.219252	1.33722	-0.514783	1.6349	-0.477355	-0.537769
AT1G19960	63.12	35.19	83.8	49.44	46.82	72.42	125.98	103.19	126.99	106.13	59.78	50.18	38.6	50.14	109	79.89	108.69	110.84	35.56	40.53	30.71	33.98	61.48	42.05	31.32	59.41	101.73	76.12	96.12	90.9	45.59	37.48	37.78	22.71	-0.145807	1.53599	-0.576897	1.10418	-1.04117	-0.612487	0.755088	-1.01889	6	-0.219252	1.33722	-0.514783	1.6349	-0.477355	-0.537769
AT3G61390	8.8	5	9.89	8.74	7.51	9.07	16.34	22.08	13.97	20.8	7.74	8.54	12.54	12.67	24.01	27.96	24.63	20.37	6.15	4.91	3.67	5.27	3.6	4.07	2.91	5.94	6.31	8.14	5.94	7.88	3.11	5.75	4.5	4.92	-0.207382	1.09855	0.00855317	1.91621	-0.730372	-0.85003	-0.446011	-0.789514	6	-0.219252	1.33722	-0.514783	1.6349	-0.477355	-0.537769
AT1G08697	11.08	5.43	11.68	6.62	13.81	12.21	24.42	33.63	24.98	25.1	6.89	8.61	8.5	9.63	22.55	44.41	33.66	34.9	5.12	4.86	3.99	7.77	12.23	9.23	4.12	7.9	8.22	9.71	6.39	9.56	9.36	11.03	17.29	14.9	-0.330573	1.22159	-0.590603	1.88784	-0.879824	-0.594252	-0.584522	-0.129651	6	-0.219252	1.33722	-0.514783	1.6349	-0.477355	-0.537769
AT5G56080	159.91	91.17	165.13	149.69	163.49	161.33	297.97	299.97	288.59	232	111.53	104.27	104.36	130.49	283.05	249.3	318.46	333.6	64.71	114.11	107.34	78.49	108.93	83.69	114.15	79.81	92.1	115.35	118.93	109.03	130.43	93.61	95.73	117.14	0.0375009	1.46934	-0.527562	1.66631	-0.784694	-0.719125	-0.573128	-0.568643	6	-0.219252	1.33722	-0.514783	1.6349	-0.477355	-0.537769
AT1G15010	2.03	0.9	1.52	2.93	2.29	1.37	7.77	9.08	5.62	9	2.41	3.19	3.33	2.34	8.51	4.55	9.38	6.48	1.17	1.1	0.79	0.54	0.59	1.13	0.81	0.92	0.39	0.61	0.56	0.13	0.59	0.62	0.18	0.53	-0.263452	1.66351	-0.00278403	1.45316	-0.635481	-0.647855	-0.793037	-0.774064	6	-0.219252	1.33722	-0.514783	1.6349	-0.477355	-0.537769
AT3G46900	3.24	1.2	3.29	2.47	2.88	4.31	1.72	2.64	7.03	2.65	1.04	1.53	2.84	0.98	6.4	6.73	9.57	10.74	0.82	0.86	2.09	1.04	1.6	0.67	3.01	1.29	0	0	0.32	0	1.14	0.59	2.45	1.53	0.236119	0.342416	-0.40361	2.2343	-0.557691	-0.386056	-0.995554	-0.469923	6	-0.219252	1.33722	-0.514783	1.6349	-0.477355	-0.537769
AT1G15380	182.04	99.84	215.97	150.29	166.77	195.15	656.97	455.19	525.42	455.82	145.8	164.97	148.88	132.76	552.96	659.49	567.15	645.74	90.39	109.06	108.63	91.3	185.65	108.66	113.59	93.85	53.49	102.64	63.25	67.05	135.67	194.63	158.32	176.17	-0.285125	1.3835	-0.451069	1.78922	-0.686998	-0.561877	-0.82505	-0.362603	6	-0.219252	1.33722	-0.514783	1.6349	-0.477355	-0.537769
AT1G74110	0.35	0.06	0.15	0.38	0.52	0.35	0.46	0.38	0.66	0.94	0.23	0.23	0.39	0.31	0.97	0.7	0.59	1.07	0.07	0	0.17	0	0.08	0.13	0.17	0.07	0.13	0.06	0.05	0.26	0.36	0.54	0.53	0.26	-0.00116881	0.97128	-0.22558	1.80347	-1.08582	-0.889463	-0.842711	0.269995	6	-0.219252	1.33722	-0.514783	1.6349	-0.477355	-0.537769
AT3G25190	309.14	176.05	377.59	280.89	276.57	301.52	649.22	687.51	744.86	575.91	367.95	372.9	346.13	357.6	628.84	640.21	772.91	665.55	140.56	226.64	165.49	171.5	293.58	248.59	239.17	227.93	256.74	302.95	310.32	296.59	318.91	334.89	306.05	341.28	-0.391564	1.51485	-0.112484	1.58195	-1.10584	-0.696526	-0.485441	-0.304946	6	-0.219252	1.33722	-0.514783	1.6349	-0.477355	-0.537769
AT5G26920	18.15	6.08	16.49	23.75	18.13	14.22	80.16	80.77	67.79	89.12	16.02	13.62	22.23	29.8	101.3	69.91	111.38	81.54	12.45	2.22	2.95	6.68	1.1	1.82	2.18	8.21	4.61	2.36	4.13	4.67	1.35	1.63	1.91	1.3	-0.272432	1.424	-0.209624	1.74419	-0.606461	-0.682481	-0.665465	-0.731731	6	-0.219252	1.33722	-0.514783	1.6349	-0.477355	-0.537769
AT3G60140	4.87	1.44	4.44	7.62	3.93	3.48	3.37	12.17	5.11	4.95	3.52	4.37	4.28	4	12.17	10.58	10.55	8.1	1.21	1.13	1.15	2.27	0.97	6.98	3.32	4.35	1.95	5.71	1.3	1.33	4.1	7.56	9.43	5.23	-0.054908	0.498005	-0.352561	1.92313	-1.29152	-0.40217	-0.882925	0.562948	6	-0.219252	1.33722	-0.514783	1.6349	-0.477355	-0.537769
AT1G15540	1.27	0.57	1.08	1.25	1.3	1.44	1.54	1.66	1.12	0.81	0.26	0.1	0.29	0.15	1.83	1.34	1.67	0.94	0.46	0.65	0.52	0.63	0.36	0.8	0.63	0.42	0.28	0.46	0.12	0.22	0.72	0.34	0.89	0.79	1.00135	1.03238	-1.20692	1.36853	-0.451868	-0.477726	-1.06212	-0.203631	6	-0.219252	1.33722	-0.514783	1.6349	-0.477355	-0.537769
AT4G07820	10.97	5.1	8.55	6.59	14.48	14.27	21.16	15.28	15.08	13.42	6.43	4.23	5.57	4.21	16.32	13.68	21.58	25.96	3.06	6.09	5.85	5.38	9.04	7.76	6.42	7.03	4.29	6.59	8.37	4.26	6	11.78	8.24	8.26	0.209473	1.19234	-0.885458	1.78066	-0.888259	-0.427408	-0.742113	-0.239239	6	-0.219252	1.33722	-0.514783	1.6349	-0.477355	-0.537769
AT5G46960	0.85	0.14	1.11	1.03	0.7	0.56	4.51	6.98	4.26	4.82	0.42	0.87	0.63	0.98	6.16	4.08	5.02	2.92	0.18	0.12	0.28	0	0.29	0.61	0.52	0.82	0	0	0	0	0.17	0.58	0.42	0.46	-0.33827	1.74535	-0.398946	1.45532	-0.680483	-0.479038	-0.750868	-0.553063	6	-0.219252	1.33722	-0.514783	1.6349	-0.477355	-0.537769
AT4G01060	3	1.12	3.24	1.69	3.16	3.93	4.29	3.76	3.96	3.98	2	2.68	0.96	2.56	4.25	4.92	5.03	3.91	0.74	1.31	1.51	0.92	3.39	1.87	1.5	0.93	1.86	0.72	1.99	1.27	0.53	2.07	2.18	1.11	0.443981	1.22998	-0.312321	1.64971	-1.04882	-0.413293	-0.779565	-0.769666	6	-0.219252	1.33722	-0.514783	1.6349	-0.477355	-0.537769
AT1G65680	7.91	3.73	9.06	7.74	10.67	4.16	12.08	25.71	20.89	20.01	4.85	5.79	5.42	6.02	15.23	24.89	15.04	26.37	3.69	4.38	3.73	3.13	6.11	4.93	5.86	3.81	4.53	4.89	4.11	5.86	5.58	4.57	4.54	3.78	-0.155217	1.544	-0.500042	1.64654	-0.75821	-0.549509	-0.597171	-0.630389	6	-0.219252	1.33722	-0.514783	1.6349	-0.477355	-0.537769
AT5G52870	11.82	6.34	12.54	9.72	9.72	15.29	19.98	17.92	20.91	17.35	9.28	7.25	7.88	7.03	19.39	21.08	19.54	22.64	6.69	5.38	7.01	6.26	4.89	5.6	6.06	6.02	6.07	4.73	5.41	5.68	7.14	7.63	6.79	6.14	0.219561	1.39585	-0.424974	1.66009	-0.673341	-0.786125	-0.813812	-0.577251	6	-0.219252	1.33722	-0.514783	1.6349	-0.477355	-0.537769
AT5G19970	14.74	7.69	15.33	11.64	15.7	16.3	20.78	22.35	21.77	17.83	10.76	11.53	12.88	12.5	23.36	32	25.97	26.82	6.37	8.36	8.3	7.74	8.63	6.79	8.63	6.73	8.45	9.57	9.14	8.46	7.29	8.71	7.6	10.17	0.190568	1.02713	-0.207292	1.92214	-0.80232	-0.801968	-0.631558	-0.696694	6	-0.219252	1.33722	-0.514783	1.6349	-0.477355	-0.537769
AT3G11180	0.74	0.21	0.7	1.07	0.75	0.47	1.77	1.35	1.47	1.77	0.3	0.58	0.11	0.31	1.02	1.24	1.32	1.28	0.23	0.17	0.33	0.13	0.42	0.18	0.82	0.26	0.16	0.5	0.32	0.61	0.68	0.72	0.3	0.28	0.148375	1.88758	-0.72381	1.11346	-0.950888	-0.527698	-0.574145	-0.372872	6	-0.219252	1.33722	-0.514783	1.6349	-0.477355	-0.537769
AT5G04950	196.36	96.37	200.66	174.02	232.87	177.88	273.26	247.81	287.73	214.86	111.99	114.78	112.23	110.31	263.58	227.82	295.3	337.27	75.44	125	106.23	78.8	119.7	83.53	106.75	74.69	110.41	124.27	108.93	118.27	91.45	92.64	94.71	101.16	0.52229	1.29446	-0.567173	1.6196	-0.774098	-0.776691	-0.52643	-0.791957	6	-0.219252	1.33722	-0.514783	1.6349	-0.477355	-0.537769
AT1G68740	9.41	4.65	8.21	10.62	11.03	7.76	20.55	23.16	17.85	21.87	13.64	14.82	12.62	12.8	24.31	35.89	24.47	25.15	4.26	5.61	4.42	4.3	3.32	6.47	5.46	5.04	10.45	13.5	12.84	12.25	6.91	7.2	6.46	7.79	-0.389957	1.03816	0.116944	1.86086	-0.983211	-0.930214	-0.0339415	-0.678634	6	-0.219252	1.33722	-0.514783	1.6349	-0.477355	-0.537769
AT5G01740	15.23	6.94	13.79	14.46	13.39	19.27	68.14	46.8	53.51	46.79	16.29	15.7	13.58	15.44	57.81	50.26	59.52	70.34	7.09	8.2	7.06	5.39	23.23	11.49	14.72	12.2	13.91	20.79	14.1	17.25	14.5	17.62	14.38	16.27	-0.479323	1.45457	-0.47807	1.7389	-0.894973	-0.470176	-0.414914	-0.456016	6	-0.219252	1.33722	-0.514783	1.6349	-0.477355	-0.537769
AT3G13840	2.79	1.19	2.41	3	2.67	3.07	6.14	6.83	4.43	3.79	0.91	0.5	1	0.75	6.95	6.06	7.41	5.19	1.21	0.84	1.42	1.31	1.26	1.24	1.64	0.88	0.81	0.59	0.4	0.53	0.66	2.15	1.95	1.72	0.134886	1.27772	-0.774601	1.78084	-0.590199	-0.56288	-0.869078	-0.396691	6	-0.219252	1.33722	-0.514783	1.6349	-0.477355	-0.537769
AT4G01390	88.98	42.94	101.95	86.14	70.28	97.54	60.38	63.86	66.55	61.57	14.61	15.04	10.79	16.57	64.81	46.53	57.07	58.54	42.31	31.8	50.42	47.25	19.74	24.39	31.04	24.57	3.32	2.49	1.65	2.52	20.26	23.78	22.54	29.69	1.71675	0.8151	-0.885891	0.593845	0.113457	-0.513824	-1.2954	-0.544038	6	-0.219252	1.33722	-0.514783	1.6349	-0.477355	-0.537769
AT4G30140	77.94	36.77	71.6	59.31	71.66	109.18	98.09	110.58	88.08	101.54	20.65	19.69	19.69	20.68	133.72	100.17	112.12	131.83	32.94	39.03	42.22	32.9	20.86	21.01	22.13	23.21	21.75	20.24	24.86	20.75	24.17	33.03	21.42	32.53	0.621132	1.16384	-0.827768	1.66272	-0.411485	-0.787005	-0.78456	-0.636873	6	-0.219252	1.33722	-0.514783	1.6349	-0.477355	-0.537769
AT4G15340	12.59	6.01	13.33	12.21	12.09	12.71	17.48	18.78	21.91	19.68	11	10.36	11.49	10.94	20.74	27.38	23.54	24.19	5.26	5.75	7.21	5.79	3.99	4.61	5.22	5.62	4.3	6.2	5.77	6.24	7.57	7.6	6.51	6.83	0.179181	1.15479	-0.0531071	1.79314	-0.754582	-0.916652	-0.807778	-0.594995	6	-0.219252	1.33722	-0.514783	1.6349	-0.477355	-0.537769
AT3G26610	16.14	7.62	16.3	14.1	15.68	18.49	18.99	17.95	19.02	20.38	11.99	11.27	13.09	13.63	21.85	24.81	25.64	25.93	6.69	8.11	6.89	8.79	6.29	9.22	9.18	10.35	9.75	8.89	9.16	8.92	11.17	13.98	13.91	12.78	0.394431	0.900696	-0.233131	1.84225	-1.07189	-0.875748	-0.803486	-0.153127	6	-0.219252	1.33722	-0.514783	1.6349	-0.477355	-0.537769
AT2G26695	4.65	1.24	6.09	4.79	2.8	4.93	11.93	16.67	14.74	11.37	4.28	6.69	4.32	5.42	15.85	14.47	17.34	14.74	2.38	0.41	0.95	1.22	0.49	1.51	1.57	2.69	3.13	2.41	1.11	2.54	3.32	0.72	1.36	0.22	-0.183056	1.39129	-0.0914733	1.72665	-0.778341	-0.721647	-0.593868	-0.749558	6	-0.219252	1.33722	-0.514783	1.6349	-0.477355	-0.537769
AT5G52860	0.6	0.12	0.58	0.88	0.4	0.56	2.73	1.98	1.63	1.81	0.26	0.21	0.2	0.17	2.21	1.4	1.73	1.45	0.03	0.22	0.04	0.17	0.09	0.19	0.07	0	0.14	0.62	0.08	0.05	0.16	0.23	0	0.29	-0.0490243	1.79301	-0.556949	1.3558	-0.679108	-0.71447	-0.540875	-0.608384	6	-0.219252	1.33722	-0.514783	1.6349	-0.477355	-0.537769
AT5G47450	67.45	27.89	67.51	50.34	77.93	74.04	75.92	72.72	87.7	84.23	53.08	33.42	51.38	58.16	68.68	116.14	81.32	134.52	18.47	31.87	31.43	29.81	32.48	20.18	24.38	23.71	29.46	24.6	26.8	24.02	44.8	46.03	50.54	51.54	0.522483	0.982281	-0.145969	1.7079	-0.911183	-1.0093	-0.971885	-0.174327	6	-0.219252	1.33722	-0.514783	1.6349	-0.477355	-0.537769
AT1G76800	14.61	5.89	18.92	13.78	11.47	14.29	21.43	26.46	28.46	18.06	10.09	17.94	14.56	11.2	21.95	17.81	25.87	23.91	4.66	8.45	5.62	4.82	10.1	7.24	8.83	5.99	5.57	6.08	7.1	8.6	8.57	8.94	7.54	10.29	0.240209	1.54172	0.0711394	1.36541	-1.02365	-0.711937	-0.886075	-0.596811	6	-0.219252	1.33722	-0.514783	1.6349	-0.477355	-0.537769
AT5G23980	0.66	0.15	0.27	0.56	1.24	0.59	0.72	0.82	0.76	0.77	0.2	0.25	0.21	0.28	0.58	0.52	1.3	0.87	0.13	0.2	0.16	0.1	0.31	0.49	0.42	0.26	0.26	0.2	0.11	0.18	0.05	0.17	0.3	0.18	0.861044	1.2222	-0.654041	1.39837	-0.962343	-0.178375	-0.821405	-0.865448	6	-0.219252	1.33722	-0.514783	1.6349	-0.477355	-0.537769
AT5G26200	2.55	0.8	2.46	2.29	2.89	2.57	7.34	6.06	7.05	5.95	2.59	3.17	2.27	2.01	6.47	9.21	7.16	8.26	0.29	1.59	0.67	0.67	1.34	1.18	1.44	0.61	2.89	0.89	2.95	2.21	1.28	2.21	1.35	2.3	-0.242331	1.33173	-0.258859	1.78868	-0.921927	-0.790674	-0.365805	-0.540809	6	-0.219252	1.33722	-0.514783	1.6349	-0.477355	-0.537769
AT4G31970	4.47	1.32	5.27	6.02	4.23	2.35	11.66	15.48	10.83	7.66	2.39	2.74	4.49	5.45	14.71	10.71	11.12	14.81	1.54	0.51	1.87	1.34	1.28	3.39	1.41	3.77	0.22	0.82	0.66	0.85	2.58	2.15	2.55	2.37	-0.0963432	1.40302	-0.247576	1.71197	-0.77743	-0.529516	-0.923801	-0.540319	6	-0.219252	1.33722	-0.514783	1.6349	-0.477355	-0.537769
AT1G06853	4.29	0.56	7.65	3.16	1.32	5.06	1.81	4.58	3.45	2.21	0.99	1.28	0.74	2.04	8.51	8.76	5.63	8.72	0.42	0.27	0.5	1.06	1.37	0.71	3.2	0.77	0.71	0.99	1.22	3.28	2.03	3.4	0.5	1.82	0.647978	0.108171	-0.626974	2.16343	-0.921032	-0.521953	-0.5062	-0.343418	6	-0.219252	1.33722	-0.514783	1.6349	-0.477355	-0.537769
AT2G19990	25.22	9.53	16.63	22.14	28.33	33.78	30.4	28.26	29.34	29.16	12.34	9.64	8.39	6.45	25.96	28.16	22.5	20.57	7.39	10.7	10.17	9.84	17.89	11.13	11.25	7.78	13.03	13.33	12.07	10.83	11.23	15.88	12.8	14.43	1.03731	1.54665	-0.966912	0.92186	-0.926866	-0.615564	-0.577707	-0.418771	6	-0.219252	1.33722	-0.514783	1.6349	-0.477355	-0.537769
AT1G56430	26.93	9.93	17.8	30.07	28.13	31.72	55.49	45.48	41.85	50.74	18.88	16.67	16.8	21.35	43.53	60.11	52.46	58.21	8.28	12.4	12.02	7.05	12.66	8.52	9.2	6.66	7.16	8.73	11.57	7.18	7.67	8.35	10.92	10.76	0.209681	1.37712	-0.252998	1.65933	-0.714726	-0.751582	-0.784223	-0.742606	6	-0.219252	1.33722	-0.514783	1.6349	-0.477355	-0.537769
AT3G52970	2.18	0.55	1.46	1.83	3.71	1.72	1.73	1.89	2.41	0.52	0	0	0.16	0.25	2.58	1.89	2.58	1.04	0.42	0.71	0.62	0.45	0.37	0.31	0.36	0.28	0.29	0.27	0.05	0.06	0.2	0.39	0.41	0.3	1.44215	0.823982	-0.92511	1.26268	-0.415196	-0.66588	-0.851045	-0.671577	6	-0.219252	1.33722	-0.514783	1.6349	-0.477355	-0.537769
AT1G12110	523.6	205.79	420.24	566.14	681.55	426.48	812.78	891.26	758.07	817.77	273.84	250.06	280.61	286.13	809.96	919.94	1095.04	905.09	168.96	244.89	230.05	179.28	179.64	207.67	234.26	168.51	296.96	351.78	334.13	340.75	209.45	238.44	258.81	295.88	0.283721	1.31038	-0.585583	1.70023	-0.817214	-0.84588	-0.383813	-0.661846	6	-0.219252	1.33722	-0.514783	1.6349	-0.477355	-0.537769
AT4G11393	9.76	1.97	10.82	10.22	6.14	11.83	22.9	20.12	30.42	18.31	1.4	2.6	1.7	3.4	21.19	24.39	16.66	30.84	1.81	0.73	3.88	1.47	4.51	2.28	1.7	1.13	0.76	2.12	0.97	0.39	0.65	4.34	4	1.55	0.153588	1.53677	-0.630843	1.57165	-0.662577	-0.617205	-0.758303	-0.593077	6	-0.219252	1.33722	-0.514783	1.6349	-0.477355	-0.537769
AT1G52800	4.76	1.46	4.52	4.25	5.83	4.45	5.54	5.21	6.06	3.41	1.59	1.06	0.74	0.88	8.4	5.13	9.59	5.41	1.17	1.07	1.6	2	1.84	1.7	1.36	1.91	1.23	1.37	1.26	0.76	1.96	2.89	3.33	2.26	0.728742	0.85837	-0.908781	1.77906	-0.734836	-0.627367	-0.870004	-0.225187	6	-0.219252	1.33722	-0.514783	1.6349	-0.477355	-0.537769
AT5G07995	6.05	1.02	5.91	3.94	3.86	10.51	10.97	10.45	12.16	8.81	0.59	1.85	0.89	2.07	8.57	8.66	13.21	12.15	0.96	1.48	0.9	0.76	2.89	3.86	0.67	1.57	0.32	1.49	1.65	0	2.56	1.22	1.35	1.64	0.412501	1.4863	-0.699715	1.49812	-0.776542	-0.487555	-0.814364	-0.618751	6	-0.219252	1.33722	-0.514783	1.6349	-0.477355	-0.537769
AT3G46880	9.18	2.15	9.76	7.55	8.62	10.79	19.05	15.29	22.23	15.63	6.99	7.42	9.38	9.04	18.27	14.48	23.04	21.76	1.39	2.08	2.71	2.43	5.86	2.85	2.28	1.58	2.72	3.43	0.5	2.98	3.54	2.96	1.91	0.99	0.15072	1.39978	0.0137738	1.58812	-0.838881	-0.699471	-0.802973	-0.81107	6	-0.219252	1.33722	-0.514783	1.6349	-0.477355	-0.537769
AT4G39770	11.45	3.9	13.66	9.93	10.85	11.35	31.14	26.79	28.14	22.04	8.69	8.07	12.1	12.04	30.22	39.83	36.02	34.04	3.34	4.59	3.98	3.69	5.59	4.76	4.82	5.22	5.34	5.45	3.89	5.33	5.79	8.35	5.83	7.55	-0.140622	1.20477	-0.246189	1.8956	-0.792376	-0.688968	-0.697171	-0.535042	6	-0.219252	1.33722	-0.514783	1.6349	-0.477355	-0.537769
AT2G22122	39.42	11.44	39.05	32.03	33.81	52.79	113.98	77.08	80.85	71.35	27.3	26.26	24.34	26.02	95.81	145.56	116.23	152.86	8.08	12.29	13.5	11.89	16.15	9.49	13.44	9.63	15.94	25.3	21.27	21.83	6.9	14.42	13.3	15.75	-0.0610862	1.03079	-0.377387	2.01452	-0.719576	-0.702219	-0.492587	-0.692452	6	-0.219252	1.33722	-0.514783	1.6349	-0.477355	-0.537769
AT3G48640	2.15	0.3	2.78	2.5	1.29	2.05	12.87	13.27	12.06	13.5	1.05	0.57	1.69	1.44	15.13	9.75	16.9	11.84	0.83	0	0.16	0.21	0	0.06	0.18	0.57	0	0.08	0.22	0.09	0	0	0	0	-0.279153	1.56637	-0.444941	1.64862	-0.597021	-0.613729	-0.631721	-0.648428	6	-0.219252	1.33722	-0.514783	1.6349	-0.477355	-0.537769
AT3G03670	1.14	0.1	1.3	1.66	0.73	0.87	4.23	4.83	3.54	4.67	0.15	0.34	0.54	0.39	5.92	3.68	5.79	4.38	0.14	0.18	0.04	0.05	0.05	0.26	0.16	0.77	0.39	0.15	0.2	0.32	0.18	0.15	0	0.16	-0.152196	1.43664	-0.544718	1.74916	-0.670976	-0.56722	-0.589721	-0.660975	6	-0.219252	1.33722	-0.514783	1.6349	-0.477355	-0.537769
AT5G06900	4.95	1.22	4.42	4.14	7	4.23	6.24	7.76	5.77	3.74	0.27	0.26	0.49	0.43	7.07	6.76	8.62	4.55	0.92	1.28	1.41	1.28	1.19	0.92	0.78	0.65	0.42	0.28	0.51	0.12	0.54	0.91	1.42	1.65	0.840567	1.18661	-0.865451	1.51125	-0.545456	-0.671035	-0.876613	-0.579874	6	-0.219252	1.33722	-0.514783	1.6349	-0.477355	-0.537769
AT2G02120	170.94	45.23	220.96	118.84	164.01	179.97	475.93	396.41	494.64	373.84	109.29	122.82	106.32	123.38	352.45	380.88	353.77	464.77	45.54	48.27	47.95	39.16	155.39	68.63	72.12	65.97	77.7	70.48	75.87	73.98	70.91	62.25	64.2	54.25	-0.012424	1.71813	-0.375826	1.40878	-0.835689	-0.539051	-0.643961	-0.719958	6	-0.219252	1.33722	-0.514783	1.6349	-0.477355	-0.537769
AT2G32960	36.8	11.25	48.58	32.18	28.51	37.93	44.77	58.16	63.96	55.62	21.62	26.95	23.35	23.86	58.73	44.71	57.93	49.47	10.73	10.97	12.31	10.97	15.16	17.36	16.24	17.62	16.74	22.33	14.56	16.52	14.56	16.79	18.13	14.67	0.458365	1.53875	-0.279294	1.37133	-1.00806	-0.70106	-0.646976	-0.733051	6	-0.219252	1.33722	-0.514783	1.6349	-0.477355	-0.537769
AT5G52790	7.84	2.35	8.39	7.22	8	7.73	9.3	10.91	10.67	10.44	6.02	6.76	7.09	5.71	14.67	14.75	15.82	13.41	2.33	2.25	2.58	2.25	1.94	1.67	2.53	2.29	2.22	2.69	2.58	2.76	2.34	2.72	2.88	3.58	0.369543	0.913701	0.0554791	1.85862	-0.826189	-0.879623	-0.780388	-0.711141	6	-0.219252	1.33722	-0.514783	1.6349	-0.477355	-0.537769
AT1G52820	40.37	9.3	41.28	32.71	44.42	43.08	37.74	37.22	35.26	20.36	5.65	5.65	7.74	8.62	54.62	41.42	50.11	33.87	8.46	6.46	11.04	11.24	7.87	6.19	7.17	6.28	3.44	4.3	3.64	4.21	5.45	9.47	12.48	10.55	1.23848	0.784049	-0.729064	1.51091	-0.588808	-0.731269	-0.906515	-0.577782	6	-0.219252	1.33722	-0.514783	1.6349	-0.477355	-0.537769
AT4G14630	107.01	23.68	123.35	108.67	87.99	108.03	341.17	331.15	279.02	347.05	69.69	69.96	89.3	130.39	415.76	245.57	397.2	339.77	34.63	17.39	20.51	22.18	19.21	14.96	15.76	31.05	24.14	21.3	18.24	25.13	15.76	20.53	16.85	12.61	-0.0877091	1.47819	-0.211311	1.65794	-0.687423	-0.712126	-0.698038	-0.739527	6	-0.219252	1.33722	-0.514783	1.6349	-0.477355	-0.537769
AT2G36255	18.72	0.96	14.13	10.71	15.28	34.75	73.23	40.45	56.39	40.61	3.2	3.38	3.1	3.95	41.25	49.18	54.04	104.12	0.61	1.25	1.52	0.49	1.83	1.36	1.55	0.44	0.41	2.08	1.74	0.63	0.47	1.75	1.43	1.67	0.0394236	1.37963	-0.564907	1.75373	-0.66122	-0.648293	-0.651451	-0.646912	6	-0.219252	1.33722	-0.514783	1.6349	-0.477355	-0.537769
AT5G33355	14.63	1.06	13.47	7.43	16.47	21.14	29.54	20.29	33.19	29.84	10.53	5.73	7.64	11.03	20.89	40.88	31.19	35.41	1.03	0.93	0.72	1.54	4.44	1.04	1.19	1.03	3.12	2.73	3.11	5.84	1.77	3.46	3.16	3.54	0.241231	1.3481	-0.238991	1.66398	-0.86442	-0.793547	-0.648951	-0.707401	6	-0.219252	1.33722	-0.514783	1.6349	-0.477355	-0.537769
AT1G21130	3.29	4.77	3.69	3.35	3.42	2.69	4.66	3.8	4.81	6.94	4.07	4.22	6.06	5.5	6.83	4.47	6.94	6.56	4.91	3.34	5.59	5.26	2.27	1.99	2.67	4.52	5.2	7.39	8.55	4.86	1.83	2.16	1.55	2.15	-0.716944	0.375984	0.320254	1.08654	0.20415	-0.980114	1.27231	-1.56218	7	0.534037	0.903761	0.480457	1.12435	-1.01578	-0.943022
AT3G49130	2.94	3.26	2.35	3.58	3.54	2.3	5.81	7.63	5.98	7.75	5.15	6.07	4.76	5.81	5.92	5.56	5.63	5.93	3.52	3.35	3.61	2.54	3.31	3.58	3.33	3.45	5.04	4.17	3.75	4.71	2.75	3.44	2.77	1.79	-0.925062	1.62341	0.733099	0.939955	-0.718205	-0.61064	0.0513004	-1.09386	7	0.534037	0.903761	0.480457	1.12435	-1.01578	-0.943022
AT1G64320	0.74	0.73	0.49	0.81	0.92	0.76	0.28	0.65	0.25	0.59	0.7	1.4	0.75	1.05	1.46	1.84	1.16	1.19	0.51	0.69	0.75	0.96	0.4	0.89	0.82	1.13	0.66	0.84	0.45	1.02	1.3	1.08	0.47	0.48	-0.328632	-1.42181	0.502547	2.0836	-0.391874	-0.0937335	-0.337667	-0.0124225	7	0.534037	0.903761	0.480457	1.12435	-1.01578	-0.943022
AT2G27550	47.67	46.49	60.48	44.37	31.49	54.35	85.72	58.49	84.24	67.83	65.74	60.88	66.19	66.66	80.69	48.87	85.16	59.45	46.67	46.93	45.52	46.81	43.97	42.52	40.23	42.58	77.57	78.58	88.98	83.82	45.22	28.3	23.98	31.01	-0.548249	0.956452	0.431894	0.641375	-0.616081	-0.853065	1.42201	-1.43434	7	0.534037	0.903761	0.480457	1.12435	-1.01578	-0.943022
AT3G01175	6.28	6.09	7.74	6.44	5.71	5.24	7.26	7.4	7.19	8.93	10.3	8.51	7.56	9.62	9.09	12.48	8.83	9.4	8.96	4.11	5.01	6.29	3.42	4.23	2.34	5.97	9.03	9.88	11.21	10.39	4.16	5.07	4	4.01	-0.374171	0.214295	0.756934	1.15376	-0.453327	-1.32926	1.22771	-1.19594	7	0.534037	0.903761	0.480457	1.12435	-1.01578	-0.943022
AT4G16860	0.41	0.36	0.45	0.41	0.6	0.17	0.53	0.59	0.73	0.6	0.53	0.45	0.66	0.45	0.85	0.6	0.7	0.6	0.27	0.4	0.37	0.4	0.05	0.22	0.33	0.29	0.65	0.51	0.82	0.85	0.11	0.1	0.25	0.18	-0.25388	0.73746	0.302238	1.10014	-0.48358	-1.1485	1.19686	-1.45074	7	0.534037	0.903761	0.480457	1.12435	-1.01578	-0.943022
AT3G45860	0.34	0.27	0.36	0.32	0.4	0.27	0.49	0.51	0.35	0.66	0.66	0.51	0.38	0.37	0.61	0.63	0.81	0.82	0.16	0.18	0.37	0.35	0	0.21	0.3	0.19	0.83	0.7	1.15	0.4	0.09	0.3	0.11	0.12	-0.375769	0.330303	0.23402	1.25034	-0.686013	-1.07114	1.475	-1.15673	7	0.534037	0.903761	0.480457	1.12435	-1.01578	-0.943022
AT4G29050	0.55	0.43	0.39	0.55	0.95	0.29	0.68	1.46	1.05	1.13	0.99	0.65	1.03	0.92	1.26	0.98	1.52	1.46	0.28	0.36	0.44	0.66	0.25	0.4	0.47	0.53	0.64	0.87	0.66	0.74	0.15	0.16	0.54	0.13	-0.440627	1.02414	0.524474	1.64016	-0.741793	-0.803395	0.0590354	-1.26199	7	0.534037	0.903761	0.480457	1.12435	-1.01578	-0.943022
AT5G07570	0.07	0.03	0.08	0.04	0.08	0.07	0.13	0.25	0.15	0.17	0.12	0.11	0.21	0.08	0.14	0.02	0.15	0.1	0.04	0.03	0.02	0.04	0	0.01	0.05	0.01	0.04	0.2	0.07	0.02	0.02	0	0.03	0.04	-0.202289	1.7307	0.921539	0.427055	-0.831633	-1.10135	0.0674297	-1.01145	7	0.534037	0.903761	0.480457	1.12435	-1.01578	-0.943022
AT4G13300	0.11	0.02	0.22	0.04	0.17	0	0.26	0.18	0.42	0.32	0.17	0.39	0.33	0.51	0.5	0.66	0.61	0.4	0.04	0	0.03	0	0	0	0	0.03	0	0.28	0.05	0	0.07	0.17	0	0	-0.391688	0.583468	0.869514	1.87067	-0.859762	-0.911771	-0.521708	-0.638727	7	0.534037	0.903761	0.480457	1.12435	-1.01578	-0.943022
AT1G70920	2.01	1.48	2.87	1.39	1.1	2.68	3.1	2.77	3.38	1.89	1.97	2.09	1.82	1.71	2.39	2.97	2.76	3.6	1.93	1.37	0.91	1.72	1.1	0.63	1.06	1.25	2.3	1.43	0.8	1.48	0.87	1.38	1.08	1.48	0.224376	1.32845	0.0641075	1.53502	-0.527106	-1.20023	-0.498614	-0.925997	7	0.534037	0.903761	0.480457	1.12435	-1.01578	-0.943022
AT1G53990	2.6	1.81	3.82	1.87	2.03	2.66	3.73	4.02	3.95	3.49	2.2	2.05	1.71	1.71	4.57	4.36	4.93	3.88	2.13	1.26	1.45	2.4	0.94	0.86	0.89	0.99	4.22	3.4	3.45	3.94	0.94	1.66	1.16	1.69	0.0165304	0.951958	-0.510499	1.44787	-0.594123	-1.28646	0.916953	-0.942235	7	0.534037	0.903761	0.480457	1.12435	-1.01578	-0.943022
AT2G15220	61.66	43.95	62.59	54.09	73.51	56.43	91.7	100.36	92.1	101.73	68.34	65.87	74.2	85.23	100.77	101.72	92.22	114.7	51.59	34.89	39.07	50.25	49.64	38.53	42.37	54.54	59.45	66.98	54.97	48.8	35.71	38.88	41.93	36.67	-0.139187	1.31189	0.350721	1.55695	-0.87707	-0.780381	-0.310269	-1.11265	7	0.534037	0.903761	0.480457	1.12435	-1.01578	-0.943022
AT5G59680	11.9	8.29	8.21	13.35	14.94	11.09	12.88	18.49	14.5	16.5	11.24	9.27	11.91	11.85	16.68	18.27	18.34	17.92	7.19	9.42	8.42	8.15	3.77	5.44	7	5.5	11.08	10.28	10.53	10.76	4.18	6.96	5.76	7.09	0.243351	1.09591	0.0518427	1.60583	-0.587863	-1.24949	-0.041604	-1.11797	7	0.534037	0.903761	0.480457	1.12435	-1.01578	-0.943022
AT5G59590	1.54	1	1.6	1.35	1.67	1.54	3.55	2.6	2.15	4.42	2.9	1.93	2.17	2	3.59	4.33	3.22	3.36	1.14	1.07	1.05	0.73	1.08	0.85	1.24	0.91	2.21	2.48	2.49	1.73	1.92	1.5	1.22	1.55	-0.527214	1.17335	0.209006	1.63478	-1.08975	-1.06642	0.185675	-0.519437	7	0.534037	0.903761	0.480457	1.12435	-1.01578	-0.943022
AT4G37060	0.68	0.37	0.67	0.66	0.74	0.63	0.75	1.08	0.45	1.26	0.58	1.15	0.63	1.23	1.08	1.63	1.35	1.52	0.44	0.22	0.42	0.41	0.48	0.65	0.51	0.56	0.4	0.58	0.24	0.64	0.33	0.05	0.24	0.53	-0.0441696	0.53783	0.572473	1.95126	-0.882527	-0.390598	-0.62617	-1.1181	7	0.534037	0.903761	0.480457	1.12435	-1.01578	-0.943022
AT1G53950	4.96	3.07	5.92	3.17	3.8	6.95	5.33	5.55	7.4	5.38	3.13	3.73	3.46	3.33	6.28	3.69	7.35	3.98	1.6	3.28	3.98	3.4	2.64	2.39	1.73	1.55	3.4	3.49	2.6	4.39	1.83	2.21	2.76	2.38	0.804653	1.47578	-0.282859	1.06116	-0.527066	-1.22104	-0.24245	-1.06819	7	0.534037	0.903761	0.480457	1.12435	-1.01578	-0.943022
AT3G04110	8.16	5.53	6.76	7.87	10.51	7.49	9.33	10.66	8.36	8.99	9.46	9.45	9.65	10.71	9.33	10.87	11.58	10.48	5.02	5.94	6.01	5.15	3.98	4.76	4.95	4.36	6.72	9.3	7.79	7.44	3.45	4.67	5.42	5.41	0.253563	0.75196	0.956186	1.27258	-0.85857	-1.28924	0.107536	-1.19401	7	0.534037	0.903761	0.480457	1.12435	-1.01578	-0.943022
AT3G59480	8.19	5.34	9.36	7.16	8.58	7.68	18.66	13.94	18.41	14.64	12.29	17.98	13.27	12.21	13.67	16.07	13.15	22.88	5.87	5.19	5.18	5.14	9.6	7.39	6.86	7.49	15.92	12.15	15.89	17.86	8.93	10.62	7.71	8.1	-0.753476	1.08775	0.533196	1.09447	-1.39205	-0.834138	0.873209	-0.608957	7	0.534037	0.903761	0.480457	1.12435	-1.01578	-0.943022
AT2G29330	20.55	13.71	21.46	16.16	17.71	26.85	29.2	31.39	28.85	31.94	25.19	21.01	18.6	20.49	29.64	25.03	32.72	32.62	14.13	14.03	14.14	12.55	14.27	13.36	12.72	14.41	22.98	17.63	22.33	18.48	16.68	15.44	16.11	16.2	-0.03289	1.46628	0.0860495	1.41389	-1.0781	-1.08155	-0.0619556	-0.711725	7	0.534037	0.903761	0.480457	1.12435	-1.01578	-0.943022
AT2G39400	1.75	1.04	2.1	2.01	1.92	0.95	1.41	1.83	2.25	2.38	2.48	3.48	2.18	1.78	2.5	3.19	2.71	2.99	1.12	0.82	0.97	1.24	1.12	1.79	2.27	1.68	2.96	2.87	3.27	2.34	1.22	1.22	1.32	0.55	-0.308353	0.00174211	0.716006	1.22819	-1.29439	-0.350164	1.24561	-1.23864	7	0.534037	0.903761	0.480457	1.12435	-1.01578	-0.943022
AT4G03460	3.22	2.05	3.01	2.68	3.79	3.41	3.83	3.82	3.06	4.32	3.45	3.21	3.35	3.89	4.48	4.38	4.42	3.26	2.04	2.14	2.11	1.9	1.27	1.8	1.86	1.91	1.66	2.84	2.73	2.8	1.71	2.48	1.23	2.23	0.408651	0.98924	0.682667	1.39891	-0.866475	-1.23273	-0.367277	-1.01298	7	0.534037	0.903761	0.480457	1.12435	-1.01578	-0.943022
AT3G23880	1.72	0.88	1.26	1.57	2.21	1.83	1.62	1.87	1.81	1.68	2.51	2.14	1.36	1.53	2.08	3.4	3.06	4.89	0.88	0.57	0.76	1.32	1.69	1.15	0.8	0.63	3.3	2.45	4.37	3.63	1.88	1.73	0.92	2.36	-0.274313	-0.245229	-0.0971664	1.46014	-1.1574	-0.961749	1.54475	-0.269025	7	0.534037	0.903761	0.480457	1.12435	-1.01578	-0.943022
AT3G27400	30.93	19.55	27.62	32.89	35.16	28.04	43.8	36.8	37.75	37.99	25.5	21.25	22.21	21.27	27.25	32.64	33.66	31.1	17.05	17.17	25.18	18.8	18.22	15.36	21.33	13.03	22.83	22.01	20.44	21.99	17.29	18.64	16.54	12	0.758901	1.76517	-0.273578	0.787889	-0.644567	-0.960972	-0.36486	-1.06798	7	0.534037	0.903761	0.480457	1.12435	-1.01578	-0.943022
AT1G13540	2.72	1.53	1.98	2.92	3.36	2.64	3.23	4.89	3.91	5.28	1.79	2.21	3.12	3.7	3.51	3.9	4.98	3.23	1.64	1.11	1.39	1.97	0.73	1.02	1.11	2.41	1.53	1.95	2.97	1.74	0.83	1.15	0.91	0.99	0.2348	1.55794	0.218287	1.20909	-0.753941	-0.927332	-0.324592	-1.21425	7	0.534037	0.903761	0.480457	1.12435	-1.01578	-0.943022
AT5G24030	45.48	29.4	39.95	49.9	51.21	40.88	35.71	40.87	34.43	33.43	43.63	40.88	47.52	50.35	40.26	44.48	48.94	47.21	30.07	28.15	28.79	30.59	18.33	26.35	26.32	29.52	24.55	22.92	20.08	20.66	28.63	23.71	25.64	24.5	1.10895	0.177215	1.11988	1.08286	-0.489656	-0.914028	-1.21988	-0.86533	7	0.534037	0.903761	0.480457	1.12435	-1.01578	-0.943022
AT3G23080	9.85	6.26	10.3	9.36	10.34	9.39	13.5	11.15	12.87	11.94	14.19	15.69	12.7	13.23	13.5	17.27	11.32	15.45	4.87	7.38	6.02	6.79	5.85	6.48	7.07	6.58	12.44	14.12	12.65	14.66	9.31	9.98	10.96	8.6	-0.297332	0.479356	0.969125	1.10256	-1.40259	-1.33163	0.819495	-0.338982	7	0.534037	0.903761	0.480457	1.12435	-1.01578	-0.943022
AT5G43520	44.73	27.94	39.62	34.59	57.3	47.4	56.63	54.58	55.06	63.46	51.2	42.22	49.65	53.61	54.78	63.58	67.33	63.65	26.27	28.85	28.65	28	30.36	22.24	25.44	31.18	57.82	52.26	47.88	49.74	17.43	33.87	30.4	29.55	0.0809404	0.978082	0.39464	1.32426	-1.1043	-1.14932	0.589179	-1.11348	7	0.534037	0.903761	0.480457	1.12435	-1.01578	-0.943022
AT1G51270	4.58	2.7	6.54	3.83	3.59	4.35	3.95	5.69	5.31	4.8	3.29	4.73	4.86	4.64	7.34	5.03	6.77	3.56	3.59	1.86	2.45	2.89	1.34	1.81	2.22	2.77	4.49	4.96	3.13	4.2	1.48	3.04	2.57	2.78	0.540497	0.815763	0.389482	1.37968	-0.897004	-1.40357	0.248026	-1.07287	7	0.534037	0.903761	0.480457	1.12435	-1.01578	-0.943022
AT5G19530	86.38	54.71	79.81	82.89	96.13	86.7	106.29	114.22	117.05	125.43	93.21	87.88	91.49	83.68	105.67	127.53	116.65	134.29	48.37	62.89	53.8	53.79	58.8	52.29	56.8	50.29	68.22	85.06	69.86	73.88	55.47	75	68.54	76.51	0.131025	1.2953	0.237382	1.50494	-1.12464	-1.13128	-0.34981	-0.562919	7	0.534037	0.903761	0.480457	1.12435	-1.01578	-0.943022
AT4G15490	8.96	5.54	7.74	9.82	9.94	8.34	13.09	11.76	10.16	10.08	12.15	12.15	11.54	11.2	11.57	10.49	11.04	9.33	5.26	5.74	6.41	4.75	4.94	5.04	5.86	5.41	6.91	11.09	8.69	7.02	5.74	5.88	5.82	5.55	0.190583	1.06061	1.24402	0.810418	-1.09612	-1.18171	-0.00975841	-1.01805	7	0.534037	0.903761	0.480457	1.12435	-1.01578	-0.943022
AT4G23510	9.14	5.68	9.05	9.3	10.32	7.88	9.3	10.41	10.95	10.94	8.79	9.91	8.97	9.66	11.9	12.62	12.4	8.96	6.23	6.01	5.26	5.22	3.64	5.59	5.51	6.51	7.51	9.89	7.78	8.05	5.41	4.98	3.97	6.28	0.425817	0.943979	0.505849	1.38313	-0.99323	-1.14406	0.0851633	-1.20665	7	0.534037	0.903761	0.480457	1.12435	-1.01578	-0.943022
AT5G50120	10.98	6.82	9.58	10.98	12.1	11.25	14.23	13.52	13.76	12.62	9.9	9.18	10.62	9.04	12.42	16.69	14.87	15.49	6.54	7.67	6.93	6.14	6.74	5.83	5.86	5.57	7.91	8.87	6.66	8.09	5.45	6.46	5.38	5.01	0.4485	1.18306	0.0769062	1.56687	-0.746781	-0.98253	-0.441312	-1.10472	7	0.534037	0.903761	0.480457	1.12435	-1.01578	-0.943022
AT5G12340	13.42	7.93	11.43	10.97	17.16	14.13	15.35	16.72	14.24	14.78	11.17	13.43	15.68	16.71	12.53	15.98	16.63	14.75	9.64	6.36	7.43	8.3	8.29	4.19	6.83	8.72	7.52	12.97	10.66	7.78	5.44	7.83	6.08	5.7	0.61356	1.10361	0.832098	1.02415	-0.840707	-1.08573	-0.363898	-1.28308	7	0.534037	0.903761	0.480457	1.12435	-1.01578	-0.943022
AT2G18470	5.98	3.64	5.95	6.08	5.74	6.16	7.85	8.58	8.26	8.8	5.45	4.78	5.54	4.92	6.94	7.2	6.77	6.1	2.76	3.79	3.93	4.09	2.61	3.04	4.65	3.48	4.27	2.76	2.51	2.94	2	3.31	4.36	3.62	0.521668	1.76071	0.101742	0.920858	-0.691453	-0.793843	-0.962332	-0.85735	7	0.534037	0.903761	0.480457	1.12435	-1.01578	-0.943022
AT1G31320	29.9	18.1	33.93	27.64	28.46	29.59	30.5	31.45	29.99	34.82	26.92	26.6	24.5	26.99	28.82	25.88	37.05	40.81	16.39	18.86	18.98	18.16	21.13	11.91	19.57	17.11	27.03	22.03	23.09	24.63	14.29	16.59	13.93	16.35	0.781863	1.04007	0.253509	1.24982	-0.926156	-1.02271	-0.0441199	-1.33228	7	0.534037	0.903761	0.480457	1.12435	-1.01578	-0.943022
AT1G61820	38.44	23.9	41.39	37.37	35.83	39.18	47.81	62.11	50.44	59.91	43.81	61.23	51.74	53.94	72.29	74.04	70.41	61.37	24.3	23.81	21.38	26.1	18.69	25.92	23.22	27.82	41.95	49.08	40.27	46.27	25.11	30.05	29.03	30.11	-0.219918	0.790239	0.645171	1.66885	-1.10369	-1.10278	0.141612	-0.81948	7	0.534037	0.903761	0.480457	1.12435	-1.01578	-0.943022
AT1G50050	0.79	0.28	0.81	0.9	0.84	0.62	1.76	1.53	2.58	2.41	1.4	0.44	0.98	0.65	0.57	1.6	2.08	0.82	0.3	0.39	0.23	0.18	0.13	0.27	0.28	0.38	1.72	0.94	0.95	1.04	0.81	0.58	0.43	0.31	-0.18615	1.94545	-0.0610071	0.606422	-1.04964	-1.06632	0.431221	-0.619979	7	0.534037	0.903761	0.480457	1.12435	-1.01578	-0.943022
AT4G34710	259.59	156.5	212.27	299.4	294.97	231.71	390.29	395.81	345.19	370.73	296.44	295.51	311.83	332.68	366.41	310.48	363.98	292.53	165	154.58	154.71	151.69	102.91	168.01	185.9	168.74	171.7	191.25	197.28	191.86	162.19	123.1	159.73	145.5	0.207841	1.48761	0.754641	1.0222	-0.930334	-0.931494	-0.58226	-1.02821	7	0.534037	0.903761	0.480457	1.12435	-1.01578	-0.943022
AT1G07373	1.37	0.15	0.67	0.95	0.72	3.16	1.46	1.41	0.95	3.02	1.71	3.13	2.46	5.55	2.18	1.97	3.06	1.84	0.09	0.12	0.22	0.18	1.99	0.72	0.64	0	0.31	1.01	0.4	0.32	0	0	0.65	0.32	0.0814056	0.39419	1.79705	0.910051	-1.06002	-0.42045	-0.726232	-0.975992	7	0.534037	0.903761	0.480457	1.12435	-1.01578	-0.943022
AT1G58340	6.2	3.59	6.66	6.12	7.32	4.71	8.53	8.15	6.97	6.88	6.77	7.65	8.6	6.57	7.77	9	9.62	10.03	2.88	3.44	3.92	4.11	3.66	4.52	3.8	5.34	5.7	6.1	7.15	5.34	4.74	3.36	4	3.46	0.0886746	0.811981	0.693116	1.55678	-1.23402	-0.858452	0.0229195	-1.08101	7	0.534037	0.903761	0.480457	1.12435	-1.01578	-0.943022
AT1G23020	28.57	17.05	25.77	28.44	29.76	30.29	20.86	26.26	28.56	27.48	30.49	31.7	36.54	29.83	33.52	38.64	37.67	35.17	15.24	16.57	17.7	18.67	11.41	15.87	18.01	16.85	18.22	21.6	19.27	20.31	16.11	13.78	17.59	15.28	0.589339	0.241887	1.03696	1.55156	-0.853059	-1.04212	-0.50185	-1.02272	7	0.534037	0.903761	0.480457	1.12435	-1.01578	-0.943022
AT2G37900	2.86	1.57	2.89	2.5	3.36	2.68	3.55	2.68	2.83	2.69	2.42	2.65	1.7	2.06	2.81	3.08	2.71	3.78	1.57	2.14	1.28	1.29	0.67	0.67	0.32	0.81	0.67	1.55	1.82	1.07	0.9	1.03	1.35	0.77	0.950346	1.03384	0.271993	1.19821	-0.393314	-1.38736	-0.698573	-0.975132	7	0.534037	0.903761	0.480457	1.12435	-1.01578	-0.943022
AT5G39580	11.88	6.32	11.46	12.9	14.1	9.07	20.57	23.08	22.44	19.23	14.93	15.49	13.87	18.54	27.67	18.17	24.92	17.34	4.85	5.93	8.1	6.42	6.53	6.22	7.83	6.19	7.36	10.75	23.41	10.17	6.15	6.86	7.57	8.24	-0.179323	1.32159	0.428349	1.432	-1.06223	-1.00385	-0.0140996	-0.922431	7	0.534037	0.903761	0.480457	1.12435	-1.01578	-0.943022
AT1G78780	22.79	13.26	28.81	19.62	19.38	23.36	26.6	27.63	33.08	29	21.79	23.61	23.49	26.03	36.43	28.53	34.77	29.85	13.71	13.26	11.26	14.79	13.41	11.33	11.22	13.73	21.08	28.3	21.65	21.65	12.56	18.12	15.59	15.91	0.170799	1.03367	0.299509	1.48914	-1.13861	-1.25291	0.222626	-0.824218	7	0.534037	0.903761	0.480457	1.12435	-1.01578	-0.943022
AT4G16260	190.32	107.9	183.97	193.26	186.49	197.55	241.1	278.34	279	251.32	270.65	205.01	220.98	227.95	269.44	239.39	275.82	275.01	84.85	97.12	150	99.62	105.41	129.46	113.94	155.87	258.51	228.2	243.15	239.84	190.56	133.4	149.88	106.83	-0.0950764	1.04921	0.552728	1.08848	-1.40274	-1.11283	0.731656	-0.811422	7	0.534037	0.903761	0.480457	1.12435	-1.01578	-0.943022
AT4G01870	93.26	53.17	73.14	103.23	117.38	79.29	122.59	147.61	133.45	122.86	138.39	125.93	142.37	138.56	118.52	101.81	138.24	113.74	54.59	54.76	49.85	53.48	43.17	60.91	60.42	69.19	95.99	130.41	134.69	116.17	74.65	50.11	66.12	62.28	-0.0997744	1.01812	1.15463	0.623321	-1.26786	-1.11482	0.659378	-0.972996	7	0.534037	0.903761	0.480457	1.12435	-1.01578	-0.943022
AT3G26220	2.59	1.41	2.6	2.97	2.58	2.22	3.36	3.7	3.22	4.8	2.63	2.4	3.26	1.92	4.23	4.18	3.95	3.59	1.15	1.89	1.17	1.44	1.38	1.9	2.26	2.71	3.77	3.09	3.13	2.75	1.96	1.84	2.87	2.2	-0.148509	1.19664	-0.194204	1.4451	-1.49651	-0.753967	0.528348	-0.576899	7	0.534037	0.903761	0.480457	1.12435	-1.01578	-0.943022
AT4G28410	13.83	7.89	13.28	13.19	14.88	13.98	17.06	17.23	16.79	18.19	18.5	15.36	17.96	16.19	14.32	19.93	17.04	17.87	7.33	7.47	8.5	8.26	7.61	7.66	8.41	7.86	13.3	11.93	16.92	13.54	7.48	9.35	9.82	8.85	0.197432	1.02579	0.950914	1.01925	-1.21505	-1.21624	0.218825	-0.980923	7	0.534037	0.903761	0.480457	1.12435	-1.01578	-0.943022
AT5G04140	4.37	2.29	3.65	5.47	5.38	3	4.19	7.5	5.11	6.42	5.01	5.49	5.54	5.69	5.51	7.07	5.65	5.03	1.84	2.76	2.7	1.86	0.84	1.94	2.42	1.59	2.32	3.4	2.98	2.51	1.49	1.84	1.83	1.83	0.347509	1.13708	0.931408	1.14261	-0.803723	-1.13087	-0.520746	-1.10326	7	0.534037	0.903761	0.480457	1.12435	-1.01578	-0.943022
AT4G16008	3.84	1.92	4.55	4.11	2.78	3.92	7.1	4.66	5.54	4.32	7.78	5.21	5.68	3.6	5.73	7.43	7.78	6.8	1.32	2.2	2.3	1.87	2.24	2.01	1.99	2.29	6.1	4.29	5.44	5.69	1.75	1.66	2.16	1.16	-0.133928	0.647788	0.728957	1.41202	-1.09172	-0.986824	0.635301	-1.2116	7	0.534037	0.903761	0.480457	1.12435	-1.01578	-0.943022
AT5G44582	3.22	1.42	4.18	2.84	2.45	3.39	3.17	3.44	2.34	3.35	2.45	2.73	3.66	1.49	3.46	4.21	3.6	3.37	1.47	1.6	1.14	1.47	3.04	2.15	3.01	1.13	4.55	5.1	4.54	3.88	4.97	2.53	4.52	3.49	0.133692	-0.010284	-0.516771	0.59133	-1.71229	-0.773871	1.47318	0.815007	7	0.534037	0.903761	0.480457	1.12435	-1.01578	-0.943022
AT4G11650	294.45	161.67	305.88	317.48	275.18	279.26	437.58	465.91	437.59	418.42	348.29	263.81	275.45	242.29	476.3	350.68	448.04	405.45	160	158.55	172.06	156.05	185.16	179	143.63	211.21	235.73	216.62	186.82	199.46	195.42	187.26	185.21	148.88	0.215136	1.5434	0.105623	1.36295	-0.997683	-0.8325	-0.559334	-0.837592	7	0.534037	0.903761	0.480457	1.12435	-1.01578	-0.943022
AT4G23260	1.8	0.84	2.19	1.28	2.16	1.58	1.06	1.94	1.53	1.82	0.97	1.22	2.09	1.44	2.12	1.38	1.59	1.73	1.04	0.63	1.06	0.63	0.65	0.8	0.73	0.94	1.37	2.13	1.29	0.89	0.26	0.57	0.64	0.28	1.10861	0.676963	0.360754	0.912865	-0.823775	-0.944235	0.340678	-1.63186	7	0.534037	0.903761	0.480457	1.12435	-1.01578	-0.943022
AT1G62500	7.74	4.16	6.52	7.29	8.29	8.85	7.31	5.72	7.27	5.55	7.15	7.2	7.91	6.93	8.23	8.02	7.9	7.74	3.78	4.95	3.45	4.46	3.99	4.32	3.98	3.68	6.8	6.07	5.2	5.31	3.36	4.09	2.88	3.15	1.03882	0.335355	0.796058	1.16848	-0.935028	-1.02744	-0.00534499	-1.3709	7	0.534037	0.903761	0.480457	1.12435	-1.01578	-0.943022
AT2G41850	2.03	0.91	1.7	1.58	1.66	3.18	0.72	2.02	1.68	1.54	0.37	0.33	0.16	0.54	0.93	1.7	0.96	1.03	0.72	0.93	1.05	0.93	0.19	0.62	0.56	0.38	0.35	0.38	0.5	0.18	0.53	0.72	0.57	1.01	1.82937	0.932335	-0.961405	0.375841	-0.0353	-0.816052	-0.957252	-0.367535	7	0.534037	0.903761	0.480457	1.12435	-1.01578	-0.943022
AT4G25835	18.05	9.74	15.35	20.53	19.12	17.19	24.19	24.03	22.2	22.35	16.52	15.58	16.62	15.5	23.18	29.96	26.4	25.37	8.38	11.04	10.36	9.2	9	11.6	12.34	9.05	10.67	11.54	12.45	11.8	10.19	10.89	11.84	12.58	0.354503	1.18238	0.0338915	1.67074	-0.981445	-0.860361	-0.680545	-0.719163	7	0.534037	0.903761	0.480457	1.12435	-1.01578	-0.943022
AT1G07367	2.25	0.3	1.35	3.01	0.93	3.71	4.22	4.09	2.65	4.43	1.11	3.9	3.46	3.59	3.66	6.83	4.91	5.8	0.36	0	0.37	0.48	3.6	0.94	0.55	0.65	0.2	0.56	0.69	0.21	0.23	0	1.41	0.41	0.0633726	0.941316	0.483796	1.73957	-1.00692	-0.384529	-0.945094	-0.89151	7	0.534037	0.903761	0.480457	1.12435	-1.01578	-0.943022
AT1G22890	2.49	0.93	2.99	1.96	2.52	2.48	1.77	1.74	3.66	2.92	3.31	4.96	2.08	2.98	3.83	3.3	2.5	2.56	1.37	0.55	0.6	1.2	1.11	0.48	0.4	1.48	2.59	2.13	2.7	1.47	0.49	0.55	1.01	0.15	0.461768	0.494584	1.25404	0.986825	-0.998545	-1.05714	0.213304	-1.35483	7	0.534037	0.903761	0.480457	1.12435	-1.01578	-0.943022
AT5G66650	1.56	0.79	1.8	1.39	1.41	1.66	1.99	2.15	2.43	2.26	1.67	2.36	1.69	2.38	1.97	1.66	1.57	2.45	0.86	0.71	0.77	0.81	0.76	0.74	0.89	1.08	1.01	1.08	0.84	0.77	0.68	0.52	1.09	0.61	0.304707	1.34537	1.04977	0.867555	-0.954614	-0.825037	-0.731904	-1.05585	7	0.534037	0.903761	0.480457	1.12435	-1.01578	-0.943022
AT1G33840	1.51	0.55	1.14	1.93	1.07	1.92	2	1.95	1.8	2.04	0.65	0.51	0.98	1.08	1.43	1.27	2.17	2.04	0.11	0.81	0.37	0.9	1.2	0.41	0.49	1.2	2.13	1.98	1.97	1.63	0.2	0.85	0.25	0.45	0.474667	1.16256	-0.654593	0.81265	-1.06415	-0.622783	1.13075	-1.2391	7	0.534037	0.903761	0.480457	1.12435	-1.01578	-0.943022
AT1G51820	0.82	0.35	0.66	0.99	1.15	0.49	0.8	1.1	1.28	0.76	0.73	0.9	1.14	1.09	1.31	1.32	1.26	1.1	0.29	0.45	0.39	0.27	0.18	0.28	0.48	0.3	0.69	1.09	0.65	0.6	0.28	0.36	0.53	0.46	0.26808	0.742236	0.683879	1.50818	-1.11062	-1.22733	0.0784181	-0.942841	7	0.534037	0.903761	0.480457	1.12435	-1.01578	-0.943022
AT3G21352	5.86	2.55	7.36	3.32	4.82	7.94	4.93	5.92	3.83	4.92	4.01	4.01	4.8	4.36	3.78	3.45	3.85	4	1.87	4.13	1.53	2.69	1.79	0.7	1.2	1.6	3.48	5.49	2.83	2.85	1.19	3.15	1.46	1.42	1.51124	0.890911	0.499976	0.160736	-0.624365	-1.42077	0.0912719	-1.10899	7	0.534037	0.903761	0.480457	1.12435	-1.01578	-0.943022
AT4G36850	0.91	0.28	1.01	1.04	1.14	0.47	1.49	1.02	1.65	1.19	0.86	1.65	0.97	0.84	1.56	2.28	1.71	2.22	0.28	0.4	0.24	0.17	0.53	0.27	0.12	0.64	0.59	1.85	1	1.32	0.87	1	0.25	0.48	-0.105174	0.671846	0.198278	1.7845	-1.2868	-1.0707	0.400579	-0.592535	7	0.534037	0.903761	0.480457	1.12435	-1.01578	-0.943022
AT3G55790	1.67	0.16	2.41	2.38	0.81	1.08	6.19	3.47	4.42	6.77	1.41	3.78	4.37	7.51	6.91	2.25	4.67	6	0.26	0	0.1	0.26	0.14	0.44	0.15	0.36	0	0	0	0	0	0.21	0	0	-0.172126	1.33928	0.936095	1.23048	-0.8185	-0.768368	-0.88463	-0.862231	7	0.534037	0.903761	0.480457	1.12435	-1.01578	-0.943022
AT2G23060	3.18	1.36	3.41	1.92	3.22	4.17	4.19	2.84	3.12	3.67	3.15	2.61	2.54	2.88	5.22	2.81	4.24	4.32	1.48	1.33	1.49	1.15	1.85	1.3	0.97	0.87	1.07	1.93	2.12	2.06	2.14	2.04	2.35	3.49	0.597844	0.863418	0.22604	1.53218	-1.15736	-1.26842	-0.739684	-0.0540202	7	0.534037	0.903761	0.480457	1.12435	-1.01578	-0.943022
AT5G44585	10.46	4.86	11.62	8.62	9.57	12.04	11.41	11.67	16.14	13.33	10.89	10.06	12.42	11.94	10.63	10.63	10.54	13.86	5.01	4.73	4.45	5.25	10.26	4.41	4.79	4.56	13.14	13.35	14.31	15.29	8.23	7.54	7.21	8.17	0.176299	0.982021	0.436841	0.463196	-1.5112	-1.16632	1.24859	-0.629423	7	0.534037	0.903761	0.480457	1.12435	-1.01578	-0.943022
AT5G47560	28.29	14.12	27.25	29.49	32.78	23.63	40.04	39.38	36.67	32.72	43.88	41.88	39.91	36.83	34.56	28.67	36.41	34.24	11.56	17.09	16.39	11.43	16	20.64	17.63	16.76	27.44	37.69	30.51	28.85	16.96	19.09	19.95	21.03	0.0575319	0.977526	1.33071	0.592346	-1.40476	-1.02912	0.350093	-0.87433	7	0.534037	0.903761	0.480457	1.12435	-1.01578	-0.943022
AT5G18170	81.83	41.65	86.64	79.87	83.58	77.23	162.08	142.61	151.25	138.74	139.95	164.85	137.8	138.32	148.09	187.93	146.5	169.88	39.59	43.72	42.11	41.16	41.34	44.87	42.98	41.27	70.92	109.71	90.14	95.1	40.01	44.8	51.33	38.2	-0.251931	1.04961	0.982622	1.33059	-1.03443	-1.01554	-0.0642652	-0.996655	7	0.534037	0.903761	0.480457	1.12435	-1.01578	-0.943022
AT1G73120	45.37	14.81	63.64	31.42	45.16	41.27	52.61	45	64.89	25.34	24.13	41.58	31.81	23.12	66.86	32.28	39.66	87.36	14.21	19.92	9.79	15.3	18.12	12.43	25.69	17.35	4.95	4.86	11.19	9.38	34.81	9.98	9.59	10.56	0.87838	0.966277	0.0360931	1.4967	-0.814084	-0.615174	-1.21329	-0.734908	7	0.534037	0.903761	0.480457	1.12435	-1.01578	-0.943022
AT3G53470	3.66	1.5	4.65	3.24	2.49	4.28	4.85	3.3	4.3	3.07	3.08	4.72	2.66	3.13	2.61	3.36	2.13	3.05	0.92	2.16	1.79	1.15	3.38	3.09	2.39	2.09	2.83	2.98	1.54	1.97	2.05	2.33	1.62	2.5	1.05946	1.32385	0.730517	-0.0195983	-1.59669	-0.0810832	-0.582185	-0.834273	7	0.534037	0.903761	0.480457	1.12435	-1.01578	-0.943022
AT3G56980	21.82	9.87	18.48	17.89	19.25	31.66	15.73	13.8	19.65	20.19	21.27	27.66	29.89	30.55	21.29	23.97	31.74	28.98	10.67	7.27	9.9	11.64	15.19	8.96	9.66	10.48	14.09	18.41	16.45	11.09	8.74	6.19	11.57	8.18	0.627106	0.0189724	1.37717	1.26206	-0.995942	-0.832619	-0.297828	-1.15893	7	0.534037	0.903761	0.480457	1.12435	-1.01578	-0.943022
AT2G44370	40.23	20.18	39.2	35.82	41.38	44.53	54.06	53.3	47.39	52.82	44.94	44.94	47.48	50.64	56.37	49.41	52.34	55.13	20.39	19.05	19.38	21.89	19.54	16.45	23.14	21.33	33.39	43.01	36.58	34.42	16.16	22.81	23.53	18.57	0.278831	1.09131	0.750394	1.19025	-1.11861	-1.12297	0.0431366	-1.11234	7	0.534037	0.903761	0.480457	1.12435	-1.01578	-0.943022
AT1G80650	7	3.18	7.41	6.39	5.07	9.12	5.77	4.16	7.44	4.78	6.23	6.57	5.36	6.72	4.63	9.18	6.95	7.08	2.92	3.1	2.78	3.92	4.72	4.46	4.02	4.31	6.51	7.45	5.27	8.82	2.6	4.75	4.39	3.46	0.962266	0.0173928	0.459089	0.937997	-1.50832	-0.733329	0.971974	-1.10707	7	0.534037	0.903761	0.480457	1.12435	-1.01578	-0.943022
AT3G01290	236.67	117.02	246.22	233.22	244.5	222.76	281.61	333.45	314.36	323.87	248.75	235.2	242.92	257.52	305.56	267.07	346.86	294.02	145.17	104.18	97.96	120.79	105.74	116.23	95.6	154.02	162.25	206.71	177.76	174.01	100.65	108.08	97.52	91.14	0.40878	1.30566	0.519036	1.18929	-0.991288	-0.981079	-0.252259	-1.19814	7	0.534037	0.903761	0.480457	1.12435	-1.01578	-0.943022
AT3G22240	240.4	112.05	314.39	178.19	178.19	290.82	260.38	299.54	309.69	228.76	174.46	236.64	173.2	226.22	260.17	199.12	251.51	256.25	116.25	108.37	110.77	112.8	188.95	137.78	122.27	149.36	130.32	161.92	120.82	167.51	108.49	123.29	113.66	104.2	0.87776	1.41783	0.281264	0.899318	-1.14938	-0.556443	-0.626686	-1.14366	7	0.534037	0.903761	0.480457	1.12435	-1.01578	-0.943022
AT3G25770	3.86	1.68	4.68	3.56	3.67	3.55	2.09	2.3	2.6	2.27	2.3	3.53	3.12	2.62	3.66	2.35	2.95	3.58	1.39	1.55	1.88	1.9	2.7	1.77	1.88	1.22	1.95	2.67	2.2	1.59	1.6	1.11	1.97	1.75	1.79838	-0.152618	0.574285	0.879521	-0.951897	-0.684422	-0.420093	-1.04315	7	0.534037	0.903761	0.480457	1.12435	-1.01578	-0.943022
AT1G07560	12.66	6.01	13.65	12.52	13.09	11.4	12.1	14.24	13.4	13.9	9.32	12.49	14.45	13.99	14.19	13.3	17.78	13.34	4.96	6.78	6.35	5.97	4.01	6.35	7.42	6.1	11.9	12.62	9.32	10.7	4.36	5.27	6.96	7.51	0.639405	0.841198	0.611642	1.17774	-1.16183	-1.17402	0.224985	-1.15912	7	0.534037	0.903761	0.480457	1.12435	-1.01578	-0.943022
AT5G24080	0.67	0.24	0.93	0.68	0.64	0.41	0.26	0.53	0.41	0.41	0.18	0.43	0.18	0.55	0.47	0.55	0.42	0.37	0.18	0.36	0.2	0.24	0.17	0.18	0.05	0.11	0.13	0.25	0.17	0.2	0.23	0.22	0.19	0.27	1.9252	0.41524	0.0269636	0.702852	-0.490738	-1.16663	-0.821492	-0.591402	7	0.534037	0.903761	0.480457	1.12435	-1.01578	-0.943022
AT5G47000	1.47	0.47	1.7	1.62	1.65	0.9	2.59	2.7	2.62	1.64	1.46	1.05	1.51	0.57	1.76	1.31	2.3	1.91	0.51	0.76	0.28	0.31	0.85	0.49	0.23	0.68	0.6	1.17	1.02	0.41	0.23	0.44	0.09	0.14	0.482243	1.7211	0.0513383	0.956912	-0.867701	-0.73641	-0.416598	-1.19088	7	0.534037	0.903761	0.480457	1.12435	-1.01578	-0.943022
AT1G67110	16.75	7.62	15.5	17.2	18.26	16.04	17.56	19.83	23.15	17.2	15.26	13.68	19.34	17.09	14.76	23.23	25.37	18.53	6.14	7.31	9.52	7.52	6.33	6.1	9.15	6.44	11.94	10.84	12.29	10.5	9.38	6.87	7.48	6.96	0.612507	1.0943	0.539385	1.28047	-1.02533	-1.13614	-0.348843	-1.01636	7	0.534037	0.903761	0.480457	1.12435	-1.01578	-0.943022
AT2G27313	3.35	0.17	2.13	2.71	2.75	5.82	1.8	2.63	3.93	3.51	0.91	2.5	2.4	4.62	2.79	1.97	1.18	4.05	0	0	0.69	0	0.32	0	0	0.27	0.99	5.07	2.97	3.05	0	0.95	0.7	0.51	1.04561	0.765932	0.504417	0.424509	-1.26445	-1.28261	0.80407	-0.997483	7	0.534037	0.903761	0.480457	1.12435	-1.01578	-0.943022
AT1G25550	63.64	30.43	76.4	58.95	56.45	62.76	46.99	54.51	52.33	54.52	48.96	54.36	53.28	53.05	59.92	52.89	58.69	58.85	29.6	27.99	31.36	32.75	31.26	28.37	31.76	33.86	45.95	51.6	40.94	44.76	27.67	28.86	35.64	30.76	1.37789	0.500317	0.525006	0.918119	-1.14525	-1.07783	0.0236438	-1.12189	7	0.534037	0.903761	0.480457	1.12435	-1.01578	-0.943022
AT2G14247	5.82	1.85	5.16	4.73	3.51	9.88	5.44	2.38	4.64	5.15	2.81	5.6	3.13	4.9	4.68	5.5	3.73	6.52	2.21	1.13	2.23	1.82	5.41	1.92	1.21	2.56	1.48	2.15	1.42	1.23	1.16	1.67	2.34	1.14	1.43989	0.596049	0.421923	1.01574	-0.924956	-0.37281	-1.09015	-1.08569	7	0.534037	0.903761	0.480457	1.12435	-1.01578	-0.943022
AT1G30820	96.35	46.29	96.41	104.4	99.31	85.27	108.41	124.75	107.71	111.31	88.74	93.52	96.12	84.71	101.15	117.92	100.52	93.67	45.31	48.06	45.13	46.67	39.02	53.63	56.54	52.63	61.68	67.42	67.71	63.88	59.13	55.61	68.83	57.89	0.706505	1.3573	0.489216	0.978067	-1.24442	-1.08218	-0.508558	-0.695933	7	0.534037	0.903761	0.480457	1.12435	-1.01578	-0.943022
AT4G23720	1.42	0.51	1.66	1.23	1.22	1.57	0.84	1.18	1.16	1.38	0.61	0.47	0.74	0.71	0.92	0.98	1.04	0.98	0.44	0.69	0.46	0.44	0.63	0.49	0.74	0.62	0.74	0.23	1.06	0.25	0.19	0.39	0.23	0.67	1.77211	0.996812	-0.408416	0.553784	-0.754531	-0.443027	-0.581474	-1.13526	7	0.534037	0.903761	0.480457	1.12435	-1.01578	-0.943022
AT5G28770	30.59	14.41	34.87	28.3	26.38	32.8	31.24	32.96	28.83	31.02	33.69	34.6	31.7	30.59	33.68	41.54	34.6	33.71	15.46	13.36	13.22	15.6	19.1	19.25	18.49	18.1	30.81	38.03	30.47	31.23	19.35	25.33	24.7	18.44	0.431384	0.486035	0.695961	1.11228	-1.6489	-1.09275	0.694675	-0.678681	7	0.534037	0.903761	0.480457	1.12435	-1.01578	-0.943022
AT3G61920	2.28	0.61	2.12	2.66	2.16	2.2	2.18	1.1	2.25	0.79	1.85	0.8	0.85	0.56	2.03	0.62	1.23	1.32	0.46	0.34	0.78	0.86	0.5	1.34	0.92	0.36	0.56	0.1	0.29	0.57	0.13	0.32	0.62	0.8	1.9073	0.816585	-0.0575332	0.383394	-0.684114	-0.421105	-1.03995	-0.904577	7	0.534037	0.903761	0.480457	1.12435	-1.01578	-0.943022
AT1G78090	52.72	24.97	57.35	48.11	53.05	52.38	63.53	62.03	67.24	64.1	43.84	47.75	50.67	51.78	65.13	75.21	69.22	70.4	21.86	26.57	26.62	24.81	30.31	28.94	31.38	30.45	22.63	28.5	28.63	25.64	25.58	33.59	33.57	34.67	0.51519	1.16555	0.277013	1.4915	-1.05423	-0.754286	-0.975925	-0.664811	7	0.534037	0.903761	0.480457	1.12435	-1.01578	-0.943022
AT1G67980	1.54	0.36	1.66	1.05	1.92	1.51	1.91	2.81	1.67	1.84	2	1.95	1.5	1.94	2.1	1.51	3.07	3.22	0.59	0.07	0.46	0.32	1.05	0.3	0.44	1.18	0.63	1.76	1.08	0.83	0.21	1.12	0.63	1.02	0.243496	0.949085	0.665499	1.51288	-1.34324	-0.826704	-0.377693	-0.823328	7	0.534037	0.903761	0.480457	1.12435	-1.01578	-0.943022
AT2G44460	1.71	0.23	2.36	1.58	2.27	0.66	0.54	0.63	1.55	0.45	0.43	0.77	0.35	0.66	3.38	0.59	1.61	1.03	0.61	0.04	0.06	0.22	0.12	0.12	0.16	0.25	0	0.04	0.55	0.19	0.32	0.04	0.13	0.52	1.57947	0.151046	-0.219572	1.4791	-0.71373	-0.821827	-0.771639	-0.682845	7	0.534037	0.903761	0.480457	1.12435	-1.01578	-0.943022
AT5G25910	2.12	0.9	2.5	2.07	2.27	1.67	2.48	3.68	2.41	2.98	2.6	2.96	3.1	3.99	3.41	3.06	3.55	2.74	0.82	1.02	0.91	0.84	0.59	1.11	0.97	1.01	2.7	2.24	2.56	2.38	0.76	1.03	1.69	1.23	0.0238427	0.796982	1.07674	1.10471	-1.22742	-1.20453	0.372264	-0.942581	7	0.534037	0.903761	0.480457	1.12435	-1.01578	-0.943022
AT1G14860	46.81	21.72	55.41	38.98	45.96	46.9	36.79	41.14	42.43	40.21	36.79	43.06	43.83	38.18	45.66	42.08	44.43	49.08	22.14	22.67	20.97	21.1	19.66	24.51	21.92	23.75	26.6	36.27	27.02	27.68	25.78	22.71	28.1	23.22	1.23965	0.598946	0.629924	1.09556	-1.17067	-1.09958	-0.433668	-0.860161	7	0.534037	0.903761	0.480457	1.12435	-1.01578	-0.943022
AT2G19500	0.68	0.12	0.63	1.03	0.56	0.49	1.06	2.11	1.28	1.61	0.78	0.52	0.8	1.35	1.19	1.54	0.86	1.62	0.25	0	0.11	0.11	0.12	0.57	0.29	0.26	0.06	0.11	0.1	0.19	0	0.17	0.43	0.12	0.0771476	1.59741	0.412967	1.21167	-0.939385	-0.589952	-0.943923	-0.825933	7	0.534037	0.903761	0.480457	1.12435	-1.01578	-0.943022
AT1G05000	23.25	10.66	27.7	20.28	20.96	24.04	29.19	30.93	34.85	27.54	18.03	19.87	18.63	21.03	31.9	26.92	32.07	29.18	9.74	11.34	11.42	10.12	14.01	13.2	14.55	12.43	10.03	13.02	10.77	11.54	11.14	10.97	12.25	11.1	0.534082	1.41584	0.073642	1.34299	-0.969663	-0.624184	-0.887847	-0.884861	7	0.534037	0.903761	0.480457	1.12435	-1.01578	-0.943022
AT2G18480	5.71	2.33	3.46	5.81	7.65	5.93	11.05	12.04	11.47	12.41	10.37	9.71	11.53	12.78	13.08	12.3	13.21	12.42	1.98	2.35	2.97	2.03	1.46	1.75	2.7	2.1	5.01	4.69	3.26	4.11	2.43	1.56	2.36	1.06	-0.162288	1.12959	0.991406	1.34598	-0.886427	-0.957127	-0.471868	-0.989263	7	0.534037	0.903761	0.480457	1.12435	-1.01578	-0.943022
AT4G00910	2.94	1.05	2.92	2.74	2.65	3.46	1.74	2.6	3.1	2.24	1.66	2.54	1.73	2.72	2.77	2.43	3.16	2.92	1.21	0.5	0.85	1.66	0.54	1.47	1.44	2	1.07	0.65	0.72	1.01	2.92	1.21	1.34	1.81	1.28349	0.620739	0.294118	1.12811	-1.11067	-0.720628	-1.35484	-0.14032	7	0.534037	0.903761	0.480457	1.12435	-1.01578	-0.943022
AT1G23150	43.73	19.72	46.43	37.94	43.24	47.31	52.64	52.17	47.89	46.67	38.49	43.72	39.4	37.87	46.38	52.87	46.93	50.76	18.85	22.4	20.14	17.47	24.16	21.13	23.12	20.79	31.05	38.37	34.55	32.92	26.43	18.46	23.14	22.77	0.689988	1.18453	0.377686	1.13538	-1.253	-1.04386	-0.0792387	-1.01149	7	0.534037	0.903761	0.480457	1.12435	-1.01578	-0.943022
AT5G06845	20.93	6.21	34.37	12.69	11.4	25.27	22.48	25.88	26.83	11.94	19.31	22.29	9.31	22.5	16.5	11.62	13.24	14.32	5.13	3.2	7.67	8.85	17.78	9.48	8.35	8.45	14.67	16.85	13.33	14.53	9.02	4.66	11.1	9.76	1.14151	1.29146	0.686358	-0.095594	-1.4553	-0.608075	0.0675884	-1.02794	7	0.534037	0.903761	0.480457	1.12435	-1.01578	-0.943022
AT5G04150	3.89	1.4	3.78	3.89	4.15	3.75	2.99	3.46	4.28	3.22	5	7.74	4.71	4.95	3.28	5.48	4.29	7.55	1.06	1.93	1.13	1.5	1.38	1.25	0.9	0.76	2.71	2.86	2.56	2.01	0.75	1.51	0.66	0.86	0.485134	0.262258	1.42479	1.17715	-0.883766	-1.06674	-0.261914	-1.13691	7	0.534037	0.903761	0.480457	1.12435	-1.01578	-0.943022
AT2G43590	187.1	79.21	195.79	164.94	197.61	190.05	210.39	197.59	208.97	170.07	163.09	158.66	124.46	169.66	174.04	161.5	167.82	215.65	75.3	75.98	105.53	60.02	104.3	87.13	74.63	79.85	101.19	114.12	117.96	112.01	73.48	80.79	81.88	66.78	1.03923	1.2275	0.393375	0.896042	-1.06404	-0.922311	-0.438018	-1.13178	7	0.534037	0.903761	0.480457	1.12435	-1.01578	-0.943022
AT3G52720	0.42	0.09	0.59	0.42	0.32	0.36	0.9	0.89	1.06	0.49	0.6	0.67	0.81	0.99	1.21	1.61	0.84	1.38	0.12	0.11	0.1	0.04	0	0.02	0.12	0.06	0.24	0.38	0.32	0.21	0.12	0.07	0.1	0.07	-0.121221	0.820021	0.666	1.78979	-0.874214	-0.97119	-0.429263	-0.879918	7	0.534037	0.903761	0.480457	1.12435	-1.01578	-0.943022
AT1G64370	142.21	61.88	133.04	147.73	136.39	151.68	243.88	252.05	247.58	214.18	184.48	173.41	189.61	183.2	248.48	254.48	260.77	260.9	51.5	61.31	63.75	70.96	100.33	87.22	80.7	91.29	142.08	139.26	133.44	122.17	74.75	107.1	91.47	108.55	-0.113596	1.2613	0.458707	1.49798	-1.24972	-0.853638	-0.226353	-0.774683	7	0.534037	0.903761	0.480457	1.12435	-1.01578	-0.943022
AT2G43445	3.78	1.39	3.71	3.98	2.93	4.48	4.55	3.3	3.29	3.99	2.79	3.09	1.94	2.32	1.98	3.46	4.12	3.13	1.68	1.24	1.6	1.05	1.58	1.98	1.51	1.3	2.33	2.09	2.77	2.09	1.2	1.95	0.59	1.01	1.25923	1.26646	0.0630067	0.678	-1.03916	-0.846219	-0.144403	-1.23692	7	0.534037	0.903761	0.480457	1.12435	-1.01578	-0.943022
AT4G04450	7.32	3.07	6.75	8.51	7.73	6.3	6.78	7.82	7.18	6.73	7.29	6.21	6.09	6.44	7.91	9.16	8.34	7.73	2.96	2.89	3.57	2.85	2.92	3.14	3.39	2.67	4.96	5.46	4.78	5.51	4.41	3.68	3.66	4.99	0.859234	0.762646	0.455544	1.33598	-1.24837	-1.26695	-0.203238	-0.694848	7	0.534037	0.903761	0.480457	1.12435	-1.01578	-0.943022
AT5G49450	19.09	7.56	19.63	18.48	18.77	19.49	20.27	19	13.65	15	20.37	22.34	17.17	15.9	17.7	24.42	19.06	22.35	6.98	8.79	5.49	8.96	12.04	12.74	7.93	10.53	12.28	18.96	16.32	15.65	12.46	14.78	14.09	8.56	0.815369	0.359086	0.78351	1.20199	-1.67664	-0.973583	0.104756	-0.614497	7	0.534037	0.903761	0.480457	1.12435	-1.01578	-0.943022
AT4G30450	101.12	39.27	121.54	73.17	93.29	116.49	121.84	82.04	112.11	79.71	115.97	92.99	86.24	85.3	91.48	84.05	100.28	128.93	32.3	44.14	39.98	40.65	58.92	38.61	30.78	37.87	70.95	73.52	74.32	65.06	42.31	46.05	47.4	45.76	0.949709	0.872222	0.738229	0.951913	-1.23138	-1.15107	-0.113773	-1.01585	7	0.534037	0.903761	0.480457	1.12435	-1.01578	-0.943022
AT3G56970	6.36	2.06	4.64	4.14	5.79	10.85	4.35	3.54	6.09	8.02	4.48	5.46	5.94	6.16	7.22	11.57	9.02	8.19	2.29	1.43	2.08	2.45	3.24	2.06	3.62	1.93	1.59	1.82	2.32	1.24	1.39	1.6	2.36	2.11	0.758763	0.436256	0.440028	1.75646	-0.860371	-0.615191	-0.981076	-0.934868	7	0.534037	0.903761	0.480457	1.12435	-1.01578	-0.943022
AT3G15630	69.49	26.55	77.2	61.62	66.61	72.52	68.66	59.99	61.59	48.17	65.16	73.83	65.63	61.16	63.04	59.84	61.42	82.04	25.71	32.25	22.63	25.59	54.01	32.02	24.73	30.56	55.1	62.65	63.77	60.16	35.94	42.25	48.32	30.52	0.993675	0.399398	0.810763	0.819179	-1.58799	-1.05984	0.448545	-0.823726	7	0.534037	0.903761	0.480457	1.12435	-1.01578	-0.943022
AT2G43510	50.15	17.38	61.63	43.97	35.77	59.25	31.02	39.15	55.83	39.64	43.16	41.95	28.36	34.96	34.36	31.84	41.64	34.23	9.35	14.45	27.54	18.19	18.45	13.32	14.04	12.48	13.58	20.99	21.72	11.98	27.89	18.63	17.54	17.01	1.55609	0.907161	0.587892	0.469906	-0.875809	-1.08433	-0.899184	-0.661727	7	0.534037	0.903761	0.480457	1.12435	-1.01578	-0.943022
AT5G22890	40.05	16.24	37.48	34.38	46.62	41.72	52.48	47.77	55.12	47	40.3	41.18	37.82	41.04	42.66	44.87	51.43	49.58	13.18	19.23	16.72	15.82	28.04	22.9	27.07	21.76	26.36	35.35	29.16	33.66	16.73	20.09	18.35	16.39	0.502832	1.31317	0.505522	1.04741	-1.32748	-0.658384	-0.182599	-1.20046	7	0.534037	0.903761	0.480457	1.12435	-1.01578	-0.943022
AT4G37540	70.36	27.57	80.09	58.21	65.24	77.89	77.48	72.19	75.09	65.39	61.74	67.98	59.23	62.62	66.06	61.78	77.84	73.99	21.01	31.64	29.78	27.87	44.5	30.18	34.85	27.46	46.4	55.78	52.79	48.65	27.45	37.88	39.5	37.18	0.942636	1.06097	0.537423	0.918752	-1.37967	-1.01748	-0.113279	-0.949353	7	0.534037	0.903761	0.480457	1.12435	-1.01578	-0.943022
AT5G03545	17.03	5.84	19.95	16.58	13.59	18.01	20.35	31.99	24.46	15.88	21.24	20.33	20.59	12.31	27.71	37.12	22.23	23.58	7.02	4.63	5.47	6.24	10.07	6.21	6.49	6.51	6.28	7.63	9.99	6.97	16.88	9.58	9.1	11.06	0.268525	1.03296	0.46594	1.5922	-1.12552	-0.941182	-0.891672	-0.401251	7	0.534037	0.903761	0.480457	1.12435	-1.01578	-0.943022
AT5G47550	29.08	10.15	26.51	23.5	24.84	41.46	32.27	25.47	28.18	21.19	17.89	16.92	14.92	14.23	25.27	16.31	21.44	26.26	8.84	10.28	11.45	10.01	17.72	8.74	9.92	7.73	10.29	9.66	10.39	10.53	10.12	12.47	9.84	12.79	1.52407	1.23123	-0.142285	0.663678	-0.886496	-0.774132	-0.877265	-0.738799	7	0.534037	0.903761	0.480457	1.12435	-1.01578	-0.943022
AT1G05700	14.39	5.68	13.13	15.06	14.82	14.55	16.08	20.11	19.42	20.8	10.22	8.86	10.49	10.26	20.48	16.4	24.43	17.72	5.04	5.62	5.63	6.43	4.33	6.16	8	6.8	8.23	11.54	9.51	10.04	5.11	5.75	5.01	6	0.529525	1.34062	-0.233378	1.45336	-0.969604	-0.859019	-0.255323	-1.00618	7	0.534037	0.903761	0.480457	1.12435	-1.01578	-0.943022
AT3G07350	6.04	2.08	6.72	5.93	5.59	5.91	7.6	8.73	7.88	6.97	9.18	5.81	5.09	5.28	10.62	6.7	8.72	10.24	2.29	1.98	2.4	1.65	3.56	2.27	2.57	1.95	4.67	5.56	7.17	5.74	3.09	2.94	3.27	3.22	0.270792	0.966196	0.390485	1.47068	-1.2951	-1.0943	0.170883	-0.879641	7	0.534037	0.903761	0.480457	1.12435	-1.01578	-0.943022
AT1G52790	3.64	0.85	3.06	3.25	3.51	4.75	3.07	3.78	1.81	1.34	0.4	0.94	1.2	1.4	4.34	3.53	5.57	2.57	0.26	0.91	0.55	1.68	0.98	0.51	1.05	0.76	0.76	0.5	0.37	0.33	0.49	1.14	1.37	1.66	1.32766	0.501037	-0.595095	1.58813	-0.69277	-0.710858	-0.953237	-0.464861	7	0.534037	0.903761	0.480457	1.12435	-1.01578	-0.943022
AT1G51840	31.37	7.94	32.43	40.31	31	21.75	40	54.18	44.86	45.54	36.19	42.54	41.42	48.47	44.12	36.18	51.56	32.41	6.72	9.88	8.23	6.93	1.57	13.23	14.44	13.4	17	24.18	17.51	22.33	6.17	6.15	9.27	10.25	0.334567	1.24508	0.999156	0.932127	-1.10972	-0.942066	-0.35067	-1.10848	7	0.534037	0.903761	0.480457	1.12435	-1.01578	-0.943022
AT1G48690	12.89	4.69	14.8	11.25	10.37	15.13	9.25	12.78	12.78	10.51	12.35	14.4	11.26	12.57	13.04	15.41	12.75	12.17	4.67	5.56	4.34	4.21	7.21	5.79	6.05	4.86	8.21	10.86	8.39	8.01	6.67	5.48	4.1	5.79	0.964152	0.532716	0.896978	1.09019	-1.30521	-0.949955	-0.14941	-1.07945	7	0.534037	0.903761	0.480457	1.12435	-1.01578	-0.943022
AT3G10870	5.17	1.46	3.77	3.11	6.08	7.72	4.31	2.85	4.33	3.84	1.87	1.3	2.2	1.92	2.59	3.67	2.57	4.4	0.91	1.88	1.65	1.42	1.3	1.59	1.45	0.71	1.88	1.68	1.61	1.85	1.07	0.69	1.62	2.37	1.86336	0.927636	-0.478575	0.560342	-0.728685	-0.870356	-0.525799	-0.747924	7	0.534037	0.903761	0.480457	1.12435	-1.01578	-0.943022
AT5G56860	1.08	0.24	0.87	1.12	1.1	1.22	1.4	1.33	1.05	1.3	0.57	0.98	0.74	0.85	1.94	0.94	1.43	0.88	0.13	0.39	0.16	0.27	0.29	0.26	0.47	0.12	0.91	0.63	0.34	0.58	0.32	0.48	0.16	0.58	0.771162	1.21637	0.0946787	1.27997	-1.17156	-1.0617	-0.298491	-0.830427	7	0.534037	0.903761	0.480457	1.12435	-1.01578	-0.943022
AT4G33960	20.44	6.7	23.1	17.05	19.77	21.83	16.26	12.2	16.51	16.01	17.15	17.42	19.19	14.97	16.06	17.35	16	16.36	5.69	8.69	6.34	6.07	14.16	8.46	5.91	7.05	8.4	12.84	10.55	11.46	8.07	7.06	12.24	10.77	1.50957	0.433092	0.834763	0.68135	-1.33892	-0.883352	-0.485827	-0.750671	7	0.534037	0.903761	0.480457	1.12435	-1.01578	-0.943022
AT4G38470	69.41	25.99	70.38	77.07	70.32	59.86	70.12	77.05	70.73	69.68	78.68	81.3	94.62	73.07	62.8	72.15	69.78	62.18	24.36	28.6	26.99	24.03	22.72	33.01	29.38	29.44	42.45	55.88	49.58	45.47	34.95	30.76	38.38	29.4	0.733614	0.846817	1.30293	0.611651	-1.24203	-1.12178	-0.224912	-0.906291	7	0.534037	0.903761	0.480457	1.12435	-1.01578	-0.943022
AT5G43570	5.64	1.37	4.38	6.29	4.35	7.52	4.05	5.93	4.14	6.01	6.59	8.78	8.78	7.24	7.58	10.63	6.34	5.81	1.04	0.8	2.59	1.04	1.79	2.21	1.92	1.23	2.27	4.69	2.68	2.85	2.38	2.49	2.2	3.39	0.498066	0.259962	1.37243	1.27067	-1.18842	-1.02244	-0.494855	-0.695415	7	0.534037	0.903761	0.480457	1.12435	-1.01578	-0.943022
AT4G17340	450.13	152.96	426.11	386.28	504.46	483.67	446.35	458.07	487.32	442.4	433.89	369.37	402.64	398.82	403.34	455.95	440.17	576.87	103.72	184.71	173.96	149.44	176.43	126.28	124.73	105.71	230.87	242.82	277.98	214.57	177.43	204.9	219.16	220.69	0.940189	0.998253	0.602027	1.07112	-1.11277	-1.24866	-0.500678	-0.74948	7	0.534037	0.903761	0.480457	1.12435	-1.01578	-0.943022
AT1G80380	37.93	13.42	42.85	34.67	38.25	35.94	39.56	36.03	36.82	32.08	41.43	45.13	39.63	33.84	36.94	41.57	41.13	36.92	12.36	15.33	12.99	12.98	14.81	19.26	15.81	16.43	24.54	34.55	28.78	27.12	19.27	18.92	22.41	18.59	0.819764	0.654634	1.01005	0.93069	-1.42277	-1.13344	-0.0200696	-0.838862	7	0.534037	0.903761	0.480457	1.12435	-1.01578	-0.943022
AT2G47560	14.36	4.42	14.53	13.77	14.14	15	21.14	16.95	16.64	14.77	10.05	9.87	8.7	10.1	14.32	12.53	15.02	18.69	4.05	3.67	4.18	5.77	7.97	4.74	5.25	4.56	4.3	4.27	4.7	2.56	4.45	7.05	6.74	9.72	0.884085	1.45532	-0.00260513	1.03187	-0.999658	-0.769933	-1.08681	-0.512263	7	0.534037	0.903761	0.480457	1.12435	-1.01578	-0.943022
AT1G66760	17.19	6.06	18.24	17.57	16.42	16.53	18.02	19.29	18.69	18.62	19.88	26.43	19.45	21.41	18.03	18.53	17.71	20.22	5.4	6.16	6.08	6.6	6.81	5.53	6.36	5.12	12.04	14.52	12.35	13.03	7.75	7.14	8.57	7.01	0.563837	0.794549	1.28865	0.789431	-1.18894	-1.20548	-0.0983775	-0.943666	7	0.534037	0.903761	0.480457	1.12435	-1.01578	-0.943022
AT2G19800	44.97	14.21	54.57	43.69	41.34	40.28	44.71	60.41	52.9	45.86	49.48	50.17	55.4	48.68	53.37	54.93	47.96	40.68	12.84	16.97	15.72	11.29	16.01	20.32	18.67	14.23	22.88	41.13	22.6	19.89	27.13	17.32	31.12	17.19	0.648033	1.02587	1.02351	0.916614	-1.28934	-1.09396	-0.507209	-0.723522	7	0.534037	0.903761	0.480457	1.12435	-1.01578	-0.943022
AT5G24160	3.15	0.89	3.84	3.48	3.16	2.11	2.93	2.69	3.2	3.61	4.91	4.22	4.23	2.96	2.96	2.89	4.77	3	0.4	1.19	1.11	0.87	0.68	0.92	0.67	0.99	1.33	1.81	1.4	1.45	0.61	0.72	0.81	1.04	0.687728	0.658148	1.37731	0.878147	-0.979828	-1.03714	-0.532435	-1.05193	7	0.534037	0.903761	0.480457	1.12435	-1.01578	-0.943022
AT2G19970	142.15	42.32	118.99	132.76	144.14	172.71	146.74	138.77	146.41	122.77	101.18	102.33	92.17	76.01	115.63	115.51	104.56	110.16	34.45	51.18	43.69	39.97	63.04	41.53	42.02	26.2	60.71	61.7	57.85	52.7	31.14	40.2	45.24	52.55	1.351	1.27033	0.209131	0.639238	-0.964572	-0.944276	-0.595354	-0.9655	7	0.534037	0.903761	0.480457	1.12435	-1.01578	-0.943022
AT1G13609	10.58	1.18	6.69	9.78	4.67	21.19	7.34	9.02	6.22	8.75	2.61	6.69	5.44	8.25	5.39	11.85	9.42	7.04	1.08	0.93	1.5	1.2	3.37	0.27	1.39	1.53	0	0.75	0.52	0.62	0.23	0.58	2.55	0.21	1.48701	0.803898	0.285975	0.951078	-0.849232	-0.734345	-1.02436	-0.920027	7	0.534037	0.903761	0.480457	1.12435	-1.01578	-0.943022
AT1G47395	9.65	1.57	8.94	6.54	7.52	15.59	10.77	6.99	7.7	12.04	10.42	11.2	7.71	13.49	9.64	13.29	13.26	15.68	0.94	1.12	2.48	1.73	9.6	2.6	4.78	2.24	4.01	5.42	4.16	4.73	1.94	3.7	2.56	2.73	0.626999	0.561285	0.882019	1.42763	-1.32152	-0.540787	-0.595046	-1.04058	7	0.534037	0.903761	0.480457	1.12435	-1.01578	-0.943022
AT3G49940	114.64	34.75	126.63	92.34	112.01	127.58	120.38	129	144.27	109.92	86.1	98.68	87.58	99.36	121.73	106.82	131.63	136.23	27.91	40.82	36.78	33.48	50.48	35.78	39.93	34.47	54.07	76.15	64.37	63.85	38.21	46.15	38.23	41.31	0.887555	1.17387	0.335158	1.12832	-1.14526	-1.00741	-0.385427	-0.986804	7	0.534037	0.903761	0.480457	1.12435	-1.01578	-0.943022
AT5G22920	37.11	11.37	44.2	34.77	32.11	37.36	26.27	32.24	25.37	25.14	33.03	36.88	42.34	29.99	31.09	32.82	33.15	31.15	10.05	13.01	11.14	11.27	14.16	14	10.95	12.97	18.43	28.89	20.69	19.54	13.48	12.36	16.69	12.37	1.24935	0.310394	1.10167	0.767485	-1.20332	-1.04587	-0.201004	-0.978702	7	0.534037	0.903761	0.480457	1.12435	-1.01578	-0.943022
AT1G08430	19.48	5.88	18.76	19.35	21.7	18.12	45.63	48.93	49.06	50.94	31.74	33.68	28.42	36.15	42.86	44.32	36.4	36.63	6.89	5.73	5.44	5.46	12.99	12.37	18.02	13.55	8.78	16.05	10.64	13.1	5.94	6.05	5.58	4.75	-0.174691	1.62455	0.628436	1.09464	-1.01407	-0.498657	-0.627626	-1.03258	7	0.534037	0.903761	0.480457	1.12435	-1.01578	-0.943022
AT5G06905	1.87	0.2	1.19	1.53	3.16	1.6	0.98	1.6	1.19	0.36	0.05	0.04	0	0.13	1.94	1.63	2.65	1	0.07	0.32	0.05	0.35	0	0.28	0.2	0.16	0	0	0.1	0.06	0.13	0.17	0.17	0.36	1.52421	0.459608	-0.782962	1.44159	-0.60182	-0.649489	-0.80203	-0.589109	7	0.534037	0.903761	0.480457	1.12435	-1.01578	-0.943022
AT5G50760	57.75	17.16	56.28	50.59	64.06	60.06	58.81	62.88	65.48	58.25	48.01	50.11	47.71	51.62	51.92	51.95	61.82	56.27	15.46	20.38	17.41	15.38	24.2	19.63	22.43	17.58	19.07	35.78	23.59	23.48	15.23	17.17	16.33	16.14	1.00207	1.18486	0.577197	0.887679	-1.05464	-0.861964	-0.632934	-1.10227	7	0.534037	0.903761	0.480457	1.12435	-1.01578	-0.943022
AT5G62360	3.56	0.41	3.79	3.22	2.71	4.53	5.03	3.25	4.62	2.69	3.29	2.34	2.82	2.18	4.27	5.99	6.88	6.61	0.31	0.4	0.44	0.5	0.61	2.52	1.16	1.42	0.94	4.19	1.61	2.25	0.72	2.5	0.59	1.39	0.501341	0.69172	-0.0129642	1.85104	-1.28878	-0.711965	-0.245964	-0.784422	7	0.534037	0.903761	0.480457	1.12435	-1.01578	-0.943022
AT5G38710	10.15	2.6	9.18	9.04	13.76	8.61	12.88	14.45	14.09	13.86	9.25	12.77	12.74	12.17	11.72	9.67	12.74	10.68	2.33	2.29	2.71	3.06	2.36	3.3	4.12	2.63	3.97	5.14	3.39	4.36	2.4	1.82	2.95	3.01	0.575418	1.35029	0.909843	0.798016	-1.01758	-0.911029	-0.676299	-1.02866	7	0.534037	0.903761	0.480457	1.12435	-1.01578	-0.943022
AT3G02850	5.19	1.25	5.04	5.09	5.65	4.98	6.51	8.52	9.68	7.8	5.24	4.81	6.46	7.62	7.62	11.19	10.14	12.88	1.04	1.15	1.31	1.51	0.57	0.98	1.43	1.14	2.07	2.32	1.86	2.23	1.34	1.29	1.85	1.5	0.204143	1.02914	0.440759	1.68352	-0.901705	-0.964194	-0.658067	-0.833599	7	0.534037	0.903761	0.480457	1.12435	-1.01578	-0.943022
AT5G20820	13.1	2.94	13.47	11.53	13.76	13.65	7.14	8.1	7.13	6.78	9.73	8.85	8.18	8.18	10.96	5.73	8.69	9.33	2.07	2.99	2.82	3.87	3.44	1.35	1.9	1.25	3.76	5.77	5.56	4	3.96	2.2	2.64	1.92	1.77044	0.263172	0.638369	0.623464	-0.864361	-1.11125	-0.388724	-0.931106	7	0.534037	0.903761	0.480457	1.12435	-1.01578	-0.943022
AT5G63160	36.9	8.73	42.03	29.27	36.71	39.61	36.47	29.36	32.05	26.97	26.33	26.62	26.14	20.56	31.66	40.74	48.03	45.19	5.39	10.47	10.7	8.35	10.8	11.74	9.03	8.37	16.77	30.74	22.73	23.65	10.52	14.61	13.34	13.06	1.06651	0.607176	0.0988215	1.42962	-1.20717	-1.1057	-0.0173738	-0.871893	7	0.534037	0.903761	0.480457	1.12435	-1.01578	-0.943022
AT4G39675	14.2	1.67	14.64	9.92	7.83	24.39	34.71	18.24	33.26	22.67	24.43	19.24	16.64	22.71	29.12	37.02	35.03	52.19	0.65	1.33	2.12	2.58	4.18	2.9	2.25	2.83	24.56	31.66	31.76	25.12	7.67	5.17	4.57	4.22	-0.234984	0.731191	0.251627	1.55606	-1.16407	-1.06244	0.80945	-0.886827	7	0.534037	0.903761	0.480457	1.12435	-1.01578	-0.943022
AT4G37390	33.03	7.63	25.19	29.79	47.11	30.04	28.53	32.96	27.22	31.56	9.37	9.84	12.1	12.83	34.54	36.65	51.73	37.84	7.28	8.74	6.99	7.49	4.88	4.86	3.89	4.93	6.44	8.18	8.73	6.45	7.18	7.11	4.19	8.78	1.07782	0.870649	-0.45919	1.57793	-0.697454	-0.906022	-0.709682	-0.75405	7	0.534037	0.903761	0.480457	1.12435	-1.01578	-0.943022
AT4G22610	24.31	4.82	21.12	18.71	28.16	29.23	25.89	19.72	25.02	21.52	25.22	24.5	23.63	30.31	20.79	17.07	18.39	21.88	4.56	3.3	7.4	4.03	6.43	3.16	3.86	4.61	9.59	11.2	8.47	11.79	4.54	4.82	4.38	4.41	1.0172	0.884132	1.18622	0.516162	-1.02816	-1.06044	-0.457043	-1.05808	7	0.534037	0.903761	0.480457	1.12435	-1.01578	-0.943022
AT1G53640	21.73	4.02	26.04	16.07	22.08	22.74	25.38	19.21	22.43	19.82	22.13	18.97	18.98	22.29	20.2	16.08	22.33	23.31	2.72	4.47	4.04	4.86	8.73	3.4	4.4	5.3	12.01	16.37	14.44	15.22	3.75	6.27	3.58	3.8	0.930129	0.927385	0.791079	0.777356	-1.23003	-1.055	0.0491708	-1.19009	7	0.534037	0.903761	0.480457	1.12435	-1.01578	-0.943022
AT1G13300	84.53	19.95	98.91	73.58	85.62	80.02	80.96	74.17	77.61	70.75	66.15	67.65	72.93	65.38	69.29	68.95	85.77	74.61	16.84	24.06	19.13	19.77	25.5	24.23	25.72	24.16	50.19	62.46	48.26	49.17	21.33	25.33	24.13	26.19	1.18595	0.859329	0.563449	0.81341	-1.24983	-1.06304	-0.0214272	-1.08784	7	0.534037	0.903761	0.480457	1.12435	-1.01578	-0.943022
AT3G59930	165.19	22.68	190.1	106.27	154.54	209.85	191.43	137.76	199.18	186.15	139.84	134.18	139.69	151.56	131.98	182.45	134.77	232.32	16.93	22.28	34.19	17.31	34.95	21.62	22.44	16.02	42.01	72.58	64.3	42.25	42.21	38.65	41.45	35.86	0.933804	1.12514	0.593944	1.00769	-1.09507	-1.07969	-0.630852	-0.85497	7	0.534037	0.903761	0.480457	1.12435	-1.01578	-0.943022
AT1G51830	68.83	13.76	62.8	74.06	72.72	65.74	75.63	99.55	84.48	88.31	60.4	80.41	72.18	76.34	76.27	82.47	86.86	71.31	11.75	15.03	14.62	13.63	19.82	25.5	29.24	23.69	28.31	48.96	37.59	38.34	13.02	14.93	16.68	16.23	0.626792	1.22824	0.742777	0.971104	-1.19693	-0.839121	-0.384205	-1.14866	7	0.534037	0.903761	0.480457	1.12435	-1.01578	-0.943022
AT2G28270	4.32	0.24	4.54	4.08	3.57	5.07	5.46	5.76	5.36	3.86	1.87	2.49	1.33	1.6	3.06	3.38	4.57	5.04	0.18	0.39	0.28	0.12	0.52	0.47	0.35	0.22	0.41	0.47	0.52	0.94	0.12	0.29	0.43	0.21	1.07813	1.46379	-0.130977	0.93139	-0.897433	-0.825881	-0.731287	-0.887731	7	0.534037	0.903761	0.480457	1.12435	-1.01578	-0.943022
AT3G61280	0.79	0.55	0.98	0.9	0.81	0.48	0.81	0.88	0.6	0.43	0.9	1.16	1.04	1.08	0.89	0.58	1.23	1.3	0.49	0.37	0.63	0.69	0.59	0.29	0.27	0.4	0.93	0.81	0.96	0.65	0.06	0.19	0.75	0.25	0.343123	-0.0741886	1.27975	1.11283	-0.574962	-1.1592	0.510047	-1.43741	8	0.780083	-0.0552174	1.62509	0.0636172	-0.94453	-0.995618
AT1G52410	10.01	6.88	7.45	12.08	12.97	7.53	4.55	5.74	5.51	4.5	12.56	12.19	16.43	13.12	9.77	4.5	10.02	6.93	5.48	4.99	8.06	8.97	2.99	4.53	7.38	7.13	9.49	12.92	6.2	7.84	6.93	7.85	6.89	7.76	0.672267	-1.12683	1.97349	-0.131079	-0.47029	-0.969076	0.345822	-0.294302	8	0.780083	-0.0552174	1.62509	0.0636172	-0.94453	-0.995618
AT4G12480	537.82	350.21	533	461.69	597.02	559.55	351.52	296.36	339.64	312.33	544.94	490.81	499.04	486.84	357	180.24	373.92	304.21	303.55	382.82	424.25	290.21	269.46	159.59	187.47	128.53	403.83	526.35	442.19	448.2	165.35	191.51	175	135.71	1.33256	-0.208968	1.09786	-0.361924	-0.0261377	-1.21347	0.733827	-1.35375	8	0.780083	-0.0552174	1.62509	0.0636172	-0.94453	-0.995618
AT1G31710	71.65	48.21	61.41	77.57	83.39	64.23	56.02	50.32	53.22	54.8	136.09	99.62	134.16	119.61	65.98	55.5	73.68	60.43	39.65	49.24	53.06	50.9	32.69	41.98	49.54	41.97	85.01	83.51	74.72	75	45.92	51.67	54.27	55.31	0.196495	-0.503058	2.16113	-0.103798	-0.711355	-0.969621	0.502889	-0.572684	8	0.780083	-0.0552174	1.62509	0.0636172	-0.94453	-0.995618
AT2G46750	37.93	25.67	31.89	39.98	43.93	35.92	50.15	47.32	44.08	47.01	66.84	65.45	71.72	71.22	47.18	38.89	49.55	51.68	26.11	26.08	23.65	26.85	18.25	24.52	22.75	26.78	44.11	51.69	47.89	44.01	20.26	22.54	21.91	19.2	-0.107487	0.461759	1.80097	0.44229	-0.865092	-1.02564	0.448471	-1.15528	8	0.780083	-0.0552174	1.62509	0.0636172	-0.94453	-0.995618
AT5G05740	3.6	2.36	4.17	3.08	3.67	3.47	2.65	3.18	3.9	4.08	5.98	5.56	5.83	5.33	2.82	2.79	2.53	2.54	1.85	3.29	2.29	2.01	1.73	2.81	2.74	1.88	4.11	4.2	3.48	4.3	2.39	2.96	2.88	2.24	0.23056	0.102899	2.05963	-0.586029	-0.858959	-0.920588	0.604738	-0.632251	8	0.780083	-0.0552174	1.62509	0.0636172	-0.94453	-0.995618
AT4G37310	27.22	17.91	25.79	29.74	29.49	23.89	19.54	21.23	17.42	19.44	34.21	35.73	34.47	35.15	22.81	19.28	20.49	18.11	13.59	19.31	18.54	20.21	10.96	13.12	13.63	15.72	28.42	30.03	29.07	27.08	13.64	15.52	13.85	12.99	0.695131	-0.335315	1.70482	-0.234511	-0.532312	-1.13253	0.882575	-1.04787	8	0.780083	-0.0552174	1.62509	0.0636172	-0.94453	-0.995618
AT3G45680	18.41	11.89	17.82	19.28	19.11	17.42	9.53	10.96	11.84	8.64	24.86	18.74	21.82	23.39	12.86	8.95	14.17	10.23	11.65	11.76	11.06	13.08	7.54	9.18	11.96	10.01	12.34	14.09	11.04	11.26	9.57	13.66	13.3	12.76	1.10589	-0.756361	1.97144	-0.45758	-0.381174	-0.886365	-0.313891	-0.28196	8	0.780083	-0.0552174	1.62509	0.0636172	-0.94453	-0.995618
AT5G58250	25.67	16.14	24.9	24.81	27.08	25.9	23.77	18.02	21.91	20.59	36.55	35.41	33.49	31.22	17.23	13.25	17.98	17.4	15.59	17.88	16.73	14.38	21.48	16.27	16.25	14.52	25.91	23.28	28.59	24.75	17.21	18.07	18.41	13.52	0.626943	-0.0875109	1.94635	-0.80313	-0.852831	-0.699845	0.62073	-0.750711	8	0.780083	-0.0552174	1.62509	0.0636172	-0.94453	-0.995618
AT5G06980	3.49	1.96	5.27	2.98	3.09	2.63	4.14	2.73	3.37	3.15	4.95	6.19	4.53	4.47	4.38	5.12	3.72	4.99	1.37	2.18	1.8	2.51	3.45	2.08	2.08	1.93	5.64	6.15	2.81	5.1	1.06	3.23	2.3	2.58	-0.00559336	-0.123562	1.24935	0.856801	-1.24834	-0.906633	1.15986	-0.981889	8	0.780083	-0.0552174	1.62509	0.0636172	-0.94453	-0.995618
AT1G50280	0.81	0.36	0.57	1.12	1.09	0.44	0.34	0.39	0.23	0.54	0.85	1.48	1.84	0.92	0.4	0.61	0.53	0.65	0.24	0.47	0.36	0.37	0.36	0.55	0.21	0.22	0.67	1.38	0.44	0.47	0.06	0.24	0.22	0.53	0.641227	-0.624668	2.01752	-0.116838	-0.668827	-0.742425	0.449871	-0.955861	8	0.780083	-0.0552174	1.62509	0.0636172	-0.94453	-0.995618
AT4G37150	35.88	22.21	39.29	30.79	31.01	42.42	27.1	22.48	24.38	23.21	46.03	47.94	35.96	38.5	19.64	18.34	19.59	17.02	19.01	25.4	19.82	24.63	24.31	21.31	17.1	16.86	32.11	36.67	32.05	33.04	15.21	19.25	21.55	16.09	0.995813	-0.277311	1.68045	-0.897664	-0.505616	-0.760571	0.730968	-0.966073	8	0.780083	-0.0552174	1.62509	0.0636172	-0.94453	-0.995618
AT5G06870	0.52	0.15	0.37	0.83	0.56	0.32	0.57	0.52	0.53	0.54	1.44	1.19	1.49	0.74	0.73	0.27	0.34	0.51	0.1	0.27	0.12	0.1	0.5	0.17	0.12	0.05	0.17	0.48	0.07	0.18	0.3	0.33	0.36	0.09	0.206854	0.264918	2.22459	0.0399192	-0.874593	-0.693143	-0.649594	-0.51895	8	0.780083	-0.0552174	1.62509	0.0636172	-0.94453	-0.995618
AT4G04040	22.13	13.68	23.42	20.93	22.83	21.35	15.61	23.13	24.11	23.63	26.63	35.1	29.65	29.88	27.02	31.13	26.06	25.27	11.37	15.45	13.86	14.06	10.4	12	13.13	11.78	25.44	30.52	28.31	29.47	15.28	17.58	16.12	19.66	0.0816918	0.00750877	1.26609	0.839807	-1.14106	-1.40993	0.993963	-0.638065	8	0.780083	-0.0552174	1.62509	0.0636172	-0.94453	-0.995618
AT2G37660	34.1	21.05	33.68	37.3	31.55	33.86	26.58	26.07	28.91	31.34	49.33	50.22	48.33	46.45	26.32	23.69	22.05	22.04	15.67	24.61	22.22	21.71	22.17	21.63	20.57	17.85	33.02	38.5	36.23	36.98	18.85	19.02	19.25	23	0.504269	-0.08025	1.94603	-0.548064	-0.794164	-0.843683	0.711799	-0.895938	8	0.780083	-0.0552174	1.62509	0.0636172	-0.94453	-0.995618
AT3G16460	988.04	596.55	834.65	1148.37	1215.2	753.94	831.48	935.77	816.92	959.78	1638.9	1588.09	1706.41	1756.66	1020.81	876.13	995.39	968.35	516.6	656.48	655.3	557.82	284.08	565.95	641.69	497.04	1150.78	1344.97	1243.15	1211.1	654.7	544.4	720.05	770.24	0.1276	-0.140189	1.92369	0.0675887	-0.899685	-1.16041	0.782193	-0.700789	8	0.780083	-0.0552174	1.62509	0.0636172	-0.94453	-0.995618
AT1G16110	2.29	1.33	2.21	2.19	2.75	2.01	1.85	2.34	2.38	2.7	3.18	3.49	4.08	2.56	2.26	3.12	2.82	1.8	1.25	1.15	1.36	1.53	0.71	1.22	1.31	1.46	2.98	2.84	2.78	3.29	1	1.21	1.34	1.46	0.177834	0.211489	1.44753	0.434834	-1.0062	-1.18671	1.01308	-1.09186	8	0.780083	-0.0552174	1.62509	0.0636172	-0.94453	-0.995618
AT2G23600	22.27	13.63	24.24	20.84	18.42	25.59	24.17	25.12	26.34	27.95	26.36	30.75	28.53	29.33	21.69	19.67	25.08	24.48	11.46	14.32	14.55	14.18	19.1	14.34	15.17	15.15	27.84	31.13	30.31	25.53	15.42	15.45	16.82	17.24	0.0851657	0.69646	1.17697	0.162369	-1.37367	-0.98344	1.17022	-0.93408	8	0.780083	-0.0552174	1.62509	0.0636172	-0.94453	-0.995618
AT2G24270	3.19	1.72	3.02	3.27	3.51	2.96	1.91	1.05	2.09	2.02	6.21	5.6	4.74	5.5	1.45	2.02	2.05	2.66	1.16	2.21	1.94	1.57	1.86	1.47	1.43	0.94	2.98	3.69	3.8	1.5	1.03	1.27	1.76	0.84	0.500069	-0.508489	2.14673	-0.31174	-0.542167	-0.751323	0.360041	-0.893124	8	0.780083	-0.0552174	1.62509	0.0636172	-0.94453	-0.995618
AT3G60700	1.84	0.93	2.27	1.54	1.14	2.41	1.86	1.32	1.63	1.27	1.89	2.88	2.62	2.35	1.3	2.12	2.35	1.75	0.49	1.34	1.05	0.85	1.25	1.03	1.2	1.22	0.41	1.24	0.7	1.26	0.82	1.17	0.58	1.58	0.680272	0.0992891	1.76054	0.752895	-0.967359	-0.527083	-1.02183	-0.776724	8	0.780083	-0.0552174	1.62509	0.0636172	-0.94453	-0.995618
AT5G47990	208.33	122.94	192.97	215.45	270.96	153.93	157.99	156.17	147.6	156.53	367.3	339.77	409.08	386.35	194.32	198.72	173.6	194.5	115.34	120.87	150.53	105.01	94.72	108.03	164.94	107.73	239.27	274.59	236.29	231.79	145.74	118.03	164.99	173.73	0.147823	-0.488449	2.12804	-0.0657371	-0.862897	-0.91122	0.587639	-0.535203	8	0.780083	-0.0552174	1.62509	0.0636172	-0.94453	-0.995618
AT5G53980	3.18	1.68	2.96	2.73	3.33	3.68	2.39	2.72	3.08	2	3.51	2.07	4.68	4.64	2.24	2.85	2.2	3.28	1.35	2.05	1.91	1.41	1.06	1.1	1.21	1.28	3.71	4.3	2.99	2.21	0.82	1.18	0.87	0.74	0.754103	0.149616	1.28393	0.241132	-0.686068	-1.18459	0.876927	-1.43505	8	0.780083	-0.0552174	1.62509	0.0636172	-0.94453	-0.995618
AT1G33100	3.31	1.79	3.36	3.43	4.12	2.33	2.66	3.07	3.67	2.32	6.21	6.95	8.79	6.3	3.25	2.49	2.26	2.67	1.26	2.32	1.8	1.77	1.87	1.6	1.77	1.12	3.89	5.83	3.57	2.69	1.82	2.34	1.76	2.4	0.0749787	-0.140563	2.20345	-0.289457	-0.788606	-0.900631	0.463521	-0.622695	8	0.780083	-0.0552174	1.62509	0.0636172	-0.94453	-0.995618
AT3G50740	122.96	69.69	95.67	108.66	169.47	118.05	99.59	75.13	106.95	91.57	135.82	118.17	143.25	126.55	99.32	97.27	140.21	143.74	55.78	84.11	72.06	66.8	51.24	45.46	59.96	38.92	98.6	134.38	124.22	113.15	49.02	46.04	53.02	63.17	0.853396	-0.0369997	1.09317	0.768493	-0.746329	-1.37068	0.691997	-1.25305	8	0.780083	-0.0552174	1.62509	0.0636172	-0.94453	-0.995618
AT1G17100	16.68	9.72	15.16	16.64	16	18.91	13.13	12.86	10.7	12.46	19.93	19.83	19.45	22.03	10.49	8.61	8.84	10.77	7.88	12.76	9.24	9.02	9.6	8.19	6.83	7.82	14.85	16.98	16.55	13.98	8.46	8.51	6.79	7.81	0.912977	-0.0542554	1.71331	-0.629307	-0.618841	-0.974668	0.673372	-1.02259	8	0.780083	-0.0552174	1.62509	0.0636172	-0.94453	-0.995618
AT1G30720	35.44	20.38	28.19	37.47	44.6	31.51	38.68	41.04	34.09	44.17	63.01	50.15	61.23	57.01	43.72	43.62	48.22	53.69	19.88	22.24	18.67	20.74	13.76	17.3	14.95	19.86	34.57	49.62	52.15	42.79	22.44	23.93	22.64	23.73	-0.0118278	0.266545	1.52738	0.80354	-1.04632	-1.31525	0.629751	-0.853814	8	0.780083	-0.0552174	1.62509	0.0636172	-0.94453	-0.995618
AT3G10020	67.71	37.55	81.37	56.94	69.67	62.84	78.27	61.02	62.68	57.46	139.51	141.87	120.55	98.19	66.91	74.57	52.29	89.98	33.42	42.92	33.82	40.03	51.04	44.96	27.08	41.32	79.52	99.02	88.79	92.48	45.44	58.27	50.09	42.54	-0.0199342	-0.119191	1.97828	0.0927431	-1.07115	-0.947322	0.755561	-0.668984	8	0.780083	-0.0552174	1.62509	0.0636172	-0.94453	-0.995618
AT5G38410	2.97	0.77	1.85	1.42	6.1	2.52	1.15	3.1	3.29	3.17	5.69	6.26	3.27	6.63	2.12	1.88	1.65	2.24	0.09	1.26	1.27	0.47	1.48	0.34	1.04	0.39	0.65	1.07	2.21	0.96	0.25	0.75	1.11	0.66	0.551997	0.370939	2.08025	-0.0617592	-0.798266	-0.773716	-0.522076	-0.847366	8	0.780083	-0.0552174	1.62509	0.0636172	-0.94453	-0.995618
AT3G61060	14.4	8.29	16.39	12.65	15.82	12.73	8.89	9.21	8.41	8.15	16.17	20.6	20.26	16.84	12.84	11.23	12.94	11.63	8.4	8.31	7.79	8.67	5.12	7.67	5.93	7.53	15.34	16.53	16.76	15.77	6.11	8.45	9.55	6.82	0.648043	-0.65529	1.57339	0.139328	-0.739981	-1.13331	1.03512	-0.867302	8	0.780083	-0.0552174	1.62509	0.0636172	-0.94453	-0.995618
AT5G53490	2.72	1.38	2.63	2.86	2.24	3.16	2.51	2.19	1.48	2.47	6.44	7.32	6.56	6.14	3.21	1.99	1.33	2.76	1.5	1.85	1.17	1	1.5	1.37	1.35	0.56	3.64	3.89	2.63	2.67	0.96	0.62	1.44	0.86	0.0833036	-0.226406	2.23606	-0.137918	-0.65917	-0.761485	0.351534	-0.885922	8	0.780083	-0.0552174	1.62509	0.0636172	-0.94453	-0.995618
AT3G16470	249.95	146.28	241.23	244.84	261.92	251.8	177.96	176.89	180.67	176.97	354.02	368.34	375.57	365.34	202.35	182.72	194.93	186.54	123.19	146.4	158.59	156.97	122.03	140.09	161.03	143.46	226.7	283.76	212.71	231.08	142.01	161.12	163	155.24	0.551123	-0.402108	2.0889	-0.222776	-0.824609	-0.886122	0.400026	-0.704434	8	0.780083	-0.0552174	1.62509	0.0636172	-0.94453	-0.995618
AT4G34881	12.97	7.13	17.47	10.85	12.88	10.67	12.86	10.31	14.48	8.9	16.42	21.66	20.17	21.31	9.56	10.47	12.92	11.89	6.37	8.26	7.1	6.79	4.44	3.92	6.65	5.57	14.57	18.29	15.77	15.44	4.3	8.09	6.03	7.07	0.330958	0.0675778	1.70182	-0.0170801	-0.825044	-1.21813	0.934951	-0.975052	8	0.780083	-0.0552174	1.62509	0.0636172	-0.94453	-0.995618
AT1G72140	29.74	16.68	26.21	34.49	33.3	24.96	18.27	16.64	19.58	17.07	44.86	36.33	43.16	37.41	23.97	14.56	20.71	19.7	15.52	16.75	18.71	15.73	11.62	13.38	15.07	11.07	29.74	37.27	26	23.96	19.13	15.79	18.75	18.13	0.724747	-0.560438	1.88521	-0.36034	-0.691939	-1.1141	0.670791	-0.553931	8	0.780083	-0.0552174	1.62509	0.0636172	-0.94453	-0.995618
AT2G18700	18.16	9.95	17.78	21.9	20.87	12.11	18.88	20.39	13.46	15.81	31.5	28.56	28.36	22.67	19.61	25.48	20	21.69	10.36	11.15	8.86	9.42	7	12.42	9.77	12.58	19.84	26.33	28.89	24.24	11.71	11.26	14.08	10.05	0.0662162	-0.0869407	1.49481	0.591113	-1.15569	-1.08209	1.05653	-0.883952	8	0.780083	-0.0552174	1.62509	0.0636172	-0.94453	-0.995618
AT3G26460	120.55	66.11	129.79	100.5	118.73	133.2	58.07	63.35	81.48	60.83	142.52	137.42	163.34	131.71	88.33	53.98	72.65	61.93	59.08	59.84	72.56	72.97	73.65	59.98	66.04	60.68	86.67	140	72.67	90.31	62.66	78.89	71.65	82.12	1.09391	-0.72683	1.86699	-0.617164	-0.72083	-0.754996	0.322499	-0.463581	8	0.780083	-0.0552174	1.62509	0.0636172	-0.94453	-0.995618
AT4G13290	42.07	23.92	40.82	39.75	40.32	47.4	24.27	22.39	26.08	25.14	60.64	60.94	65.09	60.11	25.06	24.84	22.3	23.91	21.14	23.7	24.1	26.71	17.84	24.85	25.54	22.3	31.35	47.75	30.67	33.8	19.31	21.88	22.98	22.96	0.714045	-0.541362	2.11352	-0.572921	-0.581123	-0.672412	0.273289	-0.733034	8	0.780083	-0.0552174	1.62509	0.0636172	-0.94453	-0.995618
AT1G73650	66.33	37.31	68.74	65.15	65.92	65.52	54.17	56.76	56.12	51.02	62.73	69.63	61.77	61.93	43.85	46.45	44.58	44.85	29.4	45.33	37.5	36.99	35.72	30.23	29.55	28.2	52.36	68.93	61.27	56.74	25.5	30.99	26.95	24.08	1.1931	0.420307	1.04152	-0.206628	-0.705526	-1.12283	0.76746	-1.3874	8	0.780083	-0.0552174	1.62509	0.0636172	-0.94453	-0.995618
AT2G22330	176.79	98.07	155.11	185.1	209.44	157.5	140.4	122.07	127.75	134.65	318.84	310.73	356.63	348.18	136.45	144.51	175.53	141.08	74.41	108.27	115.22	94.39	75.48	94.49	114.77	98.92	178.39	239.27	194.32	186.78	99.56	108.35	114.13	122.34	0.188531	-0.391306	2.18377	-0.160045	-0.813046	-0.840499	0.479945	-0.647347	8	0.780083	-0.0552174	1.62509	0.0636172	-0.94453	-0.995618
AT1G12250	7.69	4.11	9.33	5.55	7.37	8.49	6.39	6.04	6.81	6.63	6.68	10.5	8.6	8.16	6.92	6.58	5.15	6.64	2.91	4.98	4.61	3.92	4.45	3.53	4.16	4.15	9.21	10.13	8.22	8	3.25	4.42	4	2.92	0.710678	0.124316	1.09597	0.0544823	-1.01349	-1.02914	1.29102	-1.23383	8	0.780083	-0.0552174	1.62509	0.0636172	-0.94453	-0.995618
AT3G09390	98.57	47.54	132.77	72.35	93.63	95.52	92.93	63.62	96.75	68.51	102.81	140.71	108.21	116.97	57.69	53.83	76.44	84.96	36.26	47.05	59.43	47.43	57.51	38.88	31.12	33	78.46	117.2	132.64	82.84	40.61	49.26	49.7	30.86	0.802432	0.193759	1.42765	-0.216923	-0.912033	-1.16118	0.944142	-1.07785	8	0.780083	-0.0552174	1.62509	0.0636172	-0.94453	-0.995618
AT5G52970	3.8	1.87	3.94	3.06	2.93	5.28	2.63	3.34	2.95	2.34	5.85	5.4	5.11	4.99	2.41	1.68	2.37	2.09	1.31	1.75	2.17	2.25	2.6	2.3	2.86	1.63	3.79	4.91	2.71	2.98	1.71	3.11	1.73	2.34	0.673211	-0.172316	1.98752	-0.752412	-0.981454	-0.572604	0.497684	-0.679633	8	0.780083	-0.0552174	1.62509	0.0636172	-0.94453	-0.995618
AT4G17600	4.23	2.23	3.98	3.41	5.08	4.43	2.77	2.46	2.58	3.15	5.41	6.39	4.7	5.1	2.24	1.39	2.32	2.78	1.97	2.87	2.06	2.01	2.49	2.25	2.37	2.2	3.94	4.47	4.27	3.77	1.57	1.67	1.58	1.66	0.852332	-0.277139	1.74602	-0.701165	-0.666939	-0.59088	0.766766	-1.12899	8	0.780083	-0.0552174	1.62509	0.0636172	-0.94453	-0.995618
AT1G78820	3.77	1.93	2.5	4.81	3.97	3.81	2.36	2.13	2.33	2.34	5.18	3.65	4.49	4.38	2.09	1.44	1.48	1.96	1.97	2.19	1.71	1.84	1.95	1.99	1.86	1.49	3.53	3.53	2.64	2.88	1.07	1.37	2.63	1.18	1.11234	-0.277425	1.72402	-0.790675	-0.617248	-0.71568	0.52409	-0.959415	8	0.780083	-0.0552174	1.62509	0.0636172	-0.94453	-0.995618
AT3G14420	2.37	0.82	2	1.24	4.55	1.68	1.17	0.65	1.65	2.22	3.4	3.04	2.62	5.02	1.43	0.59	0.47	1.71	0.57	0.86	1.09	0.76	0.72	0.39	0.85	0.17	1.02	1.49	1.78	1.04	0.3	0.87	0.3	0.33	0.896765	-0.013852	2.00733	-0.372799	-0.59443	-0.87147	-0.100577	-0.950968	8	0.780083	-0.0552174	1.62509	0.0636172	-0.94453	-0.995618
AT3G53130	2	1.02	1.55	2.3	2.09	2.05	1.67	1.58	1.99	1.65	3.14	4.13	3.35	3.95	1.52	1.12	1.57	1.14	0.9	1.04	1.04	1.11	0.79	1.03	0.85	0.9	2.23	2.94	1.88	2.29	1.17	1.32	0.85	0.62	0.275485	-0.0216067	2.05263	-0.437535	-0.77784	-0.918284	0.640098	-0.812951	8	0.780083	-0.0552174	1.62509	0.0636172	-0.94453	-0.995618
AT2G32530	4.33	2.25	4.48	4.8	4.4	3.65	4.72	4.68	3.88	4.34	5.74	6.43	5.58	5.37	4.81	4.57	3.21	3.33	1.59	2.87	2.5	2.05	1.74	1.73	1.87	2.14	5.61	5.42	5.52	5.46	1.72	2.36	3.26	2.85	0.338683	0.387915	1.32163	0.0993131	-1.07377	-1.33351	1.13319	-0.873446	8	0.780083	-0.0552174	1.62509	0.0636172	-0.94453	-0.995618
AT1G62540	7.4	3.79	7.75	7.85	6.45	7.55	6.37	5.9	7.13	6.99	9.21	9.29	9.57	8.5	7.19	4.32	5.76	3.89	2.95	3.82	4.05	4.36	3.7	3.78	4.82	4.15	3.77	5.25	2.4	4.02	3.89	2.96	4.93	4.43	0.938817	0.53566	1.81421	-0.121199	-0.872252	-0.712748	-0.839598	-0.74289	8	0.780083	-0.0552174	1.62509	0.0636172	-0.94453	-0.995618
AT1G19050	27.93	14.17	33.49	23.12	27.18	27.95	29.86	27.21	35.52	27.34	31.67	35.71	43.99	46.97	25.39	33.87	38.78	32.64	15.09	11.66	14.85	15.06	22.27	15.98	19.56	16.82	28.25	34.08	20.37	30.87	11.13	15.65	11.6	16.25	0.248985	0.470215	1.50775	0.760596	-1.23885	-0.753438	0.298417	-1.29368	8	0.780083	-0.0552174	1.62509	0.0636172	-0.94453	-0.995618
AT5G65380	193.25	103.74	196.24	182.66	221.73	172.37	153.4	165.7	169.66	163.69	215.77	255.7	239.44	251.56	147.46	145.6	147.7	160.97	91.49	115.4	108.65	99.43	89.26	89.27	93.43	79.78	171.97	226	189.22	195.61	80.04	97.16	96.74	96.29	0.718037	0.174753	1.57192	-0.053827	-0.895499	-1.18046	0.762202	-1.09713	8	0.780083	-0.0552174	1.62509	0.0636172	-0.94453	-0.995618
AT5G09660	1.62	0.7	1.74	1.54	1.85	1.36	0.96	0.8	1.25	1.63	2.18	3.33	1.89	3.54	0.74	0.92	1.33	0.98	0.72	0.64	0.83	0.59	0.88	0.46	0.29	0.88	1.68	2.05	1.57	1.4	0.54	0.75	0.66	0.48	0.492208	-0.143453	2.02123	-0.373666	-0.782551	-0.875323	0.564364	-0.902811	8	0.780083	-0.0552174	1.62509	0.0636172	-0.94453	-0.995618
AT3G26230	0.38	0.08	0.44	0.48	0.4	0.2	0.24	0	0.19	0.24	0.71	0.63	0.41	0.63	0.23	0.04	0.17	0.08	0	0.17	0.08	0.06	0.14	0.11	0.04	0.12	0.22	0.3	0.09	0.17	0.12	0.16	0.15	0.17	0.883046	-0.325146	2.10545	-0.538356	-0.836851	-0.69471	-0.168792	-0.424644	8	0.780083	-0.0552174	1.62509	0.0636172	-0.94453	-0.995618
AT1G64500	15.45	7.87	16.54	13.73	17.82	13.71	12.21	12.36	11.9	11.78	21.66	23.24	24.76	22.82	12.55	9.82	11.85	12.41	5.98	10.4	8.02	7.08	8.25	7.29	7.11	6.13	18.89	16.91	18.89	16.93	5.8	7.97	8.45	8.15	0.458205	-0.140294	1.81333	-0.211849	-0.881019	-1.00028	0.891951	-0.930048	8	0.780083	-0.0552174	1.62509	0.0636172	-0.94453	-0.995618
AT4G36670	11.98	5.65	8.96	11.37	17.57	10.03	12.12	11.74	13.28	11.71	17.19	17.24	18.9	18.13	11.82	16.67	14.61	16.85	4.36	7.01	7.13	4.09	6.53	5.23	6.8	3.7	12.08	12.69	15.85	11.98	6.4	8.73	7.58	6.07	0.200851	0.25179	1.50368	0.866386	-1.2022	-1.22047	0.459424	-0.859464	8	0.780083	-0.0552174	1.62509	0.0636172	-0.94453	-0.995618
AT2G36690	19.22	9.59	17.82	17.36	22.65	19.04	14.29	12.48	18.23	17.83	16.61	13.72	17.25	18.84	15.07	14.61	12.66	17.2	9.26	10.09	9.39	9.61	9.18	6.73	9.01	7.52	15.2	23.01	16.82	18.38	7.4	7.17	9.01	8.76	1.18401	0.414224	0.611056	0.233841	-0.92796	-1.25199	0.994302	-1.25748	8	0.780083	-0.0552174	1.62509	0.0636172	-0.94453	-0.995618
AT1G13260	23.97	12.19	24.5	22	26.98	22.41	21.94	20.77	21.14	21.75	26.5	24.62	27.43	25.17	22.74	22.7	30.44	29.48	10.94	15.16	11.39	11.28	15.68	17.21	15.19	16.04	26.8	33.72	29.61	29.19	14.78	15.3	15.83	11.77	0.424572	0.0212629	0.731463	0.795742	-1.42226	-0.82063	1.34289	-1.07304	8	0.780083	-0.0552174	1.62509	0.0636172	-0.94453	-0.995618
AT4G25050	15.4	7.09	17.3	12.47	16.58	15.26	14.36	10.54	12.65	12.63	24.65	25.09	22.54	21.65	11.68	9.12	10.4	12.53	5.4	9.4	6.59	6.99	11.52	7.21	4.99	6	18.83	22.4	15.86	15.96	7.45	7.05	7.21	4.63	0.445632	-0.0285196	1.78637	-0.296086	-0.932851	-0.877264	0.920199	-1.01748	8	0.780083	-0.0552174	1.62509	0.0636172	-0.94453	-0.995618
AT4G31650	4.63	2.17	4.31	4.83	4.92	4.46	2.84	3.25	3.48	4.5	3.97	5	4.86	5.74	2.92	5.54	4.64	5.18	2.13	2.06	2.38	2.12	1.85	1.99	2.19	1.46	3.42	5.22	4.43	4.8	1.45	2.1	2.06	3.05	0.854315	-0.0143972	1.05929	0.807463	-1.06466	-1.29892	0.727424	-1.07052	8	0.780083	-0.0552174	1.62509	0.0636172	-0.94453	-0.995618
AT2G22990	1.4	0.47	2.31	1.28	1.47	0.54	0.67	1.02	1.11	1.45	3.65	4.56	5.33	4.36	0.78	1.8	1.53	1.61	0.37	0.48	0.61	0.43	0.53	0.58	0.6	0.45	1.16	3.18	1.86	1.78	0.44	1.1	1.29	0.69	-0.102198	-0.363749	2.28082	-0.0789495	-0.820978	-0.768668	0.358906	-0.50518	8	0.780083	-0.0552174	1.62509	0.0636172	-0.94453	-0.995618
AT5G21940	65.74	31.87	79.96	60.68	62.02	60.32	57.25	43.6	41.5	42.91	91.1	86.33	71.92	64.64	54.5	60.33	55.97	75.43	27.15	38.91	30.1	31.33	42.35	36.83	30.04	36.12	61.92	75.8	75.33	65.54	35.93	39.94	40.34	32.81	0.699632	-0.401809	1.42254	0.462253	-1.22052	-0.967552	0.920856	-0.9154	8	0.780083	-0.0552174	1.62509	0.0636172	-0.94453	-0.995618
AT4G37300	97.25	48.19	119.33	81	85.83	102.83	78.42	71.32	81.61	71.34	97.09	101.28	93.56	87.89	75.05	65.75	72.67	78.43	41.79	51.2	50.21	49.57	67.17	51.18	53.45	49.21	72.52	90.65	71.6	81.75	49.51	62.5	61.67	57.08	1.36399	0.168121	1.23692	0.0186031	-1.35505	-0.963725	0.359764	-0.828619	8	0.780083	-0.0552174	1.62509	0.0636172	-0.94453	-0.995618
AT1G62975	34.58	16.87	41.84	29.96	33.29	33.23	22.62	17.89	22.3	21.37	39.87	42.31	46.29	50.1	18.24	20.4	22.09	20.63	18.9	16.6	17.23	14.75	17.57	13.48	19.06	13.63	31.68	38.76	24.67	29.47	10.62	14.4	15.17	17.46	0.900904	-0.355049	1.83463	-0.420468	-0.74246	-0.829222	0.58216	-0.970499	8	0.780083	-0.0552174	1.62509	0.0636172	-0.94453	-0.995618
AT4G03420	23.09	11.55	20.59	20.97	27.01	23.79	19.72	18.47	18.64	18.69	22.64	28.8	24.75	22.17	17.73	20.45	17.69	20.35	9.58	11.62	12.81	12.18	10.99	12.39	10.85	12.03	20.31	23.12	22.53	22.91	11.71	11.77	11.21	10.81	0.95501	0.196408	1.2253	0.227941	-1.12484	-1.12169	0.797794	-1.15592	8	0.780083	-0.0552174	1.62509	0.0636172	-0.94453	-0.995618
AT4G27860	90.21	45.15	84.94	91.48	105.58	78.85	70.43	82.82	74.33	82.22	107.82	117.31	121.52	128.05	84.34	85.53	82.21	81.5	38.53	47.85	49.53	44.7	38.41	40.36	52.15	39.47	91.96	111.75	86.72	89.35	52.91	44.26	55.41	54.61	0.544553	0.0712705	1.60005	0.291734	-1.12644	-1.22119	0.720052	-0.880023	8	0.780083	-0.0552174	1.62509	0.0636172	-0.94453	-0.995618
AT2G23620	9.65	4.5	9.21	8.57	11.03	9.78	5.89	6.55	4.97	5.56	13.52	12.66	13.33	11.42	6.65	5.2	4.83	5.47	3.47	5.72	5.5	3.3	4.68	2.43	3.77	4	8.02	7.53	8.26	7.55	2.6	4.51	3.83	4.47	0.930043	-0.30056	1.90224	-0.365163	-0.692904	-0.937921	0.360436	-0.896166	8	0.780083	-0.0552174	1.62509	0.0636172	-0.94453	-0.995618
AT2G21960	10.46	5.01	11.1	10.46	10.67	9.61	7.87	6.58	8.21	7.69	12.98	14.92	12.71	13.82	7.38	5.58	6.88	6.33	4.24	6.11	4.41	5.27	5.43	3.96	2.84	4.93	8.39	10.72	8.92	10.52	4.87	4.07	6.44	3.48	0.831513	-0.0437037	1.79052	-0.362103	-0.829799	-1.04841	0.580907	-0.91892	8	0.780083	-0.0552174	1.62509	0.0636172	-0.94453	-0.995618
AT5G44572	2.92	1.1	3.16	2.66	2.58	3.27	1.5	0.95	2.46	2.47	3.32	5.03	3.5	3.37	1.29	1.4	2.38	2.13	1.05	1.01	1.13	1.22	2.69	0.64	1.02	1.52	1.25	1.37	1.76	1.36	1.34	1.26	1.65	0.98	1.03088	-0.123813	1.9864	-0.172262	-0.923218	-0.530245	-0.565235	-0.702507	8	0.780083	-0.0552174	1.62509	0.0636172	-0.94453	-0.995618
AT3G63110	13.82	6.76	14.82	13.42	13.47	13.57	18.67	19.08	16.74	16.55	18.26	18.64	20.58	18.8	14.46	14.16	17.29	10.99	6.33	6.88	7.56	6.25	7.26	6.98	6.92	5.5	13.44	14.83	15.12	14.06	7.96	6.6	8.61	6.59	0.264084	1.05968	1.32421	0.345865	-1.16254	-1.18071	0.37363	-1.02422	8	0.780083	-0.0552174	1.62509	0.0636172	-0.94453	-0.995618
AT2G15960	5.87	2.3	8.93	3.76	5.94	4.86	3.24	3.77	4.39	3.25	6.54	7.75	7.7	6.96	5.34	10.41	5.92	5.16	2.03	3.11	2.25	1.8	4.97	2.37	2.72	2.63	4.07	5.85	5.5	3.76	4.04	6.25	2.58	4.16	0.64468	-0.624932	1.42885	1.12438	-1.40911	-0.90643	0.0256723	-0.283114	8	0.780083	-0.0552174	1.62509	0.0636172	-0.94453	-0.995618
AT1G64380	12.73	6.15	11.5	14.06	14.34	11.04	8.96	7.31	8.01	8.6	11.15	16.25	14.58	12.05	8.71	9.98	8.28	9.43	6.02	6.25	6.83	5.52	5.24	7.28	5.25	5.98	10.98	9.66	11.24	10.27	5.82	7.72	6.91	7.91	1.24009	-0.326203	1.50808	-0.020923	-1.04257	-1.11802	0.477759	-0.718211	8	0.780083	-0.0552174	1.62509	0.0636172	-0.94453	-0.995618
AT4G39510	6.41	2.96	5.39	6.65	7.43	6.17	4.75	5.67	3.94	4.8	9.59	9.74	9.47	11.09	4.66	5.66	4.01	3.84	1.74	3.92	3.36	2.84	2.84	3.22	3.05	3.05	5.03	7.84	5.97	4.84	2.35	2.92	3.46	2.93	0.560088	-0.116718	2.04843	-0.220118	-0.879168	-0.847834	0.355375	-0.900057	8	0.780083	-0.0552174	1.62509	0.0636172	-0.94453	-0.995618
AT1G12740	47.18	22.7	54.38	48.27	48.36	37.72	26.66	33.95	33.87	37.16	44.67	51.94	50.74	55.29	20.45	32.27	26.1	22.08	22.61	22.56	22.38	23.25	15.11	23.05	21.68	21.97	27.95	37.84	42.13	30.32	18.65	17.06	16.5	13.62	1.27583	0.131605	1.55463	-0.484504	-0.686934	-0.867117	0.263885	-1.1874	8	0.780083	-0.0552174	1.62509	0.0636172	-0.94453	-0.995618
[truncated: 421 more rows]
[truncated: 4 more columns]
