# Supplementary material for: Redox-inactive CC-type glutaredoxins interfere with TGA transcription factor–dependent repression of target promoters in roots
Source: Plant Cell. 2025 Mar 7;37(3):koaf038. doi: 10.1093/plcell/koaf038 (PMC11887855; doi:10.1093/plcell/koaf038)
Supplement: koaf038_Supplementary_Data [file koaf038_supplementary_data.zip › Supplementary Data Set S4 Enriched proteins in TurboIDROXY9 samples compared to TurboID controls.xlsx]

## Sheet: significant FN (p-val.<0.05)
Supplementary Data Set S4 Enriched proteins in TurboID-ROXY9 samples compared to TurboID controls
Proteins that are significantly enriched in TurboID-ROXY9 samples compared to TurboID controls in roots of plants transferred to FN
		Groucho/Tup1-like co-repressors or their respective adaptor components
		AT-HOOK MOTIF CONTAINING NUCLEAR LOCALIZED (AHL) family proteins
		TGA transcription factors
		Components of SWI/SNF chromatin remodeling complexes
						Log2 LFQ intensities																								MS/MS counts
						Root FN TurboID				Root FN TurboID-ROXY9				Root LN TurboID				Root LN TurboID-ROXY9												Root FN TurboID				Root FN TurboID-ROXY9				Root LN TurboID				Root LN TurboID-ROXY9
-Log (p-value)	Difference	Name	Locus	Majority protein IDs	Gene Description	Sample 09	Sample 17	Sample 25	Sample 33	Sample 11	Sample 19	Sample 27	Sample 35	Sample 10	Sample 18	Sample 26	Sample 34	Sample 12	Sample 20	Sample 28	Sample 36	Peptides	Razor + unique peptides	Unique peptides	Sequence coverage [%]	Mol. weight [kDa]	Q-value	Score	MS/MS count	Sample 09	Sample 17	Sample 25	Sample 33	Sample 11	Sample 19	Sample 27	Sample 35	Sample 10	Sample 18	Sample 26	Sample 34	Sample 12	Sample 20	Sample 28	Sample 36
3.04223	6.61464	TPR2	AT3G16830	AT3G16830.1	TOPLESS family member which directly binds the N-terminal domain of SNC1 and interacts with TPR1.	NaN	16.8818	NaN	16.04	23.2641	23.8342	23.5411	23.9457	NaN	NaN	16.8154	NaN	22.741	23.5358	23.196	23.7385	34	27	24	36	124.76	0	127.85	116	0	1	0	1	8	14	19	21	0	1	1	0	7	10	13	20
3.20858	6.45572	AHL23	AT4G17800	AT4G17800.1	Putative AT-hook DNA-binding family protein;(source:Araport11)	NaN	NaN	NaN	NaN	24.0193	24.4375	24.6408	25.0147	NaN	NaN	NaN	NaN	23.0326	24.6181	24.5111	24.6219	4	4	4	20.2	29.724	0	87.004	37	0	0	0	0	2	4	5	6	0	0	0	0	2	5	5	8
4.18908	6.4266	WSIP2	AT3G15880	AT3G15880.2	TOPLESS family protein.	NaN	18.8439	17.6707	17.9203	24.0388	24.5855	24.3934	24.7358	NaN	NaN	17.6106	18.475	23.1379	24.795	23.9376	24.3533	39	29	27	44.2	124.24	0	205.75	157	0	1	1	1	11	20	23	26	1	0	1	2	8	22	19	21
5.27518	6.2367	SEU	AT1G43850	AT1G43850.1	Encodes a transcriptional co-regulator of AGAMOUS; that functions with LEUNIG to repress AG in the outer floral whorls.SEU phase separates upon hyperosmotic stress to form nuclear condensates. SEU condensation is indispensable for osmotic stress tolerance; and loss of SEU dramatically compromises the expression of stress tolerance genes (PMID:36376475).	19.278	19.241	19.7847	19.5262	25.826	25.9714	25.6198	25.6707	19.835	20.671	18.5804	19.7577	25.1097	25.8847	25.4256	25.1538	27	27	27	37.1	96.231	0	288.73	237	1	2	3	4	19	28	24	34	1	5	3	6	19	29	28	31
3.96879	5.99202	LUG	AT4G32551	AT4G32551.2	LEUNIG regulates floral organ identity;gynoecium and ovule development. Negatively regulates AGAMOUS . Encodes a glutamine-rich protein with seven WD repeats similar to transcriptional corepressors.	NaN	NaN	18.3446	NaN	22.9152	24.3452	24.9634	24.9367	NaN	NaN	18.5247	NaN	17.1349	24.5318	23.7661	24.1632	20	20	20	34.3	106.52	0	212.45	111	0	0	1	0	6	12	20	21	0	0	1	0	2	13	16	19
4.53973	5.75625	SLK1	AT4G25520	AT4G25520.1	SEUSS-like 1;(source:Araport11)	NaN	NaN	NaN	NaN	24.4782	24.2499	23.9582	24.2079	16.8901	NaN	16.2905	16.7599	23.5648	24.3471	23.8955	24.3264	21	21	7	25.5	83.313	0	112.78	129	0	0	0	0	13	17	20	18	0	0	0	1	8	18	15	19
5.33438	5.74074	TPL	AT1G15750	AT1G15750.1	Encodes a protein with several WD40 repeats at the C-terminus and predicted protein-protein interaction domains at the N-terminus. Together with the TOPLESS-RELATED PROTEINS (TPRs); it is thought to be involved in transcriptional repression of root-promoting genes in the top half of the embryo during the transition stage of embryogenesis. It can also interact with IAA12 through the EAR domain of …	19.887	20.8358	21.24	20.9644	26.1477	26.8578	26.5116	26.8932	NaN	21.7526	19.5596	21.4344	25.5068	26.7532	26.1402	26.7297	46	46	14	54.5	124.3	0	323.31	402	2	5	7	7	25	48	51	64	2	7	5	7	22	44	44	62
4.79287	5.73298	LUH	AT2G32700	AT2G32700.7	Encodes a WD40 repeat and LUFS domain containing protein that is similar to LUG. Interacts physically with SEUSS and likely functions as part of a repressor complex that represses AG. Involved in cell wall modifications necessary for mucilage extrusion and mediates aluminium sensitivity through PECTIN METHYLESTERASE46-modulated root cell wall pectin methylesterification.	NaN	NaN	19.9393	19.4452	24.6549	25.2524	25.6235	25.7352	NaN	18.7632	19.3947	19.0957	23.3852	25.2096	24.8429	25.7369	29	29	29	56.2	87.703	0	323.31	258	0	1	3	3	11	27	43	42	0	1	3	3	11	31	32	47
3.25344	5.70906	TGA1	AT5G65210	AT5G65210.1	Encodes TGA1; a redox-controlled regulator of systemic acquired resistance. TGA1 targets the activation sequence-1 (as-1) element of the promoter region of defense proteins. TGA1 are S-nitrosylated.	NaN	NaN	NaN	NaN	23.4869	24.1517	24.5815	24.5151	NaN	NaN	NaN	NaN	22.77	23.8118	24.0995	23.9204	15	15	11	56.8	42.063	0	103.07	70	0	0	0	0	5	5	11	17	0	0	0	0	4	5	9	14
4.08786	5.68296	TGA2	AT5G06950	AT5G06950.1	Transcription factor of the B-ZIP family that has high affinity for C-box motifs. Interacts with NPR1 and may regulate PR gene expression. Phosphorylated by a CK2-like protein in vitro. Phosphorylation is enhanced by salicylic acid treatment. Under stress conditions; it acts to negatively control SA accumulation. that induce the hormone production.	NaN	NaN	NaN	NaN	25.285	24.396	24.5205	24.4928	NaN	NaN	NaN	NaN	24.5568	24.5828	24.6363	24.5884	10	10	2	31.2	36.684	0	90.565	80	0	0	0	0	6	8	12	12	0	0	0	0	6	9	14	13
6.15796	5.054	ARP4	AT1G18450	AT1G18450.1	Encodes a gene similar to actin-related proteins in other organisms. Member of nuclear ARP family of genes. Component of chromatin remodeling complexes; involved in chromatin-mediated gene regulation. Phenotype of the arp4-1 mutant allele revealed partial sterility due to defects in anther development. Targeting the distinct; 3' UTR of AtARP4 transcripts with RNA interference caused a drastic red…	NaN	NaN	NaN	NaN	23.2264	24.1037	23.9986	24.1036	NaN	NaN	NaN	NaN	22.9377	23.0633	22.5535	24.4125	14	14	14	41	48.936	0	84.228	59	0	0	0	0	2	7	12	10	0	0	0	0	3	6	4	15
3.08154	4.97319	AHL20	AT4G14465	AT4G14465.1	AT-hook protein. Overexpression results in early flowering in short and long days.	NaN	NaN	NaN	NaN	22.0548	22.9683	23.1906	24.4026	NaN	NaN	NaN	NaN	21.232	22.9668	22.8873	23.7214	4	4	4	18.1	29.54	0	27.131	25	0	0	0	0	1	3	4	4	0	0	0	0	1	4	5	3
3.29299	4.9535	ATG2484-1	AT4G17330	AT4G17330.1	gene of unknown function expressed in seedlings; flower buds and stems	NaN	NaN	NaN	NaN	23.5384	23.4321	23.4366	23.5507	NaN	NaN	NaN	NaN	23.287	23.4779	23.47	23.612	33	33	33	24.5	218.07	0	323.31	176	0	0	0	0	12	23	27	28	0	0	0	0	13	20	18	35
3.03165	4.6988	TGA3	AT1G22070	AT1G22070.1	Encodes a transcription factor. Like other TGAla-related factors; TGA3 has a highly conserved bZIP region and exhibits similar DNA-binding properties.	NaN	NaN	NaN	NaN	23.4405	22.8315	24.2107	23.8395	NaN	NaN	NaN	NaN	23.1693	23.6018	24.4767	24.6122	11	11	10	38.3	43.755	0	72.81	57	0	0	0	0	6	2	10	8	0	0	0	0	4	6	9	12
2.70571	4.65884	VPS15	AT4G29380	AT4G29380.1	The gene encodes phosphatidylinositol 3- kinase involved in the development and germination of pollen through the biosynthesis of phosphatidylinositol 3-phosphate (PI3P). The mRNA is cell-to-cell mobile.	NaN	18.1289	17.4527	NaN	21.8292	23.0683	23.1126	23.0161	NaN	NaN	16.9433	NaN	22.5096	23.1595	23.377	23.2733	35	35	35	31.2	168.12	0	142.24	134	0	2	1	0	6	17	21	19	0	0	2	0	6	21	19	20
3.98604	4.64332	TGA9	AT1G08320	AT1G08320.1	bZIP transcription factor family protein;(source:Araport11)	NaN	NaN	NaN	NaN	NaN	23.6506	23.3475	23.0689	NaN	NaN	NaN	NaN	22.3876	23.5946	23.4782	23.1577	7	7	7	15	53.514	0	28.642	29	0	0	0	0	1	4	4	6	0	0	0	0	2	3	5	4
5.02702	4.61509	CHB3	AT4G34430	AT4G34430.4	Member of a small family of SWI3-like genes in Arabidopsis. Referred to as CHB4 in Zhou et al. (2002).Identified as a specific subunit of SYD-associated SWI/SNF (SAS) complexes (PMID:36471048).	NaN	NaN	NaN	NaN	21.4248	23.117	22.8008	23.3597	NaN	NaN	NaN	NaN	21.1514	22.9065	22.9365	22.9306	10	10	10	12.2	107.92	0	33.221	46	0	0	0	0	2	6	5	10	0	1	0	0	1	8	6	7
5.39546	4.45934	UNE12	AT4G02590	AT4G02590.1	Basic helix loop helix class transcriptional regulator. Shows ecotype specific effects on temperature dependent salicylic acid accumulation and immunity. Governs the competence of pericycle cells to initiate lateral root primordium formation.	NaN	NaN	NaN	NaN	22.2786	23.0011	23.0449	22.8641	NaN	NaN	NaN	NaN	21.3895	22.429	22.2559	NaN	6	6	3	22.3	33.105	0	15.999	16	0	0	0	0	1	3	4	4	0	0	0	0	1	1	1	1
4.70825	4.45519	LFR	AT3G22990	AT3G22990.1	Armadillo-repeat containing protein. Involved in leaf and flower development. Located in nucleus. Broadly expressed throughout vegetative and floral tissues. LFR is functionally associated with AS2 to mediate leaf development.A subunit shared by SYD- and MINU1/2-associated SWI/SNF complexes (PMID:36471048).	NaN	NaN	NaN	NaN	19.8746	23.1705	23.2481	23.0077	NaN	NaN	NaN	NaN	NaN	22.9549	22.9828	22.73	11	11	11	30.7	50.112	0	64.654	48	0	0	0	0	1	6	8	6	0	0	0	0	0	7	9	11
3.92378	4.44949	AHL19	AT3G04570	AT3G04570.1	AT-hook motif nuclear-localized protein 19;(source:Araport11)	NaN	NaN	NaN	NaN	NaN	22.614	22.9702	23.0933	NaN	NaN	NaN	NaN	NaN	22.5761	22.9332	22.8208	7	7	7	36.8	32.037	0	77.07	40	0	0	0	0	0	4	7	10	0	0	0	0	0	5	6	8
1.94499	4.38425	AT5G59970	AT5G59970	AT5G59970.1;AT5G59690.1;AT3G53730.1;AT3G46320.1;AT3G45930.1;AT2G28740.1;AT1G07820.1;AT1G07660.1	Histone superfamily protein;(source:Araport11)	NaN	NaN	NaN	NaN	NaN	24.6231	21.3733	22.9688	NaN	NaN	NaN	NaN	NaN	22.2498	21.1166	22.0615	4	4	4	38.8	11.409	0	13.523	17	0	0	0	0	0	7	1	4	0	0	0	0	0	3	1	1
2.53058	4.34809	ARP7	AT3G60830	AT3G60830.1	Encodes an actin-related protein required for normal embryogenesis; plant architecture and floral organ abscission. Identified as a subunit shared by BRM-; SYD-; and MINU1/2-associated SWI/SNF chromatin remodeling complexes (PMID:36471048).	NaN	NaN	18.8523	NaN	22.0688	23.7529	23.8784	22.8178	NaN	18.2824	NaN	18.1447	20.6774	23.4275	23.6167	23.1552	11	11	11	40.8	39.904	0	48.053	68	0	0	1	1	2	9	11	10	0	1	0	1	1	8	12	11
3.49304	4.29726	AHL21	AT2G35270	AT2G35270.1	Direct target of AGAMOUS. Regulates patterning and differentiation of reproductive organs.	NaN	NaN	NaN	NaN	NaN	22.8965	22.5685	22.98	NaN	NaN	NaN	NaN	NaN	22.8833	22.7362	22.4966	4	4	3	20.7	29.144	0	38.415	28	0	0	0	0	0	3	5	4	0	0	0	0	0	5	6	5
3.11661	4.17313	AHL27	AT1G20900	AT1G20900.1	Encodes an AT hook domain containing protein that acts redundantly with SOB3 to modulate hypocotyl growth inhibition in response to light.	NaN	NaN	NaN	NaN	23.2026	23.3872	22.9463	23.0459	NaN	NaN	NaN	NaN	22.5697	23.3664	22.7343	22.7171	2	2	2	8.4	31.842	0	20.825	16	0	0	0	0	2	2	2	2	0	0	0	0	2	2	2	2
3.74081	4.16215	AHL1	AT4G12080	AT4G12080.1	AT-hook motif nuclear-localized protein 1;(source:Araport11)	NaN	NaN	NaN	NaN	23.3105	23.6665	23.1783	23.2791	NaN	NaN	NaN	NaN	22.8541	23.2907	22.9515	23.2893	10	10	8	47.8	37.311	0	173.51	61	0	0	0	0	3	6	9	10	0	0	0	0	4	10	8	11
2.76756	4.14847	MSI1	AT5G58230	AT5G58230.1	Encodes a WD-40 repeat containing protein that functions in chromatin assembly as part of the CAF1 and FIE complex. Mutants exhibit parthenogenetic development that includes proliferation of unfertilized endosperm and embryos. In heterozygous plants 50% of embryos abort. Of the aborted embryos the early aborted class are homozygous and the later aborting lass are heterozygotes in which the defect…	NaN	NaN	NaN	NaN	NaN	22.6124	22.9122	22.8792	NaN	NaN	NaN	19.5991	NaN	22.2448	22.4085	22.6857	6	6	6	16.5	48.194	0	20.87	36	0	0	1	0	0	5	7	8	0	0	1	1	1	4	2	6
4.72559	4.04674	TPR3	AT5G27030	AT5G27030.2	TOPLESS family member involved in the negative regulation of SNC1-dependent phenotypes.	NaN	NaN	NaN	NaN	22.0563	23.3127	22.9593	23.2065	NaN	NaN	NaN	NaN	21.509	23.1957	22.8437	23.0648	27	16	16	25.3	125.56	0	66.277	76	0	0	0	0	5	11	13	14	0	0	0	0	4	12	8	9
2.30336	4.02631	GTA02	AT4G08350	AT4G08350.1	global transcription factor group A2;(source:Araport11)	NaN	20.2421	17.8357	19.5426	21.4012	23.3435	23.2557	23.1002	19.3738	20.1728	18.553	NaN	20.6919	23.6952	23.9213	23.621	24	24	24	26.2	115.4	0	85.798	100	0	3	2	2	3	10	15	13	2	1	2	1	4	15	13	14
3.21774	3.94017	AHL3	AT4G25320	AT4G25320.1	AT hook motif DNA-binding family protein;(source:Araport11)	NaN	NaN	NaN	NaN	22.8758	23.2728	22.7702	23.0763	NaN	NaN	NaN	NaN	22.3309	23.3362	22.6383	23.0268	8	8	6	28.5	43.013	0	135.8	71	0	0	0	0	7	10	9	8	0	0	0	0	2	11	11	13
3.33026	3.92312	VRN1	AT3G18990	AT3G18990.2	Required for vernalization. Essential for the complete repression of FLC in vernalized plants. Required for the methylation of histone H3	NaN	NaN	NaN	NaN	22.9607	22.9728	22.7089	23.0236	NaN	NaN	NaN	NaN	22.8721	22.7862	22.5812	23.1241	5	5	5	13.7	42.516	0	13.658	21	0	0	0	0	2	2	3	4	0	0	0	0	1	2	3	4
3.39065	3.79613	PHYB	AT2G18790	AT2G18790.1	Red/far-red photoreceptor involved in the regulation of de-etiolation. Exists in two inter-convertible forms: Pr and Pfr (active). Involved in the light-promotion of seed germination and in the shade avoidance response. Promotes seedling etiolation in both the presence and absence of phytochrome A. Overexpression results in etiolation under far-red light. Accumulates in the nucleus after exposure…	NaN	NaN	18.7532	19.5774	18.4474	22.8671	23.4681	22.6071	NaN	NaN	18.8072	19.2899	19.3769	22.9177	22.9814	23.3737	28	28	28	32.8	129.33	0	117.44	115	0	0	2	3	3	13	21	13	0	1	1	5	4	13	16	20
3.8367	3.76015	AT2G42490	AT2G42490	AT2G42490.1	Peroxisome-localized copper amine oxidase involved in lateral root formation.	NaN	NaN	NaN	NaN	21.3491	22.383	22.5092	22.1778	NaN	NaN	18.7588	NaN	21.0253	22.9661	23.7339	23.5379	13	13	13	28.6	86.69	0	81.251	53	0	0	0	0	3	7	6	5	0	1	2	1	2	6	9	11
3.82277	3.69649	BHLH123	AT3G20640	AT3G20640.1	Governs the competence of pericycle cells to initiate lateral root primordium formation.	NaN	NaN	NaN	NaN	21.2534	22.7599	22.7059	22.7956	NaN	NaN	NaN	NaN	NaN	22.2184	21.7704	22.2462	4	4	4	16.7	49.064	0	47.026	18	0	0	0	0	1	4	3	4	0	0	0	0	0	2	2	2
3.22656	3.6621	TPR1	AT1G80490	AT1G80490.2	Encodes a protein with a Lissen-cephaly type-1-like homology (LisH) domain at the N terminus;a C-terminal to LisH (CTLH) domain; and 12 WD (tryptophan-aspartic acid)-40 repeats at the C terminus. It is closely related to Topless (TPL); which mediates auxin-dependent transcriptional repression during embryogenesis.	NaN	NaN	NaN	NaN	NaN	22.0407	21.8648	22.6466	NaN	NaN	NaN	NaN	NaN	22.5568	22.0588	22.2128	39	9	9	41.4	124.09	0	58.115	38	0	0	0	0	0	4	6	9	0	0	0	0	0	5	8	6
2.21697	3.65938	CFIS2	AT4G25550	AT4G25550.1	Cleavage/polyadenylation specificity factor; 25kDa subunit;(source:Araport11)	20.7852	20.2634	19.7409	NaN	22.3304	22.6065	23.1698	23.2904	20.801	20.4932	20.8236	20.1845	22.4702	22.2967	22.7564	23.3469	5	5	5	32.5	22.829	0	22.118	36	1	1	1	0	3	3	4	6	1	1	1	1	1	3	3	6
2.83908	3.62744	SYD	AT2G28290	AT2G28290.5	Encodes a SWI2/SNF2-like protein in the SNF2 subclass.One of three classes of SWI/SNF ATPases in plants; it is the core enzyme of SYD-associated SWI/SNF (SAS) complexes (PMID:36471048). Homozygous plants with null mutations exhibit premature termination of the meristem and carpelloid structures from the inflorescence meristem. Co-activator of floral homeotic gene expression. Acts with LFY to regu…	NaN	NaN	NaN	NaN	20.9356	23.0427	22.5188	22.6874	NaN	NaN	NaN	NaN	NaN	22.549	22.1554	22.5015	32	32	32	10.7	389.93	0	184.97	98	0	0	0	0	4	18	15	18	0	0	0	0	2	12	11	18
4.25338	3.6015	NPR5	AT2G41370	AT2G41370.1	Encodes BOP2; a cytoplasmic and nuclear-localized NPR1 like protein with BTB/POZ domain and ankyrin repeats. Interacts with BOP1 and appears to be genetically redundant with BOP1.bop1/bop2 double mutants have longer leaves; often with leaflets on the petiole; asymmetric flowers with extra organs and no nectaries. Also defective in floral organ abscission. BOP1/2 promotes floral meristem fate and …	NaN	NaN	NaN	NaN	18.5275	21.9789	22.5068	22.1861	NaN	NaN	NaN	NaN	NaN	21.5522	21.9156	21.7944	9	9	9	21.6	54.001	0	56.864	35	0	0	0	0	1	6	8	6	0	0	0	0	0	5	4	5
3.63137	3.58079	AT5G07980	AT5G07980	AT5G07980.1	Identified as a specific subunit of SYD-associated SWI/SNF (SAS) complexes (PMID:36471048).	NaN	NaN	NaN	NaN	19.6977	22.6686	22.099	21.8885	NaN	NaN	NaN	NaN	NaN	22.6806	22.0004	21.9039	13	13	9	12.3	164.36	0	67.217	50	0	0	0	0	1	9	7	9	0	0	0	0	0	11	6	7
3.0123	3.5417	SAP130A	AT3G55220	AT3G55220.1;AT3G55200.1	Encodes a spliceosomal protein that is required for proper reproduction. RNAi lines display low pollen viability;caused by a defect in the transition from microspore to bicellular stage during pollen development.	NaN	19.0138	20.3192	19.5886	22.5364	23.4125	22.8873	23.2469	NaN	NaN	19.8007	19.3913	22.1421	23.4035	22.902	23.4091	21	21	21	19.8	134.97	0	74.465	108	0	2	3	2	5	12	12	16	0	1	2	3	4	15	15	16
2.69988	3.53407	ATG6	AT3G61710	AT3G61710.1	Encodes autophagy protein 6 (ATG6); required for pollen germination and plant development.	NaN	NaN	NaN	NaN	22.9078	22.7209	22.9737	22.7416	NaN	NaN	NaN	NaN	22.7539	22.9977	23.155	22.9825	12	12	12	27.1	58.503	0	87.171	60	0	0	0	1	3	5	8	12	0	0	0	0	4	7	11	9
3.11648	3.53159	RRC1	AT5G25060	AT5G25060.1	Part of SWAP1-SFPS-RRC1 splicing factor complex which modulates pre-mRNA splicing to promote photomorphogenesis.	19.4409	20.2895	19.5038	19.1034	20.3301	22.8666	23.2201	23.4048	NaN	21.1727	19.6302	19.3787	20.3385	23.5541	22.4526	23.45	14	14	14	17.1	108.28	0	39.836	57	1	3	3	1	1	4	8	9	0	3	1	1	1	6	6	9
3.97971	3.50278	MED16	AT4G04920	AT4G04920.1	Encodes a subunit of the MEDIATOR complex. Plays a role in the CBF pathway -downstream of CBF translation. Mutants have impaired cold responses; reduced levels of cold induced RNA transcripts; are sensitive to osmotic stress. Required for expression of CBF-controlled cold-upregulated genes and some; but not all; other cold up-regulated genes. Required for recruitment of the Mediator complex and R…	NaN	NaN	NaN	NaN	18.8409	22.534	23.2968	22.9201	NaN	NaN	NaN	NaN	19.8893	22.7863	23.0155	23.14	22	22	22	23.2	138.19	0	112.88	74	0	0	0	0	1	8	13	11	0	1	0	0	1	9	15	15
3.3927	3.49054	CHC1	AT5G14170	AT5G14170.1	CHC1 is predicted to encode a protein that belongs to the chromodomain remodeling complex. Two RNAi knock-down lines have a dwarf phenotype and reduced rates of Agrobacterium-mediated transformation. The low rate of root-mediated transformation rate may result from altered root morphology or reduced root growth rates. Also named as SWP73B; it is a subunit that is shared by BRM-; SYD-; and MINU1/2…	NaN	NaN	NaN	NaN	19.5415	22.5754	23.0706	23.5034	NaN	NaN	NaN	15.9294	18.4342	23.1946	22.9913	23.5228	24	24	24	56.4	59.27	0	178.87	115	0	0	0	0	2	17	21	19	0	0	0	2	2	20	14	18
3.66921	3.42643	AT4G22320	AT4G22320	AT4G22320.1	A subunit shared by BRM-; SYD-; and MINU1/2-associated SWI/SNF chromatin remodeling complexes. An ortholog of the human SWI/SNF subunits BCL7a/b/c.	NaN	NaN	NaN	NaN	NaN	22.0303	21.1368	21.5592	NaN	NaN	NaN	NaN	NaN	21.7253	NaN	NaN	2	2	2	10.1	26.284	0	4.4043	8	0	0	0	0	0	3	1	2	0	0	0	0	0	2	0	0
1.31783	3.35892	NAP1;3	AT5G56950	AT5G56950.1	Encodes a member of a small gene family of proteins with similarity to nucleosome assembly proteins.May function in nucleotide excision repair. Loss of function mutations have no obvious visible phenotypes but do seem to affect transcription of NER related genes. Plants mutated in three ubiquitously expressed NAP1 genes (NAP1;1~NAP1;3) and organ-specifically expressed NAP1;4 gene show hypersensit…	NaN	NaN	NaN	22.3027	23.9211	23.458	23.0952	23.3083	21.7973	22.9323	22.0642	21.878	NaN	23.1686	23.0159	23.3539	8	5	4	21.7	43.293	0	18.68	32	0	1	0	2	3	3	2	3	1	2	1	3	1	3	3	4
4.31609	3.31291	GCT	AT1G55325	AT1G55325.2	Encodes the Arabidopsis homolog of the transcriptional regulator MED13; is dynamically expressed during embryogenesis and regulates both developmental timing and the radial pattern formation.	NaN	19.4194	18.8604	18.9582	21.201	22.4728	22.3696	22.3343	NaN	NaN	NaN	17.8984	18.8315	22.6087	22.0204	22.5261	23	23	23	17.6	217.27	0	76.267	86	0	2	2	3	6	15	11	12	0	1	0	1	1	11	10	11
2.18104	3.24525	TAF5	AT5G25150	AT5G25150.1	Encodes a putative TATA-binding-protein associated factor TAF5. TAFs are subunits of the general transcription factor IID (TFIID).	NaN	NaN	NaN	NaN	21.2055	22.5683	22.2135	22.2103	NaN	NaN	NaN	NaN	20.5337	22.5019	21.9259	22.0179	9	9	9	15.5	74.413	0	27.269	35	0	0	0	0	1	5	5	7	0	0	0	1	1	6	6	3
3.10838	3.2447	VPS37-2	AT2G36680	AT2G36680.1	Modifier of rudimentary (Mod(r)) protein;(source:Araport11)	NaN	NaN	NaN	NaN	22.218	21.956	22.5357	22.1824	NaN	NaN	NaN	20.7474	22.079	21.9202	21.6717	22.3539	7	5	5	39.9	24.987	0	17.419	18	0	0	1	0	2	2	3	3	0	0	0	1	1	2	2	1
2.36963	3.24333	AT-GTL1	AT1G33240	AT1G33240.1	Encodes a plant transcriptional activator that contains two separate; but similar; trihelix DNA-binding domains; similar to GT-2. Gene is expressed in all aerial parts of the plant; with higher level of expression in siliques. At-GTL2 was thought to be a duplicated copy of this gene but is likely to be a cloning artefact; the result of a chimeric clone. Regulates ploidy-dependent cell growth in t…	NaN	NaN	NaN	NaN	NaN	22.6309	22.08	22.1243	NaN	NaN	NaN	NaN	20.5115	22.3183	21.9427	22.3131	6	6	6	7.8	74.212	0	12.518	21	0	0	0	0	1	6	2	3	0	0	0	0	1	3	3	2
2.45848	3.22887	CLPS3	AT3G04680	AT3G04680.1	Encodes a nuclear protein that functions in mRNA processing. Mutations in this gene cause embryo lethality and reduced transmission through the female gametophyte. Over-expression of a CLPS3:TAP protein changes the relative levels of two alternatively processed FCA transcripts. It also causes abnormal phyllotaxy and flower development; early flowering under long and short days; and increased leve…	NaN	NaN	NaN	NaN	NaN	22.319	21.7292	21.6034	NaN	NaN	NaN	NaN	NaN	21.782	21.7139	21.2988	6	6	6	14.4	48.421	0	14.541	22	0	0	0	0	0	5	3	2	0	0	0	0	0	5	4	3
2.23025	3.1775	ELC	AT3G12400	AT3G12400.2	Mutants of this gene were initially identified because of the trichome morphogenesis phenotype. Those trichomes have multiple nuclei; a defect that turns out not to be restricted to the trichomes but also in all endoreduplicating cell types. This gene encodes a ubiquitin-binding protein with sequence similarities with yeast proteins that are components of the ESCRTI-III complexes. The Arabidopsis…	NaN	19.4514	19.7287	NaN	22.0546	22.3349	23.6477	23.5498	19.7054	19.9591	16.9342	19.4389	22.4661	22.8657	24.2388	23.6552	10	10	10	30.9	49.306	0	132.28	76	1	1	2	1	2	5	9	11	1	2	3	3	3	8	12	12
2.0995	3.17214	AT3G48050	AT3G48050	AT3G48050.1;AT3G48060.2	Encodes a large protein with N-terminal bromo-adjacent homology (BAH) and transcription elongation factor S-II (TFS2N) domains and two C-terminal GW (glycine and tryptophan) repeats. It is nuclear and colocalizes with the processing-body component DCP1 in the cytoplasm. SOU is a component of the miRNA pathway and is involved in translational repression.	NaN	NaN	NaN	NaN	NaN	22.3095	20.6667	21.4963	NaN	NaN	NaN	NaN	NaN	21.7969	20.6636	21.2853	13	13	13	10.2	171.94	0	41.58	35	0	0	0	0	1	9	5	6	0	0	0	0	0	4	4	6
3.21486	3.17055	AHL6	AT5G62260	AT5G62260.1	AT hook motif DNA-binding family protein;(source:Araport11)	NaN	NaN	NaN	NaN	20.7805	22.1724	22.1083	22.0643	NaN	NaN	NaN	NaN	NaN	22.3613	22.3693	22.3232	8	8	8	26.7	42.803	0	62.417	37	0	0	0	0	1	4	6	5	0	0	0	0	0	6	6	9
3.83569	3.13084	AT5G55210	AT5G55210	AT5G55210.1	Encodes a subunit shared by BRM-; SYD-; and MINU1/2-associated SWI/SNF chromatin remodeling complexes. An ortholog of the human SWI/SNF subunits BCL7a/b/c. Involved in hygromycin resistance through facilitating hygromycin phosphotransferase transportation from cytosol to chloroplast.	NaN	NaN	NaN	NaN	NaN	21.8415	21.6082	21.34	NaN	NaN	NaN	NaN	NaN	21.3729	21.0642	21.6188	1	1	1	7.7	18.527	0	4.0922	6	0	0	0	0	0	1	1	1	0	0	0	0	0	1	1	1
1.93391	3.07468	AT3G18380	AT3G18380	AT3G18380.2	A specific subunit of MINU1/2-associated SWI/SNF complex; aka MAS complex (PMID: 36189880;PMID:36471048)	NaN	NaN	NaN	NaN	22.1032	22.1932	21.8226	21.7372	NaN	NaN	NaN	NaN	NaN	21.9513	21.7936	21.7777	3	3	3	10.3	38.649	0	10.522	15	0	0	0	0	1	2	3	2	0	0	0	0	0	1	3	3
2.74873	3.04713	SLK2	AT5G62090	AT5G62090.1	Encodes a protein that functions with LUH to promote Al binding to the root cell wall.	NaN	NaN	NaN	NaN	22.0751	22.149	22.1893	22.3158	NaN	NaN	NaN	NaN	20.341	22.2193	22.2829	22.6991	14	14	14	18.4	90.547	0	89.972	66	0	0	0	0	4	8	12	9	0	0	0	0	2	8	10	13
2.49352	3.03142	MTV1	AT3G16270	AT3G16270.1	Involved in the plant trans-Golgi network (TGN); where it is part of an adaptor protein (AP) complex to promote vesicle generation with different cargo specificity and destination. Interacts with AP-4; whose function is required for MTV1 recruitment.	NaN	NaN	NaN	NaN	21.1866	21.0197	22.1701	21.5902	NaN	NaN	19.449	19.6945	20.6027	20.3097	23.1023	22.6411	7	7	7	11.7	74.891	0	22.067	31	0	0	1	1	1	2	4	4	0	0	1	1	2	2	6	6
3.12843	3.00908	OBE3	AT1G14740	AT1G14740.1	Encodes a PHD-finger protein that; with TTA1; is redundantly required for MP-dependent embryonic root meristem initiation.	NaN	NaN	NaN	NaN	20.8328	22.3989	22.714	22.2741	NaN	NaN	NaN	NaN	NaN	21.6942	21.5689	21.7593	7	7	7	9.5	82.388	0	19.849	24	0	0	0	0	1	5	5	4	0	0	0	0	0	3	4	2
2.71352	2.98548	ARR1	AT3G16857	AT3G16857.2	Encodes an Arabidopsis response regulator (ARR) protein that acts in concert with other type-B ARRs in the cytokinin signaling pathway. Also involved in cytokinin-dependent inhibition of hypocotyl elongation and cytokinin-dependent greening and shooting in tissue culture. ARR1; ARR10; and ARR12 are redundant regulators of drought response; with ARR1 being the most critical. ARR1; ARR10 and ARR12 …	NaN	NaN	NaN	NaN	NaN	21.9877	21.9537	21.5257	NaN	NaN	NaN	NaN	NaN	20.4381	21.3155	20.4858	8	8	8	10.7	75.176	0	27.593	22	0	0	0	0	0	3	8	5	0	0	0	0	0	1	3	2
1.49035	2.98107	SF1	AT5G51300	AT5G51300.1	Encodes a nuclear localized splicing factor homolog that is involved in alternative splicing of some mRNAs.	NaN	NaN	18.7157	21.4723	19.2711	22.1043	23.0212	23.0061	NaN	NaN	21.1483	21.2156	NaN	22.7729	23.6199	23.3248	11	11	11	15.4	87.049	0	79.874	60	0	0	1	3	1	7	9	9	0	0	3	2	1	8	8	8
2.83676	2.97443	AT1G19480	AT1G19480	AT1G19480.1	DNA glycosylase superfamily protein;(source:Araport11)	NaN	NaN	19.7379	19.552	22.9848	22.3428	22.4316	23.4544	NaN	NaN	19.0433	19.3773	22.3067	22.0187	21.8157	22.7337	7	7	7	27.2	41.895	0	42.329	38	1	0	2	2	2	2	4	7	0	1	1	1	2	3	3	7
1.47103	2.97095	TTG1	AT5G24520	AT5G24520.1	Required for the accumulation of purple anthocyanins in leaves and stems. Involved in trichome and root hair development. Controls epidermal cell fate specification. Affects dihydroflavonol 4-reductase gene expression. It is thought that a ternary complex composed of TT2; TT8 and TTG1 is necessary for correct expression of BAN in seed endothelium. Based on clonal analysis and other methonds TTG1 …	19.8462	18.9288	21.7903	21.6366	23.6804	23.5893	23.9838	23.6955	19.5806	21.7733	20.1088	21.6235	23.2328	23.6689	24.2647	24.2061	16	16	16	70.1	37.891	0	125.74	111	1	1	4	5	5	8	15	12	2	4	3	5	6	9	15	16
2.43874	2.96887	AT3G04930	AT3G04930	AT3G04930.1	DNA-binding storekeeper protein-related transcriptional regulator;(source:Araport11)	NaN	NaN	NaN	NaN	22.6672	22.9832	21.6559	22.0001	NaN	NaN	19.3277	19.0299	22.0838	21.8409	21.2846	21.4421	8	8	4	19.7	49.707	0	25.909	35	0	0	1	0	2	7	4	6	0	0	1	1	2	5	4	2
1.30749	2.95976	AT4G05150	AT4G05150	AT4G05150.1	Octicosapeptide/Phox/Bem1p family protein;(source:Araport11)	NaN	NaN	21.6705	20.6468	22.5796	22.6509	23.9881	22.9174	NaN	20.5695	21.011	21.1632	22.0128	22.629	23.9354	22.5293	6	6	6	18.9	53.062	0	53.132	45	0	1	3	3	2	4	7	4	1	1	2	3	2	3	5	4
2.66151	2.92605	GT-2	AT1G76890	AT1G76890.2	encodes a plant trihelix DNA-binding protein	NaN	NaN	NaN	NaN	21.5877	22.0694	21.3786	22.724	NaN	NaN	NaN	NaN	20.862	21.4845	21.5265	21.9082	8	8	7	15.5	65.836	0	19.419	25	0	0	0	0	1	4	4	5	0	0	0	0	1	2	3	5
4.01142	2.92454	emb1579	AT2G03150	AT2G03150.1	Encodes a nuclear-localized calcium-binding protein RSA1 (SHORT ROOT IN SALT MEDIUM 1); which is required for salt tolerance.	NaN	NaN	NaN	NaN	20.8626	21.3771	21.4965	20.9303	NaN	NaN	NaN	NaN	20.9572	22.1333	21.6049	22.7597	7	7	7	5.3	150.91	0	18.177	22	0	0	0	0	0	1	3	2	0	0	1	0	1	4	3	7
2.83562	2.92432	TIC	AT3G22380	AT3G22380.2	Encodes a nucleus-acting plant-specific clock regulator working close to the central oscillator and affecting the circadian gating of light responses. Circadian gating is the alteration of circadian phase according to the photoperiod of the entraining day/light cycle and the rhythmic antagonism of light responses in the early subjective night. TIC differentially regulates CCA1 and PRR9 from LHY; …	NaN	NaN	NaN	NaN	NaN	22.5287	21.9782	22.1542	NaN	NaN	NaN	NaN	NaN	22.5805	21.8272	21.9218	10	10	10	9.3	164.93	0	133.73	36	0	0	0	0	0	6	3	9	0	0	0	0	0	6	4	8
3.88482	2.91358	BRM	AT2G46020	AT2G46020.2	One of three classes of SWI/SNF ATPases; the core enzyme of BRM-associated SWI/SNF (BAS) complexes (PMID:36471048).Encodes a SWI/SNF chromatin remodeling ATPase that upregulates transcription of all three CUC genes and is involved in the formation and/or maintenance of boundary cells during embryogenesis. Also mediates repression of expression of seed storage proteins in vegetative tissues. Inter…	NaN	NaN	NaN	NaN	20.5809	22.3379	21.7442	22.0665	NaN	NaN	NaN	NaN	NaN	20.7214	21.414	21.9659	18	18	18	9.4	245.47	0	52.185	42	0	0	0	0	2	7	9	7	0	0	0	0	0	4	6	7
2.90891	2.89978	WRKY72	AT5G15130	AT5G15130.1	member of WRKY Transcription Factor; Group II-b; contribute to basal immunity. The mRNA is cell-to-cell mobile.	NaN	NaN	NaN	NaN	NaN	21.5964	21.7021	21.4929	NaN	NaN	NaN	NaN	NaN	21.143	21.1642	NaN	2	2	2	4.2	59.006	0	18.381	8	0	0	0	0	0	1	2	2	0	0	0	0	0	1	2	0
2.68901	2.89664	KNAT5	AT4G32040	AT4G32040.1;AT5G11060.1;AT5G25220.1	A member of Class II KN1-like homeodomain transcription factors factors (together with KNAT3 and KNAT4); with greatest homology to the maize knox1 homeobox protein. Regulates photomorphogenic responses and represses late steps in gibberellin biosynthesis. KNAT5 promoter activity showed cell-type specific pattern along longitudinal root axis; primarily in the epidermis of the distal end of primary…	NaN	NaN	NaN	NaN	24.3475	22.4849	21.4509	21.469	NaN	NaN	NaN	NaN	20.9105	22.0992	22.049	21.8588	3	3	3	7.8	43.283	0	6.8891	16	0	0	0	0	1	2	2	1	0	0	0	0	1	3	3	3
3.44791	2.86053	BAM7	AT2G45880	AT2G45880.1	Encodes a beta-amylase-like protein present in the nucleus rather than targeted to the chloroplast. Contains BRASSINAZOLE RESISTANT1 (BZR1)-type DNA binding domains. Activates gene expression in protoplast transactivation assays.	NaN	NaN	NaN	NaN	NaN	21.3639	21.3386	21.8959	NaN	NaN	NaN	NaN	NaN	21.34	21.0465	21.8506	7	7	7	12.6	77.13	0	14.679	21	0	0	0	0	0	3	5	4	0	0	0	0	0	3	2	4
1.63165	2.83925	LRS1	AT3G05090	AT3G05090.1	Encodes a DCAF protein. Mutants are defective in lateral root development and suggest roles for DDB1-Cul4?mediated protein degradation in regulating auxin accumulation during lateral root primordium development and lateral root meristem emergence.	NaN	NaN	NaN	20.7067	22.7379	21.7679	22.0824	22.3277	NaN	21.7516	NaN	21.9534	22.8671	22.0767	22.8314	22.2947	9	9	9	14.3	82.196	0	30.974	38	0	1	0	1	3	3	4	3	0	2	0	3	3	3	9	3
2.53555	2.81452	AT2G25970	AT2G25970	AT2G25970.1	KH domain-containing protein;(source:Araport11)	NaN	NaN	NaN	NaN	22.0631	20.811	21.6317	22.0242	21.2155	20.4855	NaN	20.9518	21.4451	22.1137	22.618	21.8954	7	7	7	17.2	64.606	0	21.84	20	0	0	0	0	1	3	2	2	1	1	0	1	1	2	5	1
1.87197	2.81116	AT1G27430	AT1G27430	AT1G27430.1	GYF domain-containing protein;(source:Araport11)	20.2386	20.23	20.4202	18.3716	21.2488	22.2453	22.6699	22.54	19.5865	19.4164	18.3626	NaN	20.5961	22.6325	23.2938	21.6176	22	14	14	22.7	165.43	0	120.66	56	1	2	3	2	1	5	7	7	1	1	2	1	1	7	11	4
2.47868	2.79406	AT1G76880	AT1G76880	AT1G76880.1	DF1 is a putative transcription factor required for the synthesis of seed mucilage polysaccharides. The df1 seeds produce almost 50% less mucilage than wild-type; but show less severe defects than the myb5 and ttg2 mutants.	NaN	NaN	NaN	NaN	21.0425	22.1033	21.8999	22.4312	NaN	NaN	NaN	NaN	NaN	22.0883	21.5718	22.4115	5	4	4	8.6	67.878	0	11.266	21	0	0	0	0	2	3	3	4	0	0	0	0	0	2	2	5
1.947	2.794	TGA5	AT5G06960	AT5G06960.1	Encodes a basic leucine zipper (B-ZIP) containing protein that interacts with NPR1 to promote expression of salicylic acid induced genes. Binds the ocs-element.	NaN	NaN	NaN	NaN	22.8711	21.0666	22.8655	22.6772	NaN	NaN	NaN	NaN	21.911	21.9516	23.2974	23.1438	10	5	5	31.2	36.89	0	39.297	29	0	0	0	0	3	1	4	3	0	0	0	0	2	3	8	5
2.85398	2.74659	AT4G31200	AT4G31200	AT4G31200.1	RNA-binding splicing factor; part of SWAP1-SFPS-RRC1 splicing factor complex modulates pre-mRNA splicing to promote photomorphogenesis.	NaN	NaN	NaN	NaN	NaN	21.569	21.9402	21.5194	NaN	20.8878	20.6259	20.1239	NaN	22.0423	21.9327	22.3818	3	3	3	6.3	72.496	0	9.1581	19	0	0	1	0	0	2	3	2	0	1	2	1	0	2	3	2
3.86445	2.7369	HSFB2B	AT4G11660	AT4G11660.1	member of Heat Stress Transcription Factor (Hsf) family	NaN	NaN	19.745	NaN	21.6863	22.6012	22.25	22.1528	NaN	NaN	NaN	19.3529	22.0324	22.3598	22.3165	22.2913	5	5	5	12.7	39.705	0	10.861	25	0	0	1	0	1	4	3	3	0	0	0	1	2	3	4	3
2.11585	2.70914	FGT1	AT1G79350	AT1G79350.1	Encodes the Arabidopsis thaliana orthologue of metazoan Strawberry notch; a highly conserved co-activator of the developmental regulator Notch. It mediates stress-induced chromatin memory by modulating nucleosome occupancy by interacting with chromatin remodeling proteins of the ISWI and SWI/SNF classes.	NaN	NaN	NaN	NaN	NaN	22.0213	22.0001	22.2932	NaN	NaN	NaN	NaN	NaN	22.0581	22.1918	22.0278	18	18	18	17.5	143.62	0	56.129	56	0	0	0	0	1	5	9	12	0	0	0	0	1	7	10	11
2.57324	2.6923	HIT1	AT1G50500	AT1G50500.2	encodes a member of VPS53 family protein involved in the retrograde trafficking of vesicles to the late Golgi. Mutants in this gene are more sensitive to heat and osmotic stress.	NaN	NaN	NaN	19.6893	21.4482	21.7267	21.5507	21.9652	NaN	18.6789	18.8671	18.5566	NaN	21.7248	22.0945	22.1605	14	14	14	21	94.673	0	63.474	49	0	0	0	3	5	4	5	6	0	1	2	2	1	5	8	7
2.09697	2.68952	TGA7	AT1G77920	AT1G77920.1	TGA7 belongs to group D of the basic leucine zipper (bZIP) transcription factors. During systemic acquired resistance (SAR); TGA7 binds to the activation sequence-1 (as-1) in the promoter region of SAR related genes and regulates their expressions in an NPR1 dependent manner.	NaN	NaN	NaN	NaN	20.734	20.0262	21.8826	20.9555	NaN	NaN	NaN	NaN	NaN	21.0168	22.0589	21.9392	5	4	4	13	41.913	0	23.676	14	0	0	0	0	1	1	4	1	0	0	0	0	0	1	3	3
2.87744	2.68515	AT1G20670	AT1G20670	AT1G20670.1	DNA-binding bromodomain-containing protein; interacts with core SWI/SNF complex components.	NaN	NaN	NaN	NaN	NaN	21.6	21.3661	22.0573	NaN	NaN	NaN	NaN	NaN	NaN	21.3284	21.6694	2	2	2	2.9	72.955	0	6.2318	6	0	0	0	0	0	1	2	1	0	0	0	0	0	0	1	1
2.0077	2.67664	AT2G17930	AT2G17930	AT2G17930.1	Component of the SPT module of the SAGA complex.	NaN	NaN	NaN	NaN	21.2783	21.7465	21.4762	20.5115	NaN	NaN	NaN	NaN	NaN	21.4547	20.7494	21.5586	13	13	5	3.7	436.35	0	37.787	39	0	0	0	0	3	7	7	7	0	0	0	0	0	5	3	7
3.82397	2.65127	AT3G26560	AT3G26560	AT3G26560.1	ATP-dependent RNA helicase;(source:Araport11)	20.3903	20.8947	21.4712	21.3749	23.3204	23.7914	23.8944	24.0088	20.9422	20.9933	20.9368	21.4488	23.1104	23.9685	23.8586	24.0223	38	38	37	39	134.16	0	189.73	212	2	5	9	6	10	22	31	27	3	4	4	8	9	21	25	26
4.05339	2.63616	AT5G28740	AT5G28740	AT5G28740.1	Tetratricopeptide repeat (TPR)-like superfamily protein;(source:Araport11)	NaN	NaN	NaN	NaN	21.7971	21.9656	21.7617	22.1082	NaN	20.6308	21.1891	20.9159	20.6765	21.5394	21.339	22.0014	8	8	8	9.8	107.05	0	22.482	31	0	0	0	0	2	3	4	5	0	1	3	1	2	2	4	4
1.87103	2.6265	AHL4	AT5G51590	AT5G51590.1	Member of the 29 AT-hook family TFs involved in the development of root xylem.	NaN	NaN	NaN	NaN	NaN	22.6735	20.8655	21.9425	NaN	NaN	NaN	NaN	NaN	22.3714	21.6814	22.3039	6	4	4	25.8	44.594	0	61.219	23	0	0	0	0	0	4	2	4	0	0	0	0	0	4	4	5
2.82112	2.62331	AT4G11790	AT4G11790	AT4G11790.1	Pleckstrin homology (PH) domain superfamily protein;(source:Araport11)	NaN	NaN	19.0842	19.8029	NaN	21.6053	22.0363	21.845	NaN	NaN	17.3666	20.0893	NaN	21.9363	22.4495	22.2161	10	10	10	26.4	47.42	0	72.453	44	0	0	2	1	0	4	5	7	0	1	1	3	0	5	8	7
3.44527	2.57694	SWI3C	AT1G21700	AT1G21700.1	Member of the Arabidopsis SWI3 gene family. Protein physically interacts with ATSWI3B and ATSWI3A; the other two members of the SWI3 family. Homologous to yeast SWI3 & RSC8; components of the SWI/SNF and RSC chromatin remodeling complexes. Identified as a specific subunit of BRM-associated SWI/SNF (BAS) complexes (PMID:36471048). Also referred to as CHB3 in Zhou et al (2003).	NaN	NaN	NaN	NaN	NaN	21.8264	21.8827	22.3673	NaN	NaN	NaN	NaN	NaN	21.6682	21.6339	21.9822	5	5	5	7.9	88.249	0	20.713	18	0	0	0	0	0	2	3	4	0	0	0	0	0	2	3	4
1.6996	2.57468	IMPA1	AT3G06720	AT3G06720.1	Encodes importin alpha involved in nuclear import. Protein interacts with Agrobacterium proteins VirD2 and VirE2. Is not individually essential for Agrobacterium-mediated root transformation; but when overexpressed can rescue the impa-4 decreased transformation susceptibility phenotype.	20.7495	NaN	NaN	20.7577	22.2746	21.6366	22.1225	22.287	20.8647	NaN	NaN	20.4478	22.2914	22.0685	21.8187	21.8061	10	6	6	31.2	58.644	0	41.329	35	1	0	0	2	1	3	5	5	1	0	0	2	2	4	4	5
2.52757	2.57181	AT4G08540	AT4G08540	AT4G08540.1	One of a pair of paralogs (the other is AT1G77890)that is a subunit of the lass III phosphatidylinositol 3-kinase (PI3K) complex;but is not essential for PI3P biosynthesis.	NaN	NaN	NaN	NaN	22.3273	21.7612	22.3202	21.7075	NaN	NaN	NaN	NaN	21.657	21.973	22.1154	21.9402	4	4	4	8.5	53.141	0	11.645	16	0	0	0	0	2	3	3	2	0	0	0	0	2	2	1	1
4.00507	2.557	CPL2	AT5G01270	AT5G01270.2	Encodes CPL2; a carboxyl-terminal domain (CTD) phosphatase that dephosphorylates CTD Ser5-PO4 of the RNA polymerase II complex. Regulates plant growth; stress and auxin responses.	NaN	NaN	NaN	NaN	NaN	21.2363	21.6068	21.5731	NaN	NaN	NaN	NaN	NaN	21.5174	21.771	21.6095	7	7	6	12.3	86.449	0	24.095	27	0	0	0	0	0	3	4	5	0	0	0	0	0	4	6	5
1.95609	2.54023	ELCL	AT5G13860	AT5G13860.1	ELCH-like protein;(source:Araport11)	NaN	NaN	NaN	NaN	21.2734	21.3111	21.4342	21.4925	NaN	NaN	19.6128	20.2807	21.5063	21.771	22.5467	21.6663	6	6	6	20.4	41.495	0	18.154	22	1	0	1	1	1	1	2	2	0	0	2	2	1	1	4	3
2.1073	2.51241	NF-YC11	AT3G12480	AT3G12480.1	nuclear factor Y; subunit C11;(source:Araport11)	NaN	NaN	NaN	NaN	21.3916	21.3876	20.9909	21.5903	NaN	NaN	NaN	NaN	21.6743	21.2834	21.1518	21.2265	2	2	2	6.5	32.291	0	4.9384	15	0	0	0	0	2	2	2	2	0	0	0	0	2	2	1	2
1.86406	2.48913	EMB2765	AT2G38770	AT2G38770.1	P-loop containing nucleoside triphosphate hydrolases superfamily protein;(source:Araport11)	NaN	19.7996	20.8228	NaN	20.4292	22.0323	22.4039	22.4814	20.057	21.3021	21.7958	20.1219	20.2813	22.5667	22.1052	22.777	17	17	17	13.1	173.02	0	58.988	78	0	2	3	2	1	4	9	9	0	4	8	3	2	9	9	13
3.1763	2.48378	AT5G16680	AT5G16680	AT5G16680.1	PHD protein which cooperates with AIPP2 and BAH domain protein AIPP3 to read H3K4 histone marks. The BAH-PHD bivalent histone reader complex silences a substantial subset of H3K27me3-enriched loci; including development and stress response-related genes. Interacts with BDT1; acts with other PHD proteins to associate with flowering genes and thereby suppress their transcription.	NaN	NaN	NaN	NaN	20.715	21.88	21.0459	21.4301	NaN	NaN	NaN	NaN	20.6693	21.749	21.1206	20.7157	6	6	6	7.3	142.24	0	25.57	23	0	0	0	0	1	4	3	5	0	0	0	0	1	4	4	1
1.3707	2.48108	HTR2	AT5G65360	AT5G65360.1;AT5G10400.1;AT5G10390.1;AT3G27360.1;AT1G09200.1;AT1G13370.1;AT1G19890.1;AT5G65350.1	Histone 3.1.	NaN	21.4937	19.911	19.7226	22.5071	23.7545	21.638	23.178	NaN	21.0699	19.712	NaN	22.0774	23.2146	21.4477	22.8304	2	2	1	11.8	15.268	0	6.8515	20	0	2	1	2	1	1	1	2	0	2	2	0	2	1	2	1
4.13945	2.44325	GBF1	AT4G36730	AT4G36730.1	member of a gene family encoding basic leucine zipper proteins (GBFs) which bind the G-box	NaN	NaN	NaN	NaN	NaN	21.4973	21.1256	21.2913	NaN	NaN	NaN	NaN	NaN	21.5234	20.3584	20.9322	2	2	2	9.5	33.932	0	50.583	7	0	0	0	0	0	1	1	2	0	0	0	0	0	1	1	1
1.55681	2.43309	VPS37-1	AT3G53120	AT3G53120.1	Modifier of rudimentary (Mod(r)) protein;(source:Araport11)	21.7914	19.4116	21.5493	21.5853	23.8201	23.3055	23.2118	23.3283	22.4266	22.0636	21.5672	21.8295	23.106	23.5265	23.3941	23.1603	7	7	5	35.9	24.94	0	28.28	82	3	1	6	4	3	6	8	6	5	5	5	5	3	7	9	6
2.65265	2.3822	HAC1	AT1G79000	AT1G79000.2	Homologous to CREB-binding protein; a co-activator of transcription with histone acetyl-transferase activity. No single prior lysine acetylation is sufficient to block HAC1 acetylation of the H3 or H4 peptides; suggesting that HAC1; HAC5; and HAC12 can acetylate any of several lysines present in the peptides. HAM2 acetylates histone H4 lysine 5. A plant line expressing an RNAi construct targeted …	NaN	20.3748	21.4172	21.3556	19.6964	23.5347	23.3917	23.3677	17.4798	21.3921	21.0147	21.2493	17.6554	23.3374	23.2299	23.4728	42	42	42	30.7	195.17	0	323.31	260	0	9	10	13	2	29	31	38	1	9	10	14	2	27	29	36
2.09188	2.37834	HDA19	AT4G38130	AT4G38130.1	Encodes a histone deacetylase that enhances AtERF7-mediated transcriptional repression. Binds SIM3 and ERF7. Expressed in the nucleus in most tissues examined and throughout the life of the plant. Involved in jasmonic acid and ethylene dependent pathogen resistance. The sequence in GenBank has 17 AG dinucleotide repeats missing; which is also missing in Ler shotgun sequence from Cereon. Although …	NaN	NaN	19.9243	NaN	20.9802	21.0105	21.9299	21.6526	NaN	NaN	NaN	NaN	NaN	21.6086	21.6563	21.7239	4	4	4	10.4	56.022	0	15.191	21	0	0	1	0	0	2	4	4	0	0	0	0	0	4	3	3
1.7907	2.37646	AT4G28300	AT4G28300	AT4G28300.1	Encodes a protein with 13.6% proline amino acids that is predicted to localize to the cell wall. The mRNA is cell-to-cell mobile.	NaN	NaN	NaN	20.6977	22.9992	21.9882	22.202	21.7885	NaN	21.2773	NaN	NaN	22.1861	22.0966	22.0949	22.0296	3	3	3	6	54.106	0	40.713	23	0	0	0	1	1	3	3	2	1	1	0	0	3	2	3	3
2.23617	2.36345	AT1G49350	AT1G49350	AT1G49350.1	Pseudouridine kinase that catalyzes first step in pseudouridine degradation. Acts together with PUMY in the peroxisome to prevent toxic pseudouridine monophosphate accumulation.	NaN	NaN	NaN	NaN	21.1837	21.6548	20.5391	21.282	NaN	NaN	NaN	NaN	NaN	20.6276	21.2198	21.5882	6	6	6	18.3	40.32	0	17.478	16	0	0	0	1	2	4	1	1	0	0	0	0	1	2	1	3
3.01031	2.36139	BCHC2	AT2G45540	AT2G45540.2	WD-40 repeat family protein / beige-like protein;(source:Araport11)	NaN	NaN	NaN	19.0538	21.6083	21.1609	21.6698	20.8107	NaN	NaN	19.501	20.2007	NaN	21.1032	20.9533	20.6231	14	14	14	6	328.09	0	37.305	40	0	0	1	3	3	4	5	5	0	1	1	2	0	5	6	4
2.74771	2.35883	BIM2	AT1G69010	AT1G69010.1	Encodes BES1-INTERACTING MYC-LIKE 2 (BIM2); a PAR1 (PHYTOCHROME RAPIDLY REGULATED 1)-interacting protein that positively modulates the shade avoidance syndrome in Arabidopsis seedlings.	NaN	NaN	NaN	NaN	NaN	21.4988	22.0488	21.7203	NaN	19.8173	NaN	20.6482	NaN	21.8562	21.6909	21.6405	10	10	10	37.3	34.487	0	48.196	37	0	0	0	0	0	4	8	5	0	1	0	3	0	6	6	4
3.79742	2.35227	PCFS4	AT4G04885	AT4G04885.1	Encodes PCFS4 (Pcf11p-similar protein 4); a homolog of yeast polyadenylation factor Protein 1 of Cleavage Factor (Pcf11p). Regulates FCA (AT4G16280) mRNA polyadenylation. Promotes flowering time.	NaN	20.9034	21.4116	21.1349	22.8691	23.3737	23.6661	23.4669	20.8758	20.919	20.4478	20.9018	22.5876	23.2413	23.4925	23.4189	14	14	14	20.4	89.227	0	69.429	80	1	2	4	4	5	5	11	11	2	2	3	2	4	6	9	9
1.71132	2.3473	AHL14	AT3G04590	AT3G04590.2	AHL proteins contain two conserved structural units; the AT-hook motif and DUF296 domain.	NaN	NaN	NaN	NaN	NaN	21.0577	21.6443	21.8557	NaN	NaN	NaN	NaN	NaN	21.4568	21.8687	21.77	4	4	4	16.8	43.445	0	38.304	16	0	0	0	0	0	2	3	2	0	0	0	0	0	2	4	3
1.85641	2.34551	OBE2	AT5G48160	AT5G48160.1	Encodes a nuclear PHD finger protein that is functionally redundant with OBE1 and plays an important role in the maintenance and/or establishment of the root and shoot apical meristems.	NaN	NaN	NaN	NaN	NaN	21.9623	21.5999	22.067	NaN	NaN	NaN	NaN	NaN	21.8921	21.6534	21.6258	5	5	3	9.2	65.083	0	11.637	16	0	0	0	0	1	2	2	4	0	0	0	0	0	2	3	2
1.91234	2.33533	RAP74	AT4G12610	AT4G12610.2	transcription initiation factor IIF subunit alpha RAP74;(source:Araport11)	NaN	NaN	NaN	NaN	NaN	21.2563	21.9756	21.8129	NaN	NaN	NaN	NaN	NaN	NaN	21.5383	21.6846	5	5	5	8.9	72.343	0	15.897	12	0	0	0	0	1	3	1	4	0	0	0	0	0	0	2	1
2.61831	2.33465	AT1G03280	AT1G03280	AT1G03280.1	Transcription initiation factor TFIIE subunit alpha	NaN	NaN	NaN	NaN	21.556	21.1416	21.7889	21.1941	NaN	NaN	NaN	NaN	NaN	21.5435	21.9345	21.5562	7	7	7	13.4	54.123	0	17.222	27	0	1	0	0	2	3	5	5	0	0	0	0	1	3	4	3
1.95517	2.31633	AT5G07940	AT5G07940	AT5G07940.1	Identified as a specific subunit of SYD-associated SWI/SNF (SAS) complexes (PMID:36471048).	NaN	NaN	NaN	NaN	NaN	21.0691	21.6662	22.2964	NaN	NaN	NaN	NaN	NaN	21.1353	21.642	21.1198	11	8	8	10.2	167.42	0	53.99	22	0	0	0	0	0	2	4	6	0	0	0	0	0	3	3	4
2.94934	2.24317	MED25	AT1G25540	AT1G25540.1	Encodes a nuclear protein that acts in a phyB pathway (but downstream of phyB) and induces flowering in response to suboptimal light conditions. PFT1 promotes flowering in CO dependent and independent pathways and integrates several environmental stimuli; such as light quality and JA-dependent defenses. Mutants are hypo-responsive to far-red and hyper-responsive to red light and flower late under…	NaN	NaN	NaN	NaN	NaN	21.1465	21.5216	21.062	NaN	NaN	NaN	NaN	NaN	21.3098	21.1214	20.882	2	2	2	4.1	89.565	0	14.41	9	0	0	0	0	0	2	1	2	0	0	0	0	0	1	1	2
3.69885	2.24179	AL2	AT3G11200	AT3G11200.1	Encodes a member of the Alfin1-like family of nuclear-localized PHD (plant homeodomain) domain containing proteins. All AL proteins except AL3 bind to di- or trimethylated histone H3 (H3K4me3/2). Members of this family include: AT5G05610 (AL1); AT3G11200 (AL2); AT3G42790 (AL3); AT5G26210 (AL4); AT5G20510 (AL5); AT2G02470 (AL6); AT1G14510 (AL7).	22.3927	22.0506	21.5824	21.6551	24.5427	24.1753	23.9774	23.8608	21.6471	22.1681	21.5285	21.2097	NaN	24.6418	22.7907	24.1347	5	5	5	21.1	27.832	0	33.274	34	1	1	1	1	1	3	4	4	1	1	1	1	1	2	7	4
2.38438	2.23835	AT5G40490	AT5G40490	AT5G40490.1	HLP1 is a member of the conserved hnRNP A/B family and contains RNA Recognition Motifs (RRM).It binds mRNA and appears to be involved in targeting alternative polyadenylation (APA). APA targets include genes involved in flowering. Loss of HLP1 function results causes late flowering under long and short day conditions. This phenotype is suppressed by loss of FLC.	NaN	NaN	NaN	NaN	NaN	21.4459	21.3733	21.6138	NaN	NaN	NaN	NaN	NaN	21.7458	21.6534	21.606	3	3	3	8	42.407	0	9.3144	11	0	0	0	0	0	1	2	3	0	0	0	0	0	2	2	1
3.71801	2.22798	YAK1	AT5G35980	AT5G35980.1	Encodes a dual specificity protein kinase which phosphorylates substract proteins on Ser/Thr and Tyr residues. Some substrates include annexin family proteins. YAK1 mutations suppress TOR deficiency in Arabidopsis and consequences of lst8 mutations. The YAK1 protein is phosphorylated by the TOR kinase.	20.9801	22.4095	22.3789	22.2863	23.259	24.35	24.9037	24.5049	21.2945	21.6364	22.063	22.7333	23.6433	24.9052	24.815	24.9242	21	21	21	28.7	105.52	0	127.68	140	2	5	7	5	3	12	18	15	2	2	5	8	6	16	17	17
3.15998	2.21849	RRP6L2	AT5G35910	AT5G35910.1	Encodes a nuclear-localized RRP6-like protein whose mutation leads to accumulation of an rRNA maturation by-product.	20.8519	NaN	NaN	NaN	21.262	20.6834	21.0748	20.9429	NaN	NaN	NaN	NaN	NaN	21.2855	NaN	21.211	6	6	6	7.2	97.888	0	13.917	13	1	0	0	0	1	2	1	1	1	0	0	0	0	1	0	5
3.19836	2.1981	EMB1691	AT4G09980	AT4G09980.1	Encodes a member of a core set of mRNA m6A writer proteins and is required for N6-adenosine methylation of mRNA.	NaN	NaN	NaN	NaN	NaN	21.261	20.9568	20.8998	NaN	NaN	NaN	NaN	NaN	NaN	21.3091	21.5873	3	3	3	3.2	106.36	0	10.827	15	0	0	0	0	0	4	3	1	0	0	0	0	0	1	3	3
2.03249	2.19342	AT3G03570	AT3G03570	AT3G03570.1	signal transducer; putative (DUF3550/UPF0682);(source:Araport11)	NaN	20.6583	21.5299	22.1849	21.3523	23.5318	23.9453	23.4763	NaN	21.8196	21.7553	22.3276	20.6634	24.0429	24.1336	23.819	26	26	26	52.7	68.634	0	155.53	181	0	5	11	13	4	16	20	14	1	5	9	15	4	20	26	18
4.55066	2.14852	MED4	AT5G02850	AT5G02850.1	hydroxyproline-rich glycoprotein family protein;(source:Araport11)	NaN	NaN	NaN	NaN	NaN	21.0285	20.9945	21.2616	NaN	NaN	NaN	NaN	NaN	20.7445	20.5489	21.4202	2	2	2	3.8	46.155	0	4.121	11	0	0	0	0	0	2	2	2	0	0	0	0	0	2	1	2
3.08933	2.1386	AT1G31050	AT1G31050	AT1G31050.6	Together with PFA2 and PFA3 governs the competence of pericycle cells to initiate lateral root primordium formation.	NaN	NaN	NaN	NaN	NaN	20.9473	21.4882	20.9285	NaN	NaN	NaN	NaN	NaN	20.5698	20.532	19.9693	3	3	3	11.4	49.48	0	23.58	10	0	0	0	0	0	2	3	2	0	0	0	0	0	1	1	1
1.508	2.12699	IMPA2	AT4G16143	AT4G16143.1	Protein interacts with Agrobacterium proteins VirD2 and VirE2. Is not individually essential for Agrobacterium-mediated root transformation; but when overexpressed can rescue the impa-4 decreased transformation susceptibility phenotype.	21.2633	20.4545	21.2163	22.5856	23.2585	23.1631	23.7509	23.7234	21.4418	21.1078	21.4808	21.9585	22.8379	22.955	23.6699	23.6852	13	13	10	37.4	58.906	0	146.59	94	3	1	5	7	4	9	10	10	2	2	2	5	4	7	12	11
2.34934	2.10376	HAG1	AT3G54610	AT3G54610.1	Encodes a histone acetyltransferase that plays a role in the determination of the embryonic root-shoot axis. It is also required to regulate the floral meristem activity by modulating the extent of expression of WUS and AG. In addition; it is involved in stem cuticular wax accumulation by modulating CER3 expression via H3K9/14 acetylation. In other eukaryotes; this protein is recruited to specifi…	NaN	NaN	NaN	NaN	NaN	21.001	21.2321	21.5449	NaN	NaN	NaN	NaN	NaN	21.2097	21.1026	21.3089	4	4	4	7.9	63.123	0	29.547	18	0	0	0	0	1	3	3	4	0	0	0	0	0	2	2	3
2.27252	2.06881	VPS28-2	AT4G05000	AT4G05000.1	Vacuolar protein sorting-associated protein VPS28 family protein;(source:Araport11)	NaN	19.962	20.4397	19.7529	22.5323	21.5595	22.656	22.1455	NaN	20.6271	20.7781	20.0522	22.517	22.0016	23.0352	22.578	6	6	4	39.5	23.689	0	50.525	47	0	1	1	2	3	3	6	6	0	1	2	1	3	5	7	6
1.6592	2.05057	BETAC-AD	AT4G23460	AT4G23460.1	Part of adaptor protein (AP) complex which mediadates clathrin-dependent trafficking at the trans-Golgi network (TGN) and the plasma membrane; respectively. Required for trafficking to plasma membrane and vacuoles.	NaN	NaN	19.8858	19.508	21.0284	21.3517	21.2007	21.0534	NaN	20.7592	NaN	19.4106	20.5892	21.456	20.9383	22.3429	9	9	1	12.3	99.096	0	34.678	40	0	0	2	1	1	4	5	3	0	3	1	1	2	5	6	6
3.86508	2.0256	AT3G19895	AT3G19895	AT3G19895.1	RING/U-box superfamily protein;(source:Araport11)	NaN	NaN	NaN	NaN	NaN	20.9694	21.3117	20.9555	NaN	NaN	NaN	NaN	NaN	20.8687	20.8916	NaN	3	3	3	7.9	59.694	0	11.012	8	0	0	0	0	0	2	2	1	0	0	0	0	0	1	2	0
1.86402	2.0102	AT5G08450	AT5G08450	AT5G08450.1	Component of histone-deacetylase complexes. Interacts with HDA6 and HDA19 and facilitates histone deacetylation. Several salt-inducible genes are de-repressed in hdc1 mutants. Mutants are hypersensitive to ABA during germination; grow less and flower later than wildtype. HDC1-overexpressing plants display opposite phenotypes.	NaN	NaN	NaN	NaN	NaN	20.5428	21.5312	20.4989	NaN	NaN	NaN	NaN	NaN	20.3896	21.3081	21.7435	6	6	6	8.3	104.15	0	22.778	15	0	0	0	0	0	2	4	2	0	0	0	0	0	1	2	4
1.67046	1.98012	CPL3	AT2G33540	AT2G33540.1	Member of Pol II CTD phosphatase family. Mediates the dephosphorylation of Pol II to modulate immune responses. Acts during flowering to dephosphorylate FLX4 which in turn promotes FLC expression.	NaN	NaN	NaN	NaN	20.4892	20.5082	20.8173	20.6372	NaN	NaN	NaN	NaN	NaN	20.4528	20.9797	20.6455	6	6	6	5.4	136.48	0	22.101	18	0	0	0	0	1	2	4	3	0	0	0	0	0	2	3	3
2.76374	1.97005	CYP65	AT5G67530	AT5G67530.1	Plant U-box type E3 ubiquitin ligase (PUB).	23.1695	23.0602	23.3211	23.8813	24.9963	25.1862	25.5334	25.4532	24.193	23.6665	23.974	23.9942	24.5742	25.425	25.6019	25.6204	22	22	22	48.2	65.023	0	308.78	231	7	5	7	13	11	18	24	21	10	11	10	14	9	17	25	29
2.66578	1.94091	FREE1	AT1G20110	AT1G20110.1	Encodes a protein that is localized to the peripheral membrane of late endosomal compartments. Involved in the regulation of mulitivesicular/prevacuolar compartment protein sorting. Loss of function mutations are embryo lethal. Regulates IRT1-dependent metal transport and metal homeostasis. The mRNA is cell-to-cell mobile.	22.0962	22.1847	22.9742	22.7764	25.0147	24.3592	24.8459	24.5528	22.954	22.7159	22.6932	22.9433	24.1796	24.5301	25.137	24.3809	16	16	16	31.9	65.395	0	161.83	176	3	5	9	7	14	16	18	17	7	7	6	7	12	14	18	16
1.64281	1.92325	ATPQ	AT3G52300	AT3G52300.1	ATP synthase D chain;(source:Araport11)	NaN	NaN	20.0964	19.7091	21.2654	21.9485	21.3527	20.9008	19.9421	20.6906	19.8386	19.8126	21.4029	21.0096	20.8838	20.7799	2	2	2	9.5	19.586	0	4.0448	16	0	0	1	1	1	2	1	1	1	1	1	1	1	1	1	2
3.14695	1.90875	TZP	AT5G43630	AT5G43630.1	Encodes a zinc knuckle protein that negatively regulates morning specific growth. The role of TZP in hypocotyl elongation was established through a QTL analysis of BayXSha RIL populations. The Bay-0 allele contains a deletion causing a frameshift mutation. TZP is under circadian control and acts to regulate morning-specific hypocotyl growth. The mRNA is cell-to-cell mobile.	NaN	NaN	NaN	NaN	21.0122	21.0568	20.9399	20.9751	NaN	NaN	NaN	NaN	NaN	NaN	20.9285	20.8576	4	4	4	5.2	90.613	0	8.8845	12	0	0	0	0	1	1	1	2	0	0	0	0	1	2	2	2
3.52739	1.90091	PCS1	AT5G44070	AT5G44070.1	Phytochelatin synthase gene confers tolerance to cadmium ions. Catalyzes phytochelatin (PC) synthesis from glutathione (GSH) in the presence of Cd2+; Zn2+; Cu2+ and Fe3+; but not by Co2+ or Ni2+. The mRNA is cell-to-cell mobile.	NaN	NaN	NaN	NaN	NaN	21.2778	21.4203	21.1111	NaN	NaN	NaN	20.606	NaN	NaN	21.2468	21.2736	4	4	4	7.6	54.474	0	9.7662	14	0	0	1	1	0	1	2	1	0	0	1	1	0	1	3	2
1.77884	1.89851	AT4G20330	AT4G20330	AT4G20330.1	Transcription initiation factor TFIIE; beta subunit;(source:Araport11)	NaN	NaN	NaN	NaN	21.1116	21.1885	20.2932	19.9446	NaN	NaN	NaN	NaN	20.7895	21.115	20.831	19.9425	4	4	4	12.6	32.43	0	11.463	15	0	0	0	0	1	1	3	3	0	0	0	0	1	2	3	1
1.58521	1.87814	SSRP1	AT3G28730	AT3G28730.1	encodes a component of the FAcilitates Chromatin Transcription (FACT) complex; SSRP1. Along with STP16 binds to the promoter of FLC.	NaN	NaN	NaN	NaN	20.7047	20.7665	21.3426	21.3462	NaN	NaN	NaN	NaN	NaN	21.2525	21.3571	21.6395	7	7	7	13.2	71.645	0	37.917	22	0	0	0	0	1	2	2	4	0	0	0	0	1	3	3	6
1.52425	1.8752	AT1G27595	AT1G27595	AT1G27595.1	Encodes a protein of unknown function containing a Symplekin C domain that is involved in negative regulation of glucose response. Mutants show increased sensitivity to glucose with a variety of assays.	NaN	NaN	NaN	19.8969	NaN	20.9107	20.7229	20.8743	NaN	NaN	NaN	NaN	NaN	21.695	20.6607	21.3655	6	6	6	4.5	145.45	0	15.063	22	0	0	1	1	0	3	3	3	0	0	0	0	0	4	3	4
2.40627	1.84314	SCL14	AT1G07530	AT1G07530.1	Encodes a member of the GRAS family of transcription factors. The protein interacts with the TGA2 transcription factor and affects the transcription of stress-responsive genes. The protein is found in the nucleus and is also exported to the cytoplasm.	NaN	NaN	NaN	NaN	21.2446	20.9395	21.0672	20.4387	NaN	NaN	NaN	NaN	21.3318	20.9601	22.2055	20.6105	6	6	6	10.3	85.928	0	27.091	21	0	0	0	0	2	2	4	2	0	0	0	0	2	1	5	3
1.93391	1.8196	PHL	AT1G72390	AT1G72390.1	nuclear receptor coactivator;(source:Araport11)	NaN	NaN	NaN	NaN	20.7176	21.2477	20.8442	21.3303	NaN	NaN	NaN	NaN	NaN	21.1327	20.7396	21.1596	5	5	5	5.3	143.31	0	15.756	15	0	0	0	0	1	2	2	3	0	0	0	0	0	3	1	3
1.67773	1.79982	TAF9	AT1G54140	AT1G54140.1	putative TATA binding protein associated factor 21kDa	NaN	NaN	NaN	NaN	NaN	21.5894	20.7875	21.1644	NaN	NaN	NaN	NaN	NaN	NaN	NaN	20.6674	2	2	2	11.5	20.597	0	6.0906	7	0	0	0	0	0	1	1	2	0	0	0	0	0	1	0	2
1.47069	1.79418	HAT	AT3G42170	AT3G42170.1	transposase-like gene with conserved domains from the family of hAT transposases that includes hobo from Drosophila melanogaster; Activator (Ac) from maize; and Tam3 from snapdragon but lacks several amino acids known to be essential for Ac transposition5. The DAYSLEEPER gene lacks 8 bp duplications and TIRs (a common feature of transcriptionally silent hAT transposases); however; DAYSLEEPER expr…	NaN	20.7565	NaN	NaN	21.0891	21.2992	21.9436	21.5774	NaN	20.7988	20.1057	20.1531	NaN	22.0851	21.4489	22.4321	4	4	4	7.9	78.813	0	13.804	23	0	1	1	0	1	2	4	1	0	1	1	2	0	2	1	6
2.35902	1.77838	UXS3	AT5G59290	AT5G59290.2;AT3G46440.1;AT2G28760.4	Encodes a cytosolic isoform of UDP-glucuronic acid decarboxylase. This enzyme produces UDP-xylose; which is a substrate for many cell wall carbohydrates including hemicellulose and pectin. UDP-xylose is also known to feedback regulate several cell wall biosynthetic enzymes.	21.7802	21.0282	21.643	21.6724	22.1358	23.0577	23.668	22.9531	21.2445	21.161	21.078	20.7683	23.7286	22.9746	23.5052	23.7642	9	9	8	31.4	40.197	0	35.468	55	2	2	3	2	4	4	7	5	1	2	2	2	2	4	6	7
1.32441	1.77085	BGLU21	AT1G66270	AT1G66270.1	BGLU21 encodes a beta-glucosidase that has a high level of activity against the naturally occuring secondary metabolite scopolin. Recombinant BGLU21 produced in insect cells shows lower levels of activity using the structurally similar substrates esculin (33%) and 4-MU-glucoside (9%). BGLU21 is glycosylated in planta and has a C-terminal ER retention signal. Transcript analysis as well as protein…	NaN	20.7398	NaN	21.7704	NaN	22.2182	22.5693	22.6946	NaN	21.2938	21.6471	22.2421	21.8548	NaN	22.0401	22.3227	11	7	5	29.8	59.663	0	33.933	44	0	1	0	4	0	4	6	7	0	2	3	3	3	0	5	6
1.4595	1.76246	HUB1	AT2G44950	AT2G44950.1	The gene encodes one of two orthologous E3 ubiquitin ligases in Arabidopsis that are involved in monoubiquitination of histone H2B. Regulates expression of disease resistance genes.	NaN	19.5007	NaN	NaN	NaN	20.694	20.4409	20.4825	NaN	NaN	20.0132	NaN	NaN	20.9741	NaN	20.826	3	3	3	4.2	99.718	0	21.98	12	0	1	0	0	0	1	1	2	0	0	1	1	0	2	1	2
1.35981	1.76195	CLO	AT1G06220	AT1G06220.1;AT5G25230.1	Encodes a protein with similarity to splicing factor Snu114. Snu114 is thought to be involved in activation of the splicosome. Loss of GFA1 function results in reduced female fertility. Approximately 50% of ovules abort due to defects in the female gametophyte. In mutant gametophytes antipodal cells express egg cell markers suggesting a defect in specification of cell fate.GFA1 is also required t…	NaN	NaN	20.3605	NaN	NaN	21.3937	20.8633	21.3143	NaN	NaN	20.6674	20.6044	NaN	21.4576	20.9308	21.6764	12	12	12	15.5	110.44	0	35.182	40	0	1	2	2	0	5	5	4	0	1	3	2	0	6	3	6
1.67706	1.75967	ZW9	AT1G58270	AT1G58270.1	ZW9 mRNA; complete cds The mRNA is cell-to-cell mobile.	NaN	NaN	NaN	NaN	NaN	20.5707	20.4889	21.3442	NaN	NaN	NaN	20.6178	NaN	20.4837	20.2873	21.2017	2	2	2	5.1	45.035	0	12.062	8	0	0	0	0	0	1	1	1	0	0	0	2	0	1	1	1
2.33086	1.68864	AT3G12390	AT3G12390	AT3G12390.1	Nascent polypeptide-associated complex (NAC); alpha subunit family protein;(source:Araport11)	23.3729	22.6833	23.4368	23.2657	24.8262	24.4717	25.1214	24.8586	23.5264	23.4658	22.9341	23.2253	24.8076	25.0201	25.1086	25.1558	8	8	4	54.7	21.982	0	95.375	100	3	2	5	5	6	8	10	10	2	4	3	5	4	9	10	14
1.79221	1.67792	AT3G20800	AT3G20800	AT3G20800.1	Cell differentiation; Rcd1-like protein;(source:Araport11)	NaN	NaN	NaN	NaN	NaN	20.4206	20.9354	20.8501	NaN	20.008	NaN	NaN	NaN	NaN	19.7334	20.4973	5	5	5	20.3	34.711	0	10.943	11	0	0	0	0	0	1	4	3	0	1	0	0	0	0	1	1
3.50742	1.67053	NPH4	AT5G20730	AT5G20730.1	Encodes an auxin-regulated transcriptional activator. Activates expression of IAA1 and IAA9 in the presence of auxin. Mutants affect blue light and gravitropic and auxin mediated growth responses. Together with AUX19; it is involved in the response to ethylene. In the arf7 arf19 double mutant; several auxin-responsive genes (e.g. IAA5; LBD16; LBD29 and LBD33) are no longer upregulated by auxin.	NaN	NaN	NaN	NaN	NaN	21.1749	21.274	21.441	NaN	NaN	NaN	NaN	NaN	21.2931	21.2283	21.1947	4	4	3	3.9	129.07	0	10.205	15	0	0	0	0	1	2	3	3	0	0	0	0	0	1	2	3
1.59663	1.66098	PYD3	AT5G64370	AT5G64370.1	PYD3 encodes a beta-ureidopropionase which; when expressed in E. coli; has been shown to convert beta-ureidopropionate into beta-alanine. It localizes to the cytosol and plays an important role in uracil degradation.	NaN	NaN	NaN	NaN	NaN	21.0987	20.892	20.6313	NaN	NaN	NaN	NaN	NaN	20.8581	21.1191	20.3867	4	4	4	13.5	45.552	0	23.066	16	0	0	1	0	0	4	2	2	0	0	0	0	1	2	2	2
1.41123	1.6588	AT5G63190	AT5G63190	AT5G63190.1	Encodes a member of the MRF (MA3 DOMAIN-CONTAINING TRANSLATION REGULATORY FACTOR) gene family under TOR control that is transcriptionally induced by dark and starvation. MRF1 can be phosphorylated in vitro by S6K1 and S6K2.	NaN	NaN	20.5476	NaN	20.8146	20.9523	21.4122	21.092	NaN	20.2593	20.5592	20.8287	20.8628	20.8635	21.4092	20.7933	10	7	7	17.7	77.555	0	30.835	23	0	0	2	1	1	0	3	3	0	1	1	1	2	2	4	2
1.53124	1.61502	RBP47B'	AT5G19350	AT5G19350.1	RBP45d is a component of the U1 small nuclear ribonucleoprotein and regulates alternative splicing.	NaN	NaN	NaN	20.3672	21.1285	20.8496	21.427	21.0214	NaN	NaN	NaN	20.0089	NaN	20.608	21.2512	21.5471	5	5	5	15.1	46.596	0	23.005	23	0	0	0	2	2	1	4	2	0	1	0	2	0	3	1	5
2.25511	1.57321	AT1G24300	AT1G24300	AT1G24300.1	GYF domain-containing protein;(source:Araport11)	22.4036	22.9792	23.111	22.5105	24.0291	24.4078	24.8447	24.0678	22.3912	22.8621	22.3535	22.3644	23.3761	24.4338	24.8107	24.4008	37	37	29	37.6	166.27	0	323.31	238	4	8	16	7	5	22	36	23	3	9	10	8	5	22	33	27
3.2796	1.5544	CHR11	AT3G06400	AT3G06400.3;AT5G18620.2	Encodes a SWI2/SNF2 chromatin remodeling protein belonging to the ISWI family. Involved in nuclear proliferation during megagametogenesis and cell expansion in the sporophyte. Constitutively expressed. RNAi induced loss of function in megagametogenesis results in female sterility.35S:RNAi plants have reduced stature. Double mutation in CHR17 and CHR11 results in the loss of the evenly spaced nucl…	NaN	NaN	NaN	NaN	19.8812	20.7435	20.8126	20.6406	NaN	NaN	NaN	NaN	NaN	20.8228	19.823	20.6576	6	6	5	5.2	122.61	0	13.3	17	0	0	0	0	1	3	2	3	0	0	0	0	0	4	1	3
1.39717	1.54568	FRS12	AT5G18960	AT5G18960.1	Transcriptional repressor that accumulates in short-day conditions. Regulates together with FRS7 and NINJA glucosinolate biosynthesis.	NaN	NaN	NaN	NaN	NaN	20.3116	21.6114	21.2656	NaN	NaN	NaN	NaN	NaN	21.2979	21.8516	21.7307	11	11	11	14.7	90.496	0	26.394	26	0	0	0	0	1	1	6	3	0	0	0	0	0	4	6	5
2.08964	1.54257	CHR28	AT1G50410	AT1G50410.1	Encodes a member of the SNF2 family of helicase-like proteins and is involved in RNA-directed DNA methylation. It is functionally redundant with FRG1.	NaN	NaN	NaN	NaN	NaN	20.4229	20.9759	20.3763	NaN	NaN	NaN	NaN	NaN	20.8447	21.2497	22.5132	8	8	7	9.7	108.11	0	23.96	18	0	0	0	0	0	2	4	3	0	0	0	0	0	3	1	5
1.95244	1.52504	NIG	AT4G13350	AT4G13350.1	Encodes a GTPase that interacts with nuclear shuttle proteins (NSPs) from a number of different plant viruses. The gene is widely expressed and NIG transcript levels do not rise in response to viral infection. This cytoplasmic protein does not directly interact with a viral movement protein (MP); but; it does promote the movement of NSP from the nucleus to the cytoplasm. Overexpression of NIG in …	NaN	NaN	20.305	19.9121	21.1391	21.2937	21.2902	21.351	NaN	NaN	NaN	NaN	NaN	20.973	21.4859	20.7514	3	3	3	5.3	65.026	0	7.2754	20	0	0	1	1	1	3	3	2	0	0	0	1	0	2	3	3
1.7171	1.51543	MED23	AT1G23230	AT1G23230.1	Mediator tail subunit; involved in transcriptional regulation. Mediator Complex Subunit; interacts with MED2; MED5; MED16 in the Regulation of Phenylpropanoid Biosynthesis.	NaN	NaN	NaN	NaN	NaN	21.2286	20.9045	20.802	NaN	NaN	NaN	NaN	NaN	20.8629	20.622	21.282	12	12	12	8.8	180.09	0	32.511	37	0	0	0	0	1	5	5	8	0	0	0	0	0	6	4	8
1.74601	1.50454	ARO4	AT3G26600	AT3G26600.1	Armadillo repeat protein. One of a family of four in Arabidopsis. Expressed in vegetative tissues; anthers and ovules.	NaN	NaN	NaN	NaN	21.7733	20.2823	20.7639	20.0579	NaN	NaN	NaN	NaN	22.0394	21.0459	21.4262	20.4676	3	3	3	5.7	67.806	0	10.528	19	0	0	0	1	2	1	4	2	0	0	0	0	2	3	3	1
2.13443	1.50251	PPC3	AT3G14940	AT3G14940.1	Encodes a cytosolic phosphoenolpyruvate carboxylase (PEPC) that has activity when expressed in E.coli. Its mRNA is most abundantly expressed in roots and siliques. PPC3 belongs to the plant-type PEPC family. It can form an enzymatically active complex with a castor bean ortholog of PPC4; which encodes a bacterial-type PEPC. The mRNA is cell-to-cell mobile.	24.6439	24.4712	24.9304	24.8803	26.5728	25.8433	26.7416	26.2045	25.127	24.8162	24.9474	25.0922	26.3907	26.2484	27.0789	26.1974	54	54	24	63.1	110.16	0	323.31	664	17	11	35	31	42	40	74	64	19	21	29	37	38	60	81	65
3.69516	1.4953	CKA4	AT2G23070	AT2G23070.1	Encodes a chloroplast localized subunit of casien kinase4. Functions reduntantly with other alpha subunits (1; 2;and 3) in ABA mediated suppression of seed germination; lateral root development and flowering time.	NaN	NaN	NaN	NaN	NaN	19.8255	19.7357	20.0776	NaN	NaN	NaN	NaN	NaN	NaN	NaN	20.1768	5	2	2	13.9	50.236	0	4.086	5	0	0	0	0	0	1	2	1	0	0	0	0	0	0	0	1
1.65111	1.49257	CUL4	AT5G46210	AT5G46210.1	Arabidopsis CULLIN4 (CUL4) forms an E3 ubiquitin ligase with the CDD complex and a common catalytic subunit RBX1 in mediating light control of development. This CUL4-based E3 ligase is essential for the repression of photomorphogenesis. The partial loss of CUL4 function resulted in a constitutive photomorphogenic phenotype with respect to morphogenesis and light-regulated gene expression. CUL4 ex…	NaN	20.5563	19.3968	20.1767	21.9514	21.0802	21.697	21.8302	NaN	19.4209	19.4507	19.8269	20.9465	21.4905	22.3718	22.4573	8	8	8	11.1	91.47	0	22.495	45	0	1	2	2	1	3	5	5	0	2	2	2	2	5	6	7
2.69192	1.46061	AT4G01290	AT4G01290	AT4G01290.1	Protein with evolutionarily conserved eIF4E-binding motif in its N-terminal domain that can form mRNA cap?binding complexes and has the potential for regulating gene expression as a translation factor associated plant-specific cell cycle regulator.	NaN	20.6432	20.5483	21.0063	20.5063	21.9876	22.4839	22.108	NaN	20.7884	20.8168	20.7901	21.0245	22.209	22.8396	21.6822	15	15	15	22.3	108.55	0	114.82	69	0	2	3	4	3	6	9	9	0	2	2	3	2	7	11	6
1.91264	1.45763	AT1G02080	AT1G02080	AT1G02080.1	Acts as scaffold protein in the CCR4-NOT complex; by interacting with various NOT proteins and CAF1. Essential protein for proper pollen development and germination capacity.	NaN	21.275	20.6217	20.4022	22.1458	22.0194	22.6432	22.0091	NaN	21.0593	20.3309	NaN	21.0203	22.4672	22.4941	22.7489	28	28	28	13.4	269.88	0	127.63	113	0	6	7	5	4	8	16	10	0	5	3	3	3	12	14	17
1.41753	1.44417	PLP1	AT4G37070	AT4G37070.2	Patatin-related phospholipase A. Expressed strongly and exclusively in roots. AtplaIVA-null mutants have reduced lateral root development. Phosphorylation by calcium-dependent protein kinases in vitro enhances its activity.	23.9336	22.9361	24.152	23.9189	25.7087	24.539	25.5069	25.2937	24.1064	23.7747	23.8955	23.9153	25.3562	24.6807	25.4685	25.0097	16	16	16	65.2	45.823	0	216.61	231	8	7	12	13	14	17	19	24	9	12	11	14	11	19	21	20
2.22448	1.42435	AT5G53330	AT5G53330	AT5G53330.1	Ubiquitin-associated/translation elongation factor EF1B protein;(source:Araport11)	21.5829	21.8611	21.5671	21.3088	23.9475	23.4187	22.8878	22.7036	22.6018	22.1645	21.2244	21.1082	23.9354	23.907	23.5502	22.7054	9	9	9	45.7	24.276	0	157.19	91	2	4	4	5	7	9	6	6	4	4	3	4	7	11	9	6
2.10485	1.40189	AT3G47210	AT3G47210	AT3G47210.1	hypothetical protein (DUF247);(source:Araport11)	NaN	NaN	NaN	NaN	NaN	20.2989	21.0034	20.63	NaN	NaN	NaN	NaN	NaN	20.3727	21.0015	20.7746	7	7	7	15.6	54.809	0	17.12	24	0	0	2	0	1	2	3	2	0	0	1	0	0	4	4	5
1.61935	1.38895	IMPA4	AT1G09270	AT1G09270.1	Protein interacts with Agrobacterium proteins VirD2 and VirE2.	20.6308	20.9946	21.5709	22.0101	22.8584	22.411	23.2784	23.0531	21.0207	21.4051	21.6218	21.9312	22.7245	22.6545	23.2435	23.0598	11	10	9	27.3	59.445	0	71.69	74	1	1	4	6	2	6	7	7	2	4	5	6	4	5	6	8
2.63058	1.37614	TOUSLED	AT5G20930	AT5G20930.1	Nuclear serine/threonine protein kinase that requires a coiled-coil region for oligomerization and catalytic activity. Required for leaf and flower development and is involved in the regulation of RNA interference. Expression localized to the developing style by stage 13.	NaN	NaN	NaN	NaN	21.5466	20.9897	21.2169	21.0817	NaN	NaN	NaN	NaN	NaN	20.7335	20.9433	20.7424	4	4	4	7	78.148	0	9.1725	14	0	0	0	0	2	2	3	2	0	0	0	0	0	2	2	1
1.42836	1.37558	PRP19B	AT2G33340	AT2G33340.1	Encodes MAC3B; a U-box proteins with homology to the yeast and human E3 ubiquitin ligase Prp19. Associated with the MOS4-Associated Complex (MAC). Involved in plant innate immunity. Regulator of flowering time.	NaN	NaN	21.3835	20.7628	NaN	21.875	22.0361	22.2459	NaN	21.2548	21.3747	21.5215	21.3352	22.3664	21.8321	22.3515	7	7	6	18.9	56.727	0	41.157	35	0	1	3	3	0	3	3	3	0	3	2	1	1	5	2	5
2.94214	1.35958	P23-1	AT4G02450	AT4G02450.1	Encodes one of two isoforms of a co-chaperone of HSP90 that is required for root growth; in particular in the maintenance of the root meristem.	23.6976	22.6624	22.8995	22.4925	24.6351	23.9019	24.2679	23.9635	23.7064	22.9998	22.6928	22.4842	24.4908	24.2312	24.3504	23.6146	6	6	6	27.4	25.471	0	21.403	71	4	3	3	4	4	4	4	5	4	4	3	5	7	6	6	5
1.58784	1.35064	RBR1	AT3G12280	AT3G12280.1	Encodes a retinoblastoma homologue RETINOBLASTOMA-RELATED protein (RBR or RBR1). RBR controls nuclear proliferation in the female gametophyte. Also required for correct differentiation of male gametophytic cell types. Regulates stem cell maintenance in Arabidopsis roots. Involved in the determination of cell cycle arrest in G1 phase after sucrose starvation. RBR1 is also involved in regulation of…	NaN	NaN	NaN	NaN	NaN	21.2412	21.1493	21.047	NaN	NaN	NaN	NaN	NaN	21.6309	21.2839	21.5107	6	6	6	6.1	112.17	0	12.876	21	0	0	0	0	0	3	3	4	0	0	0	0	0	4	4	3
2.15866	1.31182	UCH2	AT1G65650	AT1G65650.1	Peptidase C12; ubiquitin carboxyl-terminal hydrolase 1;(source:Araport11)	NaN	NaN	18.8303	NaN	NaN	19.6216	19.9647	20.3493	NaN	NaN	NaN	NaN	NaN	20.0751	20.2644	20.249	2	2	2	4.8	37.498	0	3.5292	8	0	0	1	0	0	1	1	1	0	0	0	0	0	1	2	1
2.13948	1.29691	AT5G14540	AT5G14540	AT5G14540.1	basic salivary proline-rich-like protein (DUF1421);(source:Araport11)	NaN	20.5218	20.6585	21.2557	20.7403	22.2673	21.8653	22.1942	NaN	NaN	NaN	21.2059	21.17	22.4577	22.2191	22.2345	7	7	7	14.8	59.097	0	24.156	39	0	1	3	3	2	5	4	5	0	1	0	2	1	4	4	4
3.68404	1.25472	DCP1	AT1G08370	AT1G08370.1	Encodes DCP1 involved in mRNA decapping. DCP1 forms a mRNA decapping complex with DCP2 (At5g13570) and VCS (VARICOSE) (At3g13300). However; unlike DCP2; DCP1 itself does not have mRNA decapping activity in vitro. DCP1; DCP2 and VCS colocalize in cytoplasmic loci; which are putative Arabidopsis mRNA processing bodies. Null mutants of DCP1; DCP2; and VCS accumulate capped mRNAs with a reduced degra…	NaN	21.7078	21.6437	21.921	24.2181	22.9837	23.1078	22.9452	22.134	21.9188	21.0286	21.3398	23.7014	22.7871	23.1114	22.7821	7	7	7	23.7	40.61	0	33.513	44	1	1	3	3	3	5	4	5	1	2	1	1	3	3	4	4
2.3366	1.24098	SMU1	AT1G73720	AT1G73720.1	Encodes SMU1; a protein involved in RNA splicing.	21.5012	22.053	22.039	22.4358	23.1311	23.0962	23.4629	23.6917	21.9634	22.3107	22.2823	22.1576	22.5796	23.5627	23.6815	23.8216	19	19	19	52.6	57.723	0	132.15	158	3	4	6	15	6	10	15	16	4	6	10	13	4	11	17	18
1.47967	1.23945	AT2G04865	AT2G04865	AT2G04865.1	Encodes a nuclear localized aminotransferase-like protein containing a plant mobile domain. The mRNA is cell-to-cell mobile.	NaN	NaN	NaN	NaN	NaN	20.5273	20.266	20.716	NaN	NaN	NaN	NaN	NaN	NaN	NaN	NaN	1	1	1	1.5	75.508	0.001207	2.9244	5	0	0	0	0	0	1	1	1	0	0	1	0	0	0	0	1
1.45996	1.22868	SKIP	AT1G77180	AT1G77180.1	Encodes a putative transcriptional factor. Shows transcriptional activator activity in yeast. Involved in response to abscisic acid; salt and osmotic stress. SKIP lengthens period of the circadian clock by impairing the alternative splicing of PRR7 and PRR9. SKIP regulates the splicing of SEF pre-mRNA and suppresses flowering by activation of FLC.	NaN	NaN	19.4027	18.6133	18.8932	20.3272	20.2876	19.5371	NaN	NaN	NaN	NaN	19.484	22.5338	20.9361	21.3489	6	6	6	10.8	69.422	0	26.156	22	0	0	1	0	0	2	2	1	0	0	0	0	2	7	3	4
2.86199	1.20339	AT1G44800	AT1G44800	AT1G44800.1	Encodes Siliques Are Red 1 (SIAR1). Functions as a bidirectional amino acid transporter that is crucial for the amino acid homeostasis of siliques. Member of nodulin MtN21-like transporter family.	NaN	NaN	NaN	NaN	NaN	20.6236	20.128	20.3335	NaN	NaN	NaN	NaN	NaN	20.4247	NaN	20.0973	1	1	1	3	39.947	0.0011955	2.8349	5	0	0	0	0	0	1	1	1	0	0	0	0	0	1	0	1
2.39159	1.11843	GLL22	AT1G54000	AT1G54000.1	GDSL-motif esterase/acyltransferase/lipase. Enzyme group with broad substrate specificity that may catalyze acyltransfer or hydrolase reactions with lipid and non-lipid substrates.	NaN	20.5097	20.5914	20.7164	NaN	21.3995	21.7569	22.0164	NaN	20.8895	20.6902	20.9345	20.6166	20.771	21.2053	21.2189	10	10	10	39.6	43.194	0	51.946	68	0	3	4	4	0	6	7	9	0	5	5	4	2	6	6	7
1.3506	1.10548	AT1G19880	AT1G19880	AT1G19880.1	Encodes a regulator of chromatin condensation 1 (RCC1) family protein; confers plasticity of rosette diameter in response to changes in N availability.	NaN	NaN	NaN	20.108	21.4384	20.8988	20.5622	20.6907	NaN	NaN	NaN	19.5774	21.3325	NaN	21.0216	20.8245	2	2	2	4.1	57.841	0	5.8888	13	0	0	0	1	2	1	1	1	0	0	0	1	1	2	2	1
1.47373	1.10102	VIP4	AT5G61150	AT5G61150.1	Encodes highly hydrophilic protein involved in positively regulating FLC expression. Mutants are early flowering and show a loss of FLC expression in the absence of cold. Member of PAF-C complex.	NaN	NaN	NaN	NaN	NaN	20.2924	19.9654	20.3842	NaN	NaN	NaN	NaN	NaN	20.9672	20.6296	20.7424	1	1	1	1.4	71.757	0.0017678	2.7344	6	0	0	0	0	0	1	1	1	0	0	0	0	0	1	1	1
2.43471	1.0945	SMU2	AT2G26460	AT2G26460.1	Encodes SMU2; a protein involved in RNA splicing.	20.8268	20.7405	20.7141	21.2478	NaN	21.9032	22.0349	22.0478	NaN	20.6574	21.2655	21.1906	NaN	22.4305	22.6428	22.6122	6	6	6	10.6	66.33	0	32.822	38	0	2	2	2	1	2	3	6	0	1	3	1	1	4	6	4
1.53429	1.07698	AT4G24100	AT4G24100	AT4G24100.4	Protein kinase superfamily protein	NaN	20.527	19.7521	20.616	21.219	21.4767	21.6095	21.0399	NaN	19.9091	20.143	20.5726	20.9346	21.8315	22.4552	21.8922	8	8	8	12.3	80.672	0	19.092	41	0	1	2	3	2	4	3	3	0	1	2	3	1	5	6	5
3.83862	1.06884	AT3G62310	AT3G62310	AT3G62310.1	RNA helicase family protein;(source:Araport11)	21.5196	21.4683	21.5817	21.5388	23.3262	22.4639	22.6491	22.6823	21.9466	21.5749	21.1758	21.6455	23.0313	22.9373	22.6754	22.791	17	17	7	26.3	82.693	0	57.716	89	2	3	2	5	8	4	7	9	3	2	3	5	6	10	11	9
1.63147	1.06138	NUP50A	AT1G52380	AT1G52380.1	NUP50 (Nucleoporin 50 kDa) protein;(source:Araport11)	20.9122	22.0755	21.3281	21.7452	21.9483	22.4257	22.7749	23.1322	21.7155	21.7597	20.8536	22.2589	22.1295	22.8152	20.0625	22.4657	6	6	6	22.7	46.592	0	49.589	52	1	3	2	4	2	6	5	6	1	3	3	5	2	4	1	4
1.45543	1.05481	DRP3B	AT2G14120	AT2G14120.3	Encodes a dynamin related protein. DRPs are self-assembling GTPasse involved in fission and fusion of membranes. DRP3B functions in mitochondrion and peroxisome fission in combination with DRP3A.	NaN	NaN	NaN	NaN	NaN	19.395	20.2578	20.1717	NaN	NaN	NaN	NaN	NaN	20.1586	19.9184	19.5911	7	2	2	9.9	89.835	0	7.6268	13	0	0	0	0	0	2	2	1	0	1	0	1	0	2	2	2
1.3337	1.05436	MED14	AT3G04740	AT3G04740.1	encodes a protein with similarities to subunits of the Mediator complex; required for RNA polymerase II recruitment at target promoters in response to specific activators. Lines carrying loss of function mutations in the gene have reduced cell numbers in aerial organs. On the other hand; lines overexpressing the gene have increased number of small cells in clusters; suggesting cell division is mo…	NaN	NaN	NaN	NaN	NaN	20.9961	20.1959	20.2488	NaN	NaN	NaN	NaN	NaN	21.0826	NaN	21.3583	12	12	12	10.2	185.51	0	50.135	23	0	0	0	0	0	4	3	4	0	0	0	0	0	5	1	6
1.78055	1.03644	MED33B	AT2G48110	AT2G48110.1	Encodes a novel protein of unknown function with homologs in non-seed plants. Sequence analysis predicts membrane spanning domains and a putative protein-protein interaction domain. Semi-dominant mutations display defects in phenylpropanoid accumulation suggesting a role in phenylpropanoid metabolism. It has been shown to physically associate with the conserved transcriptional coregulatory comple…	NaN	NaN	NaN	NaN	NaN	20.294	20	20.641	NaN	NaN	NaN	NaN	NaN	20.2846	NaN	20.5897	2	2	2	1.5	139.49	0	4.6581	7	0	0	0	0	0	2	1	1	0	0	0	0	0	2	0	1
1.44246	1.01236	2HATurbo	2HATurbo	2HATurbo	2HATurbo	25.0134	24.4405	25.2611	25.0676	25.5909	25.6007	26.3291	25.8764	25.3685	24.8868	25.0535	25.2097	25.4615	25.9674	26.7066	26.2012	15	15	15	64.2	37.352	0	191.77	284	10	10	21	18	14	17	26	21	15	13	16	20	13	21	26	23
2.26567	0.997264	AT2G07360	AT2G07360	AT2G07360.2	TPLATE-associated SH3 domain containing protein.	20.102	22.3979	22.5977	22.0315	22.5761	23.3156	23.481	23.2224	20.3843	22.4112	22.6394	22.453	21.5387	23.5375	23.5753	23.2669	31	31	31	32.5	130.34	0	184.21	237	4	9	16	12	5	23	26	22	4	12	17	13	4	25	25	20
1.44569	0.981236	AGD5	AT5G54310	AT5G54310.1	A member of ARF GAP domain (AGD); A thaliana has 15 members; grouped into four classes. Regulates membrane trafficking and organ separation.	NaN	22.5259	22.6203	21.6514	22.9936	23.1829	23.3788	23.1797	22.0976	22.1022	22.2705	21.9178	NaN	23.5234	23.7958	22.9329	6	6	6	15.7	52.592	0	18.865	36	0	2	2	1	1	3	3	4	1	1	3	3	1	4	4	3
1.62632	0.978988	PRP38	AT2G40650	AT2G40650.1	PRP38 family protein;(source:Araport11)	21.8104	21.3668	21.832	22.0808	23.2073	22.3872	22.8589	22.9705	22.443	21.7739	21.6395	22.1272	22.8177	23.0599	23.1378	23.7016	13	13	13	37.5	43.172	0	63.267	107	3	3	6	5	5	6	8	10	6	4	6	8	6	7	11	13
1.68822	0.978397	EIN2	AT5G03280	AT5G03280.1	Involved in ethylene signal transduction. Acts downstream of CTR1. Positively regulates ORE1 and negatively regulates mir164A;B;C to regulate leaf senescence. A maternally expressed imprinted gene. Mutations in ein2 block ethylene stimulation of flavonol synthesis. The mRNA is cell-to-cell mobile.	20.5088	21.1716	20.9209	21.0123	22.3738	22.0581	22.4269	21.555	20.3669	21.4362	20.788	19.465	22.044	22.0108	22.5525	21.7894	10	10	10	10.8	140.95	0	105.27	67	1	4	3	3	4	6	9	4	4	4	3	2	2	7	7	4
1.74408	0.965931	UBP1C	AT3G14100	AT3G14100.1	Triple RNA Recognition Motif protein involved in the dynamic and reversible aggregation of translationally repressed mRNAs during hypoxia.During hypoxia; UBP1C association with non? uracil-rich mRNAs is enhanced concomitant with its aggregation into microscopically visible cytoplasmic foci; referred to as UBP1 stress granules (SGs). This mRNA association occurs as global levels of protein synthes…	NaN	22.6234	23.2503	23.1603	24.9744	23.7126	24.2499	23.9694	23.4817	23.1731	23.1149	23.2707	24.9081	23.9557	24.6105	24.1739	9	9	5	27.4	47.088	0	95.453	70	0	1	4	5	4	4	7	7	3	2	4	4	5	6	8	6
1.81984	0.953082	JAL35	AT3G16470	AT3G16470.1	Encodes a JA-responsive gene that coordinates with GRP7 in shaping plant development through the regulation of RNA processing in Arabidopsis. AtJAC1 interacts with RNA binding protein GRP7 specifically in the cytoplasm to regulate its nucleocytoplasmic distribution.	20.2567	21.7238	21.3245	21.7959	NaN	22.2179	22.8302	22.6554	20.1932	22.0525	21.6237	22.1829	22.8048	22.1902	22.7452	22.8422	7	7	7	32.6	48.496	0	70.133	75	1	3	2	4	3	5	9	8	2	4	3	4	5	7	8	7
1.97285	0.946538	NAP1;1	AT4G26110	AT4G26110.1	Encodes a member of a small gene family of proteins with similarity to nucleosome assembly proteins.May function in nucleotide excision repair. Loss of function mutations have no obvious visible phenotypes but do seem to affect transcription of NER related genes. The mRNA is cell-to-cell mobile. Plants mutated in three ubiquitously expressed NAP1 genes (NAP1;1~NAP1;3) and organ-specifically expre…	22.9077	23.0337	22.4017	23.0082	23.9829	23.7914	23.6933	23.7985	23.0727	23.076	22.8276	22.7751	23.2751	23.8278	23.5575	23.5957	6	4	4	17.7	42.997	0	43.647	63	2	4	4	4	5	4	4	4	3	4	4	5	4	4	4	4
1.81473	0.925347	CKA2	AT3G50000	AT3G50000.1;AT5G67380.1	Encodes the casein kinase II (CK2) catalytic subunit (alpha).	NaN	20.614	21.0043	20.6322	21.5572	21.3671	22.019	21.6404	NaN	20.6585	20.7284	NaN	21.4737	21.6247	21.5709	22.0544	5	5	0	14.9	47.232	0	23.153	40	0	1	3	2	1	4	5	4	1	1	3	1	2	4	4	4
3.01871	0.910263	TPLATE	AT3G01780	AT3G01780.1	Encodes TPLATE; a cytokinesis protein targeted to the cell plate. Functions in vesicle-trafficking events required for site-specific cell wall modifications during pollen germination and for anchoring of the cell plate to the mother wall at the correct cortical position.	22.2451	23.2825	23.0457	23.0009	23.5674	24.0879	24.0662	23.9058	22.4348	23.1139	22.9882	22.835	23.351	24.2814	24.1129	24.0549	36	36	36	34.1	130.91	0	265.29	329	5	17	20	16	11	27	30	29	6	17	18	17	13	38	33	32
1.54661	0.89684	SKD1	AT2G27600	AT2G27600.1	Encodes a SKD1 (Suppressor of K+ Transport Growth Defect1) homolog. Localized to the cytoplasm and to multivesicular endosomes. Involved in multivesicular endosome function. The mRNA is cell-to-cell mobile.	20.6014	20.8557	20.9245	21.0408	21.6434	22.2471	21.914	21.3504	NaN	21.1804	20.971	21.1523	21.7519	21.9173	22.4657	22.179	11	11	11	25.3	48.592	0	26.108	41	1	1	2	4	2	4	6	3	0	3	1	2	3	1	3	5
1.54792	0.883917	AT5G57460	AT5G57460	AT5G57460.1	TPLATE complex subunit involved in clathirin mediated endocytosis.	22.781	23.261	23.4151	22.5846	24.25	23.8475	24.066	23.9989	23.2614	23.3446	23.3284	23.245	23.648	24.0936	24.168	23.9821	14	14	14	30.7	70.511	0	79.687	128	4	5	9	5	7	8	11	12	4	8	7	9	5	11	12	11
2.47009	0.882959	AT4G10480	AT4G10480	AT4G10480.1	Nascent polypeptide-associated complex (NAC); alpha subunit family protein;(source:Araport11)	22.4017	22.3549	22.6202	22.255	23.2828	23.4744	23.2044	23.2	23.1781	22.926	21.946	22.192	23.1708	24.1726	23.5412	23.7332	6	6	6	33	23.171	0	103.56	74	3	2	3	5	4	5	6	5	3	5	2	3	2	11	7	8
1.67543	0.88118	RD21B	AT5G43060	AT5G43060.1	Peptidase; activity detected in extracts of root; leaf and cell culture.	NaN	21.1228	21.9014	21.5766	22.5358	22.381	22.2984	22.5649	NaN	21.6891	21.4291	21.7406	23.1525	22.2435	22.7237	22.5606	2	2	2	7.8	51.203	0	7.3324	18	0	1	2	1	1	1	2	1	0	1	1	1	1	2	2	1
2.18443	0.872485	ATVPS34	AT1G60490	AT1G60490.1	Encodes a phosphatidylinositol 3-kinase that is expressed in most plant tissues. Defects in VPS34 affect a number of cellular processes. Loss of function mutations are not transmitted through the male gametophyte due to defects in microgametogenesis therefore it is difficult to assess the effects of loss of VPS34 function in the whole plant. Involved in salt-stress responses.	21.9662	22.6236	23.145	22.7798	23.2995	23.5926	23.8084	23.7648	22.3565	22.6213	22.9093	22.4826	22.8301	23.6337	23.6308	23.8208	30	30	30	48.2	93.326	0	191.86	221	6	6	15	16	8	16	20	23	6	9	12	13	7	19	23	22
1.5508	0.856759	AT4G39680	AT4G39680	AT4G39680.1	SAP domain-containing protein;(source:Araport11)	20.6333	23.3088	22.7742	22.8883	22.655	24.2282	23.5783	23.7351	22.0587	23.1	22.8555	22.881	22.0713	24.0384	23.3613	23.5349	22	22	22	43.9	69.441	0	188.24	182	2	10	14	12	6	16	17	20	3	10	11	14	5	16	13	13
1.62631	0.788947	LIP5	AT4G26750	AT4G26750.1	Encodes a protein involved in mediating plant responses to pathogenesis. Loss of function mutations have increased susceptibility to bacterial pathogens and are defective in pathogen induced endocytosis and vesicle trafficking. LIP5 physically interacts with SKD1 and that interaction is required for its resistance phenotype. LIP5 is phosphorylated by MPK3 and MPK6; both of which are components of…	26.338	26.7336	26.7264	26.9791	27.7009	27.2097	27.9052	27.6911	26.7909	26.7281	26.8662	26.987	26.6309	27.1778	27.5947	27.0864	13	13	13	41.3	46.217	0	296.97	306	10	13	19	23	14	22	24	23	13	20	21	21	16	20	25	22
1.47512	0.75474	MED37D	AT5G02490	AT5G02490.1;AT1G56410.1	Member of the cytosolic heat shock 70 protein family.	NaN	20.7582	20.1392	20.4316	22.0551	21.16	21.4847	20.9484	NaN	20.3395	20.0346	20.574	21.4523	20.9251	20.9958	20.8203	17	2	2	32.6	71.386	0	5.7047	19	0	1	1	1	1	1	2	2	0	1	1	2	2	1	2	1
1.84334	0.724228	AT3G58640	AT3G58640	AT3G58640.1	Together with SnRK2.6/OST1 mediates abscisic acid (ABA)-induced stomatal closure. RAF15 directly phosphorylates SnRK2.6/OST1 at the conserved Ser175 residue in its activation loop.	20.4819	21.974	21.9171	22.0011	23.0156	22.5571	23.0313	22.4766	21.4683	22.1706	21.7118	21.4648	22.7372	22.6965	23.0256	22.5021	12	12	12	19.4	90.021	0	42.125	73	1	2	4	4	3	5	11	6	3	4	4	4	4	5	7	6
1.85976	0.716291	AT1G52360	AT1G52360	AT1G52360.2	Part of Coat Protein Complexes (COPs). The presence of &#946;?1-COP and &#946;?2-COP is required for female and male gametophyte development.	21.6982	22.0365	21.7846	22.304	22.3403	22.6408	22.9162	22.717	21.1007	22.1248	21.9062	22.283	22.396	22.8118	22.8205	23.0635	21	21	4	26.6	109.77	0	85.05	131	5	8	9	9	4	8	13	10	3	6	4	8	6	15	11	12
3.17604	0.691489	SH3P2	AT4G34660	AT4G34660.1	Critical non-ATG regulator of plant autophagy which colocalizes with representative ATG proteins during autophagosome biogenesis in growing pollen tubes.	23.8708	22.9766	22.922	22.8612	24.3123	23.7088	23.4904	23.6349	23.8223	23.3001	22.9425	22.8333	23.9959	23.7529	23.9385	23.5662	8	8	8	26.9	40.925	0	83.976	77	3	3	6	6	3	4	4	6	4	3	5	7	4	5	6	8
3.11845	0.687273	AT3G50590	AT3G50590	AT3G50590.1	WD40/YVTN repeat protein.	20.4603	23.6258	23.391	23.4549	22.302	24.1435	24.226	24.1639	21.1555	23.528	23.2949	23.0128	22.3213	24.3906	24.3901	24.3343	38	38	38	34.4	176.3	0	259.52	254	2	11	20	16	6	22	27	25	3	14	11	11	6	21	31	28
1.64104	0.6848	AT1G21630	AT1G21630	AT1G21630.2	TPLATE Adaptor complex subunit.	21.6333	23.523	23.2389	22.9787	23.1108	23.9912	24.081	23.7229	NaN	23.1935	23.0503	22.9271	22.7119	24.006	23.9608	23.7575	23	23	23	28.1	135.39	0	141.17	165	2	10	11	8	5	14	19	16	2	13	9	12	4	12	12	16
1.68114	0.679344	CCT8	AT3G03960	AT3G03960.1	TCP-1/cpn60 chaperonin family protein;(source:Araport11)	23.1855	22.8494	22.5225	22.9194	24.3461	23.3565	23.7115	23.2614	23.486	22.8056	22.7891	22.5775	24.2204	23.5785	23.8746	23.6761	24	24	24	61.2	58.939	0	183.72	223	6	7	14	11	8	12	23	17	9	9	14	15	10	17	27	24
1.34687	0.668592	HA2	AT4G30190	AT4G30190.2	Belongs to the P-type ATPase superfamily of cation-transporting ATPases; pumps protons out of the cell; generating a proton gradient that drives the active transport of nutrients by proton symport. has two autoinhibitory regions within the C-terminal domain. Its plasma membrane localization is light-dependent.	NaN	23.5506	22.9037	23.3788	22.7934	24.0091	23.6995	24.1302	20.1843	23.0717	22.9813	23.2528	23.2829	23.9435	23.7473	24.1951	27	27	6	28.6	108.31	0	161.23	168	0	9	9	12	5	18	14	16	2	8	9	13	4	17	15	17
3.03495	0.649287	UBA2	AT5G06460	AT5G06460.1	Encodes a ubiquitin-activating enzyme (E1); involved in the first step in conjugating multiple ubiquitins to proteins targeted for degradation. Gene is expressed in most tissues examined. The mRNA is cell-to-cell mobile.	20.7259	21.5548	21.5574	21.3406	21.7439	22.0996	22.1526	22.1484	20.8241	21.728	21.1089	21.5823	21.6128	22.6273	22.2496	21.9915	18	18	14	19.9	119.62	0	80.72	78	4	3	5	6	3	5	6	8	2	2	4	8	2	7	7	6
1.5272	0.629917	UBP12	AT5G06600	AT5G06600.1	Encodes a ubiquitin-specific protease which together with UBP13 deubiquitinates DA1; DAR1 and DAR2; hence reducing their peptidase activity. Works upstream of DA1; DAR1 and DAR2 to restrict their protease activity and hence fine-tune plant growth and development.	21.7252	22.3623	22.6769	22.7134	22.7613	22.9342	23.4669	23.2413	21.9513	22.435	22.1859	22.6164	22.3283	22.8937	23.5148	23.1144	23	23	11	23.7	130.61	0	76.818	109	2	3	7	10	4	8	13	12	2	4	5	7	3	8	12	9
2.01644	0.62115	AT5G24710	AT5G24710	AT5G24710.1	WD40/YVTN repeat protein which cooperates with the AP2 complex in the clathrin-mediated endocytosis of cellulose synthase to regulate cellulose biosynthesis.	21.288	23.1088	22.9479	22.819	23.1492	23.5337	23.7781	23.4273	21.9228	22.8341	22.6718	22.7496	23.0158	23.7485	23.8372	23.775	34	34	34	34.5	148.07	0	213.12	319	5	14	19	22	13	22	33	30	7	17	15	21	15	27	28	31
1.388	0.61369	AT3G08780	AT3G08780	AT3G08780.1	BRISC complex subunit Abro1-like protein;(source:Araport11)	NaN	21.1353	21.5446	20.9607	22.1385	21.7635	22.0455	21.6726	NaN	21.5901	21.3615	21.5546	21.6715	21.739	21.8736	22.2766	6	6	6	28.4	34.485	0	20.934	20	0	1	1	1	1	1	3	2	0	1	1	2	1	1	1	3
1.77688	0.599953	AT1G24050	AT1G24050	AT1G24050.1	RNA-processing; Lsm domain-containing protein;(source:Araport11)	22.5027	21.9501	22.4176	22.2904	23.3842	22.87	22.7013	22.8867	22.643	22.7464	22.2242	22.1652	22.9477	22.1907	22.8418	23.0086	7	7	7	56.4	20.491	0	56.082	44	1	1	2	2	4	4	3	3	2	4	2	3	2	2	3	6
1.39658	0.596654	AT5G42950	AT5G42950	AT5G42950.1	EXA1 is a GYF domain-containing gene of the SMY2 subgroup. Mutants exhibit resistance to potexviruses.	NaN	21.1809	21.0645	21.0377	19.0474	21.8329	21.9334	21.3068	18.1526	21.0423	19.7848	20.2374	20.2303	22.307	22.4991	22.1088	21	21	21	18.4	187.62	0	106.05	98	0	4	7	7	1	10	10	7	1	4	2	5	2	12	14	12
1.89779	0.587289	AT5G05010	AT5G05010	AT5G05010.1	clathrin adaptor complexes medium subunit family protein;(source:Araport11)	22.4349	22.5422	22.597	22.7036	23.7019	23.0499	23.4563	23.0986	22.8183	22.748	22.6448	22.6951	23.3977	23.2901	23.263	23.0674	12	12	12	27.9	57.718	0	46.862	136	4	7	7	11	6	7	13	11	6	8	9	10	8	10	9	10
1.34027	0.56514	AT4G34450	AT4G34450	AT4G34450.1	Member of the Coat Protein I (COPI) complex is a seven-subunit coatomer complex consisting of the &#945;; &#946;; &#946;&#8242;; &#947;; &#948;; &#949;; and &#950; proteins. COPI is required for retrograde transport from the Golgi to the endoplasmic reticulum; Golgi maintenance; and cell plate formation.	22.204	22.3725	22.3696	22.8952	22.5992	22.9708	23.2829	23.079	20.9503	22.62	22.2404	22.7793	22.9667	23.0492	23.1501	23.2828	27	27	27	40.2	98.49	0	128.7	197	6	9	11	18	8	14	15	16	2	12	9	14	8	19	18	18
1.31153	0.542673	AT3G02320	AT3G02320	AT3G02320.1	Involved in posttranscriptional modification of tRNA.	22.4017	23.0077	22.8272	22.778	22.387	23.7742	23.2107	23.2559	21.5584	22.8655	22.4709	22.8538	23.0184	23.9958	23.6449	23.7695	20	11	11	41.8	65.603	0	59.867	76	2	3	3	4	3	4	7	7	2	5	4	6	3	5	9	9
2.96777	0.530778	UBP6	AT1G51710	AT1G51710.1	Ubiquitin-specific protease 6 (UBP6). Deubiquinating enzyme. Interacts with calmodulin.	21.576	21.2303	21.2751	21.4295	22.1203	21.8454	21.8104	21.8715	21.9287	22.0081	21.517	21.8305	22.7197	21.8084	22.4182	22.3899	6	6	6	13.7	53.695	0	18.433	43	1	3	2	2	1	3	3	3	2	3	3	2	3	2	4	6
1.47879	0.512863	AT5G47690	AT5G47690	AT5G47690.3	One of 5 PO76/PDS5 cohesion cofactor orthologs of Arabidopsis.	NaN	20.4993	20.0057	20.2936	NaN	20.7342	20.6809	20.922	NaN	20.3298	19.8707	19.6002	NaN	20.5714	19.8025	20.3492	5	5	5	3.2	181.45	0	18.948	34	0	2	2	3	1	3	4	3	0	1	2	4	0	3	3	3
1.42249	0.492558	HSP70-3	AT3G09440	AT3G09440.1	Heat shock protein 70 isoform.	22.2373	22.2763	22.5344	22.7534	22.6128	22.8644	23.153	23.0243	22.437	22.7354	22.5898	22.8718	22.8317	23.1656	23.4345	23.2397	30	14	13	57.6	71.147	0	103.41	116	4	5	6	9	4	5	9	9	4	6	9	10	5	7	12	12
1.61481	0.488169	AT4G31490	AT4G31490	AT4G31490.1;AT4G31480.3	Required for plant growth; salt tolerance; and maintenance of the structure of the Golgi apparatus.	22.98	22.953	22.7917	23.0406	23.2697	23.2048	23.6111	23.4339	23.1688	22.956	22.677	22.9604	23.3521	23.4461	23.5163	23.517	22	22	22	34.9	106.08	0	133.07	151	4	7	9	10	4	7	17	12	5	8	7	13	7	9	15	17
2.16246	0.373992	AT2G21390	AT2G21390	AT2G21390.1	Coatomer subunit alpha-2. Part of endomembrane trafficking system. Interacts with SINAT1.	21.4237	22.712	22.5242	22.4911	22.6162	22.9241	22.9266	22.9987	21.5696	22.4023	22.217	22.2732	22.7965	22.9535	22.9413	22.8836	40	40	16	41.8	136.47	0	290.59	221	4	11	20	14	10	16	19	21	5	11	15	11	11	16	19	18
1.39348	0.372492	JAL34	AT3G16460	AT3G16460.1	Mannose-binding protein	22.9223	23.3735	23.2554	23.3673	23.1914	23.4868	23.8949	23.732	22.6766	23.2399	23.101	23.3391	23.1582	23.3164	23.5835	23.5091	19	19	19	39.6	72.473	0	211.32	208	9	14	17	17	7	10	16	18	6	15	13	15	7	12	14	18
1.50272	0.352084	SOT8	AT1G13420	AT1G13420.1	Encodes a sulfotransferase. Unlike the related ST4A protein (At2g14920); in vitro experiments show that this enzyme does not act brassinosteroids. ST4B is expressed in the roots and transcript levels rise in response to cytokinin treatment.	21.6558	21.7942	21.8069	21.6031	22.7698	22.0644	22.2458	21.9503	22.2492	21.437	21.2123	21.9177	23.3454	22.4069	22.729	22.0543	4	4	4	14.8	37.709	0	12.415	24	1	1	1	0	1	2	2	1	1	2	2	1	2	2	3	2
1.39898	0.306599	AT5G15810	AT5G15810	AT5G15810.1	Involved in posttranscriptional modification of tRNA.	24.5893	24.4476	24.6049	24.7337	24.9314	24.9539	24.7824	24.9697	24.6914	24.4054	24.4334	24.4704	24.7647	25.255	25.3811	24.8986	23	23	14	47.2	65.844	0	124.35	185	6	8	14	11	7	10	12	17	8	9	11	16	7	11	22	16
1.34116	0.143231	CID3	AT1G54170	AT1G54170.1	ataxin-2-related; similar to SCA2 (GI:1770390) (Homo sapiens); similar to ataxin-2 (GI:3005020) (Mus musculus). Member of a family of PAM2 motif containing proteins.	21.1718	21.961	22.0396	21.9849	21.6371	22.0779	22.2245	22.1129	21.4025	21.7448	21.7614	21.6189	NaN	22.2039	22.4673	22.1517	4	4	4	7.2	65.389	0	11.114	19	1	1	1	1	1	1	1	1	1	1	1	1	1	2	2	2
3.14044	-0.205713	PATL1	AT1G72150	AT1G72150.1	novel cell-plate-associated protein that is related in sequence to proteins involved in membrane trafficking in other eukaryotes The mRNA is cell-to-cell mobile.	23.2538	22.8238	22.8259	22.8755	23.331	22.6088	22.6436	22.6556	23.202	22.9018	22.7727	22.9882	22.8753	22.9654	22.8061	22.564	13	10	10	27.9	64.046	0	44.776	71	3	4	6	8	3	3	5	5	2	5	4	6	3	5	3	6
1.52858	-0.267497	ATPC	AT2G33040	AT2G33040.1	gamma subunit of Mt ATP synthase;(source:Araport11)	22.9261	23.1996	23.0093	23.1902	23.4722	22.9014	22.7634	22.932	23.7504	23.3141	22.9878	23.0444	23.7773	22.9257	22.6881	23.1506	7	7	7	29.5	35.448	0	64.387	62	2	3	4	3	3	6	4	4	4	6	3	4	4	5	2	5
1.42261	-0.292728	HOP1	AT1G12270	AT1G12270.1	Encodes one of the 36 carboxylate clamp (CC)-tetratricopeptide repeat (TPR) proteins (Prasad 2010; Pubmed ID: 20856808) with potential to interact with Hsp90/Hsp70 as co-chaperones.	27.5525	28.1072	27.8119	27.9333	27.3291	27.6657	27.728	27.5805	27.7694	28.0985	28.1662	28.1768	26.5709	27.8681	27.5872	27.5861	50	50	36	76.7	64.584	0	323.31	1258	43	70	93	107	38	72	86	89	62	87	100	125	34	80	81	91
1.65971	-0.364391	HSP70-6	AT4G24280	AT4G24280.1	Involved in protein import into chloroplasts during early developmental stages. The mRNA is cell-to-cell mobile.	NaN	21.648	21.5162	21.5851	NaN	21.393	21.1853	21.0779	NaN	21.3178	NaN	NaN	NaN	NaN	21.2523	21.2466	10	3	3	14.3	76.507	0	7.6509	11	0	1	1	2	0	1	2	1	0	1	0	0	0	0	1	1
2.64955	-0.371183	SPS2	AT5G11110	AT5G11110.1	Encodes a sucrose-phosphate synthase involved in pollen exine formation. This is the dominant SPS isoform in leaves with respect to protein levels.	25.0357	24.59	24.4876	24.6714	25.2453	24.2076	24.2199	24.2079	25.1806	24.6785	24.3582	24.3462	24.574	24.0659	24.0025	24.0311	4	1	1	3.4	116.96	0.00061728	3.1759	24	1	1	2	2	2	1	2	2	1	2	1	2	2	1	1	1
1.54687	-0.374444	VHA-E1	AT4G11150	AT4G11150.1	Encodes a vacuolar H+-ATPase subunit E isoform 1 which is required for Golgi organization and vacuole function in embryogenesis. The mRNA is cell-to-cell mobile.	24.6321	25.4527	25.493	25.1724	24.257	24.9387	24.9633	25.0927	24.9904	25.6042	25.5367	25.2411	24.2646	24.7462	24.5443	24.8277	15	15	8	54.8	26.06	0	67.723	160	7	9	15	13	3	7	13	10	7	11	19	14	5	10	8	9
1.62233	-0.385333	VHA-D	AT3G58730	AT3G58730.1	Member of V-ATPase family. Vacuolar-type H + -ATPase (V-ATPase) is a multisubunit proton pump located on the endomembranes.	23.1772	23.5972	23.8207	23.4473	23.4246	23.2465	23.2351	23.2277	23.2488	23.6869	23.6971	23.3716	22.8021	23.1503	22.8871	23.3196	13	13	13	41	29.058	0	44.829	117	4	7	7	9	7	6	7	7	6	7	13	11	6	5	8	7
2.07512	-0.390879	AT3G15690	AT3G15690	AT3G15690.2	Single hybrid motif superfamily protein;(source:Araport11)	25.9306	24.9365	25.1372	24.917	25.0533	24.6025	24.6765	24.5392	25.9478	25.3754	25.5946	25.3939	21.1701	24.5541	23.895	24.0398	10	10	10	61.6	28.169	0	272.77	128	7	9	14	10	4	4	6	7	10	11	11	13	1	6	7	8
2.46663	-0.409407	HSP70-7	AT5G49910	AT5G49910.1	Stromal heat shock protein involved in protein import into chloroplast. The mRNA is cell-to-cell mobile.	21.9675	21.8978	21.9245	21.7248	21.7527	21.4079	21.4327	21.4783	21.6004	21.3922	21.4479	21.2678	21.9633	21.2303	21.7928	21.3002	10	10	3	14.2	76.996	0	22.065	39	3	2	4	1	2	2	2	3	1	1	2	6	3	2	3	2
1.3446	-0.44417	AT4G17720	AT4G17720	AT4G17720.1	RNA-binding (RRM/RBD/RNP motifs) family protein;(source:Araport11)	22.7395	21.7423	21.5983	21.9394	22.0453	21.5045	21.0967	21.3464	22.2485	21.4981	21.045	21.6159	23.5171	21.7825	21.504	21.7955	3	3	3	11.8	33.547	0	13.22	26	1	1	3	3	1	2	2	1	1	1	1	2	1	1	3	2
1.40102	-0.471127	AT5G43960	AT5G43960	AT5G43960.1	Nuclear transport factor 2 (NTF2) family protein with RNA binding (RRM-RBD-RNP motifs) domain-containing protein;(source:Araport11)	25.1325	24.8159	24.8749	25.0468	25.0951	24.192	24.6787	24.4535	25.3538	24.7206	24.8575	24.9136	25.0317	24.6422	25.2201	24.8936	14	14	14	38.4	50.122	0	315.48	179	6	8	15	15	7	7	16	12	9	9	15	16	8	8	15	13
1.5991	-0.509569	RPL10AA	AT1G08360	AT1G08360.1	Ribosomal protein L1p/L10e family;(source:Araport11)	21.1776	21.8325	21.8709	21.614	NaN	21.3906	21.0185	21.3796	20.7821	NaN	21.2985	21.2422	21.3055	21.3863	20.5435	21.4496	7	3	3	37.5	24.469	0	12.294	22	1	1	3	3	0	1	1	2	1	0	2	1	2	1	1	2
1.49936	-0.519353	MCCA	AT1G03090	AT1G03090.2	MCCA is the biotinylated subunit of the dimer MCCase; which is involved in leucine degradation. Both subunits are nuclear coded and the active enzyme is located in the mitochondrion.	27.532	28.9155	29.225	28.6724	27.2947	28.4377	28.4	28.4171	27.91	28.8764	28.9907	28.5936	25.9936	28.2368	27.7161	27.9718	48	48	48	83.9	80.45	0	323.31	1696	58	101	178	128	56	105	138	127	72	106	149	148	40	90	94	106
1.31364	-0.522423	RABD2B	AT5G47200	AT5G47200.1;AT4G17530.1	AtRabD2b encodes a Rab GTPase; which plays important roles in pollen development; germination and tube elongation. The mRNA is cell-to-cell mobile.	23.4264	23.2127	23.3703	23.7869	NaN	22.8428	23.0789	22.8808	23.5626	23.7594	22.6477	23.961	NaN	22.1597	NaN	22.9708	5	5	4	37.1	22.313	0	29.988	36	2	2	3	3	0	3	3	2	3	3	2	4	2	2	1	1
2.2944	-0.591362	TIF3B1	AT5G27640	AT5G27640.2	encodes a member of eukaryotic translation initiation factor 3B family.	23.22	23.6138	23.6549	23.6943	22.5879	23.0596	23.2439	22.8854	23.3864	23.667	23.7205	23.8344	22.3823	23.4069	23.6441	23.6883	19	19	2	31	84.913	0	73.95	129	4	6	12	12	2	4	7	9	3	9	15	15	2	7	10	12
1.34767	-0.616871	CHR12	AT3G06010	AT3G06010.1	Encodes AtCHR12; a SNF2/Brahma-type chromatin-remodeling protein. One of three classes of SWI/SNF ATPases and the core enzyme of MINU1/2-associated SWI/SNF (MAS) complexes (PMID:36471048).AtCHR12 mediates temporary growth arrest in Arabidopsis upon perceiving environmental stress.	23.3169	22.6608	22.4832	23.0682	23.5534	22.2539	21.8692	22.2386	23.5194	22.7006	NaN	23.0396	22.6473	NaN	21.8418	22.2423	2	2	2	1.9	126.73	0	4.2298	16	1	1	1	1	1	1	1	0	1	2	0	1	1	0	2	2
1.44761	-0.656441	TOC159	AT4G02510	AT4G02510.1	An integral membrane GTPase that functions as a transit-sequence receptor required for the import of proteins necessary for chloroplast biogenesis. Located in the outer chloroplast membrane. Phosphorylation of the G-domains regulate translocon assembly. The mRNA is cell-to-cell mobile.	22.8205	23.3689	23.3376	23.3222	22.6422	22.4216	23.1017	22.536	23.2877	23.3333	22.9339	23.1839	22.0976	22.7917	23.1824	22.7246	19	19	19	17.8	160.82	0	137.63	165	4	11	16	17	4	7	13	7	6	13	14	19	4	7	14	9
1.37292	-0.667295	TPP2	AT4G20850	AT4G20850.1	Tripeptidyl Peptidase II. Ser protease that assembles into a large oligomeric complex containing two proteins of 153 and 142 kD that are derived from a single TPP2 gene; with the smaller version missing part of the C-terminal end. Not essential; based on the lack of phenotype of a T-DNA disruption mutant.	22.6307	22.9646	22.399	22.3474	22.1901	22.1202	21.751	21.8378	22.5287	22.7798	22.4515	22.3282	22.8928	22.2638	21.9493	22.1075	20	20	20	16.9	152.37	0	89.878	139	8	13	11	14	5	6	7	7	7	13	7	9	8	9	7	8
2.18807	-0.672523	SMT1	AT5G13710	AT5G13710.1	SMT1 controls the level of cholesterol in plants	24.3164	23.9711	24.2549	24.2612	24.1147	23.432	23.6605	23.3772	24.7579	23.7582	24.026	24.2667	23.2694	23.7808	23.7895	23.827	19	19	19	62.8	38.268	0	241.61	179	8	7	18	18	6	8	9	8	13	16	13	19	5	8	11	12
1.3219	-0.690025	PAT	AT2G22250	AT2G22250.2	Encodes a prokaryotic-type plastidic aspartate aminotransferase with glutamate/aspartate-prephenate aminotransferase (PAT) activity.	21.0263	20.8143	20.8643	21.558	20.3488	20.4757	20.3722	20.3187	NaN	20.9349	NaN	20.8744	21.3153	NaN	NaN	20.2238	4	4	4	9.9	50.999	0	10.972	23	1	2	3	4	1	1	1	2	0	2	1	3	1	0	0	1
1.35713	-0.697381	AT2G28150	AT2G28150	AT2G28150.1	DUF966 domain containing protein; expressed during embryogenesis.	21.8467	22.1382	21.974	21.596	22.2715	21.0681	21.5595	20.9884	22.1178	21.5035	21.6475	21.6669	21.6519	21.1822	21.5302	21.356	6	6	6	12.8	60.083	0	20.165	38	2	2	3	3	1	2	3	3	2	2	3	4	1	2	2	3
1.32018	-0.70348	SAHH1	AT4G13940	AT4G13940.1	Encodes a S-adenosyl-L-homocysteine hydrolase required for DNA methylation-dependent gene silencing. The mRNA is cell-to-cell mobile.	24.9889	25.4413	24.8665	25.5841	23.7667	24.7486	24.36	24.6729	24.1355	25.3154	24.6705	25.1376	26.0689	24.8957	24.2758	25.133	26	26	9	68.2	53.378	0	271.92	270	9	12	22	30	5	18	15	19	8	17	20	23	20	14	18	20
2.17962	-0.750179	ACC1	AT1G36160	AT1G36160.1	Encodes acetyl-CoA carboxylase. Mutant displays uncoordinated cell divisions which are enhanced by cytokinins. Mutant also has aberrant organization of the apical region in the embryo and abnormal root and shoot development and is deficient in freezing tolerance after cold acclimation. Essential for very long chain fatty acid elongation. The mRNA is cell-to-cell mobile.	29.6828	29.9757	29.7328	29.6621	28.7024	29.249	28.8796	28.9913	29.9114	29.9791	29.9732	29.8134	27.9594	29.2228	28.979	29.3727	159	159	115	75.6	251.38	0	323.31	5229	269	333	408	400	180	300	315	305	308	384	445	467	155	311	300	349
1.42358	-0.767262	AVP1	AT1G15690	AT1G15690.1	Encodes a H(+)-translocating (pyrophosphate-energized) inorganic pyrophosphatase (H(+)-PPase; EC 3.6.1.1) located in the vacuolar membrane. Expression is found in all tissues examined; including meristems and floral organ primordium. Expression is particularly enhanced in pollen; and is repressed by light. Over expression and loss of function phenotypes suggest AVP1 is involved in regulation of a…	23.998	24.196	23.4614	23.8475	NaN	23.2536	22.8079	23.1415	24.4676	24.2419	23.7791	24.1478	NaN	23.7769	23.2159	23.3772	15	15	15	19.1	80.819	0	102.25	132	10	11	10	13	0	5	4	7	4	13	13	16	0	10	7	9
3.24314	-0.792569	PAL1	AT2G37040	AT2G37040.1	Encodes PAL1; a phenylalanine ammonia-lyase. Arabidopsis has four PALs: AT2G37040 (PAL1); AT3G53260 (PAL2); AT5G04230 (PAL3) and AT3G10340 (PAL4).	29.978	30.1695	30.3906	30.1842	29.4719	29.3851	29.4906	29.4909	30.2431	30.1404	30.3954	30.2574	28.6002	29.4714	29.4422	29.4327	55	55	33	79.3	78.725	0	323.31	2114	96	124	170	180	80	112	139	145	108	142	180	187	69	120	133	129
1.95028	-0.794029	PAL3	AT5G04230	AT5G04230.2	Member of Phenylalanine ammonialyase (PAL) gene family. Differs significantly from PAL1 and PAL2 and other sequenced plant PAL genes. Arabidopsis has four PALs: AT2G37040 (PAL1); AT3G53260 (PAL2); AT5G04230 (PAL3) and AT3G10340 (PAL4).	23.9399	23.773	23.2099	23.3204	23.4253	22.7321	22.5934	22.5957	23.772	23.5574	23.0206	23.312	22.4022	NaN	22.3109	22.696	8	3	2	15.6	76.673	0	3.5872	16	2	1	1	1	1	1	1	1	1	1	1	1	1	0	1	1
1.97948	-0.879887	BCCP2	AT5G15530	AT5G15530.1	biotin carboxyl carrier protein isoform 2 (BCCP2) mRNA;	29.9053	29.4401	29.4561	28.9772	28.4417	28.5699	28.1914	28.4725	30.2668	29.8234	29.519	29.0917	27.8587	28.6991	28.2502	28.3598	12	12	11	51.4	27.279	0	196.3	481	23	31	45	36	15	21	30	30	32	33	41	49	11	25	30	29
1.72666	-0.909129	TOC75-3	AT3G46740	AT3G46740.1	Component of the translocon outer membrane (TOC) complex. Forms the outer envelope translocation channel (beta-barrel). Plays a role in preprotein conductance. Imported into chloroplast. Expressed in young dividing photosynthetic tissues. Knockout mutants are embryo lethal with arrested development at the two-cell stage. Knockout mutants have abnormal etioplasts.	22.6863	22.7461	23.0622	22.827	22.192	21.8147	22.4001	21.6931	22.6579	22.7254	22.7252	22.6809	22.1711	22.3608	22.0884	22.0175	17	17	17	35.3	89.188	0	181.91	124	7	7	14	13	3	5	9	6	6	8	10	14	3	6	7	6
2.85927	-1.00289	PAL2	AT3G53260	AT3G53260.1	Encodes phenylalanine lyase. Arabidopsis has four PALs: AT2G37040 (PAL1); AT3G53260 (PAL2); AT5G04230 (PAL3) and AT3G10340 (PAL4).	28.3545	28.5345	28.6392	28.5882	27.6559	27.3405	27.7358	27.677	28.4448	28.32	28.4626	28.5103	26.6674	27.3591	27.3587	27.3258	53	33	32	78.5	77.859	0	323.31	989	45	67	92	85	43	48	64	65	52	57	82	102	27	47	56	57
1.86392	-1.03093	MCCB	AT4G34030	AT4G34030.1	MCC-B is involved in leucine degradation in mitochondria. The active protein is a dimer of MCC-A and MCC-B. MCC-A is biotinylated whereas MCC-B is not. The mRNA is cell-to-cell mobile.	26.8584	28.6303	28.2548	28.2379	26.076	27.6781	27.3937	26.9584	26.9351	28.8442	28.4291	28.0258	24.6852	27.2357	26.8192	26.9146	37	37	37	75.1	64.012	0	323.31	985	32	72	82	86	26	56	73	60	36	88	93	92	15	57	57	60
1.93908	-1.16054	AT1G52670	AT1G52670	AT1G52670.1	Single hybrid motif superfamily protein;(source:Araport11)	27.1656	26.8539	27.4702	26.9118	26.5915	25.5794	26.1576	26.0172	27.4249	27.0873	27.1856	26.9381	25.1545	25.7382	25.5319	26.2697	11	11	11	67.9	29.573	0	323.31	284	17	20	27	21	11	14	14	17	24	18	24	26	7	13	13	18
2.64761	-1.17369	AT3G56130	AT3G56130	AT3G56130.1	biotin/lipoyl attachment domain-containing protein;(source:Araport11)	27.1801	27.2511	27.6933	27.3232	26.2769	26.0917	26.2236	26.4311	27.056	27.4194	27.366	27.1552	24.5886	25.7944	25.5416	26.4519	12	12	12	63	29.576	0	323.31	328	17	22	34	28	10	16	18	19	21	25	34	29	7	16	13	19
3.26542	-1.2103	CAC2	AT5G35360	AT5G35360.3	Encodes biotin carboxylase subunit (CAC2).	29.053	28.8928	29.177	29.1764	28.1982	27.7251	27.9577	27.9324	29.5466	28.8795	29.4426	29.0315	27.3937	27.8589	27.6184	28.2759	32	32	32	67.4	60.77	0	323.31	1203	61	73	101	100	46	52	74	77	74	84	111	98	45	55	64	88
1.52699	-1.23154	RPN2	AT4G21150	AT4G21150.1	ribophorin II (RPN2) family protein;(source:Araport11)	NaN	20.5761	19.7443	20.6817	NaN	NaN	NaN	NaN	NaN	NaN	NaN	NaN	NaN	NaN	NaN	NaN	6	6	6	10.9	74.667	0	46.282	14	0	3	1	4	0	0	0	2	0	0	0	2	1	1	0	0
1.38154	-1.32154	AT1G44835	AT1G44835	AT1G44835.2	YbaK/aminoacyl-tRNA synthetase-associated domain-containing protein;(source:Araport11)	NaN	21.1076	21.5123	20.5365	NaN	20.2007	NaN	NaN	NaN	21.5366	20.6654	20.6034	NaN	NaN	NaN	NaN	4	4	4	16.6	33.81	0	9.0089	11	0	1	2	1	0	1	0	0	0	1	2	3	0	0	0	0
1.47129	-1.50343	TOC132	AT2G16640	AT2G16640.1	multimeric translocon complex in the outer envelope membrane 132;(source:Araport11)	NaN	20.8931	22.4807	21.5407	NaN	20.3556	20.0281	NaN	21.3665	21.2552	20.3451	20.4588	NaN	NaN	20.0301	19.5397	7	7	3	7.2	132.28	0	21.705	27	0	2	6	5	0	1	1	0	3	3	2	2	0	0	1	1
1.55237	-1.81309	PLAT2	AT2G22170	AT2G22170.1	Lipase/lipooxygenase; PLAT/LH2 family protein;(source:Araport11)	22.6357	22.0479	21.2261	22.2074	22.6281	NaN	20.8685	NaN	21.3029	22.3862	20.6118	NaN	23.9701	21.722	NaN	21.8155	3	3	2	14.8	20.129	0	7.5432	17	2	1	1	1	2	0	1	0	1	2	1	0	2	1	0	2
1.86221	-1.85786	emb1027	AT4G26300	AT4G26300.5	Arginyl-tRNA synthetase; class Ic;(source:Araport11)	NaN	20.9762	20.0532	21.3527	NaN	NaN	NaN	NaN	NaN	20.4047	20.051	NaN	NaN	NaN	NaN	20.7633	3	3	3	5.5	73.323	0	6.298	9	0	1	1	3	0	0	0	0	0	1	0	1	0	1	0	1
1.73261	-1.98367	EMB2656	AT5G37630	AT5G37630.1	ARM repeat superfamily protein;(source:Araport11)	NaN	20.8075	21.5872	21.411	NaN	18.5839	NaN	19.1195	NaN	20.4237	20.4811	21.2992	NaN	NaN	NaN	19.3141	12	12	12	14.2	116.75	0	34.657	34	0	4	6	7	0	1	1	1	0	2	5	6	0	0	0	1
3.83778	-2.04072	GLPK	AT1G80460	AT1G80460.1	Encodes a protein similar to glycerol kinase; which converts glycerol to glycerol 3-phosphate and performs a rate-limiting step in glycerol metabolism. This gene is required for both general and specific resistance against bacteria and fungi. Arabidopsis thaliana glycerol kinase (GLR1) mRNA.Involved in flagellin-induced non-host resistance to Pseudomonas. Coronatine partially suppresses flagellin…	NaN	21.1605	21.109	21.5433	NaN	NaN	NaN	NaN	NaN	NaN	NaN	21.3956	NaN	NaN	NaN	NaN	5	5	5	9.4	56.436	0	11.957	14	0	3	2	3	0	0	0	0	1	1	1	3	0	0	0	0
2.18695	-2.44021	ASP2	AT5G19550	AT5G19550.1	Nitrogen metabolism. Major cytosolic isoenzyme controlling aspartate biosynthesis in the light. The mRNA is cell-to-cell mobile.	22.2834	21.144	21.4734	21.6722	NaN	NaN	NaN	NaN	20.9195	21.0527	20.9578	22.2989	23.3386	21.161	NaN	21.7851	6	6	5	18.8	44.266	0	20.265	25	2	2	2	2	1	1	0	1	2	2	1	4	2	1	0	2
2.88392	-2.88597	GRF8	AT5G65430	AT5G65430.3	member of 14-3-3 proteins. This protein is reported to interact with the BZR1 transcription factor involved in brassinosteroid signaling and may affect the nucleocytoplasmic shuttling of BZR1	22.3997	21.6229	22.6342	22.2532	NaN	NaN	NaN	NaN	22.2267	21.4532	21.9551	22.0883	NaN	NaN	22.6168	22.7352	7	2	2	28.5	29.53	0	5.772	10	1	1	1	1	0	0	0	0	1	1	1	1	0	0	1	1

## Sheet: significant LN (p-val.<0.05)
Supplementary Data Set S4 Enriched proteins in TurboID-ROXY9 samples compared to TurboID controls
Proteins that are significantly enriched in TurboID-ROXY9 samples compared to TurboID controls in roots of plants transferred to LN
		Groucho/Tup1-like co-repressors or their respective adaptor components
		AT-HOOK MOTIF CONTAINING NUCLEAR LOCALIZED (AHL) family proteins
		TGA transcription factors
		Components of SWI/SNF chromatin remodeling complexes
						Log2 LFQ intensities																								MS/MS counts
						Root FN TurboID				Root FN TurboID-ROXY9				Root LN TurboID				Root LN TurboID-ROXY9												Root FN TurboID				Root FN TurboID-ROXY9				Root LN TurboID				Root LN TurboID-ROXY9
-Log (p-value)	Difference	Name	Locus	Majority protein IDs	Gene Description	Sample 09	Sample 17	Sample 25	Sample 33	Sample 11	Sample 19	Sample 27	Sample 35	Sample 10	Sample 18	Sample 26	Sample 34	Sample 12	Sample 20	Sample 28	Sample 36	Peptides	Razor + unique peptides	Unique peptides	Sequence coverage [%]	Mol. weight [kDa]	Q-value	Score	MS/MS count	Sample 09	Sample 17	Sample 25	Sample 33	Sample 11	Sample 19	Sample 27	Sample 35	Sample 10	Sample 18	Sample 26	Sample 34	Sample 12	Sample 20	Sample 28	Sample 36
3.86896	7.20572	SLK1	AT4G25520	AT4G25520.1	SEUSS-like 1;(source:Araport11)	NaN	NaN	NaN	NaN	24.4782	24.2499	23.9582	24.2079	16.8901	NaN	16.2905	16.7599	23.5648	24.3471	23.8955	24.3264	21	21	7	25.5	83.313	0	112.78	129	0	0	0	0	13	17	20	18	0	0	0	1	8	18	15	19
4.38806	6.17861	LUH	AT2G32700	AT2G32700.7	Encodes a WD40 repeat and LUFS domain containing protein that is similar to LUG. Interacts physically with SEUSS and likely functions as part of a repressor complex that represses AG. Involved in cell wall modifications necessary for mucilage extrusion and mediates aluminium sensitivity through PECTIN METHYLESTERASE46-modulated root cell wall pectin methylesterification.	NaN	NaN	19.9393	19.4452	24.6549	25.2524	25.6235	25.7352	NaN	18.7632	19.3947	19.0957	23.3852	25.2096	24.8429	25.7369	29	29	29	56.2	87.703	0	323.31	258	0	1	3	3	11	27	43	42	0	1	3	3	11	31	32	47
3.67987	6.01237	WSIP2	AT3G15880	AT3G15880.2	TOPLESS family protein.	NaN	18.8439	17.6707	17.9203	24.0388	24.5855	24.3934	24.7358	NaN	NaN	17.6106	18.475	23.1379	24.795	23.9376	24.3533	39	29	27	44.2	124.24	0	205.75	157	0	1	1	1	11	20	23	26	1	0	1	2	8	22	19	21
2.74535	5.93261	GRXC13	AT2G47880	AT2G47880.1	Encodes a member of the CC-type glutaredoxin (ROXY) family. CEPD2 is a non secreted polypeptide that is highly similar to CEPD1 which is another member of a novel family related to glutaredoxins. It is induced by nitrogen starvation. It acts downstream of the CEP1 peptide in systemic N-demand signalling .The RNA is expressed in the phloem of cotelydon and leaf vasculature but the peptide is graft…	NaN	NaN	NaN	NaN	NaN	NaN	24.9122	23.6472	NaN	NaN	NaN	NaN	NaN	24.0195	25.1436	23.8253	3	3	3	56.9	11.275	0	31.444	15	0	0	0	0	0	0	3	2	0	0	0	0	0	2	5	3
3.27763	5.91234	HTA3	AT1G54690	AT1G54690.1;AT1G08880.1;AT5G54640.1;AT4G27230.1;AT3G20670.1;AT1G51060.1	Encodes HTA3; a histone H2A protein. H2AX is a meiosis-specific isoform of histone H2A. Upon DSB formation; rapid accumulation of phosphorylated H2AX (&#947;-H2AX) occurs around the break site. _x0001_H2AX foci accumulate in early G2. Immunolocalization studies in spread preparations of wild-type meiocytes at G2/early leptotene revealed the accumulation of numerous rather diffuse &#947;-H2AX foci…	22.4789	NaN	NaN	22.8651	24.5443	23.6488	NaN	24.0362	23.0418	NaN	NaN	NaN	NaN	25.3683	23.4925	24.5123	3	3	2	28.2	14.783	0	17.747	16	2	0	0	2	1	1	0	1	1	1	0	1	1	3	1	1
3.08644	5.81834	SEU	AT1G43850	AT1G43850.1	Encodes a transcriptional co-regulator of AGAMOUS; that functions with LEUNIG to repress AG in the outer floral whorls.SEU phase separates upon hyperosmotic stress to form nuclear condensates. SEU condensation is indispensable for osmotic stress tolerance; and loss of SEU dramatically compromises the expression of stress tolerance genes (PMID:36376475).	19.278	19.241	19.7847	19.5262	25.826	25.9714	25.6198	25.6707	19.835	20.671	18.5804	19.7577	25.1097	25.8847	25.4256	25.1538	27	27	27	37.1	96.231	0	288.73	237	1	2	3	4	19	28	24	34	1	5	3	6	19	29	28	31
2.58918	5.74452	CHC1	AT5G14170	AT5G14170.1	CHC1 is predicted to encode a protein that belongs to the chromodomain remodeling complex. Two RNAi knock-down lines have a dwarf phenotype and reduced rates of Agrobacterium-mediated transformation. The low rate of root-mediated transformation rate may result from altered root morphology or reduced root growth rates. Also named as SWP73B; it is a subunit that is shared by BRM-; SYD-; and MINU1/2…	NaN	NaN	NaN	NaN	19.5415	22.5754	23.0706	23.5034	NaN	NaN	NaN	15.9294	18.4342	23.1946	22.9913	23.5228	24	24	24	56.4	59.27	0	178.87	115	0	0	0	0	2	17	21	19	0	0	0	2	2	20	14	18
2.8554	5.62553	TPL	AT1G15750	AT1G15750.1	Encodes a protein with several WD40 repeats at the C-terminus and predicted protein-protein interaction domains at the N-terminus. Together with the TOPLESS-RELATED PROTEINS (TPRs); it is thought to be involved in transcriptional repression of root-promoting genes in the top half of the embryo during the transition stage of embryogenesis. It can also interact with IAA12 through the EAR domain of …	19.887	20.8358	21.24	20.9644	26.1477	26.8578	26.5116	26.8932	NaN	21.7526	19.5596	21.4344	25.5068	26.7532	26.1402	26.7297	46	46	14	54.5	124.3	0	323.31	402	2	5	7	7	25	48	51	64	2	7	5	7	22	44	44	62
3.25272	5.6045	TPR2	AT3G16830	AT3G16830.1	TOPLESS family member which directly binds the N-terminal domain of SNC1 and interacts with TPR1.	NaN	16.8818	NaN	16.04	23.2641	23.8342	23.5411	23.9457	NaN	NaN	16.8154	NaN	22.741	23.5358	23.196	23.7385	34	27	24	36	124.76	0	127.85	116	0	1	0	1	8	14	19	21	0	1	1	0	7	10	13	20
3.83395	5.53736	TGA3	AT1G22070	AT1G22070.1	Encodes a transcription factor. Like other TGAla-related factors; TGA3 has a highly conserved bZIP region and exhibits similar DNA-binding properties.	NaN	NaN	NaN	NaN	23.4405	22.8315	24.2107	23.8395	NaN	NaN	NaN	NaN	23.1693	23.6018	24.4767	24.6122	11	11	10	38.3	43.755	0	72.81	57	0	0	0	0	6	2	10	8	0	0	0	0	4	6	9	12
3.95999	5.53606	TGA2	AT5G06950	AT5G06950.1	Transcription factor of the B-ZIP family that has high affinity for C-box motifs. Interacts with NPR1 and may regulate PR gene expression. Phosphorylated by a CK2-like protein in vitro. Phosphorylation is enhanced by salicylic acid treatment. Under stress conditions; it acts to negatively control SA accumulation. that induce the hormone production.	NaN	NaN	NaN	NaN	25.285	24.396	24.5205	24.4928	NaN	NaN	NaN	NaN	24.5568	24.5828	24.6363	24.5884	10	10	2	31.2	36.684	0	90.565	80	0	0	0	0	6	8	12	12	0	0	0	0	6	9	14	13
3.5696	5.41377	AHL23	AT4G17800	AT4G17800.1	Putative AT-hook DNA-binding family protein;(source:Araport11)	NaN	NaN	NaN	NaN	24.0193	24.4375	24.6408	25.0147	NaN	NaN	NaN	NaN	23.0326	24.6181	24.5111	24.6219	4	4	4	20.2	29.724	0	87.004	37	0	0	0	0	2	4	5	6	0	0	0	0	2	5	5	8
3.53609	5.36812	LUG	AT4G32551	AT4G32551.2	LEUNIG regulates floral organ identity;gynoecium and ovule development. Negatively regulates AGAMOUS . Encodes a glutamine-rich protein with seven WD repeats similar to transcriptional corepressors.	NaN	NaN	18.3446	NaN	22.9152	24.3452	24.9634	24.9367	NaN	NaN	18.5247	NaN	17.1349	24.5318	23.7661	24.1632	20	20	20	34.3	106.52	0	212.45	111	0	0	1	0	6	12	20	21	0	0	1	0	2	13	16	19
5.44757	5.22623	ARP7	AT3G60830	AT3G60830.1	Encodes an actin-related protein required for normal embryogenesis; plant architecture and floral organ abscission. Identified as a subunit shared by BRM-; SYD-; and MINU1/2-associated SWI/SNF chromatin remodeling complexes (PMID:36471048).	NaN	NaN	18.8523	NaN	22.0688	23.7529	23.8784	22.8178	NaN	18.2824	NaN	18.1447	20.6774	23.4275	23.6167	23.1552	11	11	11	40.8	39.904	0	48.053	68	0	0	1	1	2	9	11	10	0	1	0	1	1	8	12	11
3.3745	4.90271	TGA1	AT5G65210	AT5G65210.1	Encodes TGA1; a redox-controlled regulator of systemic acquired resistance. TGA1 targets the activation sequence-1 (as-1) element of the promoter region of defense proteins. TGA1 are S-nitrosylated.	NaN	NaN	NaN	NaN	23.4869	24.1517	24.5815	24.5151	NaN	NaN	NaN	NaN	22.77	23.8118	24.0995	23.9204	15	15	11	56.8	42.063	0	103.07	70	0	0	0	0	5	5	11	17	0	0	0	0	4	5	9	14
2.04337	4.80914	ELC	AT3G12400	AT3G12400.2	Mutants of this gene were initially identified because of the trichome morphogenesis phenotype. Those trichomes have multiple nuclei; a defect that turns out not to be restricted to the trichomes but also in all endoreduplicating cell types. This gene encodes a ubiquitin-binding protein with sequence similarities with yeast proteins that are components of the ESCRTI-III complexes. The Arabidopsis…	NaN	19.4514	19.7287	NaN	22.0546	22.3349	23.6477	23.5498	19.7054	19.9591	16.9342	19.4389	22.4661	22.8657	24.2388	23.6552	10	10	10	30.9	49.306	0	132.28	76	1	1	2	1	2	5	9	11	1	2	3	3	3	8	12	12
2.93456	4.76196	ARP4	AT1G18450	AT1G18450.1	Encodes a gene similar to actin-related proteins in other organisms. Member of nuclear ARP family of genes. Component of chromatin remodeling complexes; involved in chromatin-mediated gene regulation. Phenotype of the arp4-1 mutant allele revealed partial sterility due to defects in anther development. Targeting the distinct; 3' UTR of AtARP4 transcripts with RNA interference caused a drastic red…	NaN	NaN	NaN	NaN	23.2264	24.1037	23.9986	24.1036	NaN	NaN	NaN	NaN	22.9377	23.0633	22.5535	24.4125	14	14	14	41	48.936	0	84.228	59	0	0	0	0	2	7	12	10	0	0	0	0	3	6	4	15
4.41393	4.61586	AT2G42490	AT2G42490	AT2G42490.1	Peroxisome-localized copper amine oxidase involved in lateral root formation.	NaN	NaN	NaN	NaN	21.3491	22.383	22.5092	22.1778	NaN	NaN	18.7588	NaN	21.0253	22.9661	23.7339	23.5379	13	13	13	28.6	86.69	0	81.251	53	0	0	0	0	3	7	6	5	0	1	2	1	2	6	9	11
4.35544	4.58752	TGA9	AT1G08320	AT1G08320.1	bZIP transcription factor family protein;(source:Araport11)	NaN	NaN	NaN	NaN	NaN	23.6506	23.3475	23.0689	NaN	NaN	NaN	NaN	22.3876	23.5946	23.4782	23.1577	7	7	7	15	53.514	0	28.642	29	0	0	0	0	1	4	4	6	0	0	0	0	2	3	5	4
2.14966	4.56109	VPS15	AT4G29380	AT4G29380.1	The gene encodes phosphatidylinositol 3- kinase involved in the development and germination of pollen through the biosynthesis of phosphatidylinositol 3-phosphate (PI3P). The mRNA is cell-to-cell mobile.	NaN	18.1289	17.4527	NaN	21.8292	23.0683	23.1126	23.0161	NaN	NaN	16.9433	NaN	22.5096	23.1595	23.377	23.2733	35	35	35	31.2	168.12	0	142.24	134	0	2	1	0	6	17	21	19	0	0	2	0	6	21	19	20
3.96852	4.48071	ATG2484-1	AT4G17330	AT4G17330.1	gene of unknown function expressed in seedlings; flower buds and stems	NaN	NaN	NaN	NaN	23.5384	23.4321	23.4366	23.5507	NaN	NaN	NaN	NaN	23.287	23.4779	23.47	23.612	33	33	33	24.5	218.07	0	323.31	176	0	0	0	0	12	23	27	28	0	0	0	0	13	20	18	35
3.11969	4.41672	GTA02	AT4G08350	AT4G08350.1	global transcription factor group A2;(source:Araport11)	NaN	20.2421	17.8357	19.5426	21.4012	23.3435	23.2557	23.1002	19.3738	20.1728	18.553	NaN	20.6919	23.6952	23.9213	23.621	24	24	24	26.2	115.4	0	85.798	100	0	3	2	2	3	10	15	13	2	1	2	1	4	15	13	14
2.83674	4.29346	AHL27	AT1G20900	AT1G20900.1	Encodes an AT hook domain containing protein that acts redundantly with SOB3 to modulate hypocotyl growth inhibition in response to light.	NaN	NaN	NaN	NaN	23.2026	23.3872	22.9463	23.0459	NaN	NaN	NaN	NaN	22.5697	23.3664	22.7343	22.7171	2	2	2	8.4	31.842	0	20.825	16	0	0	0	0	2	2	2	2	0	0	0	0	2	2	2	2
3.13999	4.25551	emb1579	AT2G03150	AT2G03150.1	Encodes a nuclear-localized calcium-binding protein RSA1 (SHORT ROOT IN SALT MEDIUM 1); which is required for salt tolerance.	NaN	NaN	NaN	NaN	20.8626	21.3771	21.4965	20.9303	NaN	NaN	NaN	NaN	20.9572	22.1333	21.6049	22.7597	7	7	7	5.3	150.91	0	18.177	22	0	0	0	0	0	1	3	2	0	0	1	0	1	4	3	7
1.47322	4.24219	RH14	AT3G01540	AT3G01540.2	RNA HELICASE DRH1	20.3878	22.4443	21.0524	21.3906	NaN	22.0048	21.6477	21.2796	20.5519	NaN	21.1202	NaN	NaN	22.7392	24.0378	22.9821	10	10	10	18.9	67.727	0	44.73	55	1	3	3	4	1	4	6	4	1	1	3	1	1	4	10	8
3.05662	4.1963	TGA5	AT5G06960	AT5G06960.1	Encodes a basic leucine zipper (B-ZIP) containing protein that interacts with NPR1 to promote expression of salicylic acid induced genes. Binds the ocs-element.	NaN	NaN	NaN	NaN	22.8711	21.0666	22.8655	22.6772	NaN	NaN	NaN	NaN	21.911	21.9516	23.2974	23.1438	10	5	5	31.2	36.89	0	39.297	29	0	0	0	0	3	1	4	3	0	0	0	0	2	3	8	5
2.23064	4.17718	MED16	AT4G04920	AT4G04920.1	Encodes a subunit of the MEDIATOR complex. Plays a role in the CBF pathway -downstream of CBF translation. Mutants have impaired cold responses; reduced levels of cold induced RNA transcripts; are sensitive to osmotic stress. Required for expression of CBF-controlled cold-upregulated genes and some; but not all; other cold up-regulated genes. Required for recruitment of the Mediator complex and R…	NaN	NaN	NaN	NaN	18.8409	22.534	23.2968	22.9201	NaN	NaN	NaN	NaN	19.8893	22.7863	23.0155	23.14	22	22	22	23.2	138.19	0	112.88	74	0	0	0	0	1	8	13	11	0	1	0	0	1	9	15	15
3.56047	4.15075	AHL20	AT4G14465	AT4G14465.1	AT-hook protein. Overexpression results in early flowering in short and long days.	NaN	NaN	NaN	NaN	22.0548	22.9683	23.1906	24.4026	NaN	NaN	NaN	NaN	21.232	22.9668	22.8873	23.7214	4	4	4	18.1	29.54	0	27.131	25	0	0	0	0	1	3	4	4	0	0	0	0	1	4	5	3
4.0532	4.14162	GCT	AT1G55325	AT1G55325.2	Encodes the Arabidopsis homolog of the transcriptional regulator MED13; is dynamically expressed during embryogenesis and regulates both developmental timing and the radial pattern formation.	NaN	19.4194	18.8604	18.9582	21.201	22.4728	22.3696	22.3343	NaN	NaN	NaN	17.8984	18.8315	22.6087	22.0204	22.5261	23	23	23	17.6	217.27	0	76.267	86	0	2	2	3	6	15	11	12	0	1	0	1	1	11	10	11
3.39839	4.12993	LFR	AT3G22990	AT3G22990.1	Armadillo-repeat containing protein. Involved in leaf and flower development. Located in nucleus. Broadly expressed throughout vegetative and floral tissues. LFR is functionally associated with AS2 to mediate leaf development.A subunit shared by SYD- and MINU1/2-associated SWI/SNF complexes (PMID:36471048).	NaN	NaN	NaN	NaN	19.8746	23.1705	23.2481	23.0077	NaN	NaN	NaN	NaN	NaN	22.9549	22.9828	22.73	11	11	11	30.7	50.112	0	64.654	48	0	0	0	0	1	6	8	6	0	0	0	0	0	7	9	11
3.42346	4.10254	AHL21	AT2G35270	AT2G35270.1	Direct target of AGAMOUS. Regulates patterning and differentiation of reproductive organs.	NaN	NaN	NaN	NaN	NaN	22.8965	22.5685	22.98	NaN	NaN	NaN	NaN	NaN	22.8833	22.7362	22.4966	4	4	3	20.7	29.144	0	38.415	28	0	0	0	0	0	3	5	4	0	0	0	0	0	5	6	5
4.43413	4.08664	PHYB	AT2G18790	AT2G18790.1	Red/far-red photoreceptor involved in the regulation of de-etiolation. Exists in two inter-convertible forms: Pr and Pfr (active). Involved in the light-promotion of seed germination and in the shade avoidance response. Promotes seedling etiolation in both the presence and absence of phytochrome A. Overexpression results in etiolation under far-red light. Accumulates in the nucleus after exposure…	NaN	NaN	18.7532	19.5774	18.4474	22.8671	23.4681	22.6071	NaN	NaN	18.8072	19.2899	19.3769	22.9177	22.9814	23.3737	28	28	28	32.8	129.33	0	117.44	115	0	0	2	3	3	13	21	13	0	1	1	5	4	13	16	20
2.87291	4.06138	TPR3	AT5G27030	AT5G27030.2	TOPLESS family member involved in the negative regulation of SNC1-dependent phenotypes.	NaN	NaN	NaN	NaN	22.0563	23.3127	22.9593	23.2065	NaN	NaN	NaN	NaN	21.509	23.1957	22.8437	23.0648	27	16	16	25.3	125.56	0	66.277	76	0	0	0	0	5	11	13	14	0	0	0	0	4	12	8	9
4.52747	3.9068	AHL1	AT4G12080	AT4G12080.1	AT-hook motif nuclear-localized protein 1;(source:Araport11)	NaN	NaN	NaN	NaN	23.3105	23.6665	23.1783	23.2791	NaN	NaN	NaN	NaN	22.8541	23.2907	22.9515	23.2893	10	10	8	47.8	37.311	0	173.51	61	0	0	0	0	3	6	9	10	0	0	0	0	4	10	8	11
4.51941	3.90443	VRN1	AT3G18990	AT3G18990.2	Required for vernalization. Essential for the complete repression of FLC in vernalized plants. Required for the methylation of histone H3	NaN	NaN	NaN	NaN	22.9607	22.9728	22.7089	23.0236	NaN	NaN	NaN	NaN	22.8721	22.7862	22.5812	23.1241	5	5	5	13.7	42.516	0	13.658	21	0	0	0	0	2	2	3	4	0	0	0	0	1	2	3	4
3.18751	3.88737	AHL3	AT4G25320	AT4G25320.1	AT hook motif DNA-binding family protein;(source:Araport11)	NaN	NaN	NaN	NaN	22.8758	23.2728	22.7702	23.0763	NaN	NaN	NaN	NaN	22.3309	23.3362	22.6383	23.0268	8	8	6	28.5	43.013	0	135.8	71	0	0	0	0	7	10	9	8	0	0	0	0	2	11	11	13
6.20098	3.88509	ATG6	AT3G61710	AT3G61710.1	Encodes autophagy protein 6 (ATG6); required for pollen germination and plant development.	NaN	NaN	NaN	NaN	22.9078	22.7209	22.9737	22.7416	NaN	NaN	NaN	NaN	22.7539	22.9977	23.155	22.9825	12	12	12	27.1	58.503	0	87.171	60	0	0	0	1	3	5	8	12	0	0	0	0	4	7	11	9
3.20068	3.85369	AHL19	AT3G04570	AT3G04570.1	AT-hook motif nuclear-localized protein 19;(source:Araport11)	NaN	NaN	NaN	NaN	NaN	22.614	22.9702	23.0933	NaN	NaN	NaN	NaN	NaN	22.5761	22.9332	22.8208	7	7	7	36.8	32.037	0	77.07	40	0	0	0	0	0	4	7	10	0	0	0	0	0	5	6	8
3.06597	3.82007	CHB3	AT4G34430	AT4G34430.4	Member of a small family of SWI3-like genes in Arabidopsis. Referred to as CHB4 in Zhou et al. (2002).Identified as a specific subunit of SYD-associated SWI/SNF (SAS) complexes (PMID:36471048).	NaN	NaN	NaN	NaN	21.4248	23.117	22.8008	23.3597	NaN	NaN	NaN	NaN	21.1514	22.9065	22.9365	22.9306	10	10	10	12.2	107.92	0	33.221	46	0	0	0	0	2	6	5	10	0	1	0	0	1	8	6	7
2.74742	3.80634	TAF5	AT5G25150	AT5G25150.1	Encodes a putative TATA-binding-protein associated factor TAF5. TAFs are subunits of the general transcription factor IID (TFIID).	NaN	NaN	NaN	NaN	21.2055	22.5683	22.2135	22.2103	NaN	NaN	NaN	NaN	20.5337	22.5019	21.9259	22.0179	9	9	9	15.5	74.413	0	27.269	35	0	0	0	0	1	5	5	7	0	0	0	1	1	6	6	3
2.51078	3.72941	AT1G27430	AT1G27430	AT1G27430.1	GYF domain-containing protein;(source:Araport11)	20.2386	20.23	20.4202	18.3716	21.2488	22.2453	22.6699	22.54	19.5865	19.4164	18.3626	NaN	20.5961	22.6325	23.2938	21.6176	22	14	14	22.7	165.43	0	120.66	56	1	2	3	2	1	5	7	7	1	1	2	1	1	7	11	4
3.92398	3.71787	AHL6	AT5G62260	AT5G62260.1	AT hook motif DNA-binding family protein;(source:Araport11)	NaN	NaN	NaN	NaN	20.7805	22.1724	22.1083	22.0643	NaN	NaN	NaN	NaN	NaN	22.3613	22.3693	22.3232	8	8	8	26.7	42.803	0	62.417	37	0	0	0	0	1	4	6	5	0	0	0	0	0	6	6	9
4.15457	3.7164	SAP130A	AT3G55220	AT3G55220.1;AT3G55200.1	Encodes a spliceosomal protein that is required for proper reproduction. RNAi lines display low pollen viability;caused by a defect in the transition from microspore to bicellular stage during pollen development.	NaN	19.0138	20.3192	19.5886	22.5364	23.4125	22.8873	23.2469	NaN	NaN	19.8007	19.3913	22.1421	23.4035	22.902	23.4091	21	21	21	19.8	134.97	0	74.465	108	0	2	3	2	5	12	12	16	0	1	2	3	4	15	15	16
3.3711	3.64683	AT1G12380	AT1G12380	AT1G12380.1	hypothetical protein;(source:Araport11)	NaN	NaN	NaN	NaN	21.5648	NaN	21.6733	21.4609	NaN	NaN	NaN	NaN	NaN	21.7576	22.0589	21.5384	8	8	6	13.5	88.371	0	23.254	19	0	0	0	0	2	0	5	3	0	0	0	0	0	1	5	3
2.85095	3.49904	MSI1	AT5G58230	AT5G58230.1	Encodes a WD-40 repeat containing protein that functions in chromatin assembly as part of the CAF1 and FIE complex. Mutants exhibit parthenogenetic development that includes proliferation of unfertilized endosperm and embryos. In heterozygous plants 50% of embryos abort. Of the aborted embryos the early aborted class are homozygous and the later aborting lass are heterozygotes in which the defect…	NaN	NaN	NaN	NaN	NaN	22.6124	22.9122	22.8792	NaN	NaN	NaN	19.5991	NaN	22.2448	22.4085	22.6857	6	6	6	16.5	48.194	0	20.87	36	0	0	1	0	0	5	7	8	0	0	1	1	1	4	2	6
3.3129	3.46649	AT-GTL1	AT1G33240	AT1G33240.1	Encodes a plant transcriptional activator that contains two separate; but similar; trihelix DNA-binding domains; similar to GT-2. Gene is expressed in all aerial parts of the plant; with higher level of expression in siliques. At-GTL2 was thought to be a duplicated copy of this gene but is likely to be a cloning artefact; the result of a chimeric clone. Regulates ploidy-dependent cell growth in t…	NaN	NaN	NaN	NaN	NaN	22.6309	22.08	22.1243	NaN	NaN	NaN	NaN	20.5115	22.3183	21.9427	22.3131	6	6	6	7.8	74.212	0	12.518	21	0	0	0	0	1	6	2	3	0	0	0	0	1	3	3	2
3.49874	3.44262	FGT1	AT1G79350	AT1G79350.1	Encodes the Arabidopsis thaliana orthologue of metazoan Strawberry notch; a highly conserved co-activator of the developmental regulator Notch. It mediates stress-induced chromatin memory by modulating nucleosome occupancy by interacting with chromatin remodeling proteins of the ISWI and SWI/SNF classes.	NaN	NaN	NaN	NaN	NaN	22.0213	22.0001	22.2932	NaN	NaN	NaN	NaN	NaN	22.0581	22.1918	22.0278	18	18	18	17.5	143.62	0	56.129	56	0	0	0	0	1	5	9	12	0	0	0	0	1	7	10	11
3.2486	3.40591	CDKA-1	AT3G48750	AT3G48750.1	A-type cyclin-dependent kinase. Together with its specific inhibitor; the Kip-related protein; KRP2 they regulate the mitosis-to-endocycle transition during leaf development. Dominant negative mutations abolish cell division. Loss of function phenotype has reduced fertility with failure to transmit via pollen. Pollen development is arrested at the second mitotic division. Expression is regulated …	NaN	NaN	NaN	NaN	21.7706	NaN	21.4392	NaN	NaN	NaN	NaN	NaN	22.3195	22.0042	21.7761	22.155	4	4	4	12.6	34.03	0	7.8883	14	0	0	0	2	1	0	1	1	0	0	0	1	2	2	1	3
2.91079	3.3843	LACS7	AT5G27600	AT5G27600.1	Encode peroxisomal long-chain acyl-CoA synthetase. Activates fatty acids for further metabolism. Interacts with PEX5.	22.6094	NaN	22.1035	NaN	NaN	NaN	21.7228	21.6206	22.4314	NaN	NaN	NaN	22.3386	22.2905	21.5296	21.4185	1	1	1	1.3	77.352	0.00061162	3.0734	9	1	0	1	0	0	0	1	1	1	0	0	0	1	1	1	1
2.52976	3.37845	BHLH123	AT3G20640	AT3G20640.1	Governs the competence of pericycle cells to initiate lateral root primordium formation.	NaN	NaN	NaN	NaN	21.2534	22.7599	22.7059	22.7956	NaN	NaN	NaN	NaN	NaN	22.2184	21.7704	22.2462	4	4	4	16.7	49.064	0	47.026	18	0	0	0	0	1	4	3	4	0	0	0	0	0	2	2	2
3.2785	3.3777	TIC	AT3G22380	AT3G22380.2	Encodes a nucleus-acting plant-specific clock regulator working close to the central oscillator and affecting the circadian gating of light responses. Circadian gating is the alteration of circadian phase according to the photoperiod of the entraining day/light cycle and the rhythmic antagonism of light responses in the early subjective night. TIC differentially regulates CCA1 and PRR9 from LHY; …	NaN	NaN	NaN	NaN	NaN	22.5287	21.9782	22.1542	NaN	NaN	NaN	NaN	NaN	22.5805	21.8272	21.9218	10	10	10	9.3	164.93	0	133.73	36	0	0	0	0	0	6	3	9	0	0	0	0	0	6	4	8
2.64564	3.3548	SLK2	AT5G62090	AT5G62090.1	Encodes a protein that functions with LUH to promote Al binding to the root cell wall.	NaN	NaN	NaN	NaN	22.0751	22.149	22.1893	22.3158	NaN	NaN	NaN	NaN	20.341	22.2193	22.2829	22.6991	14	14	14	18.4	90.547	0	89.972	66	0	0	0	0	4	8	12	9	0	0	0	0	2	8	10	13
3.51221	3.33461	AT1G76880	AT1G76880	AT1G76880.1	DF1 is a putative transcription factor required for the synthesis of seed mucilage polysaccharides. The df1 seeds produce almost 50% less mucilage than wild-type; but show less severe defects than the myb5 and ttg2 mutants.	NaN	NaN	NaN	NaN	21.0425	22.1033	21.8999	22.4312	NaN	NaN	NaN	NaN	NaN	22.0883	21.5718	22.4115	5	4	4	8.6	67.878	0	11.266	21	0	0	0	0	2	3	3	4	0	0	0	0	0	2	2	5
3.48406	3.32901	HSFB2B	AT4G11660	AT4G11660.1	member of Heat Stress Transcription Factor (Hsf) family	NaN	NaN	19.745	NaN	21.6863	22.6012	22.25	22.1528	NaN	NaN	NaN	19.3529	22.0324	22.3598	22.3165	22.2913	5	5	5	12.7	39.705	0	10.861	25	0	0	1	0	1	4	3	3	0	0	0	1	2	3	4	3
3.19645	3.32876	GT-2	AT1G76890	AT1G76890.2	encodes a plant trihelix DNA-binding protein	NaN	NaN	NaN	NaN	21.5877	22.0694	21.3786	22.724	NaN	NaN	NaN	NaN	20.862	21.4845	21.5265	21.9082	8	8	7	15.5	65.836	0	19.419	25	0	0	0	0	1	4	4	5	0	0	0	0	1	2	3	5
3.60409	3.31637	AT5G07980	AT5G07980	AT5G07980.1	Identified as a specific subunit of SYD-associated SWI/SNF (SAS) complexes (PMID:36471048).	NaN	NaN	NaN	NaN	19.6977	22.6686	22.099	21.8885	NaN	NaN	NaN	NaN	NaN	22.6806	22.0004	21.9039	13	13	9	12.3	164.36	0	67.217	50	0	0	0	0	1	9	7	9	0	0	0	0	0	11	6	7
1.80689	3.30332	AT4G11790	AT4G11790	AT4G11790.1	Pleckstrin homology (PH) domain superfamily protein;(source:Araport11)	NaN	NaN	19.0842	19.8029	NaN	21.6053	22.0363	21.845	NaN	NaN	17.3666	20.0893	NaN	21.9363	22.4495	22.2161	10	10	10	26.4	47.42	0	72.453	44	0	0	2	1	0	4	5	7	0	1	1	3	0	5	8	7
3.44287	3.30135	TPR1	AT1G80490	AT1G80490.2	Encodes a protein with a Lissen-cephaly type-1-like homology (LisH) domain at the N terminus;a C-terminal to LisH (CTLH) domain; and 12 WD (tryptophan-aspartic acid)-40 repeats at the C terminus. It is closely related to Topless (TPL); which mediates auxin-dependent transcriptional repression during embryogenesis.	NaN	NaN	NaN	NaN	NaN	22.0407	21.8648	22.6466	NaN	NaN	NaN	NaN	NaN	22.5568	22.0588	22.2128	39	9	9	41.4	124.09	0	58.115	38	0	0	0	0	0	4	6	9	0	0	0	0	0	5	8	6
4.45129	3.29245	HIT1	AT1G50500	AT1G50500.2	encodes a member of VPS53 family protein involved in the retrograde trafficking of vesicles to the late Golgi. Mutants in this gene are more sensitive to heat and osmotic stress.	NaN	NaN	NaN	19.6893	21.4482	21.7267	21.5507	21.9652	NaN	18.6789	18.8671	18.5566	NaN	21.7248	22.0945	22.1605	14	14	14	21	94.673	0	63.474	49	0	0	0	3	5	4	5	6	0	1	2	2	1	5	8	7
4.05494	3.27343	FRS12	AT5G18960	AT5G18960.1	Transcriptional repressor that accumulates in short-day conditions. Regulates together with FRS7 and NINJA glucosinolate biosynthesis.	NaN	NaN	NaN	NaN	NaN	20.3116	21.6114	21.2656	NaN	NaN	NaN	NaN	NaN	21.2979	21.8516	21.7307	11	11	11	14.7	90.496	0	26.394	26	0	0	0	0	1	1	6	3	0	0	0	0	0	4	6	5
2.66041	3.23397	SYD	AT2G28290	AT2G28290.5	Encodes a SWI2/SNF2-like protein in the SNF2 subclass.One of three classes of SWI/SNF ATPases in plants; it is the core enzyme of SYD-associated SWI/SNF (SAS) complexes (PMID:36471048). Homozygous plants with null mutations exhibit premature termination of the meristem and carpelloid structures from the inflorescence meristem. Co-activator of floral homeotic gene expression. Acts with LFY to regu…	NaN	NaN	NaN	NaN	20.9356	23.0427	22.5188	22.6874	NaN	NaN	NaN	NaN	NaN	22.549	22.1554	22.5015	32	32	32	10.7	389.93	0	184.97	98	0	0	0	0	4	18	15	18	0	0	0	0	2	12	11	18
2.20404	3.22117	AT1G52730	AT1G52730	AT1G52730.1;AT3G15610.1	Participates in ABA signaling through the regulation of MYB30.	NaN	20.3733	21.4837	21.1431	20.7812	22.7854	23.7521	21.6937	NaN	19.9022	19.5978	19.6641	20.4821	21.7785	23.8124	23.2368	13	13	13	53.9	37.754	0	78.976	53	0	1	4	3	1	5	9	4	0	1	2	1	1	3	10	8
3.26604	3.20589	AHL14	AT3G04590	AT3G04590.2	AHL proteins contain two conserved structural units; the AT-hook motif and DUF296 domain.	NaN	NaN	NaN	NaN	NaN	21.0577	21.6443	21.8557	NaN	NaN	NaN	NaN	NaN	21.4568	21.8687	21.77	4	4	4	16.8	43.445	0	38.304	16	0	0	0	0	0	2	3	2	0	0	0	0	0	2	4	3
2.40727	3.15586	AT4G08540	AT4G08540	AT4G08540.1	One of a pair of paralogs (the other is AT1G77890)that is a subunit of the lass III phosphatidylinositol 3-kinase (PI3K) complex;but is not essential for PI3P biosynthesis.	NaN	NaN	NaN	NaN	22.3273	21.7612	22.3202	21.7075	NaN	NaN	NaN	NaN	21.657	21.973	22.1154	21.9402	4	4	4	8.5	53.141	0	11.645	16	0	0	0	0	2	3	3	2	0	0	0	0	2	2	1	1
2.59206	3.1484	AT2G36480	AT2G36480	AT2G36480.1	pre-mRNA cleavage complex 2 Pcf11-like protein;(source:Araport11)	NaN	NaN	NaN	NaN	21.6123	NaN	21.7765	21.6871	NaN	NaN	NaN	NaN	NaN	21.5251	22.1821	22.2803	7	7	7	10.1	105.56	0	29.109	18	0	0	0	0	1	2	2	4	0	0	0	0	0	2	3	4
2.47959	3.12807	CBSCBSPB3	AT3G52950	AT3G52950.1	CBS / octicosapeptide/Phox/Bemp1 (PB1) domains-containing protein;(source:Araport11)	NaN	21.6431	20.4805	20.7243	NaN	NaN	21.7521	21.1692	NaN	NaN	19.3067	20.5981	20.4511	22.8211	22.9147	22.5606	11	11	11	23.9	60.026	0	41.823	33	0	1	1	3	1	0	3	2	0	0	2	1	1	5	7	6
3.19797	3.10473	AT1G19480	AT1G19480	AT1G19480.1	DNA glycosylase superfamily protein;(source:Araport11)	NaN	NaN	19.7379	19.552	22.9848	22.3428	22.4316	23.4544	NaN	NaN	19.0433	19.3773	22.3067	22.0187	21.8157	22.7337	7	7	7	27.2	41.895	0	42.329	38	1	0	2	2	2	2	4	7	0	1	1	1	2	3	3	7
3.36177	3.10085	AT1G77890	AT1G77890	AT1G77890.1	One of a pair of paralogs (the other is AT4G08540)that is a subunit of the lass III phosphatidylinositol 3-kinase (PI3K) complex but is not essential for PI3P biosynthesis.	NaN	NaN	NaN	NaN	21.3486	21.0047	NaN	20.9769	NaN	NaN	NaN	NaN	NaN	21.5149	21.5013	21.6282	5	5	5	14.3	52.119	0	16.292	15	0	0	0	0	1	2	2	1	0	0	0	0	1	2	3	3
2.0223	3.09169	RRC1	AT5G25060	AT5G25060.1	Part of SWAP1-SFPS-RRC1 splicing factor complex which modulates pre-mRNA splicing to promote photomorphogenesis.	19.4409	20.2895	19.5038	19.1034	20.3301	22.8666	23.2201	23.4048	NaN	21.1727	19.6302	19.3787	20.3385	23.5541	22.4526	23.45	14	14	14	17.1	108.28	0	39.836	57	1	3	3	1	1	4	8	9	0	3	1	1	1	6	6	9
2.34719	3.03422	CLPS3	AT3G04680	AT3G04680.1	Encodes a nuclear protein that functions in mRNA processing. Mutations in this gene cause embryo lethality and reduced transmission through the female gametophyte. Over-expression of a CLPS3:TAP protein changes the relative levels of two alternatively processed FCA transcripts. It also causes abnormal phyllotaxy and flower development; early flowering under long and short days; and increased leve…	NaN	NaN	NaN	NaN	NaN	22.319	21.7292	21.6034	NaN	NaN	NaN	NaN	NaN	21.782	21.7139	21.2988	6	6	6	14.4	48.421	0	14.541	22	0	0	0	0	0	5	3	2	0	0	0	0	0	5	4	3
1.40296	3.03386	SF1	AT5G51300	AT5G51300.1	Encodes a nuclear localized splicing factor homolog that is involved in alternative splicing of some mRNAs.	NaN	NaN	18.7157	21.4723	19.2711	22.1043	23.0212	23.0061	NaN	NaN	21.1483	21.2156	NaN	22.7729	23.6199	23.3248	11	11	11	15.4	87.049	0	79.874	60	0	0	1	3	1	7	9	9	0	0	3	2	1	8	8	8
2.94237	3.01587	AT5G07940	AT5G07940	AT5G07940.1	Identified as a specific subunit of SYD-associated SWI/SNF (SAS) complexes (PMID:36471048).	NaN	NaN	NaN	NaN	NaN	21.0691	21.6662	22.2964	NaN	NaN	NaN	NaN	NaN	21.1353	21.642	21.1198	11	8	8	10.2	167.42	0	53.99	22	0	0	0	0	0	2	4	6	0	0	0	0	0	3	3	4
2.09451	2.99858	SKIP	AT1G77180	AT1G77180.1	Encodes a putative transcriptional factor. Shows transcriptional activator activity in yeast. Involved in response to abscisic acid; salt and osmotic stress. SKIP lengthens period of the circadian clock by impairing the alternative splicing of PRR7 and PRR9. SKIP regulates the splicing of SEF pre-mRNA and suppresses flowering by activation of FLC.	NaN	NaN	19.4027	18.6133	18.8932	20.3272	20.2876	19.5371	NaN	NaN	NaN	NaN	19.484	22.5338	20.9361	21.3489	6	6	6	10.8	69.422	0	26.156	22	0	0	1	0	0	2	2	1	0	0	0	0	2	7	3	4
2.11889	2.99626	AT2G20330	AT2G20330	AT2G20330.1	DDB1-CUL4 ASSOCIATED FACTOR (DCAF) protein.	NaN	NaN	NaN	NaN	20.9471	19.5076	21.5801	22.2066	NaN	NaN	NaN	NaN	20.72	21.8499	22.5381	22.1099	10	10	10	23.3	71.201	0	39.86	29	0	0	0	0	1	3	4	6	0	0	0	1	1	4	5	4
2.19505	2.99132	TGA7	AT1G77920	AT1G77920.1	TGA7 belongs to group D of the basic leucine zipper (bZIP) transcription factors. During systemic acquired resistance (SAR); TGA7 binds to the activation sequence-1 (as-1) in the promoter region of SAR related genes and regulates their expressions in an NPR1 dependent manner.	NaN	NaN	NaN	NaN	20.734	20.0262	21.8826	20.9555	NaN	NaN	NaN	NaN	NaN	21.0168	22.0589	21.9392	5	4	4	13	41.913	0	23.676	14	0	0	0	0	1	1	4	1	0	0	0	0	0	1	3	3
1.40536	2.96784	AT5G14540	AT5G14540	AT5G14540.1	basic salivary proline-rich-like protein (DUF1421);(source:Araport11)	NaN	20.5218	20.6585	21.2557	20.7403	22.2673	21.8653	22.1942	NaN	NaN	NaN	21.2059	21.17	22.4577	22.2191	22.2345	7	7	7	14.8	59.097	0	24.156	39	0	1	3	3	2	5	4	5	0	1	0	2	1	4	4	4
2.07651	2.95633	BAM7	AT2G45880	AT2G45880.1	Encodes a beta-amylase-like protein present in the nucleus rather than targeted to the chloroplast. Contains BRASSINAZOLE RESISTANT1 (BZR1)-type DNA binding domains. Activates gene expression in protoplast transactivation assays.	NaN	NaN	NaN	NaN	NaN	21.3639	21.3386	21.8959	NaN	NaN	NaN	NaN	NaN	21.34	21.0465	21.8506	7	7	7	12.6	77.13	0	14.679	21	0	0	0	0	0	3	5	4	0	0	0	0	0	3	2	4
4.28187	2.94836	NPR5	AT2G41370	AT2G41370.1	Encodes BOP2; a cytoplasmic and nuclear-localized NPR1 like protein with BTB/POZ domain and ankyrin repeats. Interacts with BOP1 and appears to be genetically redundant with BOP1.bop1/bop2 double mutants have longer leaves; often with leaflets on the petiole; asymmetric flowers with extra organs and no nectaries. Also defective in floral organ abscission. BOP1/2 promotes floral meristem fate and …	NaN	NaN	NaN	NaN	18.5275	21.9789	22.5068	22.1861	NaN	NaN	NaN	NaN	NaN	21.5522	21.9156	21.7944	9	9	9	21.6	54.001	0	56.864	35	0	0	0	0	1	6	8	6	0	0	0	0	0	5	4	5
2.57546	2.93258	GF14 PHI	AT1G35160	AT1G35160.2	GF14 protein phi chain member of 14-3-3 protein family. This protein is reported to interact with the BZR1 transcription factor involved in brassinosteroid signaling and may affect the nucleocytoplasmic shuttling of BZR1 The mRNA is cell-to-cell mobile.	21.9033	NaN	21.4807	21.3753	22.1651	20.2779	21.9444	22.1874	21.8118	NaN	NaN	NaN	22.9884	21.4667	21.7553	21.9001	7	3	3	24.1	33.356	0	11.037	20	1	0	2	1	1	1	2	2	1	1	0	1	2	1	2	2
4.47845	2.92372	AT1G03280	AT1G03280	AT1G03280.1	Transcription initiation factor TFIIE subunit alpha	NaN	NaN	NaN	NaN	21.556	21.1416	21.7889	21.1941	NaN	NaN	NaN	NaN	NaN	21.5435	21.9345	21.5562	7	7	7	13.4	54.123	0	17.222	27	0	1	0	0	2	3	5	5	0	0	0	0	1	3	4	3
2.40075	2.90855	HDA19	AT4G38130	AT4G38130.1	Encodes a histone deacetylase that enhances AtERF7-mediated transcriptional repression. Binds SIM3 and ERF7. Expressed in the nucleus in most tissues examined and throughout the life of the plant. Involved in jasmonic acid and ethylene dependent pathogen resistance. The sequence in GenBank has 17 AG dinucleotide repeats missing; which is also missing in Ler shotgun sequence from Cereon. Although …	NaN	NaN	19.9243	NaN	20.9802	21.0105	21.9299	21.6526	NaN	NaN	NaN	NaN	NaN	21.6086	21.6563	21.7239	4	4	4	10.4	56.022	0	15.191	21	0	0	1	0	0	2	4	4	0	0	0	0	0	4	3	3
1.88307	2.90477	CHR28	AT1G50410	AT1G50410.1	Encodes a member of the SNF2 family of helicase-like proteins and is involved in RNA-directed DNA methylation. It is functionally redundant with FRG1.	NaN	NaN	NaN	NaN	NaN	20.4229	20.9759	20.3763	NaN	NaN	NaN	NaN	NaN	20.8447	21.2497	22.5132	8	8	7	9.7	108.11	0	23.96	18	0	0	0	0	0	2	4	3	0	0	0	0	0	3	1	5
4.10009	2.89904	AT5G40490	AT5G40490	AT5G40490.1	HLP1 is a member of the conserved hnRNP A/B family and contains RNA Recognition Motifs (RRM).It binds mRNA and appears to be involved in targeting alternative polyadenylation (APA). APA targets include genes involved in flowering. Loss of HLP1 function results causes late flowering under long and short day conditions. This phenotype is suppressed by loss of FLC.	NaN	NaN	NaN	NaN	NaN	21.4459	21.3733	21.6138	NaN	NaN	NaN	NaN	NaN	21.7458	21.6534	21.606	3	3	3	8	42.407	0	9.3144	11	0	0	0	0	0	1	2	3	0	0	0	0	0	2	2	1
2.4101	2.88751	AT1G27595	AT1G27595	AT1G27595.1	Encodes a protein of unknown function containing a Symplekin C domain that is involved in negative regulation of glucose response. Mutants show increased sensitivity to glucose with a variety of assays.	NaN	NaN	NaN	19.8969	NaN	20.9107	20.7229	20.8743	NaN	NaN	NaN	NaN	NaN	21.695	20.6607	21.3655	6	6	6	4.5	145.45	0	15.063	22	0	0	1	1	0	3	3	3	0	0	0	0	0	4	3	4
3.60891	2.8835	KNAT5	AT4G32040	AT4G32040.1;AT5G11060.1;AT5G25220.1	A member of Class II KN1-like homeodomain transcription factors factors (together with KNAT3 and KNAT4); with greatest homology to the maize knox1 homeobox protein. Regulates photomorphogenic responses and represses late steps in gibberellin biosynthesis. KNAT5 promoter activity showed cell-type specific pattern along longitudinal root axis; primarily in the epidermis of the distal end of primary…	NaN	NaN	NaN	NaN	24.3475	22.4849	21.4509	21.469	NaN	NaN	NaN	NaN	20.9105	22.0992	22.049	21.8588	3	3	3	7.8	43.283	0	6.8891	16	0	0	0	0	1	2	2	1	0	0	0	0	1	3	3	3
2.15571	2.87803	TTG1	AT5G24520	AT5G24520.1	Required for the accumulation of purple anthocyanins in leaves and stems. Involved in trichome and root hair development. Controls epidermal cell fate specification. Affects dihydroflavonol 4-reductase gene expression. It is thought that a ternary complex composed of TT2; TT8 and TTG1 is necessary for correct expression of BAN in seed endothelium. Based on clonal analysis and other methonds TTG1 …	19.8462	18.9288	21.7903	21.6366	23.6804	23.5893	23.9838	23.6955	19.5806	21.7733	20.1088	21.6235	23.2328	23.6689	24.2647	24.2061	16	16	16	70.1	37.891	0	125.74	111	1	1	4	5	5	8	15	12	2	4	3	5	6	9	15	16
4.18959	2.87651	NPH4	AT5G20730	AT5G20730.1	Encodes an auxin-regulated transcriptional activator. Activates expression of IAA1 and IAA9 in the presence of auxin. Mutants affect blue light and gravitropic and auxin mediated growth responses. Together with AUX19; it is involved in the response to ethylene. In the arf7 arf19 double mutant; several auxin-responsive genes (e.g. IAA5; LBD16; LBD29 and LBD33) are no longer upregulated by auxin.	NaN	NaN	NaN	NaN	NaN	21.1749	21.274	21.441	NaN	NaN	NaN	NaN	NaN	21.2931	21.2283	21.1947	4	4	3	3.9	129.07	0	10.205	15	0	0	0	0	1	2	3	3	0	0	0	0	0	1	2	3
3.39236	2.87551	RBR1	AT3G12280	AT3G12280.1	Encodes a retinoblastoma homologue RETINOBLASTOMA-RELATED protein (RBR or RBR1). RBR controls nuclear proliferation in the female gametophyte. Also required for correct differentiation of male gametophytic cell types. Regulates stem cell maintenance in Arabidopsis roots. Involved in the determination of cell cycle arrest in G1 phase after sucrose starvation. RBR1 is also involved in regulation of…	NaN	NaN	NaN	NaN	NaN	21.2412	21.1493	21.047	NaN	NaN	NaN	NaN	NaN	21.6309	21.2839	21.5107	6	6	6	6.1	112.17	0	12.876	21	0	0	0	0	0	3	3	4	0	0	0	0	0	4	4	3
3.21989	2.85526	SOT12	AT2G03760	AT2G03760.1	Encodes a brassinosteroid sulfotransferase. In vitro experiements show that this enzyme has a preference for 24-epibrassinosteroids; particularly 24-epicathasterone; but does not act on castasterone and brassinolide. It also shows sulfating activity toward flavonoids. It is differentially expressed during development; being more abundant in young seedlings and actively growing cell cultures. Expr…	NaN	NaN	19.4418	19.6617	NaN	NaN	20.2614	NaN	20.4172	NaN	NaN	NaN	NaN	20.48	20.7911	21.012	1	1	1	2.8	37.139	0.00063211	3.3615	9	0	0	1	1	1	0	1	0	1	0	0	0	1	1	1	1
2.69967	2.84798	BLH4	AT2G23760	AT2G23760.4	Encodes a member of the BEL family of homeodomain proteins. Plants doubly mutant for saw1/saw2 (blh2/blh4) have serrated leaves. BP is expressed in the serrated leaves; therefore saw2 and saw1 may act redundantly to repress BP in leaves. Regulates together with BLH2 demethylesterification of homogalacturonan in seed mucilage.	NaN	NaN	NaN	NaN	NaN	NaN	NaN	21.0089	NaN	NaN	NaN	NaN	NaN	21.9338	21.4968	21.4245	3	3	3	5.7	75.655	0	10.51	9	0	0	0	0	0	0	1	2	0	0	0	0	0	1	2	3
2.8684	2.84679	TGA4	AT5G10030	AT5G10030.1	Encodes a member of basic leucine zipper transcription gene family. Nomenclature according to Xiang; et al. (1997).	NaN	NaN	NaN	NaN	21.1729	21.5396	21.3685	NaN	NaN	NaN	NaN	NaN	NaN	21.1106	21.6433	21.4594	8	4	4	25	41.751	0	18.723	16	0	0	0	0	1	2	3	2	0	0	0	0	0	2	3	3
2.30112	2.83283	PLDBETA1	AT2G42010	AT2G42010.2	phospholipase D (PLDbeta)	NaN	18.9543	20.6712	21.1916	NaN	21.3469	22.0837	21.5924	NaN	19.0086	19.9352	18.5157	17.0223	21.7452	22.5596	21.6532	15	15	13	19.8	124.07	0	96.816	64	0	1	4	5	0	5	9	7	0	1	2	3	1	7	13	6
4.12267	2.82353	AT3G26560	AT3G26560	AT3G26560.1	ATP-dependent RNA helicase;(source:Araport11)	20.3903	20.8947	21.4712	21.3749	23.3204	23.7914	23.8944	24.0088	20.9422	20.9933	20.9368	21.4488	23.1104	23.9685	23.8586	24.0223	38	38	37	39	134.16	0	189.73	212	2	5	9	6	10	22	31	27	3	4	4	8	9	21	25	26
1.5626	2.79533	VPS45	AT1G77140	AT1G77140.1	A peripheral membrane protein that associates with microsomal membranes; likely to function in the transport of proteins to the vacuole. It is a member of Sec1p protein family. It may be involved in the regulation of vesicle fusion reactions through interaction with t-SNAREs at the Golgi trans face.	NaN	NaN	NaN	NaN	22.66	20.3538	22.0605	20.0886	NaN	NaN	NaN	NaN	21.9702	21.0945	22.2823	19.9911	9	9	9	21.3	64.941	0	37.567	28	0	0	0	0	4	2	6	1	0	0	0	0	4	3	6	2
4.85911	2.78548	AT3G18380	AT3G18380	AT3G18380.2	A specific subunit of MINU1/2-associated SWI/SNF complex; aka MAS complex (PMID: 36189880;PMID:36471048)	NaN	NaN	NaN	NaN	22.1032	22.1932	21.8226	21.7372	NaN	NaN	NaN	NaN	NaN	21.9513	21.7936	21.7777	3	3	3	10.3	38.649	0	10.522	15	0	0	0	0	1	2	3	2	0	0	0	0	0	1	3	3
2.26564	2.75931	MOS2	AT1G33520	AT1G33520.1	Has single homolog in Arabidopsis; also homologs in human; mouse and C. elegans; contains one G-patch domain (known to mediate RNA-protein interactions) and two KOW domains (may bind RNA and/or protein); localized to the nucleus; mutant suppresses high SA levels and constitutive disease resistance in snc1 npr1 background; required for basal resistance against Pseudomonas syringae maculicola ES432…	NaN	NaN	NaN	NaN	NaN	20.9141	NaN	20.9427	NaN	NaN	NaN	NaN	NaN	21.0322	21.7107	20.9039	1	1	1	2.8	51.027	0.0050195	2.3759	5	0	0	0	0	0	1	0	1	0	0	0	0	0	1	1	1
2.53147	2.75082	CAT2	AT4G35090	AT4G35090.1	Encodes a peroxisomal catalase; highly expressed in bolts and leaves. mRNA expression patterns show circadian regulation with mRNA levels being high in the subjective early morning. Loss of function mutations have increased H2O2 levels and increased H2O2 sensitivity. Mutants accumulate more toxic ions yet show decreased sensitivity to Li+. This decreased sensitivity is most likely due to an insen…	21.6061	NaN	NaN	NaN	NaN	NaN	NaN	21.5925	NaN	NaN	NaN	NaN	22.4242	21.7267	21.4705	21.6433	7	4	4	17.3	56.931	0	9.0334	10	1	0	0	0	0	0	0	2	0	0	0	0	1	1	2	3
2.4973	2.74581	AT5G28040	AT5G28040	AT5G28040.1	Member of the GeBP/GPL family of leucine zipper transcription factors. VPF4 interacts with the F-box proteins from A.tumefaciens VirF and VBF. Over expression results in decreased tumor formation upon Agrobacterium infection. Mutants show changes in the level of expression of defense response genes.	NaN	NaN	NaN	NaN	NaN	22.2071	21.7458	NaN	NaN	NaN	NaN	NaN	NaN	21.8759	21.2196	21.6683	8	4	4	20.6	46.906	0	8.9358	12	0	0	0	0	0	2	2	1	0	0	0	0	1	1	3	2
2.9838	2.73718	YAK1	AT5G35980	AT5G35980.1	Encodes a dual specificity protein kinase which phosphorylates substract proteins on Ser/Thr and Tyr residues. Some substrates include annexin family proteins. YAK1 mutations suppress TOR deficiency in Arabidopsis and consequences of lst8 mutations. The YAK1 protein is phosphorylated by the TOR kinase.	20.9801	22.4095	22.3789	22.2863	23.259	24.35	24.9037	24.5049	21.2945	21.6364	22.063	22.7333	23.6433	24.9052	24.815	24.9242	21	21	21	28.7	105.52	0	127.68	140	2	5	7	5	3	12	18	15	2	2	5	8	6	16	17	17
2.44979	2.72784	PLDGAMMA1	AT4G11850	AT4G11850.1	Encodes a phospholipase D (gamma) that is involved in aluminum tolerance and plays a role in membrane lipid modulation under Al stress.	NaN	NaN	19.9236	20.1097	20.9264	20.2873	22.613	21.0114	NaN	19.3868	19.2503	19.094	21.1556	21.472	22.8393	21.6033	14	12	6	23.4	95.587	0	51.654	47	0	0	3	2	2	2	8	4	0	1	1	2	2	6	9	5
1.70644	2.70846	NIA2	AT1G37130	AT1G37130.1	Identified as a mutant resistant to chlorate. Encodes nitrate reductase structural gene. Involved in nitrate assimilation. Has nitrate reductase activity. Up-regulated by the fungus P. indica. Binds transcription factor At2g35940. The mRNA is cell-to-cell mobile.	NaN	NaN	NaN	NaN	NaN	NaN	18.2522	NaN	NaN	NaN	NaN	NaN	22.0714	21.5032	22.8632	21.6481	9	9	9	10.4	102.84	0	28.223	23	0	0	0	0	0	0	1	0	0	0	0	0	3	2	11	6
3.32904	2.66974	NF-YC11	AT3G12480	AT3G12480.1	nuclear factor Y; subunit C11;(source:Araport11)	NaN	NaN	NaN	NaN	21.3916	21.3876	20.9909	21.5903	NaN	NaN	NaN	NaN	21.6743	21.2834	21.1518	21.2265	2	2	2	6.5	32.291	0	4.9384	15	0	0	0	0	2	2	2	2	0	0	0	0	2	2	1	2
2.01064	2.6456	AT5G16680	AT5G16680	AT5G16680.1	PHD protein which cooperates with AIPP2 and BAH domain protein AIPP3 to read H3K4 histone marks. The BAH-PHD bivalent histone reader complex silences a substantial subset of H3K27me3-enriched loci; including development and stress response-related genes. Interacts with BDT1; acts with other PHD proteins to associate with flowering genes and thereby suppress their transcription.	NaN	NaN	NaN	NaN	20.715	21.88	21.0459	21.4301	NaN	NaN	NaN	NaN	20.6693	21.749	21.1206	20.7157	6	6	6	7.3	142.24	0	25.57	23	0	0	0	0	1	4	3	5	0	0	0	0	1	4	4	1
1.88645	2.63927	BRM	AT2G46020	AT2G46020.2	One of three classes of SWI/SNF ATPases; the core enzyme of BRM-associated SWI/SNF (BAS) complexes (PMID:36471048).Encodes a SWI/SNF chromatin remodeling ATPase that upregulates transcription of all three CUC genes and is involved in the formation and/or maintenance of boundary cells during embryogenesis. Also mediates repression of expression of seed storage proteins in vegetative tissues. Inter…	NaN	NaN	NaN	NaN	20.5809	22.3379	21.7442	22.0665	NaN	NaN	NaN	NaN	NaN	20.7214	21.414	21.9659	18	18	18	9.4	245.47	0	52.185	42	0	0	0	0	2	7	9	7	0	0	0	0	0	4	6	7
2.30421	2.6388	AHL4	AT5G51590	AT5G51590.1	Member of the 29 AT-hook family TFs involved in the development of root xylem.	NaN	NaN	NaN	NaN	NaN	22.6735	20.8655	21.9425	NaN	NaN	NaN	NaN	NaN	22.3714	21.6814	22.3039	6	4	4	25.8	44.594	0	61.219	23	0	0	0	0	0	4	2	4	0	0	0	0	0	4	4	5
1.92995	2.63763	BIG	AT3G02260	AT3G02260.1	Calossin-like protein required for polar auxin transport. Involved in regulating sugar response and C/N balance.	NaN	NaN	20.1433	NaN	NaN	NaN	20.1908	19.3709	NaN	19.1606	NaN	NaN	NaN	20.2895	20.7875	21.4945	8	8	8	1.6	567.88	0	15.703	17	0	0	1	0	0	1	2	1	0	1	0	0	0	4	2	5
2.62601	2.63452	TRZ3	AT1G52160	AT1G52160.1	Encodes a tRNase Z.	NaN	NaN	19.8697	19.7306	20.9494	NaN	21.7509	21.7547	NaN	NaN	NaN	19.549	NaN	21.2957	22.5569	22.0547	9	9	9	11.5	98.639	0	37.859	32	0	0	1	1	2	1	6	4	0	1	2	1	0	3	6	4
3.9768	2.62802	PCFS4	AT4G04885	AT4G04885.1	Encodes PCFS4 (Pcf11p-similar protein 4); a homolog of yeast polyadenylation factor Protein 1 of Cleavage Factor (Pcf11p). Regulates FCA (AT4G16280) mRNA polyadenylation. Promotes flowering time.	NaN	20.9034	21.4116	21.1349	22.8691	23.3737	23.6661	23.4669	20.8758	20.919	20.4478	20.9018	22.5876	23.2413	23.4925	23.4189	14	14	14	20.4	89.227	0	69.429	80	1	2	4	4	5	5	11	11	2	2	3	2	4	6	9	9
2.81417	2.6049	PHL	AT1G72390	AT1G72390.1	nuclear receptor coactivator;(source:Araport11)	NaN	NaN	NaN	NaN	20.7176	21.2477	20.8442	21.3303	NaN	NaN	NaN	NaN	NaN	21.1327	20.7396	21.1596	5	5	5	5.3	143.31	0	15.756	15	0	0	0	0	1	2	2	3	0	0	0	0	0	3	1	3
1.37579	2.59134	MTV1	AT3G16270	AT3G16270.1	Involved in the plant trans-Golgi network (TGN); where it is part of an adaptor protein (AP) complex to promote vesicle generation with different cargo specificity and destination. Interacts with AP-4; whose function is required for MTV1 recruitment.	NaN	NaN	NaN	NaN	21.1866	21.0197	22.1701	21.5902	NaN	NaN	19.449	19.6945	20.6027	20.3097	23.1023	22.6411	7	7	7	11.7	74.891	0	22.067	31	0	0	1	1	1	2	4	4	0	0	1	1	2	2	6	6
2.5313	2.5824	OBE2	AT5G48160	AT5G48160.1	Encodes a nuclear PHD finger protein that is functionally redundant with OBE1 and plays an important role in the maintenance and/or establishment of the root and shoot apical meristems.	NaN	NaN	NaN	NaN	NaN	21.9623	21.5999	22.067	NaN	NaN	NaN	NaN	NaN	21.8921	21.6534	21.6258	5	5	3	9.2	65.083	0	11.637	16	0	0	0	0	1	2	2	4	0	0	0	0	0	2	3	2
2.0791	2.5817	SWI3C	AT1G21700	AT1G21700.1	Member of the Arabidopsis SWI3 gene family. Protein physically interacts with ATSWI3B and ATSWI3A; the other two members of the SWI3 family. Homologous to yeast SWI3 & RSC8; components of the SWI/SNF and RSC chromatin remodeling complexes. Identified as a specific subunit of BRM-associated SWI/SNF (BAS) complexes (PMID:36471048). Also referred to as CHB3 in Zhou et al (2003).	NaN	NaN	NaN	NaN	NaN	21.8264	21.8827	22.3673	NaN	NaN	NaN	NaN	NaN	21.6682	21.6339	21.9822	5	5	5	7.9	88.249	0	20.713	18	0	0	0	0	0	2	3	4	0	0	0	0	0	2	3	4
1.66479	2.56956	VPS37-2	AT2G36680	AT2G36680.1	Modifier of rudimentary (Mod(r)) protein;(source:Araport11)	NaN	NaN	NaN	NaN	22.218	21.956	22.5357	22.1824	NaN	NaN	NaN	20.7474	22.079	21.9202	21.6717	22.3539	7	5	5	39.9	24.987	0	17.419	18	0	0	1	0	2	2	3	3	0	0	0	1	1	2	2	1
2.7876	2.54036	CUL4	AT5G46210	AT5G46210.1	Arabidopsis CULLIN4 (CUL4) forms an E3 ubiquitin ligase with the CDD complex and a common catalytic subunit RBX1 in mediating light control of development. This CUL4-based E3 ligase is essential for the repression of photomorphogenesis. The partial loss of CUL4 function resulted in a constitutive photomorphogenic phenotype with respect to morphogenesis and light-regulated gene expression. CUL4 ex…	NaN	20.5563	19.3968	20.1767	21.9514	21.0802	21.697	21.8302	NaN	19.4209	19.4507	19.8269	20.9465	21.4905	22.3718	22.4573	8	8	8	11.1	91.47	0	22.495	45	0	1	2	2	1	3	5	5	0	2	2	2	2	5	6	7
2.2763	2.54025	AT2G17930	AT2G17930	AT2G17930.1	Component of the SPT module of the SAGA complex.	NaN	NaN	NaN	NaN	21.2783	21.7465	21.4762	20.5115	NaN	NaN	NaN	NaN	NaN	21.4547	20.7494	21.5586	13	13	5	3.7	436.35	0	37.787	39	0	0	0	0	3	7	7	7	0	0	0	0	0	5	3	7
2.53143	2.52481	ABH1	AT2G13540	AT2G13540.1	Encodes a nuclear cap-binding protein that forms a heterodimeric complex with CBP20 and is involved in ABA signaling and flowering. Mutants are early flowering and exhibit hypersensitive response to ABA in germination inhibition.Loss of ABH1 function results in abnormal processing of mRNAs for several important floral regulators (FLC; CO; FLM). Analysis of loss of function mutations suggests a ro…	NaN	NaN	NaN	19.3237	NaN	NaN	20.5418	21.1145	NaN	NaN	NaN	NaN	21.3459	21.1288	20.85	20.972	2	2	2	3.1	96.547	0	8.1212	13	0	0	0	1	0	1	2	2	0	0	0	0	1	2	2	2
2.38125	2.51776	AT5G53620	AT5G53620	AT5G53620.1	RNA polymerase II degradation factor;(source:Araport11)	NaN	NaN	20.9431	NaN	21.6214	NaN	21.6464	NaN	NaN	NaN	NaN	NaN	21.2022	21.2993	22.1216	21.0558	4	4	4	9.5	76.316	0	19.651	11	0	0	2	0	1	0	1	0	0	0	0	0	1	1	3	2
2.64746	2.49739	AT5G59970	AT5G59970	AT5G59970.1;AT5G59690.1;AT3G53730.1;AT3G46320.1;AT3G45930.1;AT2G28740.1;AT1G07820.1;AT1G07660.1	Histone superfamily protein;(source:Araport11)	NaN	NaN	NaN	NaN	NaN	24.6231	21.3733	22.9688	NaN	NaN	NaN	NaN	NaN	22.2498	21.1166	22.0615	4	4	4	38.8	11.409	0	13.523	17	0	0	0	0	0	7	1	4	0	0	0	0	0	3	1	1
2.21474	2.48926	OBE3	AT1G14740	AT1G14740.1	Encodes a PHD-finger protein that; with TTA1; is redundantly required for MP-dependent embryonic root meristem initiation.	NaN	NaN	NaN	NaN	20.8328	22.3989	22.714	22.2741	NaN	NaN	NaN	NaN	NaN	21.6942	21.5689	21.7593	7	7	7	9.5	82.388	0	19.849	24	0	0	0	0	1	5	5	4	0	0	0	0	0	3	4	2
1.75359	2.47367	ATG18A	AT3G62770	AT3G62770.1	Required for autophagosome formation during nutrient deprivation and senescence; promotes pexophagy during seedling development.	NaN	NaN	21.7798	NaN	22.5567	21.67	22.6011	22.2125	20.943	NaN	NaN	21.2508	23.0304	22.3935	23.2015	22.2258	8	8	8	22.4	46.799	0	31.183	38	0	0	3	0	2	1	5	5	1	0	1	2	5	3	7	3
2.90746	2.44713	AT4G11380	AT4G11380	AT4G11380.2	Part of adaptor protein (AP) complex which mediadates clathrin-dependent trafficking at the trans-Golgi network (TGN) and the plasma membrane; respectively. Required for trafficking to plasma membrane and vacuoles.	NaN	NaN	NaN	NaN	NaN	21.3935	NaN	21.3693	NaN	NaN	NaN	NaN	NaN	21.386	21.5922	21.2282	9	1	1	11.6	101.91	0.0050336	2.3871	5	0	0	0	0	0	1	0	1	0	0	0	0	0	1	1	1
2.08623	2.4419	AT1G47370	AT1G47370	AT1G47370.1;AT5G45230.1	RBA1 variant in Ag0 background is a TIR-only receptor protein that binds to the bacterial type III effector protein HopBA. The Col-0 variant; which is not expressed; is likely a psuedogene and more highly methylated than the Ag0 variant which is expressed.	NaN	NaN	NaN	NaN	21.2679	NaN	21.5685	20.3744	NaN	NaN	NaN	NaN	21.9091	21.2044	22.0244	21.0118	1	1	1	2.5	42.117	0.0070537	2.19	5	0	0	0	0	0	0	0	1	0	0	0	0	1	1	1	1
3.53241	2.43029	AT3G04930	AT3G04930	AT3G04930.1	DNA-binding storekeeper protein-related transcriptional regulator;(source:Araport11)	NaN	NaN	NaN	NaN	22.6672	22.9832	21.6559	22.0001	NaN	NaN	19.3277	19.0299	22.0838	21.8409	21.2846	21.4421	8	8	4	19.7	49.707	0	25.909	35	0	0	1	0	2	7	4	6	0	0	1	1	2	5	4	2
1.37271	2.42925	AT4G28300	AT4G28300	AT4G28300.1	Encodes a protein with 13.6% proline amino acids that is predicted to localize to the cell wall. The mRNA is cell-to-cell mobile.	NaN	NaN	NaN	20.6977	22.9992	21.9882	22.202	21.7885	NaN	21.2773	NaN	NaN	22.1861	22.0966	22.0949	22.0296	3	3	3	6	54.106	0	40.713	23	0	0	0	1	1	3	3	2	1	1	0	0	3	2	3	3
1.96808	2.42895	PAPS1	AT1G17980	AT1G17980.1	Encodes a poly(A) polymerase. Located in the nucleus. It limits founder-cell recruitment to organ primordia and suppresses the salicylic acid-independent immune response downstream of EDS1/PAD4. It also mediates pollen maturation by regulating sperm cell differentiation.	NaN	NaN	NaN	NaN	21.829	20.4221	NaN	21.3018	NaN	NaN	NaN	NaN	NaN	21.3711	21.0183	21.4363	3	3	3	3.8	80.183	0	5.6287	13	0	0	0	0	2	1	1	3	0	0	0	0	2	2	1	1
1.80307	2.42616	NUP1	AT3G10650	AT3G10650.1	Encodes a nucleoporin involved in mRNA export from the nucleus. It is also involved in the regulation of nuclear morphology.	NaN	20.3353	20.1642	19.3584	NaN	21.6924	20.4191	21.0159	NaN	19.9486	19.8491	NaN	NaN	21.9247	21.4591	21.839	11	11	11	12.8	135.93	0	69.075	37	0	1	2	1	0	4	5	3	0	2	2	0	2	5	5	5
2.06297	2.41941	IMPA1	AT3G06720	AT3G06720.1	Encodes importin alpha involved in nuclear import. Protein interacts with Agrobacterium proteins VirD2 and VirE2. Is not individually essential for Agrobacterium-mediated root transformation; but when overexpressed can rescue the impa-4 decreased transformation susceptibility phenotype.	20.7495	NaN	NaN	20.7577	22.2746	21.6366	22.1225	22.287	20.8647	NaN	NaN	20.4478	22.2914	22.0685	21.8187	21.8061	10	6	6	31.2	58.644	0	41.329	35	1	0	0	2	1	3	5	5	1	0	0	2	2	4	4	5
3.11626	2.41224	UXS3	AT5G59290	AT5G59290.2;AT3G46440.1;AT2G28760.4	Encodes a cytosolic isoform of UDP-glucuronic acid decarboxylase. This enzyme produces UDP-xylose; which is a substrate for many cell wall carbohydrates including hemicellulose and pectin. UDP-xylose is also known to feedback regulate several cell wall biosynthetic enzymes.	21.7802	21.0282	21.643	21.6724	22.1358	23.0577	23.668	22.9531	21.2445	21.161	21.078	20.7683	23.7286	22.9746	23.5052	23.7642	9	9	8	31.4	40.197	0	35.468	55	2	2	3	2	4	4	7	5	1	2	2	2	2	4	6	7
2.41215	2.4094	AT1G73230	AT1G73230	AT1G73230.1	Nascent polypeptide-associated complex NAC;(source:Araport11)	NaN	NaN	21.6744	21.5402	23.228	22.7608	23.0423	22.6766	NaN	20.8764	19.8208	20.8344	22.7858	22.5194	23.1942	23.0461	8	8	6	46.1	18.004	0	156.11	64	0	0	3	5	4	5	6	5	0	2	2	4	5	9	6	8
1.88171	2.39135	AT3G52140	AT3G52140	AT3G52140.4	Involved in regulating mitochondrial quality control. Regulates mitochondrial association time and thereby is involved in mitochondrial fusion. Mutants show unregulated autophagy and display transcriptomic markers of mitochondrial stress. Its activity can be modulated by Lys acetylation.	NaN	20.3185	20.2193	19.3634	19.8442	21.9104	20.0162	21.2372	NaN	20.1571	NaN	19.7885	NaN	22.0131	21.5864	21.8802	11	11	11	9.2	155.17	0	33.589	42	1	0	3	2	1	6	3	5	0	0	1	2	1	7	4	6
3.65641	2.39095	RPT3	AT5G64330	AT5G64330.1	Involved in blue light response signaling pathway; interacts with the blue light photoreceptor NPH1. Null mutations abolish phototrophic responses of etiolated seedlings to low fluence blue light. Protein contains multiple protein-protein interaction domains.	NaN	NaN	20.3332	NaN	NaN	20.7341	20.6546	NaN	NaN	NaN	NaN	NaN	NaN	21.0903	21.1657	20.7852	4	4	4	6.3	81.872	0	10.612	12	0	0	1	0	0	3	1	0	0	0	0	0	0	1	3	3
2.47144	2.39001	LACS6	AT3G05970	AT3G05970.1	encode peroxisomal long-chain acyl-CoA synthetase (LACS) isozymes	NaN	NaN	20.2099	20.9824	21.4092	20.8882	20.1674	21.0557	NaN	NaN	NaN	NaN	22.0094	20.3653	21.0232	20.881	7	7	7	13.7	76.603	0	25.233	20	0	0	1	3	3	1	3	2	0	0	0	0	3	2	1	1
4.02179	2.37423	HAG1	AT3G54610	AT3G54610.1	Encodes a histone acetyltransferase that plays a role in the determination of the embryonic root-shoot axis. It is also required to regulate the floral meristem activity by modulating the extent of expression of WUS and AG. In addition; it is involved in stem cuticular wax accumulation by modulating CER3 expression via H3K9/14 acetylation. In other eukaryotes; this protein is recruited to specifi…	NaN	NaN	NaN	NaN	NaN	21.001	21.2321	21.5449	NaN	NaN	NaN	NaN	NaN	21.2097	21.1026	21.3089	4	4	4	7.9	63.123	0	29.547	18	0	0	0	0	1	3	3	4	0	0	0	0	0	2	2	3
2.15171	2.36815	ELCL	AT5G13860	AT5G13860.1	ELCH-like protein;(source:Araport11)	NaN	NaN	NaN	NaN	21.2734	21.3111	21.4342	21.4925	NaN	NaN	19.6128	20.2807	21.5063	21.771	22.5467	21.6663	6	6	6	20.4	41.495	0	18.154	22	1	0	1	1	1	1	2	2	0	0	2	2	1	1	4	3
1.7508	2.3612	GBF1	AT4G36730	AT4G36730.1	member of a gene family encoding basic leucine zipper proteins (GBFs) which bind the G-box	NaN	NaN	NaN	NaN	NaN	21.4973	21.1256	21.2913	NaN	NaN	NaN	NaN	NaN	21.5234	20.3584	20.9322	2	2	2	9.5	33.932	0	50.583	7	0	0	0	0	0	1	1	2	0	0	0	0	0	1	1	1
2.09274	2.34559	TOUSLED	AT5G20930	AT5G20930.1	Nuclear serine/threonine protein kinase that requires a coiled-coil region for oligomerization and catalytic activity. Required for leaf and flower development and is involved in the regulation of RNA interference. Expression localized to the developing style by stage 13.	NaN	NaN	NaN	NaN	21.5466	20.9897	21.2169	21.0817	NaN	NaN	NaN	NaN	NaN	20.7335	20.9433	20.7424	4	4	4	7	78.148	0	9.1725	14	0	0	0	0	2	2	3	2	0	0	0	0	0	2	2	1
1.46654	2.33116	AT3G48050	AT3G48050	AT3G48050.1;AT3G48060.2	Encodes a large protein with N-terminal bromo-adjacent homology (BAH) and transcription elongation factor S-II (TFS2N) domains and two C-terminal GW (glycine and tryptophan) repeats. It is nuclear and colocalizes with the processing-body component DCP1 in the cytoplasm. SOU is a component of the miRNA pathway and is involved in translational repression.	NaN	NaN	NaN	NaN	NaN	22.3095	20.6667	21.4963	NaN	NaN	NaN	NaN	NaN	21.7969	20.6636	21.2853	13	13	13	10.2	171.94	0	41.58	35	0	0	0	0	1	9	5	6	0	0	0	0	0	4	4	6
2.61177	2.32553	ARR1	AT3G16857	AT3G16857.2	Encodes an Arabidopsis response regulator (ARR) protein that acts in concert with other type-B ARRs in the cytokinin signaling pathway. Also involved in cytokinin-dependent inhibition of hypocotyl elongation and cytokinin-dependent greening and shooting in tissue culture. ARR1; ARR10; and ARR12 are redundant regulators of drought response; with ARR1 being the most critical. ARR1; ARR10 and ARR12 …	NaN	NaN	NaN	NaN	NaN	21.9877	21.9537	21.5257	NaN	NaN	NaN	NaN	NaN	20.4381	21.3155	20.4858	8	8	8	10.7	75.176	0	27.593	22	0	0	0	0	0	3	8	5	0	0	0	0	0	1	3	2
2.00399	2.32337	AT1G02080	AT1G02080	AT1G02080.1	Acts as scaffold protein in the CCR4-NOT complex; by interacting with various NOT proteins and CAF1. Essential protein for proper pollen development and germination capacity.	NaN	21.275	20.6217	20.4022	22.1458	22.0194	22.6432	22.0091	NaN	21.0593	20.3309	NaN	21.0203	22.4672	22.4941	22.7489	28	28	28	13.4	269.88	0	127.63	113	0	6	7	5	4	8	16	10	0	5	3	3	3	12	14	17
2.45541	2.3165	MED4	AT5G02850	AT5G02850.1	hydroxyproline-rich glycoprotein family protein;(source:Araport11)	NaN	NaN	NaN	NaN	NaN	21.0285	20.9945	21.2616	NaN	NaN	NaN	NaN	NaN	20.7445	20.5489	21.4202	2	2	2	3.8	46.155	0	4.121	11	0	0	0	0	0	2	2	2	0	0	0	0	0	2	1	2
1.54618	2.31376	AT5G08450	AT5G08450	AT5G08450.1	Component of histone-deacetylase complexes. Interacts with HDA6 and HDA19 and facilitates histone deacetylation. Several salt-inducible genes are de-repressed in hdc1 mutants. Mutants are hypersensitive to ABA during germination; grow less and flower later than wildtype. HDC1-overexpressing plants display opposite phenotypes.	NaN	NaN	NaN	NaN	NaN	20.5428	21.5312	20.4989	NaN	NaN	NaN	NaN	NaN	20.3896	21.3081	21.7435	6	6	6	8.3	104.15	0	22.778	15	0	0	0	0	0	2	4	2	0	0	0	0	0	1	2	4
3.75297	2.31248	AT5G55210	AT5G55210	AT5G55210.1	Encodes a subunit shared by BRM-; SYD-; and MINU1/2-associated SWI/SNF chromatin remodeling complexes. An ortholog of the human SWI/SNF subunits BCL7a/b/c. Involved in hygromycin resistance through facilitating hygromycin phosphotransferase transportation from cytosol to chloroplast.	NaN	NaN	NaN	NaN	NaN	21.8415	21.6082	21.34	NaN	NaN	NaN	NaN	NaN	21.3729	21.0642	21.6188	1	1	1	7.7	18.527	0	4.0922	6	0	0	0	0	0	1	1	1	0	0	0	0	0	1	1	1
2.0485	2.31217	SSRP1	AT3G28730	AT3G28730.1	encodes a component of the FAcilitates Chromatin Transcription (FACT) complex; SSRP1. Along with STP16 binds to the promoter of FLC.	NaN	NaN	NaN	NaN	20.7047	20.7665	21.3426	21.3462	NaN	NaN	NaN	NaN	NaN	21.2525	21.3571	21.6395	7	7	7	13.2	71.645	0	37.917	22	0	0	0	0	1	2	2	4	0	0	0	0	1	3	3	6
3.55519	2.31137	MED23	AT1G23230	AT1G23230.1	Mediator tail subunit; involved in transcriptional regulation. Mediator Complex Subunit; interacts with MED2; MED5; MED16 in the Regulation of Phenylpropanoid Biosynthesis.	NaN	NaN	NaN	NaN	NaN	21.2286	20.9045	20.802	NaN	NaN	NaN	NaN	NaN	20.8629	20.622	21.282	12	12	12	8.8	180.09	0	32.511	37	0	0	0	0	1	5	5	8	0	0	0	0	0	6	4	8
3.98937	2.3051	RRP4	AT1G03360	AT1G03360.1	Encodes a core subunit of the RNA exosome required for the processing of rRNA; several snoRNA and the degradation of aberrant transcripts.	NaN	NaN	20.976	NaN	NaN	20.9977	20.8781	21.0718	NaN	NaN	NaN	NaN	NaN	20.8404	20.7483	21.1202	3	3	3	11.2	36.573	0	7.9638	12	0	0	2	0	0	1	2	1	0	0	1	0	0	2	2	1
2.53095	2.29962	CFIS2	AT4G25550	AT4G25550.1	Cleavage/polyadenylation specificity factor; 25kDa subunit;(source:Araport11)	20.7852	20.2634	19.7409	NaN	22.3304	22.6065	23.1698	23.2904	20.801	20.4932	20.8236	20.1845	22.4702	22.2967	22.7564	23.3469	5	5	5	32.5	22.829	0	22.118	36	1	1	1	0	3	3	4	6	1	1	1	1	1	3	3	6
3.39926	2.26492	EPSIN2	AT2G43160	AT2G43160.1	Involved in plant trans-Golgi network (TGN) transport.	NaN	NaN	NaN	NaN	NaN	21.3178	21.3407	NaN	NaN	NaN	NaN	NaN	NaN	21.7596	21.8638	21.2283	5	5	5	8.8	95.477	0	41.284	13	0	0	0	0	1	1	2	1	0	0	0	0	1	1	5	1
2.46378	2.23399	GLO5	AT4G18360	AT4G18360.1;AT3G14420.1;AT3G14415.2	Encodes a glycolate oxidase that modulates reactive oxygen species-mediated signal transduction during nonhost resistance.	NaN	NaN	NaN	NaN	NaN	NaN	NaN	NaN	NaN	NaN	NaN	NaN	22.2885	20.7665	21.3045	21.0412	4	4	4	9.8	40.481	0	8.7736	14	0	0	0	0	0	0	1	1	0	0	0	0	4	2	3	3
2.30457	2.22862	AT4G20330	AT4G20330	AT4G20330.1	Transcription initiation factor TFIIE; beta subunit;(source:Araport11)	NaN	NaN	NaN	NaN	21.1116	21.1885	20.2932	19.9446	NaN	NaN	NaN	NaN	20.7895	21.115	20.831	19.9425	4	4	4	12.6	32.43	0	11.463	15	0	0	0	0	1	1	3	3	0	0	0	0	1	2	3	1
1.52307	2.22742	HTR2	AT5G65360	AT5G65360.1;AT5G10400.1;AT5G10390.1;AT3G27360.1;AT1G09200.1;AT1G13370.1;AT1G19890.1;AT5G65350.1	Histone 3.1.	NaN	21.4937	19.911	19.7226	22.5071	23.7545	21.638	23.178	NaN	21.0699	19.712	NaN	22.0774	23.2146	21.4477	22.8304	2	2	1	11.8	15.268	0	6.8515	20	0	2	1	2	1	1	1	2	0	2	2	0	2	1	2	1
1.76184	2.22651	GGAT1	AT1G23310	AT1G23310.1;AT1G70580.1	Identified by cloning the gene that corresponded to a purified protein having glyoxylate aminotransferase activity. Localized to the peroxisome and thought to be involved in photorespiration/ metabolic salvage pathway.	NaN	NaN	NaN	20.2434	NaN	NaN	20.8628	21.0668	NaN	NaN	NaN	NaN	NaN	20.4376	21.2747	20.6368	3	3	3	6.2	53.301	0	4.6997	9	0	0	0	2	0	0	1	1	0	0	0	0	1	1	2	1
1.63553	2.2203	AL2	AT3G11200	AT3G11200.1	Encodes a member of the Alfin1-like family of nuclear-localized PHD (plant homeodomain) domain containing proteins. All AL proteins except AL3 bind to di- or trimethylated histone H3 (H3K4me3/2). Members of this family include: AT5G05610 (AL1); AT3G11200 (AL2); AT3G42790 (AL3); AT5G26210 (AL4); AT5G20510 (AL5); AT2G02470 (AL6); AT1G14510 (AL7).	22.3927	22.0506	21.5824	21.6551	24.5427	24.1753	23.9774	23.8608	21.6471	22.1681	21.5285	21.2097	NaN	24.6418	22.7907	24.1347	5	5	5	21.1	27.832	0	33.274	34	1	1	1	1	1	3	4	4	1	1	1	1	1	2	7	4
1.3472	2.21717	AT2G25970	AT2G25970	AT2G25970.1	KH domain-containing protein;(source:Araport11)	NaN	NaN	NaN	NaN	22.0631	20.811	21.6317	22.0242	21.2155	20.4855	NaN	20.9518	21.4451	22.1137	22.618	21.8954	7	7	7	17.2	64.606	0	21.84	20	0	0	0	0	1	3	2	2	1	1	0	1	1	2	5	1
1.88306	2.19126	MSI4	AT2G19520	AT2G19520.1	FVE interacts with SUVH9 and is involved in RNA-directed DNA methylation by facilitating the recruitment of Pol V to chromatin. It is involved in the control of flowering.	NaN	NaN	NaN	20.3744	NaN	NaN	22.1222	21.6736	NaN	NaN	19.7294	NaN	NaN	20.8698	21.3764	20.9319	8	8	8	25.2	55.758	0	59.277	22	0	0	0	1	0	1	7	3	0	0	1	0	0	2	3	4
2.03058	2.18458	MED12	AT4G00450	AT4G00450.1	Encodes the Arabidopsis homolog of the transcriptional regulator MED12; is dynamically expressed during embryogenesis and regulates both developmental timing and the radial pattern formation. Involved in flowering time. The mutant enhances the expression of the flowering time (FT) gene. A knockout mutant of this gene showed late-flowering phenotype.	NaN	NaN	NaN	NaN	NaN	21.5639	21.1217	20.5084	NaN	NaN	NaN	NaN	NaN	20.543	20.5898	21.4192	15	15	15	7.9	247.22	0	33.476	33	0	0	0	0	0	7	8	6	0	0	0	0	0	3	3	6
1.49995	2.18323	BRR2A	AT1G20960	AT1G20960.1	Similar to DEAD/DExH box ATP-dependent RNA helicase . Required for proper splicing of FLC. Mutants have reduced FLC levels and are early flowering.	NaN	20.698	20.5445	19.7835	18.9997	22.9186	19.4505	19.8705	19.1745	20.0834	20.4805	19.117	18.7128	22.6811	21.0033	22.5462	23	23	22	12.1	247.1	0	65.494	74	0	3	5	2	1	14	5	8	0	3	3	3	1	10	4	12
2.99234	2.17413	CPL2	AT5G01270	AT5G01270.2	Encodes CPL2; a carboxyl-terminal domain (CTD) phosphatase that dephosphorylates CTD Ser5-PO4 of the RNA polymerase II complex. Regulates plant growth; stress and auxin responses.	NaN	NaN	NaN	NaN	NaN	21.2363	21.6068	21.5731	NaN	NaN	NaN	NaN	NaN	21.5174	21.771	21.6095	7	7	6	12.3	86.449	0	24.095	27	0	0	0	0	0	3	4	5	0	0	0	0	0	4	6	5
1.72437	2.1681	VPS28-1	AT4G21560	AT4G21560.1	vacuolar protein sorting-associated protein-like protein;(source:Araport11)	NaN	NaN	20.5255	21.0713	23.1229	22.2106	23.023	22.3633	21.3932	NaN	21.3938	20.932	23.0193	22.2959	23.4715	22.918	4	2	2	28.2	23.494	0	14.323	24	0	0	1	1	2	2	2	2	1	1	1	2	2	2	2	3
2.91811	2.15002	MED25	AT1G25540	AT1G25540.1	Encodes a nuclear protein that acts in a phyB pathway (but downstream of phyB) and induces flowering in response to suboptimal light conditions. PFT1 promotes flowering in CO dependent and independent pathways and integrates several environmental stimuli; such as light quality and JA-dependent defenses. Mutants are hypo-responsive to far-red and hyper-responsive to red light and flower late under…	NaN	NaN	NaN	NaN	NaN	21.1465	21.5216	21.062	NaN	NaN	NaN	NaN	NaN	21.3098	21.1214	20.882	2	2	2	4.1	89.565	0	14.41	9	0	0	0	0	0	2	1	2	0	0	0	0	0	1	1	2
2.04471	2.13449	NIG	AT4G13350	AT4G13350.1	Encodes a GTPase that interacts with nuclear shuttle proteins (NSPs) from a number of different plant viruses. The gene is widely expressed and NIG transcript levels do not rise in response to viral infection. This cytoplasmic protein does not directly interact with a viral movement protein (MP); but; it does promote the movement of NSP from the nucleus to the cytoplasm. Overexpression of NIG in …	NaN	NaN	20.305	19.9121	21.1391	21.2937	21.2902	21.351	NaN	NaN	NaN	NaN	NaN	20.973	21.4859	20.7514	3	3	3	5.3	65.026	0	7.2754	20	0	0	1	1	1	3	3	2	0	0	0	1	0	2	3	3
4.08154	2.12798	HAC1	AT1G79000	AT1G79000.2	Homologous to CREB-binding protein; a co-activator of transcription with histone acetyl-transferase activity. No single prior lysine acetylation is sufficient to block HAC1 acetylation of the H3 or H4 peptides; suggesting that HAC1; HAC5; and HAC12 can acetylate any of several lysines present in the peptides. HAM2 acetylates histone H4 lysine 5. A plant line expressing an RNAi construct targeted …	NaN	20.3748	21.4172	21.3556	19.6964	23.5347	23.3917	23.3677	17.4798	21.3921	21.0147	21.2493	17.6554	23.3374	23.2299	23.4728	42	42	42	30.7	195.17	0	323.31	260	0	9	10	13	2	29	31	38	1	9	10	14	2	27	29	36
1.36451	2.11911	MTA	AT4G10760	AT4G10760.1	Encodes a member of a core set of mRNA m6A writer proteins and is required for N6-adenosine methylation of mRNA.	NaN	NaN	NaN	NaN	NaN	NaN	20.6692	20.494	NaN	NaN	NaN	NaN	NaN	20.7965	20.6252	20.8953	6	6	6	12.6	76.644	0	17.209	12	0	0	0	0	0	2	2	1	0	0	0	0	0	1	2	4
1.91471	2.11668	AT4G05150	AT4G05150	AT4G05150.1	Octicosapeptide/Phox/Bem1p family protein;(source:Araport11)	NaN	NaN	21.6705	20.6468	22.5796	22.6509	23.9881	22.9174	NaN	20.5695	21.011	21.1632	22.0128	22.629	23.9354	22.5293	6	6	6	18.9	53.062	0	53.132	45	0	1	3	3	2	4	7	4	1	1	2	3	2	3	5	4
1.48323	2.10546	BIM2	AT1G69010	AT1G69010.1	Encodes BES1-INTERACTING MYC-LIKE 2 (BIM2); a PAR1 (PHYTOCHROME RAPIDLY REGULATED 1)-interacting protein that positively modulates the shade avoidance syndrome in Arabidopsis seedlings.	NaN	NaN	NaN	NaN	NaN	21.4988	22.0488	21.7203	NaN	19.8173	NaN	20.6482	NaN	21.8562	21.6909	21.6405	10	10	10	37.3	34.487	0	48.196	37	0	0	0	0	0	4	8	5	0	1	0	3	0	6	6	4
2.18809	2.09897	TTM1	AT1G73980	AT1G73980.1;AT1G26190.1	TTM1 is a triphosphate tunnel metalloenzyme that displays pyrophosphatase activity. It contains both a uridine kinase (UK) domain;CYTH domain; a coiled-coil domain and a transmembrane domain at the C-terminal Mutants show a delay in leaf senescence. Can functionally complement TTM1 and vise versa. (PMID:28733390)	NaN	NaN	NaN	NaN	NaN	NaN	NaN	20.4696	NaN	NaN	NaN	NaN	NaN	20.7214	20.738	20.7459	1	1	1	1.2	72.407	0.0017825	2.7857	5	0	0	0	1	0	0	0	1	0	0	0	0	0	1	1	1
1.59962	2.08325	RBP47B'	AT5G19350	AT5G19350.1	RBP45d is a component of the U1 small nuclear ribonucleoprotein and regulates alternative splicing.	NaN	NaN	NaN	20.3672	21.1285	20.8496	21.427	21.0214	NaN	NaN	NaN	20.0089	NaN	20.608	21.2512	21.5471	5	5	5	15.1	46.596	0	23.005	23	0	0	0	2	2	1	4	2	0	1	0	2	0	3	1	5
1.8733	2.06567	GSTT3	AT5G41220	AT5G41220.1;AT5G41240.1	Encodes glutathione transferase belonging to the theta class of GSTs. Naming convention according to Wagner et al. (2002).	NaN	NaN	NaN	NaN	21.5992	NaN	22.5996	21.6206	NaN	NaN	NaN	19.274	21.8555	21.4336	20.2506	21.5816	6	6	6	11.9	67.554	0	26.108	20	0	0	0	1	1	1	6	2	0	0	0	1	1	3	2	2
2.27869	2.05248	VPS28-2	AT4G05000	AT4G05000.1	Vacuolar protein sorting-associated protein VPS28 family protein;(source:Araport11)	NaN	19.962	20.4397	19.7529	22.5323	21.5595	22.656	22.1455	NaN	20.6271	20.7781	20.0522	22.517	22.0016	23.0352	22.578	6	6	4	39.5	23.689	0	50.525	47	0	1	1	2	3	3	6	6	0	1	2	1	3	5	7	6
3.24512	2.03102	AT3G03570	AT3G03570	AT3G03570.1	signal transducer; putative (DUF3550/UPF0682);(source:Araport11)	NaN	20.6583	21.5299	22.1849	21.3523	23.5318	23.9453	23.4763	NaN	21.8196	21.7553	22.3276	20.6634	24.0429	24.1336	23.819	26	26	26	52.7	68.634	0	155.53	181	0	5	11	13	4	16	20	14	1	5	9	15	4	20	26	18
1.80952	2.03053	AT1G10580	AT1G10580	AT1G10580.1	Transducin/WD40 repeat-like superfamily protein;(source:Araport11)	NaN	NaN	NaN	NaN	NaN	20.4803	19.9306	NaN	NaN	19.3523	NaN	NaN	NaN	20.4395	20.2852	20.4869	3	3	3	6.5	65.127	0	10.733	11	0	0	0	0	0	1	2	2	0	1	0	0	0	1	2	2
3.16174	2.02177	AT1G24300	AT1G24300	AT1G24300.1	GYF domain-containing protein;(source:Araport11)	22.4036	22.9792	23.111	22.5105	24.0291	24.4078	24.8447	24.0678	22.3912	22.8621	22.3535	22.3644	23.3761	24.4338	24.8107	24.4008	37	37	29	37.6	166.27	0	323.31	238	4	8	16	7	5	22	36	23	3	9	10	8	5	22	33	27
2.15752	2.01179	AT1G49350	AT1G49350	AT1G49350.1	Pseudouridine kinase that catalyzes first step in pseudouridine degradation. Acts together with PUMY in the peroxisome to prevent toxic pseudouridine monophosphate accumulation.	NaN	NaN	NaN	NaN	21.1837	21.6548	20.5391	21.282	NaN	NaN	NaN	NaN	NaN	20.6276	21.2198	21.5882	6	6	6	18.3	40.32	0	17.478	16	0	0	0	1	2	4	1	1	0	0	0	0	1	2	1	3
1.49655	2.00284	ERMO2	AT3G07100	AT3G07100.1	Encodes SEC24a/ERMO2. Required for endoplasmic reticulum (ER) morphology. Has epistatic interactions with AT1G55350; AT3G59420; and AT3G10525.	20.496	19.7127	21.1063	21.0606	22.0991	21.6674	21.0547	21.2699	19.9072	19.3806	19.2147	21.0612	21.7991	21.9334	21.5402	22.1914	17	17	17	19.2	113.96	0	42.14	62	2	4	5	4	5	3	4	3	2	1	1	3	4	8	6	7
1.97828	2.00067	VIP4	AT5G61150	AT5G61150.1	Encodes highly hydrophilic protein involved in positively regulating FLC expression. Mutants are early flowering and show a loss of FLC expression in the absence of cold. Member of PAF-C complex.	NaN	NaN	NaN	NaN	NaN	20.2924	19.9654	20.3842	NaN	NaN	NaN	NaN	NaN	20.9672	20.6296	20.7424	1	1	1	1.4	71.757	0.0017678	2.7344	6	0	0	0	0	0	1	1	1	0	0	0	0	0	1	1	1
1.39559	1.98966	PRP39	AT1G04080	AT1G04080.3	Encodes a U1 small nuclear ribonucleoprotein (snRNP) factor involved in alternative splicing.	NaN	NaN	20.9739	20.74	NaN	21.0043	21.7563	21.3671	NaN	NaN	20.8008	NaN	NaN	21.3283	21.6896	21.4964	5	5	5	7.2	91.151	0	12.725	19	0	2	1	1	0	2	3	3	0	1	1	1	0	1	1	2
1.6501	1.96635	HUB2	AT1G55250	AT1G55250.1	Encodes one of two orthologous E3 ubiquitin ligases in Arabidopsis that are involved in monoubiquitination of histone H2B.	NaN	NaN	NaN	NaN	NaN	NaN	NaN	21.283	20.3799	NaN	NaN	20.5924	NaN	21.4533	21.3896	21.6978	7	7	7	7.4	103.39	0	14.653	21	0	0	1	2	0	0	0	3	1	1	1	1	0	4	2	5
1.35519	1.965	NACA3	AT5G13850	AT5G13850.1	nascent polypeptide-associated complex subunit alpha-like protein 3;(source:Araport11)	NaN	NaN	22.0433	21.7427	NaN	21.988	23.3131	23.1244	NaN	NaN	21.4561	21.7646	NaN	22.5721	23.0585	23.1537	7	3	3	42.6	22.057	0	131.1	26	0	0	1	1	0	4	2	3	0	1	1	1	0	5	2	5
1.95104	1.95896	CAMTA2	AT5G64220	AT5G64220.1	CAMTA2 proteins bind to the AtALMT1 promoter at in vitro. The gene itself is Al inducible; and AtALMT1 expression is partially repressed in camta2 mutant. The mRNA is cell-to-cell mobile.	NaN	20.2642	19.8533	20.2344	NaN	20.2658	22.5724	21.8597	NaN	19.9597	20.1508	19.9333	21.3306	22.0163	21.201	22.7034	10	10	10	9.6	117.26	0	33.237	42	0	2	2	1	0	2	5	7	0	1	2	2	2	6	4	6
1.34926	1.9538	DOX1	AT3G01420	AT3G01420.1	Encodes an alpha-dioxygenase involved in protection against oxidative stress and cell death. Induced in response to Salicylic acid and oxidative stress. Independent of NPR1 in induction by salicylic acid. The mRNA is cell-to-cell mobile.	21.5938	21.4041	20.1825	22.0124	22.0771	22.4431	21.95	22.7148	NaN	19.6006	NaN	21.7117	24.3925	22.0561	22.3788	22.7315	17	17	17	33.8	73.157	0	104.35	91	4	4	2	8	5	7	5	11	1	3	1	8	12	5	6	9
2.14705	1.95016	AT5G42950	AT5G42950	AT5G42950.1	EXA1 is a GYF domain-containing gene of the SMY2 subgroup. Mutants exhibit resistance to potexviruses.	NaN	21.1809	21.0645	21.0377	19.0474	21.8329	21.9334	21.3068	18.1526	21.0423	19.7848	20.2374	20.2303	22.307	22.4991	22.1088	21	21	21	18.4	187.62	0	106.05	98	0	4	7	7	1	10	10	7	1	4	2	5	2	12	14	12
2.11164	1.93013	NIA1	AT1G77760	AT1G77760.1	Encodes the cytosolic minor isoform of nitrate reductase (NR). Involved in the first step of nitrate assimilation; it contributes about 15% of the nitrate reductase activity in shoots. Similar to molybdopterin oxidoreductases at the N-terminus; and to FAD/NAD-binding cytochrome reductases at the C-terminus. Cofactors: FAD; heme iron (cytochrome B-557); and molybdenum-pterin.	NaN	NaN	NaN	NaN	21.4723	NaN	20.877	20.9432	NaN	NaN	20.3573	19.7332	22.5927	21.7983	22.3388	21.2904	2	2	2	2.1	103.04	0	3.6003	11	0	0	0	0	1	1	1	1	0	0	1	1	1	1	2	1
2.2952	1.92096	IMPA2	AT4G16143	AT4G16143.1	Protein interacts with Agrobacterium proteins VirD2 and VirE2. Is not individually essential for Agrobacterium-mediated root transformation; but when overexpressed can rescue the impa-4 decreased transformation susceptibility phenotype.	21.2633	20.4545	21.2163	22.5856	23.2585	23.1631	23.7509	23.7234	21.4418	21.1078	21.4808	21.9585	22.8379	22.955	23.6699	23.6852	13	13	10	37.4	58.906	0	146.59	94	3	1	5	7	4	9	10	10	2	2	2	5	4	7	12	11
2.10414	1.90891	AT5G64430	AT5G64430	AT5G64430.1	Octicosapeptide/Phox/Bem1p family protein;(source:Araport11)	NaN	20.5733	20.9991	21.1229	21.6332	21.2058	22.9993	21.6999	NaN	20.2725	20.3043	20.6142	20.0189	21.8261	23.0371	22.0546	6	6	5	22.4	56.44	0	47.888	45	0	1	3	4	2	2	8	4	0	1	2	2	1	3	7	5
1.4364	1.90632	CRWN1	AT1G67230	AT1G67230.1	Encodes a nuclear coiled-coil protein related to the carrot peripheral nuclear protein NMCP1 that is involved in the determination of plant nuclear structure. Member of a small gene family in Arabidopsis containing 4 proteins (LNC1-4 or CRWN 1-4) with redundant functions in protection from oxidative damage; control of nuclear morphology and degradation of ABI5.	NaN	20.5593	NaN	NaN	NaN	NaN	NaN	20.7089	NaN	NaN	NaN	19.9398	NaN	21.4101	20.7702	20.9496	3	3	3	3.3	129.09	0	8.4882	16	0	1	1	1	0	0	1	2	0	1	0	2	0	3	1	3
2.82823	1.89852	FREE1	AT1G20110	AT1G20110.1	Encodes a protein that is localized to the peripheral membrane of late endosomal compartments. Involved in the regulation of mulitivesicular/prevacuolar compartment protein sorting. Loss of function mutations are embryo lethal. Regulates IRT1-dependent metal transport and metal homeostasis. The mRNA is cell-to-cell mobile.	22.0962	22.1847	22.9742	22.7764	25.0147	24.3592	24.8459	24.5528	22.954	22.7159	22.6932	22.9433	24.1796	24.5301	25.137	24.3809	16	16	16	31.9	65.395	0	161.83	176	3	5	9	7	14	16	18	17	7	7	6	7	12	14	18	16
1.74297	1.88849	AT5G53330	AT5G53330	AT5G53330.1	Ubiquitin-associated/translation elongation factor EF1B protein;(source:Araport11)	21.5829	21.8611	21.5671	21.3088	23.9475	23.4187	22.8878	22.7036	22.6018	22.1645	21.2244	21.1082	23.9354	23.907	23.5502	22.7054	9	9	9	45.7	24.276	0	157.19	91	2	4	4	5	7	9	6	6	4	4	3	4	7	11	9	6
3.54158	1.88643	AT3G12390	AT3G12390	AT3G12390.1	Nascent polypeptide-associated complex (NAC); alpha subunit family protein;(source:Araport11)	23.3729	22.6833	23.4368	23.2657	24.8262	24.4717	25.1214	24.8586	23.5264	23.4658	22.9341	23.2253	24.8076	25.0201	25.1086	25.1558	8	8	4	54.7	21.982	0	95.375	100	3	2	5	5	6	8	10	10	2	4	3	5	4	9	10	14
1.77877	1.87035	CPL3	AT2G33540	AT2G33540.1	Member of Pol II CTD phosphatase family. Mediates the dephosphorylation of Pol II to modulate immune responses. Acts during flowering to dephosphorylate FLX4 which in turn promotes FLC expression.	NaN	NaN	NaN	NaN	20.4892	20.5082	20.8173	20.6372	NaN	NaN	NaN	NaN	NaN	20.4528	20.9797	20.6455	6	6	6	5.4	136.48	0	22.101	18	0	0	0	0	1	2	4	3	0	0	0	0	0	2	3	3
1.59687	1.85386	BGLU26	AT2G44490	AT2G44490.1	Encodes a glycosyl hydrolase that localizes to peroxisomes and acts as a component of an inducible preinvasion resistance mechanism. Required for mlo resistance. The mRNA is cell-to-cell mobile.	NaN	NaN	NaN	NaN	22.0951	NaN	21.2938	21.1509	NaN	NaN	NaN	NaN	NaN	20.879	21.2797	21.0532	5	5	5	8.2	63.915	0	13.952	15	0	0	0	1	1	0	3	3	0	0	0	1	0	1	3	2
2.57946	1.85145	AT4G24100	AT4G24100	AT4G24100.4	Protein kinase superfamily protein	NaN	20.527	19.7521	20.616	21.219	21.4767	21.6095	21.0399	NaN	19.9091	20.143	20.5726	20.9346	21.8315	22.4552	21.8922	8	8	8	12.3	80.672	0	19.092	41	0	1	2	3	2	4	3	3	0	1	2	3	1	5	6	5
1.95665	1.77656	AT3G25580	AT3G25580	AT3G25580.1;AT2G18990.1	Thioredoxin superfamily protein;(source:Araport11)	NaN	NaN	20.0171	19.5489	NaN	NaN	20.5729	NaN	NaN	NaN	NaN	NaN	NaN	20.5567	20.1058	20.6356	1	1	1	5.2	24.443	0.0089192	2.0321	6	0	0	1	1	0	0	1	0	0	0	0	0	0	1	1	1
1.87599	1.7643	PYD3	AT5G64370	AT5G64370.1	PYD3 encodes a beta-ureidopropionase which; when expressed in E. coli; has been shown to convert beta-ureidopropionate into beta-alanine. It localizes to the cytosol and plays an important role in uracil degradation.	NaN	NaN	NaN	NaN	NaN	21.0987	20.892	20.6313	NaN	NaN	NaN	NaN	NaN	20.8581	21.1191	20.3867	4	4	4	13.5	45.552	0	23.066	16	0	0	1	0	0	4	2	2	0	0	0	0	1	2	2	2
1.7899	1.75758	AT1G31050	AT1G31050	AT1G31050.6	Together with PFA2 and PFA3 governs the competence of pericycle cells to initiate lateral root primordium formation.	NaN	NaN	NaN	NaN	NaN	20.9473	21.4882	20.9285	NaN	NaN	NaN	NaN	NaN	20.5698	20.532	19.9693	3	3	3	11.4	49.48	0	23.58	10	0	0	0	0	0	2	3	2	0	0	0	0	0	1	1	1
2.45967	1.72348	SCAMP4	AT1G32050	AT1G32050.1	SCAMP family protein;(source:Araport11)	NaN	NaN	NaN	NaN	NaN	NaN	NaN	NaN	NaN	NaN	NaN	NaN	NaN	20.4157	20.9522	20.9221	1	1	1	3.8	30.06	0.0093555	1.9998	3	0	0	0	0	0	0	0	0	0	0	0	0	0	1	1	1
1.68357	1.70754	DDB1A	AT4G05420	AT4G05420.1	Structurally similar to damaged DNA binding proteins. DDB1a is part of a 350 KDa nuclear localized DET1 protein complex. This complex may physically interact with histone tails and while bound to chromatin- repress transcription of genes involved in photomorphogenesis. DDB1a is shown to be RUB-modified.	NaN	NaN	19.8598	20.1536	NaN	20.2523	20.6495	20.7035	NaN	NaN	NaN	NaN	NaN	19.964	20.0692	20.5381	6	6	6	5.4	121.3	0	10.401	17	0	0	2	1	0	1	2	5	0	0	0	0	1	2	1	2
1.61569	1.70319	SAC7	AT3G51460	AT3G51460.1	Encodes RHD4 (ROOT HAIR DEFECTIVE4); a phosphatidylinositol-4-phosphate phosphatase required for root hair development. The mRNA is cell-to-cell mobile.	NaN	NaN	NaN	20.2256	NaN	20.9343	19.8492	20.067	NaN	NaN	NaN	NaN	NaN	20.3982	20.0358	20.3245	3	3	3	5.9	68.237	0	8.9787	10	0	0	0	3	0	1	0	1	0	0	0	2	0	1	1	1
1.32163	1.6826	BETAC-AD	AT4G23460	AT4G23460.1	Part of adaptor protein (AP) complex which mediadates clathrin-dependent trafficking at the trans-Golgi network (TGN) and the plasma membrane; respectively. Required for trafficking to plasma membrane and vacuoles.	NaN	NaN	19.8858	19.508	21.0284	21.3517	21.2007	21.0534	NaN	20.7592	NaN	19.4106	20.5892	21.456	20.9383	22.3429	9	9	1	12.3	99.096	0	34.678	40	0	0	2	1	1	4	5	3	0	3	1	1	2	5	6	6
3.76993	1.67084	CYP65	AT5G67530	AT5G67530.1	Plant U-box type E3 ubiquitin ligase (PUB).	23.1695	23.0602	23.3211	23.8813	24.9963	25.1862	25.5334	25.4532	24.193	23.6665	23.974	23.9942	24.5742	25.425	25.6019	25.6204	22	22	22	48.2	65.023	0	308.78	231	7	5	7	13	11	18	24	21	10	11	10	14	9	17	25	29
2.84166	1.6525	MED8	AT2G03070	AT2G03070.1	Encodes a subunit of the Mediator complex. Regulates plant defense and flowering.	NaN	NaN	NaN	19.2829	NaN	21.7681	21.5686	NaN	NaN	NaN	19.4	19.5213	NaN	21.0249	21.0995	21.5714	3	3	3	5.3	58.156	0	6.6836	11	0	1	0	1	0	1	3	0	0	0	0	0	0	1	1	3
1.33508	1.64406	ECT2	AT3G13460	AT3G13460.1	Physically interacts with CIPK1. ECT2 regulates the mRNA levels of the roteasome regulator PTRE1 and of several 20S proteasome subunits; resulting in enhanced 26S proteasome activity. YTHDF protein which togeteher with ECT3 and ECT4 is involved in cell proliferation during plant organogenesis.	NaN	NaN	NaN	NaN	NaN	19.8028	19.4055	NaN	NaN	NaN	NaN	NaN	NaN	21.4993	19.874	20.197	10	10	10	20.1	72.474	0	32.829	17	0	0	1	2	0	1	1	1	0	0	0	1	0	5	2	3
1.9621	1.63619	HAT	AT3G42170	AT3G42170.1	transposase-like gene with conserved domains from the family of hAT transposases that includes hobo from Drosophila melanogaster; Activator (Ac) from maize; and Tam3 from snapdragon but lacks several amino acids known to be essential for Ac transposition5. The DAYSLEEPER gene lacks 8 bp duplications and TIRs (a common feature of transcriptionally silent hAT transposases); however; DAYSLEEPER expr…	NaN	20.7565	NaN	NaN	21.0891	21.2992	21.9436	21.5774	NaN	20.7988	20.1057	20.1531	NaN	22.0851	21.4489	22.4321	4	4	4	7.9	78.813	0	13.804	23	0	1	1	0	1	2	4	1	0	1	1	2	0	2	1	6
1.39051	1.63313	TPR5	AT1G56440	AT1G56440.1	Encodes one of the 36 carboxylate clamp (CC)-tetratricopeptide repeat (TPR) proteins (Prasad 2010; Pubmed ID: 20856808) with potential to interact with Hsp90/Hsp70 as co-chaperones.	NaN	20.4624	20.1834	20.4524	22.3194	20.907	21.589	20.2813	21.4229	20.5421	20.4163	20.1758	22.1605	21.2717	23.0559	21.706	9	9	9	22.1	53.64	0	38.56	35	0	1	1	1	3	2	4	1	1	1	1	2	2	4	6	5
2.04056	1.59756	CSTF64	AT1G71800	AT1G71800.1	RNA 3&#8242;-end?processing factor of antisense FLC transcript. Mediates silencing of the floral repressor gene FLC. Member of CstF complex.	NaN	NaN	NaN	NaN	NaN	NaN	NaN	21.1122	NaN	NaN	NaN	NaN	NaN	20.4807	20.753	20.877	2	2	2	5.2	50.136	0	9.0524	6	0	0	0	0	0	1	0	2	0	0	0	0	0	1	1	1
2.41359	1.5731	AT4G31200	AT4G31200	AT4G31200.1	RNA-binding splicing factor; part of SWAP1-SFPS-RRC1 splicing factor complex modulates pre-mRNA splicing to promote photomorphogenesis.	NaN	NaN	NaN	NaN	NaN	21.569	21.9402	21.5194	NaN	20.8878	20.6259	20.1239	NaN	22.0423	21.9327	22.3818	3	3	3	6.3	72.496	0	9.1581	19	0	0	1	0	0	2	3	2	0	1	2	1	0	2	3	2
2.19781	1.56619	ARO4	AT3G26600	AT3G26600.1	Armadillo repeat protein. One of a family of four in Arabidopsis. Expressed in vegetative tissues; anthers and ovules.	NaN	NaN	NaN	NaN	21.7733	20.2823	20.7639	20.0579	NaN	NaN	NaN	NaN	22.0394	21.0459	21.4262	20.4676	3	3	3	5.7	67.806	0	10.528	19	0	0	0	1	2	1	4	2	0	0	0	0	2	3	3	1
2.19994	1.55631	PPC3	AT3G14940	AT3G14940.1	Encodes a cytosolic phosphoenolpyruvate carboxylase (PEPC) that has activity when expressed in E.coli. Its mRNA is most abundantly expressed in roots and siliques. PPC3 belongs to the plant-type PEPC family. It can form an enzymatically active complex with a castor bean ortholog of PPC4; which encodes a bacterial-type PEPC. The mRNA is cell-to-cell mobile.	24.6439	24.4712	24.9304	24.8803	26.5728	25.8433	26.7416	26.2045	25.127	24.8162	24.9474	25.0922	26.3907	26.2484	27.0789	26.1974	54	54	24	63.1	110.16	0	323.31	664	17	11	35	31	42	40	74	64	19	21	29	37	38	60	81	65
2.99971	1.54025	VPS37-1	AT3G53120	AT3G53120.1	Modifier of rudimentary (Mod(r)) protein;(source:Araport11)	21.7914	19.4116	21.5493	21.5853	23.8201	23.3055	23.2118	23.3283	22.4266	22.0636	21.5672	21.8295	23.106	23.5265	23.3941	23.1603	7	7	5	35.9	24.94	0	28.28	82	3	1	6	4	3	6	8	6	5	5	5	5	3	7	9	6
2.77689	1.52397	SMU2	AT2G26460	AT2G26460.1	Encodes SMU2; a protein involved in RNA splicing.	20.8268	20.7405	20.7141	21.2478	NaN	21.9032	22.0349	22.0478	NaN	20.6574	21.2655	21.1906	NaN	22.4305	22.6428	22.6122	6	6	6	10.6	66.33	0	32.822	38	0	2	2	2	1	2	3	6	0	1	3	1	1	4	6	4
1.52738	1.51675	U2A'	AT1G09760	AT1G09760.1	U2 small nuclear ribonucleoprotein A;(source:Araport11)	NaN	NaN	20.712	20.4002	NaN	21.4969	20.9996	21.4427	21.1351	NaN	19.9051	20.2683	21.4538	21.3249	20.8167	21.4686	6	6	6	28.9	28.041	0	21.326	26	0	1	3	1	0	1	3	4	1	0	2	2	2	2	2	2
1.91014	1.46853	AT5G07060	AT5G07060	AT5G07060.1;AT1G07360.1;AT2G29580.1	Encodes MAC5C; homologous to MAC5A. MAC5A is a component of the MOS4-associated complex (MAC) that contributes to snc1- mediated autoimmunity. Homologues include AT1G07360 (MAC5A); AT2G29580 (MAC5B) and AT5G07060 (MAC5C). MAC5A and MAC5B are more closely related to each other than to MAC5C.	NaN	NaN	NaN	NaN	NaN	NaN	NaN	NaN	NaN	NaN	NaN	NaN	NaN	20.2341	19.8671	20.7334	1	1	1	3	41.754	0.0023121	2.5916	4	0	0	0	0	0	0	0	0	0	0	0	0	0	1	1	2
2.18039	1.46444	DCP1	AT1G08370	AT1G08370.1	Encodes DCP1 involved in mRNA decapping. DCP1 forms a mRNA decapping complex with DCP2 (At5g13570) and VCS (VARICOSE) (At3g13300). However; unlike DCP2; DCP1 itself does not have mRNA decapping activity in vitro. DCP1; DCP2 and VCS colocalize in cytoplasmic loci; which are putative Arabidopsis mRNA processing bodies. Null mutants of DCP1; DCP2; and VCS accumulate capped mRNAs with a reduced degra…	NaN	21.7078	21.6437	21.921	24.2181	22.9837	23.1078	22.9452	22.134	21.9188	21.0286	21.3398	23.7014	22.7871	23.1114	22.7821	7	7	7	23.7	40.61	0	33.513	44	1	1	3	3	3	5	4	5	1	2	1	1	3	3	4	4
1.85997	1.461	AT4G10480	AT4G10480	AT4G10480.1	Nascent polypeptide-associated complex (NAC); alpha subunit family protein;(source:Araport11)	22.4017	22.3549	22.6202	22.255	23.2828	23.4744	23.2044	23.2	23.1781	22.926	21.946	22.192	23.1708	24.1726	23.5412	23.7332	6	6	6	33	23.171	0	103.56	74	3	2	3	5	4	5	6	5	3	5	2	3	2	11	7	8
2.36638	1.45287	PRP38	AT2G40650	AT2G40650.1	PRP38 family protein;(source:Araport11)	21.8104	21.3668	21.832	22.0808	23.2073	22.3872	22.8589	22.9705	22.443	21.7739	21.6395	22.1272	22.8177	23.0599	23.1378	23.7016	13	13	13	37.5	43.172	0	63.267	107	3	3	6	5	5	6	8	10	6	4	6	8	6	7	11	13
1.90429	1.44517	AT4G01290	AT4G01290	AT4G01290.1	Protein with evolutionarily conserved eIF4E-binding motif in its N-terminal domain that can form mRNA cap?binding complexes and has the potential for regulating gene expression as a translation factor associated plant-specific cell cycle regulator.	NaN	20.6432	20.5483	21.0063	20.5063	21.9876	22.4839	22.108	NaN	20.7884	20.8168	20.7901	21.0245	22.209	22.8396	21.6822	15	15	15	22.3	108.55	0	114.82	69	0	2	3	4	3	6	9	9	0	2	2	3	2	7	11	6
4.07859	1.43839	SMU1	AT1G73720	AT1G73720.1	Encodes SMU1; a protein involved in RNA splicing.	21.5012	22.053	22.039	22.4358	23.1311	23.0962	23.4629	23.6917	21.9634	22.3107	22.2823	22.1576	22.5796	23.5627	23.6815	23.8216	19	19	19	52.6	57.723	0	132.15	158	3	4	6	15	6	10	15	16	4	6	10	13	4	11	17	18
3.33686	1.42589	AT4G37210	AT4G37210	AT4G37210.1	Encodes a predominantly nuclear histone chaperone that promotes [H3-H4]2 tetrasome formation and does not promote disassembly of in vitro preassembled tetrasomes.	NaN	NaN	NaN	19.681	NaN	NaN	19.9432	20.6003	NaN	NaN	NaN	NaN	NaN	20.085	20.1504	20.213	2	2	2	3.3	52.275	0.00061843	3.1902	7	0	0	0	1	0	0	1	1	0	0	0	0	0	1	1	2
1.68097	1.41378	AT5G14720	AT5G14720	AT5G14720.1	Membrane-localized protein kinase which regulates thermomorphogenesis.	NaN	19.0591	20.4246	20.5107	20.8538	20.2806	21.8855	20.9426	NaN	20.0251	19.7747	20.7068	20.7273	21.3453	22.1053	21.2974	10	10	10	23.9	75.363	0	92.301	62	0	1	5	5	2	2	8	5	0	3	3	5	2	5	7	9
2.72195	1.40431	AT4G21660	AT4G21660	AT4G21660.3	proline-rich spliceosome-associated (PSP) family protein;(source:Araport11)	NaN	NaN	NaN	NaN	NaN	NaN	20.3248	20.4615	NaN	NaN	NaN	NaN	NaN	20.8778	20.5004	20.5139	2	2	2	3.8	78.155	0	8.7786	8	0	0	0	0	1	1	1	1	0	0	0	0	0	1	1	2
1.57286	1.34325	UGD4	AT5G39320	AT5G39320.1	UDP-glucose 6-dehydrogenase family protein;(source:Araport11)	NaN	NaN	NaN	20.7527	NaN	NaN	NaN	NaN	NaN	NaN	NaN	NaN	NaN	20.496	19.8394	19.9369	6	1	1	13.3	53.096	0.0075228	2.1261	5	0	0	0	1	0	0	0	0	0	0	0	0	1	1	1	1
2.0981	1.33982	P23-1	AT4G02450	AT4G02450.1	Encodes one of two isoforms of a co-chaperone of HSP90 that is required for root growth; in particular in the maintenance of the root meristem.	23.6976	22.6624	22.8995	22.4925	24.6351	23.9019	24.2679	23.9635	23.7064	22.9998	22.6928	22.4842	24.4908	24.2312	24.3504	23.6146	6	6	6	27.4	25.471	0	21.403	71	4	3	3	4	4	4	4	5	4	4	3	5	7	6	6	5
2.90097	1.33583	AT3G62310	AT3G62310	AT3G62310.1	RNA helicase family protein;(source:Araport11)	21.5196	21.4683	21.5817	21.5388	23.3262	22.4639	22.6491	22.6823	21.9466	21.5749	21.1758	21.6455	23.0313	22.9373	22.6754	22.791	17	17	7	26.3	82.693	0	57.716	89	2	3	2	5	8	4	7	9	3	2	3	5	6	10	11	9
2.346	1.3332	IMPA4	AT1G09270	AT1G09270.1	Protein interacts with Agrobacterium proteins VirD2 and VirE2.	20.6308	20.9946	21.5709	22.0101	22.8584	22.411	23.2784	23.0531	21.0207	21.4051	21.6218	21.9312	22.7245	22.6545	23.2435	23.0598	11	10	9	27.3	59.445	0	71.69	74	1	1	4	6	2	6	7	7	2	4	5	6	4	5	6	8
2.0676	1.32049	AGD5	AT5G54310	AT5G54310.1	A member of ARF GAP domain (AGD); A thaliana has 15 members; grouped into four classes. Regulates membrane trafficking and organ separation.	NaN	22.5259	22.6203	21.6514	22.9936	23.1829	23.3788	23.1797	22.0976	22.1022	22.2705	21.9178	NaN	23.5234	23.7958	22.9329	6	6	6	15.7	52.592	0	18.865	36	0	2	2	1	1	3	3	4	1	1	3	3	1	4	4	3
2.42867	1.31476	GAMMA-ADR	AT1G23900	AT1G23900.1	Encodes large subunit of the heterotetrameric adaptor protein complex AP-1. AP-1 is required for clathrin coated vesicles budding from the trans-Golgi network or plasma membrane.	NaN	NaN	NaN	NaN	NaN	NaN	20.0304	19.9418	NaN	NaN	NaN	NaN	NaN	19.8204	20.0297	20.1911	3	3	3	3.5	96.468	0	11.502	12	1	1	0	0	1	0	2	1	0	0	0	0	1	1	2	2
1.48444	1.29437	ECT5	AT3G13060	AT3G13060.2	Cytoplasmic YT521-B homology domain (YTH)-containing m6A-binding protein; restores alfalfa mosaic virus infectivity in partially resistant alkbh9b mutants.	NaN	NaN	NaN	NaN	NaN	NaN	20.4849	NaN	NaN	NaN	NaN	NaN	NaN	19.5349	20.7686	20.3937	3	3	3	6.2	69.481	0	24.008	9	0	0	0	0	0	0	4	1	0	0	0	0	0	1	3	0
1.44199	1.27204	RPN6	AT1G29150	AT1G29150.1	specifically interacts with FUS6/COP11 via the C-terminal domain of FUS6/COP11 and associates with an ATPase subunit of the 19S proteasome regulatory complex; AtS6A. The mRNA is cell-to-cell mobile.	NaN	NaN	19.9237	21.2084	NaN	21.1108	NaN	20.86	NaN	20.1385	19.7756	19.8356	21.7012	21.0402	20.5919	21.9337	5	5	5	12.9	46.749	0	18.704	24	0	0	2	3	0	2	0	2	0	2	0	2	2	2	2	5
1.4392	1.26775	DRP3B	AT2G14120	AT2G14120.3	Encodes a dynamin related protein. DRPs are self-assembling GTPasse involved in fission and fusion of membranes. DRP3B functions in mitochondrion and peroxisome fission in combination with DRP3A.	NaN	NaN	NaN	NaN	NaN	19.395	20.2578	20.1717	NaN	NaN	NaN	NaN	NaN	20.1586	19.9184	19.5911	7	2	2	9.9	89.835	0	7.6268	13	0	0	0	0	0	2	2	1	0	1	0	1	0	2	2	2
1.74196	1.25711	AT1G20760	AT1G20760	AT1G20760.1	EH domain containing protein.	NaN	21.3942	19.7113	21.5481	NaN	22.2286	22.2125	22.2267	NaN	21.0135	21.3002	20.4686	20.5308	22.5935	21.8617	22.0984	12	12	12	14.2	109.82	0	144.4	66	0	3	1	5	1	8	9	7	1	2	4	4	2	8	5	6
1.48838	1.25475	AT2G25430	AT2G25430	AT2G25430.1	AP180 N-terminal homology domain; TPLATE complex protein involved in clathrin-mediated endocytosis.	NaN	NaN	20.9179	21.164	20.9169	21.406	21.5379	21.2343	NaN	21.3196	20.0721	20.8178	21.426	21.879	22.2795	21.8152	14	6	6	23.3	72.083	0	47.687	35	0	0	2	3	2	2	4	3	1	2	1	1	1	4	4	5
2.19625	1.24175	2HATurbo	2HATurbo	2HATurbo	2HATurbo	25.0134	24.4405	25.2611	25.0676	25.5909	25.6007	26.3291	25.8764	25.3685	24.8868	25.0535	25.2097	25.4615	25.9674	26.7066	26.2012	15	15	15	64.2	37.352	0	191.77	284	10	10	21	18	14	17	26	21	15	13	16	20	13	21	26	23
2.09456	1.19236	AT3G12010	AT3G12010	AT3G12010.1	C18orf8;(source:Araport11)	NaN	NaN	NaN	NaN	NaN	19.6763	20.2252	19.5042	NaN	NaN	NaN	NaN	NaN	19.9721	20.1776	19.7925	3	3	3	5.7	76.411	0	11.642	12	0	0	0	0	0	1	3	1	0	0	0	0	0	2	3	2
2.16198	1.1911	PLP1	AT4G37070	AT4G37070.2	Patatin-related phospholipase A. Expressed strongly and exclusively in roots. AtplaIVA-null mutants have reduced lateral root development. Phosphorylation by calcium-dependent protein kinases in vitro enhances its activity.	23.9336	22.9361	24.152	23.9189	25.7087	24.539	25.5069	25.2937	24.1064	23.7747	23.8955	23.9153	25.3562	24.6807	25.4685	25.0097	16	16	16	65.2	45.823	0	216.61	231	8	7	12	13	14	17	19	24	9	12	11	14	11	19	21	20
3.42715	1.1707	TPLATE	AT3G01780	AT3G01780.1	Encodes TPLATE; a cytokinesis protein targeted to the cell plate. Functions in vesicle-trafficking events required for site-specific cell wall modifications during pollen germination and for anchoring of the cell plate to the mother wall at the correct cortical position.	22.2451	23.2825	23.0457	23.0009	23.5674	24.0879	24.0662	23.9058	22.4348	23.1139	22.9882	22.835	23.351	24.2814	24.1129	24.0549	36	36	36	34.1	130.91	0	265.29	329	5	17	20	16	11	27	30	29	6	17	18	17	13	38	33	32
2.43377	1.16718	BHLH13	AT1G01260	AT1G01260.1	bHLH13 interacts with JAZ proteins; and functions redundantly with bHLH3; bHLH14 and bHLH17 to negatively regulate jasmonate responses.	NaN	NaN	NaN	NaN	21.6232	NaN	NaN	NaN	NaN	NaN	NaN	NaN	NaN	21.2205	20.8171	21.0107	2	2	2	3.7	66.001	0	3.7893	5	0	0	0	0	1	0	0	1	0	0	0	0	0	1	1	1
1.84683	1.16386	AT1G51580	AT1G51580	AT1G51580.1	RNA-binding KH domain-containing protein;(source:Araport11)	NaN	NaN	19.8374	NaN	NaN	NaN	20.0211	19.6439	NaN	NaN	19.5833	NaN	NaN	20.2548	20.3639	20.3955	1	1	1	1.6	67.114	0.0074192	2.0751	8	0	0	1	0	0	0	1	1	0	0	1	1	0	1	1	1
1.82631	1.16087	NCBP	AT5G18110	AT5G18110.1	Involved in resistance to Plutella xylostella through the accumulation of the homoterpene DMNT.	21.438	21.2266	22.3616	22.173	21.9629	22.4587	23.434	22.7263	22.135	21.4264	22.0894	21.9445	21.9121	22.5998	23.0681	23.275	5	5	5	27.6	25.745	0	19.477	39	2	3	2	3	2	2	3	3	2	2	2	2	3	3	3	2
1.90252	1.13093	BCHC2	AT2G45540	AT2G45540.2	WD-40 repeat family protein / beige-like protein;(source:Araport11)	NaN	NaN	NaN	19.0538	21.6083	21.1609	21.6698	20.8107	NaN	NaN	19.501	20.2007	NaN	21.1032	20.9533	20.6231	14	14	14	6	328.09	0	37.305	40	0	0	1	3	3	4	5	5	0	1	1	2	0	5	6	4
2.18142	1.10741	AT5G08200	AT5G08200	AT5G08200.1	peptidoglycan-binding LysM domain-containing protein;(source:Araport11)	NaN	NaN	NaN	NaN	NaN	NaN	NaN	NaN	NaN	NaN	NaN	NaN	NaN	20.2144	19.589	19.9468	1	1	1	2.4	44.846	0.0065253	2.2006	3	0	0	0	0	0	0	0	0	0	0	0	0	0	1	1	1
2.72349	1.09311	AT3G50590	AT3G50590	AT3G50590.1	WD40/YVTN repeat protein.	20.4603	23.6258	23.391	23.4549	22.302	24.1435	24.226	24.1639	21.1555	23.528	23.2949	23.0128	22.3213	24.3906	24.3901	24.3343	38	38	38	34.4	176.3	0	259.52	254	2	11	20	16	6	22	27	25	3	14	11	11	6	21	31	28
2.49776	1.0861	SKD1	AT2G27600	AT2G27600.1	Encodes a SKD1 (Suppressor of K+ Transport Growth Defect1) homolog. Localized to the cytoplasm and to multivesicular endosomes. Involved in multivesicular endosome function. The mRNA is cell-to-cell mobile.	20.6014	20.8557	20.9245	21.0408	21.6434	22.2471	21.914	21.3504	NaN	21.1804	20.971	21.1523	21.7519	21.9173	22.4657	22.179	11	11	11	25.3	48.592	0	26.108	41	1	1	2	4	2	4	6	3	0	3	1	2	3	1	3	5
2.53671	1.0734	AT3G02320	AT3G02320	AT3G02320.1	Involved in posttranscriptional modification of tRNA.	22.4017	23.0077	22.8272	22.778	22.387	23.7742	23.2107	23.2559	21.5584	22.8655	22.4709	22.8538	23.0184	23.9958	23.6449	23.7695	20	11	11	41.8	65.603	0	59.867	76	2	3	3	4	3	4	7	7	2	5	4	6	3	5	9	9
2.23365	1.06046	UBP1C	AT3G14100	AT3G14100.1	Triple RNA Recognition Motif protein involved in the dynamic and reversible aggregation of translationally repressed mRNAs during hypoxia.During hypoxia; UBP1C association with non? uracil-rich mRNAs is enhanced concomitant with its aggregation into microscopically visible cytoplasmic foci; referred to as UBP1 stress granules (SGs). This mRNA association occurs as global levels of protein synthes…	NaN	22.6234	23.2503	23.1603	24.9744	23.7126	24.2499	23.9694	23.4817	23.1731	23.1149	23.2707	24.9081	23.9557	24.6105	24.1739	9	9	5	27.4	47.088	0	95.453	70	0	1	4	5	4	4	7	7	3	2	4	4	5	6	8	6
1.64573	1.04596	NEDD1	AT5G05970	AT5G05970.2	a WD40 repeat protein related to the animal NEDD1/GCP-WD protein; which interacts with the g-tubulin complex. Plays a critical role in MT organization during mitosis	NaN	NaN	21.0259	21.1632	21.5669	21.8738	22.1	20.8139	NaN	21.1294	20.8516	20.8069	20.8418	21.5679	22.4907	21.8671	11	11	11	19.6	84.756	0	47.465	49	0	0	3	4	2	6	3	2	0	3	4	5	2	3	8	4
1.50778	1.04254	NAP1;2	AT2G19480	AT2G19480.1	This gene is predicted to encode a nucleosome assembly protein. Plant lines expressing an RNAi construct directed against this gene show a reduction in agrobacterium-mediated root transformation. The mRNA is cell-to-cell mobile. Plants mutated in three ubiquitously expressed NAP1 genes (NAP1;1~NAP1;3) and organ-specifically expressed NAP1;4 gene show hypersensitivity to genotoxic stresses includi…	20.6542	21.4663	22.4968	22.6193	22.8836	22.8667	23.9655	23.7082	21.7905	22.0139	22.3987	22.6875	22.9961	22.9751	23.8524	23.4002	8	8	5	24.3	43.542	0	53.835	77	1	4	4	3	6	5	6	5	3	4	4	7	6	6	7	6
4.36773	1.03503	AT5G24710	AT5G24710	AT5G24710.1	WD40/YVTN repeat protein which cooperates with the AP2 complex in the clathrin-mediated endocytosis of cellulose synthase to regulate cellulose biosynthesis.	21.288	23.1088	22.9479	22.819	23.1492	23.5337	23.7781	23.4273	21.9228	22.8341	22.6718	22.7496	23.0158	23.7485	23.8372	23.775	34	34	34	34.5	148.07	0	213.12	319	5	14	19	22	13	22	33	30	7	17	15	21	15	27	28	31
2.72491	1.02404	ATVPS34	AT1G60490	AT1G60490.1	Encodes a phosphatidylinositol 3-kinase that is expressed in most plant tissues. Defects in VPS34 affect a number of cellular processes. Loss of function mutations are not transmitted through the male gametophyte due to defects in microgametogenesis therefore it is difficult to assess the effects of loss of VPS34 function in the whole plant. Involved in salt-stress responses.	21.9662	22.6236	23.145	22.7798	23.2995	23.5926	23.8084	23.7648	22.3565	22.6213	22.9093	22.4826	22.8301	23.6337	23.6308	23.8208	30	30	30	48.2	93.326	0	191.86	221	6	6	15	16	8	16	20	23	6	9	12	13	7	19	23	22
1.63839	1.02238	PRL1	AT4G15900	AT4G15900.1	Mutations confer hypersensitivity to glucose and sucrose and augments sensitivity to cytokinin; ethylene; ABA and auxin. Encodes a nuclear WD40 protein that is imported into the nucleus. Essential for plant innate immunity. Interacts with MOS4 and AtCDC5. It is also predicted to have two DWD motifs. It can bind to DDB1a in Y2H assays; and DDB1b in co-IP assays; and may be involved in the formatio…	NaN	NaN	19.366	19.6574	NaN	20.9016	20.749	NaN	NaN	20.2416	20.028	19.5262	21.3083	20.8421	20.6954	21.3254	4	4	3	8.8	54.009	0	15.292	23	0	0	1	3	0	3	2	0	0	1	2	2	2	2	3	2
1.31791	0.993448	CLO	AT1G06220	AT1G06220.1;AT5G25230.1	Encodes a protein with similarity to splicing factor Snu114. Snu114 is thought to be involved in activation of the splicosome. Loss of GFA1 function results in reduced female fertility. Approximately 50% of ovules abort due to defects in the female gametophyte. In mutant gametophytes antipodal cells express egg cell markers suggesting a defect in specification of cell fate.GFA1 is also required t…	NaN	NaN	20.3605	NaN	NaN	21.3937	20.8633	21.3143	NaN	NaN	20.6674	20.6044	NaN	21.4576	20.9308	21.6764	12	12	12	15.5	110.44	0	35.182	40	0	1	2	2	0	5	5	4	0	1	3	2	0	6	3	6
3.00811	0.985664	CCT8	AT3G03960	AT3G03960.1	TCP-1/cpn60 chaperonin family protein;(source:Araport11)	23.1855	22.8494	22.5225	22.9194	24.3461	23.3565	23.7115	23.2614	23.486	22.8056	22.7891	22.5775	24.2204	23.5785	23.8746	23.6761	24	24	24	61.2	58.939	0	183.72	223	6	7	14	11	8	12	23	17	9	9	14	15	10	17	27	24
2.25888	0.979216	PFK7	AT5G56630	AT5G56630.1;AT4G26270.1	phosphofructokinase 7;(source:Araport11)	NaN	21.6745	21.2132	21.7563	22.5402	21.867	22.5273	21.923	20.1183	21.6787	21.6993	21.6175	22.8545	22.3002	22.8954	22.7376	12	12	9	27.8	53.481	0	105.75	82	2	3	4	5	5	4	7	6	1	3	6	8	4	5	10	9
1.64865	0.978304	AT3G47210	AT3G47210	AT3G47210.1	hypothetical protein (DUF247);(source:Araport11)	NaN	NaN	NaN	NaN	NaN	20.2989	21.0034	20.63	NaN	NaN	NaN	NaN	NaN	20.3727	21.0015	20.7746	7	7	7	15.6	54.809	0	17.12	24	0	0	2	0	1	2	3	2	0	0	1	0	0	4	4	5
1.8213	0.967414	SBT1.8	AT2G05920	AT2G05920.1	Subtilase family protein;(source:Araport11)	NaN	NaN	20.843	21.3935	NaN	21.9687	22.7907	21.4477	NaN	21.1046	20.9569	21.0552	NaN	21.8968	22.4535	21.6687	12	12	12	23.1	80.014	0	71.298	59	0	0	3	6	0	4	9	5	0	3	3	4	1	5	10	6
1.69253	0.958972	AT3G58640	AT3G58640	AT3G58640.1	Together with SnRK2.6/OST1 mediates abscisic acid (ABA)-induced stomatal closure. RAF15 directly phosphorylates SnRK2.6/OST1 at the conserved Ser175 residue in its activation loop.	20.4819	21.974	21.9171	22.0011	23.0156	22.5571	23.0313	22.4766	21.4683	22.1706	21.7118	21.4648	22.7372	22.6965	23.0256	22.5021	12	12	12	19.4	90.021	0	42.125	73	1	2	4	4	3	5	11	6	3	4	4	4	4	5	7	6
2.87857	0.95871	AT2G07360	AT2G07360	AT2G07360.2	TPLATE-associated SH3 domain containing protein.	20.102	22.3979	22.5977	22.0315	22.5761	23.3156	23.481	23.2224	20.3843	22.4112	22.6394	22.453	21.5387	23.5375	23.5753	23.2669	31	31	31	32.5	130.34	0	184.21	237	4	9	16	12	5	23	26	22	4	12	17	13	4	25	25	20
1.70612	0.934984	AT5G64270	AT5G64270	AT5G64270.1	splicing factor;(source:Araport11)	NaN	21.208	20.8153	21.2765	21.8131	21.975	21.2758	21.6553	NaN	21.0976	20.4249	20.9511	22.0768	21.9853	21.4999	21.7933	6	6	6	5.6	141.45	0	17.923	38	1	2	3	2	1	2	2	4	0	3	2	2	3	5	2	4
2.18877	0.889645	RD21B	AT5G43060	AT5G43060.1	Peptidase; activity detected in extracts of root; leaf and cell culture.	NaN	21.1228	21.9014	21.5766	22.5358	22.381	22.2984	22.5649	NaN	21.6891	21.4291	21.7406	23.1525	22.2435	22.7237	22.5606	2	2	2	7.8	51.203	0	7.3324	18	0	1	2	1	1	1	2	1	0	1	1	1	1	2	2	1
1.55449	0.876335	AMPD	AT2G38280	AT2G38280.1	Encodes a protein with in vitro AMP deaminase activity that is involved in embryogenesis. Homozygous mutant embryos fail to develop past the zygote stage.	NaN	19.6493	NaN	NaN	NaN	19.6639	19.8009	20.4359	NaN	NaN	NaN	19.4498	NaN	19.903	20.0383	19.742	2	2	2	2.4	95.128	0	6.2293	12	0	1	0	2	0	1	1	1	0	0	0	1	1	2	1	1
1.42736	0.87437	SOT8	AT1G13420	AT1G13420.1	Encodes a sulfotransferase. Unlike the related ST4A protein (At2g14920); in vitro experiments show that this enzyme does not act brassinosteroids. ST4B is expressed in the roots and transcript levels rise in response to cytokinin treatment.	21.6558	21.7942	21.8069	21.6031	22.7698	22.0644	22.2458	21.9503	22.2492	21.437	21.2123	21.9177	23.3454	22.4069	22.729	22.0543	4	4	4	14.8	37.709	0	12.415	24	1	1	1	0	1	2	2	1	1	2	2	1	2	2	3	2
1.96407	0.869858	AT1G06960	AT1G06960	AT1G06960.1	Similar to U2B'. Functions in cold stress induced alternative splicing.	NaN	NaN	NaN	20.652	NaN	21.1549	20.7874	21.3833	NaN	20.9302	20.5711	20.9015	21.2305	21.9681	21.4432	21.601	1	1	1	3.5	26.223	0.009375	2.0052	11	0	0	0	1	0	1	1	1	0	1	1	1	1	1	1	1
1.57796	0.86488	AT2G40730	AT2G40730	AT2G40730.1	kinase family with ARM repeat domain-containing protein;(source:Araport11)	21.4583	21.4814	21.8441	21.4287	22.5464	21.1464	22.3447	21.4027	21.9039	21.433	21.4207	21.3962	22.1835	22.049	22.7842	22.0113	12	12	12	19.2	86.045	0	53.602	62	2	2	5	4	2	2	8	5	2	2	3	4	3	5	8	5
2.31582	0.860027	HA2	AT4G30190	AT4G30190.2	Belongs to the P-type ATPase superfamily of cation-transporting ATPases; pumps protons out of the cell; generating a proton gradient that drives the active transport of nutrients by proton symport. has two autoinhibitory regions within the C-terminal domain. Its plasma membrane localization is light-dependent.	NaN	23.5506	22.9037	23.3788	22.7934	24.0091	23.6995	24.1302	20.1843	23.0717	22.9813	23.2528	23.2829	23.9435	23.7473	24.1951	27	27	6	28.6	108.31	0	161.23	168	0	9	9	12	5	18	14	16	2	8	9	13	4	17	15	17
2.27499	0.853818	BTF3	AT1G17880	AT1G17880.1	basic transcription factor 3;(source:Araport11)	NaN	NaN	21.9647	21.8671	22.1897	21.5009	22.2252	21.7788	NaN	21.1904	21.193	21.0709	22.1639	21.7335	22.0321	22.2502	6	4	4	45.5	17.946	0	269.22	31	0	0	2	2	3	2	3	3	0	2	3	1	2	2	3	3
2.84615	0.851103	AT1G21630	AT1G21630	AT1G21630.2	TPLATE Adaptor complex subunit.	21.6333	23.523	23.2389	22.9787	23.1108	23.9912	24.081	23.7229	NaN	23.1935	23.0503	22.9271	22.7119	24.006	23.9608	23.7575	23	23	23	28.1	135.39	0	141.17	165	2	10	11	8	5	14	19	16	2	13	9	12	4	12	12	16
2.02405	0.829377	CID4	AT3G14010	AT3G14010.5	hydroxyproline-rich glycoprotein family protein; similar to Mrs16p (GI:2737884) (Saccharomyces cerevisiae); weak similarity to ataxin-2 related protein (GI:1679686) (Homo sapiens). Included in a family of CTC interacting domain proteins found to interact with PAB2.	NaN	21.3116	21.5567	21.4318	22.1485	21.442	22.4734	22.0341	NaN	21.4885	21.567	21.2646	22.3664	22.0808	22.5711	22.1564	4	4	4	7.3	66.568	0	13.826	37	0	2	2	3	2	2	3	3	0	2	4	2	2	3	4	3
1.44444	0.816442	UBA2	AT5G06460	AT5G06460.1	Encodes a ubiquitin-activating enzyme (E1); involved in the first step in conjugating multiple ubiquitins to proteins targeted for degradation. Gene is expressed in most tissues examined. The mRNA is cell-to-cell mobile.	20.7259	21.5548	21.5574	21.3406	21.7439	22.0996	22.1526	22.1484	20.8241	21.728	21.1089	21.5823	21.6128	22.6273	22.2496	21.9915	18	18	14	19.9	119.62	0	80.72	78	4	3	5	6	3	5	6	8	2	2	4	8	2	7	7	6
1.85206	0.799657	PRP19B	AT2G33340	AT2G33340.1	Encodes MAC3B; a U-box proteins with homology to the yeast and human E3 ubiquitin ligase Prp19. Associated with the MOS4-Associated Complex (MAC). Involved in plant innate immunity. Regulator of flowering time.	NaN	NaN	21.3835	20.7628	NaN	21.875	22.0361	22.2459	NaN	21.2548	21.3747	21.5215	21.3352	22.3664	21.8321	22.3515	7	7	6	18.9	56.727	0	41.157	35	0	1	3	3	0	3	3	3	0	3	2	1	1	5	2	5
2.35699	0.793959	AT1G52360	AT1G52360	AT1G52360.2	Part of Coat Protein Complexes (COPs). The presence of &#946;?1-COP and &#946;?2-COP is required for female and male gametophyte development.	21.6982	22.0365	21.7846	22.304	22.3403	22.6408	22.9162	22.717	21.1007	22.1248	21.9062	22.283	22.396	22.8118	22.8205	23.0635	21	21	4	26.6	109.77	0	85.05	131	5	8	9	9	4	8	13	10	3	6	4	8	6	15	11	12
3.62217	0.775221	AT5G57460	AT5G57460	AT5G57460.1	TPLATE complex subunit involved in clathirin mediated endocytosis.	22.781	23.261	23.4151	22.5846	24.25	23.8475	24.066	23.9989	23.2614	23.3446	23.3284	23.245	23.648	24.0936	24.168	23.9821	14	14	14	30.7	70.511	0	79.687	128	4	5	9	5	7	8	11	12	4	8	7	9	5	11	12	11
2.44133	0.767465	NAP1;1	AT4G26110	AT4G26110.1	Encodes a member of a small gene family of proteins with similarity to nucleosome assembly proteins.May function in nucleotide excision repair. Loss of function mutations have no obvious visible phenotypes but do seem to affect transcription of NER related genes. The mRNA is cell-to-cell mobile. Plants mutated in three ubiquitously expressed NAP1 genes (NAP1;1~NAP1;3) and organ-specifically expre…	22.9077	23.0337	22.4017	23.0082	23.9829	23.7914	23.6933	23.7985	23.0727	23.076	22.8276	22.7751	23.2751	23.8278	23.5575	23.5957	6	4	4	17.7	42.997	0	43.647	63	2	4	4	4	5	4	4	4	3	4	4	5	4	4	4	4
1.58626	0.761889	UBP12	AT5G06600	AT5G06600.1	Encodes a ubiquitin-specific protease which together with UBP13 deubiquitinates DA1; DAR1 and DAR2; hence reducing their peptidase activity. Works upstream of DA1; DAR1 and DAR2 to restrict their protease activity and hence fine-tune plant growth and development.	21.7252	22.3623	22.6769	22.7134	22.7613	22.9342	23.4669	23.2413	21.9513	22.435	22.1859	22.6164	22.3283	22.8937	23.5148	23.1144	23	23	11	23.7	130.61	0	76.818	109	2	3	7	10	4	8	13	12	2	4	5	7	3	8	12	9
3.7252	0.750898	KCR1	AT1G67730	AT1G67730.1	Encodes one of the two Arabidopsis homologues to YBR159w encoding a S. cerevisiae beta-ketoacyl reductase (KCR); which catalyzes the first reduction during VLCFA (very long chain fatty acids; >18 carbon) elongation: KCR1 (At1g67730); KCR2 (At1g24470). Complementation of the yeast ybr159Delta mutant demonstrated that the two KCR proteins are divergent and that only AtKCR1 can restore heterologous …	NaN	NaN	20.6837	21.2562	NaN	21.2345	20.953	20.9493	20.6175	20.6445	20.4862	20.5507	NaN	21.2679	21.3767	21.2895	2	2	2	6.3	35.761	0	4.8346	13	0	0	1	2	0	1	1	1	1	1	1	1	0	1	1	1
2.15343	0.741849	AT5G15810	AT5G15810	AT5G15810.1	Involved in posttranscriptional modification of tRNA.	24.5893	24.4476	24.6049	24.7337	24.9314	24.9539	24.7824	24.9697	24.6914	24.4054	24.4334	24.4704	24.7647	25.255	25.3811	24.8986	23	23	14	47.2	65.844	0	124.35	185	6	8	14	11	7	10	12	17	8	9	11	16	7	11	22	16
1.82908	0.727247	SH3P2	AT4G34660	AT4G34660.1	Critical non-ATG regulator of plant autophagy which colocalizes with representative ATG proteins during autophagosome biogenesis in growing pollen tubes.	23.8708	22.9766	22.922	22.8612	24.3123	23.7088	23.4904	23.6349	23.8223	23.3001	22.9425	22.8333	23.9959	23.7529	23.9385	23.5662	8	8	8	26.9	40.925	0	83.976	77	3	3	6	6	3	4	4	6	4	3	5	7	4	5	6	8
1.31818	0.714677	AT5G28740	AT5G28740	AT5G28740.1	Tetratricopeptide repeat (TPR)-like superfamily protein;(source:Araport11)	NaN	NaN	NaN	NaN	21.7971	21.9656	21.7617	22.1082	NaN	20.6308	21.1891	20.9159	20.6765	21.5394	21.339	22.0014	8	8	8	9.8	107.05	0	22.482	31	0	0	0	0	2	3	4	5	0	1	3	1	2	2	4	4
1.49	0.699373	AT4G39680	AT4G39680	AT4G39680.1	SAP domain-containing protein;(source:Araport11)	20.6333	23.3088	22.7742	22.8883	22.655	24.2282	23.5783	23.7351	22.0587	23.1	22.8555	22.881	22.0713	24.0384	23.3613	23.5349	22	22	22	43.9	69.441	0	188.24	182	2	10	14	12	6	16	17	20	3	10	11	14	5	16	13	13
1.71212	0.680421	PPC1	AT1G53310	AT1G53310.1	Encodes one of four Arabidopsis phosphoenolpyruvate carboxylase proteins.Plays an important role in carbon and nitrogen metabolism.	24.0376	23.7931	24.0662	24.0545	24.796	24.128	24.7641	24.3372	23.9997	23.9243	23.6828	23.9436	24.3097	24.3865	24.8485	24.357	47	19	17	56.9	110.28	0	123.56	168	7	6	15	10	8	7	16	14	7	9	11	11	5	10	18	14
1.39759	0.661211	AT5G11500	AT5G11500	AT5G11500.1	coiled-coil protein;(source:Araport11)	NaN	21.1405	22.0486	NaN	NaN	20.8019	21.4872	20.6438	NaN	21.3469	21.2987	20.9641	21.4971	21.7784	22.2188	21.5961	7	7	7	32.6	25.099	0	32.118	22	0	1	2	0	1	1	2	2	1	2	1	2	1	1	2	3
2.337	0.654075	AT4G32285	AT4G32285	AT4G32285.1	Putative clathrin assembly protein; component of TPLATE complex that functions in clathrin-mediated endocytosis.	20.2141	22.3821	22.6594	22.5265	22.1573	22.8437	23.0073	22.6334	21.284	22.4839	22.5561	22.5106	21.9406	23.0049	23.3848	23.1231	15	15	7	26.6	70.554	0	48.188	119	2	6	9	7	3	6	11	10	2	5	8	9	4	9	15	13
1.31753	0.639826	AGD8	AT4G17890	AT4G17890.1	A member of ARF GAP domain (AGD); A thaliana has 15 members; grouped into four classes.	23.4684	22.9398	23.2953	23.2107	24.2243	22.8845	23.4361	22.9156	23.5692	22.723	22.5317	22.6143	23.8875	22.825	23.5281	23.4353	11	11	9	32.7	44.441	0	194.15	81	3	5	9	3	3	6	8	7	4	4	7	3	2	5	7	5
1.60858	0.636089	AT3G03140	AT3G03140	AT3G03140.1	Encodes a chromatin-associated protein that interacts with plant nuclear lamin-like components to regulate nuclear size.	22.4161	NaN	22.1628	22.2177	22.9004	22.775	22.7399	23.2724	22.8101	22.1837	22.2714	22.6299	22.0936	22.9864	22.7974	23.2094	5	5	5	7.8	87.384	0	31.525	40	2	0	3	5	2	3	3	4	2	2	2	5	0	2	2	3
2.54036	0.628639	AT4G31490	AT4G31490	AT4G31490.1;AT4G31480.3	Required for plant growth; salt tolerance; and maintenance of the structure of the Golgi apparatus.	22.98	22.953	22.7917	23.0406	23.2697	23.2048	23.6111	23.4339	23.1688	22.956	22.677	22.9604	23.3521	23.4461	23.5163	23.517	22	22	22	34.9	106.08	0	133.07	151	4	7	9	10	4	7	17	12	5	8	7	13	7	9	15	17
3.35856	0.628621	AT2G21390	AT2G21390	AT2G21390.1	Coatomer subunit alpha-2. Part of endomembrane trafficking system. Interacts with SINAT1.	21.4237	22.712	22.5242	22.4911	22.6162	22.9241	22.9266	22.9987	21.5696	22.4023	22.217	22.2732	22.7965	22.9535	22.9413	22.8836	40	40	16	41.8	136.47	0	290.59	221	4	11	20	14	10	16	19	21	5	11	15	11	11	16	19	18
1.54029	0.615819	SEC13A	AT3G01340	AT3G01340.1	Transducin/WD40 repeat-like superfamily protein;(source:Araport11)	NaN	NaN	21.4309	21.5237	NaN	21.4284	21.8112	21.7388	NaN	21.0288	21.2742	21.4008	21.1943	21.5654	22.0654	21.9205	5	5	4	20.9	32.63	0	11.074	24	0	0	2	2	0	2	2	2	0	1	2	4	1	1	2	3
1.61902	0.614163	AT4G34450	AT4G34450	AT4G34450.1	Member of the Coat Protein I (COPI) complex is a seven-subunit coatomer complex consisting of the &#945;; &#946;; &#946;&#8242;; &#947;; &#948;; &#949;; and &#950; proteins. COPI is required for retrograde transport from the Golgi to the endoplasmic reticulum; Golgi maintenance; and cell plate formation.	22.204	22.3725	22.3696	22.8952	22.5992	22.9708	23.2829	23.079	20.9503	22.62	22.2404	22.7793	22.9667	23.0492	23.1501	23.2828	27	27	27	40.2	98.49	0	128.7	197	6	9	11	18	8	14	15	16	2	12	9	14	8	19	18	18
1.62205	0.60465	HSP70-9	AT4G37910	AT4G37910.1	Mitochondrial chaperone that interacts with COX2 and functions in cytochrome oxidase assembly.Mutants have pleiotropic defects in growth and development including defects un auxin gradients that may be secondary effects related to mitochondrial metabolism.	22.3828	22.4359	21.9394	22.0543	21.868	22.4937	22.1125	22.2797	22.3752	22.4356	21.8552	22.1895	22.9541	22.7089	22.789	22.7963	11	10	6	20.8	73.074	0	38.228	66	3	3	4	4	2	4	3	7	3	3	4	4	2	7	7	6
1.6576	0.597681	MED37D	AT5G02490	AT5G02490.1;AT1G56410.1	Member of the cytosolic heat shock 70 protein family.	NaN	20.7582	20.1392	20.4316	22.0551	21.16	21.4847	20.9484	NaN	20.3395	20.0346	20.574	21.4523	20.9251	20.9958	20.8203	17	2	2	32.6	71.386	0	5.7047	19	0	1	1	1	1	1	2	2	0	1	1	2	2	1	2	1
1.97138	0.56705	PP2AB2	AT1G17720	AT1G17720.1	type 2A protein serine/threonine phosphatase 55 kDa B	NaN	21.15	20.5525	21.2626	NaN	21.5456	21.304	21.4837	21.4242	21.2438	20.9172	21.0054	22.0028	21.4653	21.6878	21.7145	5	5	4	13.2	56.274	0	41.836	22	0	1	2	2	0	2	3	1	1	1	1	1	1	2	3	1
1.58387	0.566271	ATNUDT15	AT1G28960	AT1G28960.1	Encodes a ppGpp pyrophosphohydrolase.	22.095	21.5466	21.3752	21.4586	22.8601	21.3004	21.5308	21.4463	22.2195	21.2799	21.0876	21.2508	22.8475	21.6832	22.0703	21.5637	4	4	4	17.1	32.824	0	12.206	36	1	2	3	3	2	2	2	2	2	2	2	2	2	2	4	3
2.20424	0.565922	CID3	AT1G54170	AT1G54170.1	ataxin-2-related; similar to SCA2 (GI:1770390) (Homo sapiens); similar to ataxin-2 (GI:3005020) (Mus musculus). Member of a family of PAM2 motif containing proteins.	21.1718	21.961	22.0396	21.9849	21.6371	22.0779	22.2245	22.1129	21.4025	21.7448	21.7614	21.6189	NaN	22.2039	22.4673	22.1517	4	4	4	7.2	65.389	0	11.114	19	1	1	1	1	1	1	1	1	1	1	1	1	1	2	2	2
2.06029	0.547585	HSP70-3	AT3G09440	AT3G09440.1	Heat shock protein 70 isoform.	22.2373	22.2763	22.5344	22.7534	22.6128	22.8644	23.153	23.0243	22.437	22.7354	22.5898	22.8718	22.8317	23.1656	23.4345	23.2397	30	14	13	57.6	71.147	0	103.41	116	4	5	6	9	4	5	9	9	4	6	9	10	5	7	12	12
1.91723	0.540147	AT5G14600	AT5G14600	AT5G14600.1	Part of complex with TRM6; plays a critical role in maintaining the stability of initiator methionyl-tRNA; embryo and endosperm development. In the complex TRM61 functions as the catalytic subunit; and TRM6 performs the role of the binding subunit	NaN	NaN	21.0022	20.3439	21.2849	20.6521	20.6374	21.0835	NaN	20.7664	20.3785	20.6007	NaN	21.0188	21.1889	21.1583	5	5	5	22.6	35.441	0	22.519	26	0	1	3	2	1	2	2	3	1	2	2	3	0	1	1	2
1.93779	0.531455	ASN3	AT5G10240	AT5G10240.1	Encodes asparagine synthetase (ASN3).	NaN	NaN	19.8291	20.7128	NaN	NaN	20.7124	20.4852	NaN	20.1108	19.9454	20.3001	NaN	20.5607	20.618	20.7719	3	3	1	5	65.226	0	7.0905	20	0	0	1	2	0	0	3	3	0	1	1	1	1	2	3	2
1.99978	0.529295	HERK1	AT3G46290	AT3G46290.1	Encodes HERCULES1 (HERK1); a receptor kinase regulated by brassinosteroids and required for cell elongation during vegetative growth. Along with ANJ functions as the female (embryo sac) determinant of pollen tube guidance.	NaN	20.4329	20.6759	20.2309	20.5049	NaN	20.855	NaN	NaN	20.2389	20.1312	20.2351	20.6065	20.9494	20.6094	20.6343	6	6	4	9.2	91.466	0	15.844	23	0	1	1	1	1	0	3	1	0	1	1	3	1	2	4	3
1.31437	0.526573	BPA1	AT5G16840	AT5G16840.2	Binds to ACD11 and fungal elicitor RxLR207. Regulates ROS mediated defense response.	23.803	23.068	23.764	23.3254	24.2532	22.7411	24.0098	23.4182	23.6782	23.2587	23.0548	23.2618	23.1046	23.7771	23.9872	23.3907	5	5	5	30	27.321	0	73.453	62	3	2	5	6	3	2	6	4	2	1	4	4	3	4	5	8
2.58911	0.510904	AT5G05010	AT5G05010	AT5G05010.1	clathrin adaptor complexes medium subunit family protein;(source:Araport11)	22.4349	22.5422	22.597	22.7036	23.7019	23.0499	23.4563	23.0986	22.8183	22.748	22.6448	22.6951	23.3977	23.2901	23.263	23.0674	12	12	12	27.9	57.718	0	46.862	136	4	7	7	11	6	7	13	11	6	8	9	10	8	10	9	10
1.95042	0.48854	UBA1	AT2G30110	AT2G30110.1	Encodes a ubiquitin-activating enzyme (E1); involved in the first step in conjugating multiple ubiquitins to proteins targeted for degradation. Gene is expressed in most tissues examined. Mutant is able to revert the constitutive defense responses phenotype of snc1; which indicates the gene is involved in defense response. It also indicates that ubiquitination plays a role in plant defense signal…	NaN	21.966	21.8224	21.9477	22.5383	22.0789	21.9044	22.1324	NaN	21.9347	21.5637	21.7965	22.7548	22.2474	22.2865	22.2265	16	12	12	17.9	120.25	0	48.899	85	2	5	5	6	3	7	7	5	1	6	5	5	6	7	8	7
1.47761	0.457596	RRP41	AT3G61620	AT3G61620.1	exonuclease RRP41 (RRP41)	NaN	NaN	20.9942	21.1889	22.7392	21.5011	20.7655	21.7851	22.2146	21.2501	20.924	20.9122	NaN	21.5654	21.3042	21.5895	4	4	4	15.4	26.551	0	10.322	23	0	1	2	2	2	1	2	2	1	2	1	2	0	1	2	2
1.63558	0.437221	MED37E	AT5G02500	AT5G02500.1	Encodes a member of heat shock protein 70 family. Hsc70-1 negatively regulates the expression of Hsp101 through HsfA1d; HsfA1e and HsfA2. During non-HS condition; Hsc70-1 attenuates the activity of HsfAs and finally affects the expression of HsfA2 and Hsp101 genes. hsc70-1 mutant showed thermotolerance phenotype due to higher expression of Hsp101 and other HS inducible genes.	25.6867	25.9017	25.5682	25.6739	25.8469	26.0671	25.9407	25.8882	25.7428	25.886	25.6188	25.9035	26.1739	26.3378	26.0811	26.301	32	32	11	63.9	71.357	0	323.31	528	14	25	34	34	17	31	44	36	19	34	35	42	25	41	43	54
2.13747	0.433747	CPK1	AT5G04870	AT5G04870.1	A calcium-dependent protein kinase that can phosphorylate phenylalanine ammonia lyase (PAL); a key enzyme in pathogen defense.Phosphorylates; in vivo; the transcription factor ORE1; a master regulator of senescence.	NaN	21.5521	NaN	21.4464	21.007	21.3198	21.8932	20.2551	21.5441	21.3798	21.2614	21.39	21.5232	21.7263	21.9262	21.6799	4	4	4	8.7	68.253	0	20.024	32	0	2	1	2	2	1	4	2	1	2	3	3	2	2	3	2
1.45229	0.406565	GRF6	AT5G10450	AT5G10450.4	Encodes a member of the 14-3-3 gene family that is a lambda isoform (14-3-3&#955;). Interacts with APX3 (ascorbate peroxidase) and AKR2 ; suggesting a role in mediating oxidative metabolism in stress response. This protein was shown to colocalize and interact with SERK1 by which it is phosphorylated. This protein is also reported to interact with the phosphorylated form of the BZR1 transcription …	25.4677	24.3653	24.8279	25.374	25.7556	24.6654	24.754	25.6894	24.8423	24.6176	24.5811	24.9408	26.4366	25.0141	25.1164	25.2286	8	8	3	31.1	30.991	0	27.463	79	6	3	5	8	7	3	4	7	4	3	4	4	7	5	2	7
1.33554	0.403652	SEC13B	AT2G30050	AT2G30050.1	transducin family protein / WD-40 repeat family protein;(source:Araport11)	NaN	21.3478	21.7082	21.946	NaN	21.4715	21.5644	22.102	NaN	21.6514	21.5787	21.5443	NaN	21.7421	22.0269	22.2164	4	3	3	13.2	32.642	0	8.9771	23	0	1	2	2	0	2	2	2	0	1	2	2	0	2	3	2
2.46706	0.357676	AT1G30630	AT1G30630	AT1G30630.1	Member of the Coat Protein I (COPI) complex is a seven-subunit coatomer complex consisting of the &#945;; &#946;; &#946;&#8242;; &#947;; &#948;; &#949;; and &#950; proteins. COPI is required for retrograde transport from the Golgi to the endoplasmic reticulum; Golgi maintenance; and cell plate formation.	22.0475	21.4302	21.3812	21.9574	22.0571	21.8887	21.8841	21.7558	21.0254	21.8281	21.6766	21.7971	22.3798	22.1203	22.1866	22.068	8	8	8	43.2	32.602	0	67.527	67	3	2	4	5	2	3	5	6	2	4	6	5	2	4	8	6
1.60408	0.324083	VCS	AT3G13300	AT3G13300.1	Encodes VCS (VARICOSE). Involved in mRNA decapping. VCS forms a mRNA decapping complex with DCP1 (At1g08370) and DCP2 (At5g13570). Unlike DCP2; VCS itself does not have mRNA decapping activity in vitro. DCP1; DCP2 and VCS colocalize in cytoplasmic loci; which are putative Arabidopsis mRNA processing bodies. Null mutants of DCP1; DCP2; and VCS accumulate capped mRNAs with a reduced degradation rat…	23.5677	24.1177	23.9156	23.8682	24.0721	23.8554	23.9882	23.7035	23.7343	23.9023	23.8071	23.6168	23.8573	24.0572	24.1776	24.0637	36	36	27	34.5	145.72	0	323.31	302	12	16	24	16	11	21	25	21	11	15	25	21	12	21	25	26
2.57262	0.216957	UBP14	AT3G20630	AT3G20630.1	Encodes a ubiquitin-specific protease. Identical to TTN6. Loss of function mutations are embryo lethals; having development arrested at the preglobular/globular stage. Also involved in root responses to phosphate deficiency.	22.3985	21.3391	22.4979	22.4845	22.6034	22.4116	22.6833	22.4428	22.8281	22.5095	22.4982	22.5326	21.6868	22.6699	22.773	22.7483	13	13	13	18.6	88.373	0	77.385	95	2	2	10	9	2	5	7	6	4	4	6	11	2	8	8	9
2.86102	-0.408412	TOC34	AT5G05000	AT5G05000.1	Outer membrane GTPase protein that may function in import of nuclear encoded proteins into the chloroplast. Phosphorylation of the G-domains regulate translocon assembly.	22.7887	22.102	23.1651	23.0705	22.3914	21.8227	22.232	22.0993	23.3264	22.8014	22.8737	22.7398	22.6282	22.3567	22.4644	22.3684	6	6	6	25.9	34.707	0	24.14	37	2	2	4	4	1	2	3	1	3	2	3	2	1	3	2	2
1.74711	-0.427804	SPS2	AT5G11110	AT5G11110.1	Encodes a sucrose-phosphate synthase involved in pollen exine formation. This is the dominant SPS isoform in leaves with respect to protein levels.	25.0357	24.59	24.4876	24.6714	25.2453	24.2076	24.2199	24.2079	25.1806	24.6785	24.3582	24.3462	24.574	24.0659	24.0025	24.0311	4	1	1	3.4	116.96	0.00061728	3.1759	24	1	1	2	2	2	1	2	2	1	2	1	2	2	1	1	1
1.32211	-0.466178	VHA-D	AT3G58730	AT3G58730.1	Member of V-ATPase family. Vacuolar-type H + -ATPase (V-ATPase) is a multisubunit proton pump located on the endomembranes.	23.1772	23.5972	23.8207	23.4473	23.4246	23.2465	23.2351	23.2277	23.2488	23.6869	23.6971	23.3716	22.8021	23.1503	22.8871	23.3196	13	13	13	41	29.058	0	44.829	117	4	7	7	9	7	6	7	7	6	7	13	11	6	5	8	7
2.067	-0.466694	HOP1	AT1G12270	AT1G12270.1	Encodes one of the 36 carboxylate clamp (CC)-tetratricopeptide repeat (TPR) proteins (Prasad 2010; Pubmed ID: 20856808) with potential to interact with Hsp90/Hsp70 as co-chaperones.	27.5525	28.1072	27.8119	27.9333	27.3291	27.6657	27.728	27.5805	27.7694	28.0985	28.1662	28.1768	26.5709	27.8681	27.5872	27.5861	50	50	36	76.7	64.584	0	323.31	1258	43	70	93	107	38	72	86	89	62	87	100	125	34	80	81	91
2.20132	-0.554941	TOC75-3	AT3G46740	AT3G46740.1	Component of the translocon outer membrane (TOC) complex. Forms the outer envelope translocation channel (beta-barrel). Plays a role in preprotein conductance. Imported into chloroplast. Expressed in young dividing photosynthetic tissues. Knockout mutants are embryo lethal with arrested development at the two-cell stage. Knockout mutants have abnormal etioplasts.	22.6863	22.7461	23.0622	22.827	22.192	21.8147	22.4001	21.6931	22.6579	22.7254	22.7252	22.6809	22.1711	22.3608	22.0884	22.0175	17	17	17	35.3	89.188	0	181.91	124	7	7	14	13	3	5	9	6	6	8	10	14	3	6	7	6
2.3519	-0.650176	VHA-A	AT1G78900	AT1G78900.1	Encodes catalytic subunit A of the vacuolar ATP synthase. Mutants are devoid of vacuolar ATPase activity as subunit A is encoded only by this gene and show strong defects in male gametophyte development and in Golgi stack morphology. The mRNA is cell-to-cell mobile.	24.9171	25.9961	25.6197	25.7929	25.0469	25.394	25.6558	25.5993	25.2697	25.8924	26.1777	25.9221	25.1609	25.3591	25.2263	25.4563	38	38	38	73	68.812	0	323.31	502	16	34	36	42	15	29	33	34	20	35	50	43	17	28	31	39
2.13164	-0.698435	AT4G27450	AT4G27450	AT4G27450.1	aluminum induced protein with YGL and LRDR motifs;(source:Araport11)	22.4434	21.6774	22.2679	22.2804	21.9099	20.7848	21.0372	21.7368	22.49	22.2718	21.8229	22.0679	21.3325	21.4029	21.409	21.2555	3	3	3	16	27.622	0	19.034	30	2	2	3	3	3	1	1	1	2	2	2	2	1	2	2	1
2.17082	-0.704998	PAL4	AT3G10340	AT3G10340.1	Encodes PAL4; a putative a phenylalanine ammonia-lyase. Arabidopsis has four PALs: AT2G37040 (PAL1); AT3G53260 (PAL2); AT5G04230 (PAL3) and AT3G10340 (PAL4).	24.9336	24.707	25.3829	25.2098	24.3834	24.3488	24.8335	24.461	25.1379	24.8934	25.2541	25.2875	21.7872	24.4843	24.3341	24.5017	34	25	23	64.9	76.919	0	180.45	214	12	11	20	23	8	11	13	14	11	10	17	25	2	11	13	13
2.34476	-0.73042	ACC1	AT1G36160	AT1G36160.1	Encodes acetyl-CoA carboxylase. Mutant displays uncoordinated cell divisions which are enhanced by cytokinins. Mutant also has aberrant organization of the apical region in the embryo and abnormal root and shoot development and is deficient in freezing tolerance after cold acclimation. Essential for very long chain fatty acid elongation. The mRNA is cell-to-cell mobile.	29.6828	29.9757	29.7328	29.6621	28.7024	29.249	28.8796	28.9913	29.9114	29.9791	29.9732	29.8134	27.9594	29.2228	28.979	29.3727	159	159	115	75.6	251.38	0	323.31	5229	269	333	408	400	180	300	315	305	308	384	445	467	155	311	300	349
2.2449	-0.754643	VHA-E1	AT4G11150	AT4G11150.1	Encodes a vacuolar H+-ATPase subunit E isoform 1 which is required for Golgi organization and vacuole function in embryogenesis. The mRNA is cell-to-cell mobile.	24.6321	25.4527	25.493	25.1724	24.257	24.9387	24.9633	25.0927	24.9904	25.6042	25.5367	25.2411	24.2646	24.7462	24.5443	24.8277	15	15	8	54.8	26.06	0	67.723	160	7	9	15	13	3	7	13	10	7	11	19	14	5	10	8	9
1.79192	-0.762747	AT5G26280	AT5G26280	AT5G26280.3	TRAF-like family protein;(source:Araport11)	22.9255	22.1146	23.2517	23.2904	21.321	22.2999	23.1322	23.1412	22.4777	23.2374	23.2459	23.3799	22.4963	22.1958	22.5431	22.8361	11	11	10	30.6	41.632	0	70.479	77	4	4	7	8	2	4	5	3	4	7	6	9	2	4	4	4
3.40069	-0.815666	PAL1	AT2G37040	AT2G37040.1	Encodes PAL1; a phenylalanine ammonia-lyase. Arabidopsis has four PALs: AT2G37040 (PAL1); AT3G53260 (PAL2); AT5G04230 (PAL3) and AT3G10340 (PAL4).	29.978	30.1695	30.3906	30.1842	29.4719	29.3851	29.4906	29.4909	30.2431	30.1404	30.3954	30.2574	28.6002	29.4714	29.4422	29.4327	55	55	33	79.3	78.725	0	323.31	2114	96	124	170	180	80	112	139	145	108	142	180	187	69	120	133	129
1.44071	-0.830563	BCCP1	AT5G16390	AT5G16390.1	Encodes for the biotin carboxyl-carrier subunit of the multi-enzyme plastidial acetyl-coenzyme A carboxylase complex.	31.0107	30.9443	30.3026	30.3523	29.9731	30.2103	29.6257	29.6407	31.3233	30.8479	30.4985	30.0174	29.4047	29.8503	29.5674	29.4544	10	9	9	34.6	29.612	0	203.53	258	18	20	19	17	11	17	13	14	19	23	18	16	12	17	12	12
1.94013	-0.845329	MCCA	AT1G03090	AT1G03090.2	MCCA is the biotinylated subunit of the dimer MCCase; which is involved in leucine degradation. Both subunits are nuclear coded and the active enzyme is located in the mitochondrion.	27.532	28.9155	29.225	28.6724	27.2947	28.4377	28.4	28.4171	27.91	28.8764	28.9907	28.5936	25.9936	28.2368	27.7161	27.9718	48	48	48	83.9	80.45	0	323.31	1696	58	101	178	128	56	105	138	127	72	106	149	148	40	90	94	106
1.84269	-1.04171	BCCP2	AT5G15530	AT5G15530.1	biotin carboxyl carrier protein isoform 2 (BCCP2) mRNA;	29.9053	29.4401	29.4561	28.9772	28.4417	28.5699	28.1914	28.4725	30.2668	29.8234	29.519	29.0917	27.8587	28.6991	28.2502	28.3598	12	12	11	51.4	27.279	0	196.3	481	23	31	45	36	15	21	30	30	32	33	41	49	11	25	30	29
1.35139	-1.057	PPI1	AT4G27500	AT4G27500.1	interacts with H+-ATPase; and regulates its activity The mRNA is cell-to-cell mobile.	NaN	20.908	21.0964	20.7651	NaN	21.0522	NaN	20.9142	NaN	20.6363	20.8988	20.8397	NaN	NaN	NaN	NaN	4	4	4	7	68.878	0	11.026	14	0	1	3	2	0	1	0	1	0	1	2	3	0	0	0	0
1.47368	-1.07258	CBF5	AT3G57150	AT3G57150.1	Encodes a putative pseudouridine synthase (NAP57).	NaN	21.0587	21.2937	20.5616	NaN	21.456	21.2266	20.1788	NaN	21.1101	21.299	20.554	NaN	NaN	20.1457	NaN	3	3	3	7.1	63.026	0	8.3651	14	0	1	2	1	0	2	1	1	0	2	1	2	0	0	1	0
4.30823	-1.08311	PAL2	AT3G53260	AT3G53260.1	Encodes phenylalanine lyase. Arabidopsis has four PALs: AT2G37040 (PAL1); AT3G53260 (PAL2); AT5G04230 (PAL3) and AT3G10340 (PAL4).	28.3545	28.5345	28.6392	28.5882	27.6559	27.3405	27.7358	27.677	28.4448	28.32	28.4626	28.5103	26.6674	27.3591	27.3587	27.3258	53	33	32	78.5	77.859	0	323.31	989	45	67	92	85	43	48	64	65	52	57	82	102	27	47	56	57
2.03143	-1.20017	CAC2	AT5G35360	AT5G35360.3	Encodes biotin carboxylase subunit (CAC2).	29.053	28.8928	29.177	29.1764	28.1982	27.7251	27.9577	27.9324	29.5466	28.8795	29.4426	29.0315	27.3937	27.8589	27.6184	28.2759	32	32	32	67.4	60.77	0	323.31	1203	61	73	101	100	46	52	74	77	74	84	111	98	45	55	64	88
2.21312	-1.22371	AT1G52670	AT1G52670	AT1G52670.1	Single hybrid motif superfamily protein;(source:Araport11)	27.1656	26.8539	27.4702	26.9118	26.5915	25.5794	26.1576	26.0172	27.4249	27.0873	27.1856	26.9381	25.1545	25.7382	25.5319	26.2697	11	11	11	67.9	29.573	0	323.31	284	17	20	27	21	11	14	14	17	24	18	24	26	7	13	13	18
2.4356	-1.29168	AT3G15690	AT3G15690	AT3G15690.2	Single hybrid motif superfamily protein;(source:Araport11)	25.9306	24.9365	25.1372	24.917	25.0533	24.6025	24.6765	24.5392	25.9478	25.3754	25.5946	25.3939	21.1701	24.5541	23.895	24.0398	10	10	10	61.6	28.169	0	272.77	128	7	9	14	10	4	4	6	7	10	11	11	13	1	6	7	8
2.09157	-1.3842	AT3G56130	AT3G56130	AT3G56130.1	biotin/lipoyl attachment domain-containing protein;(source:Araport11)	27.1801	27.2511	27.6933	27.3232	26.2769	26.0917	26.2236	26.4311	27.056	27.4194	27.366	27.1552	24.5886	25.7944	25.5416	26.4519	12	12	12	63	29.576	0	323.31	328	17	22	34	28	10	16	18	19	21	25	34	29	7	16	13	19
2.24177	-1.44318	MCCB	AT4G34030	AT4G34030.1	MCC-B is involved in leucine degradation in mitochondria. The active protein is a dimer of MCC-A and MCC-B. MCC-A is biotinylated whereas MCC-B is not. The mRNA is cell-to-cell mobile.	26.8584	28.6303	28.2548	28.2379	26.076	27.6781	27.3937	26.9584	26.9351	28.8442	28.4291	28.0258	24.6852	27.2357	26.8192	26.9146	37	37	37	75.1	64.012	0	323.31	985	32	72	82	86	26	56	73	60	36	88	93	92	15	57	57	60
1.80802	-1.45729	AT1G44835	AT1G44835	AT1G44835.2	YbaK/aminoacyl-tRNA synthetase-associated domain-containing protein;(source:Araport11)	NaN	21.1076	21.5123	20.5365	NaN	20.2007	NaN	NaN	NaN	21.5366	20.6654	20.6034	NaN	NaN	NaN	NaN	4	4	4	16.6	33.81	0	9.0089	11	0	1	2	1	0	1	0	0	0	1	2	3	0	0	0	0
1.44855	-1.61414	GAPA1	AT3G26650	AT3G26650.1;AT1G12900.5	Encodes one of the two subunits forming the photosynthetic glyceraldehyde-3-phosphate dehydrogenase (GAPDH) and as such a constituent of the supramolecular complex with phosphoribulokinase (PRK) thought to be linked by a small peptide encoded by CP12-2. GapA-1 is coordinately expressed by light with PRK and CP12-2. The enzyme activity; tested in leaf protein extracts dropped significantly after e…	21.9587	20.821	21.6549	22.3295	21.7476	20.9977	20.7515	20.6787	21.5132	22.0531	21.3262	21.9553	21.7638	20.2738	20.9089	NaN	6	6	5	18.9	42.489	0	44.813	30	2	2	2	5	1	1	1	1	2	3	2	4	1	1	1	1
2.0958	-1.67012	GSTU24	AT1G17170	AT1G17170.1	Encodes glutathione transferase belonging to the tau class of GSTs. Naming convention according to Wagner et al. (2002). It is involved in the detoxification of the environmental pollutant 2;4;6-trinitrotoluene. Arabidopsis plants over-expressing At1g17170 were more resistant to TNT; removed more TNT from sterile and soil-based media; and had reduced levels of glutathione when grown in the presen…	21.8887	21.0372	NaN	21.7832	NaN	NaN	NaN	NaN	NaN	21.6362	20.8509	21.5472	NaN	NaN	NaN	NaN	3	2	2	13.3	25.306	0	5.0988	10	1	1	1	3	0	0	0	0	0	1	1	1	0	0	0	1
2.2443	-1.68232	EMB2656	AT5G37630	AT5G37630.1	ARM repeat superfamily protein;(source:Araport11)	NaN	20.8075	21.5872	21.411	NaN	18.5839	NaN	19.1195	NaN	20.4237	20.4811	21.2992	NaN	NaN	NaN	19.3141	12	12	12	14.2	116.75	0	34.657	34	0	4	6	7	0	1	1	1	0	2	5	6	0	0	0	1
3.18782	-1.7319	AT5G51180	AT5G51180	AT5G51180.1	alpha/beta-Hydrolases superfamily protein;(source:Araport11)	NaN	21.2412	20.9829	20.615	NaN	NaN	20.6328	NaN	NaN	20.8158	20.4567	20.8083	NaN	NaN	NaN	NaN	3	3	3	9.2	40.043	0	8.9877	13	0	1	3	2	0	0	2	0	0	1	2	2	0	0	0	0

## Sheet: MS data analysis
Supplementary Data Set S4 Enriched proteins in TurboID-ROXY9 samples compared to TurboID controls
				Log2 LFQ intensities																								MS/MS counts
				Root FN TurboID				Root FN TurboID-ROXY9				Root LN TurboID				Root LN TurboID-ROXY9												Root FN TurboID				Root FN TurboID-ROXY9				Root LN TurboID				Root LN TurboID-ROXY9
Name	Locus	Majority protein IDs	Gene Description	Sample 09	Sample 17	Sample 25	Sample 33	Sample 11	Sample 19	Sample 27	Sample 35	Sample 10	Sample 18	Sample 26	Sample 34	Sample 12	Sample 20	Sample 28	Sample 36	Peptides	Razor + unique peptides	Unique peptides	Sequence coverage [%]	Mol. weight [kDa]	Q-value	Score	MS/MS count	Sample 09	Sample 17	Sample 25	Sample 33	Sample 11	Sample 19	Sample 27	Sample 35	Sample 10	Sample 18	Sample 26	Sample 34	Sample 12	Sample 20	Sample 28	Sample 36
2HATurbo	2HATurbo	2HATurbo	2HATurbo	25.0134	24.4405	25.2611	25.0676	25.5909	25.6007	26.3291	25.8764	25.3685	24.8868	25.0535	25.2097	25.4615	25.9674	26.7066	26.2012	15	15	15	64.2	37.352	0	191.77	284	10	10	21	18	14	17	26	21	15	13	16	20	13	21	26	23
PPA1	AT1G01050	AT1G01050.1;AT4G01480.1	Encodes a soluble protein with inorganic pyrophosphatase activity that is highly specific for Mg-inorganic pyrophosphate.	21.4398	NaN	NaN	NaN	22.1799	NaN	NaN	22.1953	22.339	NaN	NaN	NaN	NaN	NaN	NaN	NaN	2	1	1	11.3	24.484	0	4.0064	9	1	0	1	0	1	1	0	1	1	1	1	0	0	1	0	0
BHLH13	AT1G01260	AT1G01260.1	bHLH13 interacts with JAZ proteins; and functions redundantly with bHLH3; bHLH14 and bHLH17 to negatively regulate jasmonate responses.	NaN	NaN	NaN	NaN	21.6232	NaN	NaN	NaN	NaN	NaN	NaN	NaN	NaN	21.2205	20.8171	21.0107	2	2	2	3.7	66.001	0	3.7893	5	0	0	0	0	1	0	0	1	0	0	0	0	0	1	1	1
APF2	AT1G01300	AT1G01300.1	Eukaryotic aspartyl protease family protein;(source:Araport11)	NaN	21.5385	NaN	20.9616	NaN	NaN	NaN	20.9244	NaN	NaN	20.8659	NaN	21.3663	NaN	NaN	NaN	4	4	4	7.6	52.175	0	6.9261	11	0	2	0	3	0	1	0	1	0	0	2	0	1	1	0	0
AT1G01440	AT1G01440	AT1G01440.1	hypothetical protein (DUF3133);(source:Araport11)	NaN	NaN	NaN	NaN	NaN	20.1728	19.9841	NaN	NaN	NaN	NaN	NaN	NaN	20.515	20.3418	NaN	2	2	2	3.5	74.07	0	5.2487	5	0	0	0	0	0	1	1	0	0	0	0	0	0	1	2	0
AN	AT1G01510	AT1G01510.1	Encodes a homolog of human CtBP. Mutant has longer and thicker leaves than wild type. Involved in controlling polar cell expansion in the leaf width direction. It has been shown to localize to cytosolic stress granules and is involved in their formation.	20.5272	22.2439	22.456	22.1308	20.8335	22.6429	22.2556	21.6001	21.0182	21.8653	21.9162	21.7585	21.0894	21.8051	21.6901	21.9913	13	13	13	25.8	70.149	0	52.003	88	1	5	9	7	1	8	8	6	3	4	8	7	2	5	6	8
GPAT4	AT1G01610	AT1G01610.1	bifunctional sn-glycerol-3-phosphate 2-O-acyltransferase/phosphatase. Involved in cutin assembly and is functionally redundant with GPAT8.	NaN	NaN	NaN	19.596	NaN	NaN	NaN	NaN	NaN	NaN	NaN	NaN	NaN	NaN	NaN	20.188	1	1	1	2.2	56.261	0	14.466	4	0	0	0	2	0	0	0	0	0	0	0	1	0	0	0	1
PIP1-3	AT1G01620	AT1G01620.1;AT4G00430.1	a member of the plasma membrane intrinsic protein subfamily PIP1. localizes to the plasma membrane and exhibits water transport activity in Xenopus oocyte. expressed ubiquitously and protein level decreases slightly during leaf development. Involved redundantly with PIP1;1/2/4/5 in hydraulics and carbon fixation; regulates the expression of related genes that affect plant growth and development.	22.9424	23.3037	21.7388	23.4074	22.8404	23.2182	21.8405	23.0396	23.0265	22.9522	20.9721	22.845	23.2485	22.8624	21.3588	23.2577	3	3	1	14.7	30.632	0	12.065	22	1	1	2	2	1	1	2	2	1	1	1	3	1	1	1	1
PLIM2B	AT1G01780	AT1G01780.1	Encodes a member of the Arabidopsis LIM proteins: a family of actin bundlers with distinct expression patterns. WLIM1; WLIM2a; and WLIM2b are widely expressed; whereas PLIM2a; PLIM2b; and PLIM2c are predominantly expressed in pollen. Regulates actin cytoskeleton organization. The mRNA is cell-to-cell mobile.	NaN	NaN	20.3104	19.4127	NaN	NaN	20.8667	21.2251	NaN	NaN	NaN	20.1061	NaN	NaN	NaN	21.0275	3	3	2	13.2	22.989	0	7.3275	12	0	0	2	1	0	0	1	2	0	1	0	2	0	0	1	2
CYP18-1	AT1G01940	AT1G01940.1	Heat stress induced cyclophilin involved in splicing of retained introns.Modulates phosphorylation status of PRP18 to modulate the splicosome activity under heat stress.	NaN	NaN	19.9375	20.128	NaN	NaN	NaN	21.4042	NaN	NaN	NaN	NaN	NaN	NaN	21.2788	21.2353	3	3	3	22.5	17.503	0	20.959	6	0	0	0	1	0	0	0	2	0	0	0	0	0	0	2	1
BIG3	AT1G01960	AT1G01960.1	Encodes one of the functionally redundant ARF guanine-nucleotide exchange factors (ARF-GEFs). Functions as regulators of post-Golgi trafficking.	NaN	20.6293	NaN	20.3866	NaN	21.0505	NaN	20.3113	NaN	20.1503	NaN	20.6049	NaN	20.5727	19.7372	20.5777	8	8	8	4.3	194.94	0	17.174	24	0	2	1	2	0	4	1	1	0	4	2	2	0	2	2	1
SEC1A	AT1G01980	AT1G01980.1	Encodes an oligogalacturonide oxidase that inactivates the elicitor-active oligogalacturonides (OGs).	NaN	NaN	NaN	NaN	NaN	NaN	NaN	NaN	NaN	NaN	NaN	NaN	NaN	NaN	NaN	NaN	1	1	1	2	60.102	0.0050139	2.3693	1	0	0	0	0	0	0	0	0	0	0	0	0	1	0	0	0
AT1G02080	AT1G02080	AT1G02080.1	Acts as scaffold protein in the CCR4-NOT complex; by interacting with various NOT proteins and CAF1. Essential protein for proper pollen development and germination capacity.	NaN	21.275	20.6217	20.4022	22.1458	22.0194	22.6432	22.0091	NaN	21.0593	20.3309	NaN	21.0203	22.4672	22.4941	22.7489	28	28	28	13.4	269.88	0	127.63	113	0	6	7	5	4	8	16	10	0	5	3	3	3	12	14	17
MEE63	AT1G02140	AT1G02140.1	Encodes a homologue of the exon junction complex (EJC) component MAGO that participates in intron-mediated enhancement of gene expression.	NaN	NaN	NaN	NaN	NaN	19.4694	NaN	NaN	NaN	NaN	NaN	NaN	NaN	19.9834	NaN	NaN	2	2	2	14	17.458	0	8.8298	4	0	0	0	0	0	1	0	1	1	0	0	0	0	1	0	0
SAM1	AT1G02500	AT1G02500.1	encodes a S-adenosylmethionine synthetase. SAM1 is regulated by protein S-nitrosylation. The covalent binding of nitric oxide (NO) to the Cys114 residue inhibits the enzyme activity.	NaN	NaN	23.1494	23.5129	NaN	21.3253	22.6888	22.1632	NaN	20.7046	22.0196	23.6459	NaN	21.1102	22.8152	22.8192	12	4	2	36.4	43.158	0	69.552	28	0	0	3	5	0	1	2	2	0	1	2	6	0	1	3	2
CSLD5	AT1G02730	AT1G02730.1	Encodes a gene similar to cellulose synthase. Knock-out mutant has reduced growth; reduced xylan level and reduced xylan synthase activity in stems.It's expression is cell cycle dependent and it appears to function in cell plate formation.	NaN	NaN	NaN	NaN	NaN	NaN	NaN	NaN	NaN	NaN	NaN	NaN	NaN	NaN	NaN	NaN	1	1	1	0.7	132.59	0.0089145	2.0306	1	0	0	0	0	0	0	0	0	0	0	0	1	0	0	0	0
RPL19A	AT1G02780	AT1G02780.1;AT4G02230.1	Ribosomal protein L19e family protein;(source:Araport11)	21.336	21.4768	21.196	20.7799	NaN	21.1803	NaN	20.4634	20.9611	21.1752	21.035	20.0092	19.8861	21.4937	21.7021	20.687	3	3	3	20.1	24.606	0	12.731	29	2	2	3	2	0	2	1	1	2	1	3	1	1	3	2	3
AT1G03040	AT1G03040	AT1G03040.3	Governs the competence of pericycle cells to initiate lateral root primordium formation.	NaN	NaN	NaN	NaN	NaN	20.9195	20.5217	NaN	NaN	NaN	NaN	NaN	NaN	NaN	NaN	NaN	4	1	1	15.6	36.364	0	3.4109	2	0	0	0	0	0	1	1	0	0	0	0	0	0	0	0	0
SPI	AT1G03060	AT1G03060.1	Encodes a WD/BEACH domain protein involved in cell morphogenesis and ribonucleoprotein particle formation. It interacts with the P-body core component DCP2; associates to mRNA processing bodies (P-bodies); and regulates their assembly upon salt stress. It accumulates at the root hair apex via post-Golgi compartments and positively regulates tip growth by maintaining tip-focused vesicle secretion …	NaN	NaN	NaN	NaN	NaN	NaN	19.5736	NaN	NaN	NaN	NaN	19.5014	NaN	20.3815	NaN	NaN	3	3	3	0.7	400.89	0	3.5197	5	0	0	0	0	0	0	1	0	0	0	0	1	0	3	0	0
MCCA	AT1G03090	AT1G03090.2	MCCA is the biotinylated subunit of the dimer MCCase; which is involved in leucine degradation. Both subunits are nuclear coded and the active enzyme is located in the mitochondrion.	27.532	28.9155	29.225	28.6724	27.2947	28.4377	28.4	28.4171	27.91	28.8764	28.9907	28.5936	25.9936	28.2368	27.7161	27.9718	48	48	48	83.9	80.45	0	323.31	1696	58	101	178	128	56	105	138	127	72	106	149	148	40	90	94	106
AT1G03140	AT1G03140	AT1G03140.1	PRP18a is one of two paralogs (the other being PRP18b) which are highly similar to the step II splicing factors in yeast. Loss of function mutations show defects in alternative splicing; mostly intron retention events.	NaN	NaN	NaN	NaN	NaN	NaN	NaN	NaN	NaN	NaN	NaN	NaN	NaN	NaN	NaN	NaN	1	1	1	2.4	47.881	0.0055096	2.2943	2	0	0	0	0	0	0	1	1	0	0	0	0	0	0	0	0
AT1G03220	AT1G03220	AT1G03220.1;AT1G03230.1	Eukaryotic aspartyl protease family protein;(source:Araport11)	21.3818	21.061	19.8813	20.8207	NaN	21.5908	19.8707	20.7975	NaN	21.1599	NaN	20.5503	24.1181	20.9523	NaN	NaN	8	8	8	23.3	45.717	0	72.554	24	0	2	1	2	0	3	1	2	0	2	0	1	6	3	0	1
AT1G03280	AT1G03280	AT1G03280.1	Transcription initiation factor TFIIE subunit alpha	NaN	NaN	NaN	NaN	21.556	21.1416	21.7889	21.1941	NaN	NaN	NaN	NaN	NaN	21.5435	21.9345	21.5562	7	7	7	13.4	54.123	0	17.222	27	0	1	0	0	2	3	5	5	0	0	0	0	1	3	4	3
AT1G03350	AT1G03350	AT1G03350.1	BSD domain-containing protein;(source:Araport11)	NaN	20.9143	20.8001	19.9981	NaN	NaN	20.9389	21.0109	NaN	20.2978	20.906	20.3975	NaN	21.2464	21.0991	19.933	5	5	5	13.8	51.895	0	22.882	21	0	1	2	2	0	0	2	1	0	2	2	2	0	1	3	3
RRP4	AT1G03360	AT1G03360.1	Encodes a core subunit of the RNA exosome required for the processing of rRNA; several snoRNA and the degradation of aberrant transcripts.	NaN	NaN	20.976	NaN	NaN	20.9977	20.8781	21.0718	NaN	NaN	NaN	NaN	NaN	20.8404	20.7483	21.1202	3	3	3	11.2	36.573	0	7.9638	12	0	0	2	0	0	1	2	1	0	0	1	0	0	2	2	1
PHB2	AT1G03860	AT1G03860.1	prohibitin 2	NaN	NaN	NaN	NaN	NaN	NaN	NaN	NaN	NaN	NaN	NaN	NaN	NaN	NaN	NaN	NaN	1	1	1	4.2	31.81	0	3.6747	1	0	0	0	0	0	0	0	0	0	0	0	1	0	0	0	0
ATNAP4	AT1G03900	AT1G03900.1	member of NAP family; an heterogeneous subfamily of the ATP-binding Cassette (ABC) superfamily of membrane transporters. The NAPs proteins are characterized by having only one nucleotide-binding folds (NBFs) domain.	NaN	NaN	NaN	NaN	NaN	19.4238	NaN	19.6632	NaN	NaN	NaN	NaN	NaN	NaN	20.3865	NaN	1	1	1	4	29.795	0.0075512	2.1477	3	0	0	0	0	0	1	1	0	0	0	0	0	0	0	1	0
AT1G04040	AT1G04040	AT1G04040.1;AT5G44020.1	HAD superfamily; subfamily IIIB acid phosphatase;(source:Araport11)	NaN	NaN	19.4917	NaN	NaN	NaN	NaN	NaN	NaN	NaN	19.1602	NaN	NaN	NaN	NaN	NaN	2	2	2	5.9	31.096	0.00061996	3.2021	3	0	0	1	0	0	1	0	0	0	0	1	0	0	0	0	0
PRP39	AT1G04080	AT1G04080.3	Encodes a U1 small nuclear ribonucleoprotein (snRNP) factor involved in alternative splicing.	NaN	NaN	20.9739	20.74	NaN	21.0043	21.7563	21.3671	NaN	NaN	20.8008	NaN	NaN	21.3283	21.6896	21.4964	5	5	5	7.2	91.151	0	12.725	19	0	2	1	1	0	2	3	3	0	1	1	1	0	1	1	2
EIF2 GAMMA	AT1G04170	AT1G04170.1;AT4G18330.2	protein synthesis initiation factor eIF2 gamma The mRNA is cell-to-cell mobile.	NaN	NaN	20.315	20.7225	NaN	NaN	NaN	NaN	NaN	NaN	NaN	NaN	NaN	NaN	NaN	NaN	2	2	2	5.6	50.853	0	4.3686	3	0	0	1	1	0	0	0	0	0	0	0	1	0	0	0	0
AT1G04280	AT1G04280	AT1G04280.1	Encodes a mitochondrial CaM/Ca2+-dependent NAD+ kinase.	23.5404	23.0403	22.9723	23.2516	24.9125	23.1707	24.7343	23.5951	23.9159	22.9598	23.524	23.134	24.371	23.493	24.6305	23.562	21	21	21	40.8	59.977	0	98.76	202	10	7	11	10	15	11	23	13	10	9	10	14	14	14	17	14
MDH1	AT1G04410	AT1G04410.1;AT5G43330.1	predicted to encode a cytosolic malate dehydrogenase. Together with GS1 indispensable for Arabidopsis to metabolize HCHO.	23.9787	22.7307	22.091	22.8799	21.8508	22.2497	21.0638	22.585	22.2481	22.2733	20.4526	22.5004	25.1603	21.7085	20.7115	22.4079	8	8	8	27.4	35.571	0	52.758	70	6	4	5	8	2	4	2	7	3	2	2	7	9	2	1	6
PRP19A	AT1G04510	AT1G04510.1	Encodes MAC3A; a U-box proteins with homology to the yeast and human E3 ubiquitin ligase Prp19. Associated with the MOS4-Associated Complex (MAC). Involved in plant innate immunity. Regulator of flowering time.	NaN	21.0228	NaN	NaN	20.7191	21.674	21.0055	21.1119	20.6235	20.5586	20.5986	NaN	NaN	21.6828	20.6431	21.8212	5	4	4	9	56.865	0	8.1282	23	0	1	1	0	1	2	2	4	1	1	3	0	0	1	2	4
KAB1	AT1G04690	AT1G04690.1	potassium channel beta subunit 1;(source:Araport11)	NaN	20.2848	19.8315	20.4869	NaN	20.0184	20.2683	NaN	NaN	20.2216	19.5855	NaN	20.8481	20.5094	NaN	20.5469	3	3	3	11	36.538	0	7.2431	12	0	1	1	2	0	1	1	0	0	1	1	0	2	1	0	1
VAMP721	AT1G04750	AT1G04750.1;AT2G33120.2	Encodes vesicle-associated membrane protein 7B (VAMP7B; or VAMP721). Required for cell plate formation.VAMP721 interacts with KAT1 and KC1 K+ channels; affects channel gating and suppresses the K+ current within the physiological voltage range. Post-transcriptionally regulated by CRT1/2 under ER stress.	21.9969	21.0673	21.8428	22.1394	21.9083	21.1167	21.7291	21.9205	21.1743	21.3976	21.3337	21.9054	22.2596	21.3788	21.6841	21.8827	3	3	3	16.9	24.765	0	28.092	34	2	2	2	1	3	1	2	3	1	2	2	3	3	2	2	3
AT1G04850	AT1G04850	AT1G04850.1	ubiquitin-associated (UBA)/TS-N domain-containing protein;(source:Araport11)	NaN	NaN	NaN	21.1306	21.9113	21.3589	21.5299	21.2319	20.3562	21.1967	19.6627	21.67	21.4992	20.8328	22.2969	21.3311	7	7	7	25.4	46.603	0	41.439	33	0	0	0	2	2	2	4	3	1	3	1	2	2	2	6	3
AT1G05087	AT1G05087	AT1G05087.1;AT4G20720.1	dentin sialophosphoprotein;(source:Araport11)	NaN	NaN	NaN	NaN	NaN	NaN	NaN	NaN	NaN	NaN	NaN	NaN	NaN	NaN	NaN	NaN	2	2	2	14	28.901	0.00061125	3.0697	1	0	0	0	0	0	0	1	0	0	0	0	0	0	0	0	0
SDE3	AT1G05460	AT1G05460.1	Encodes a protein with similarity to RNA helicases. Mutants are defective in post-transcriptional gene silencing.	NaN	NaN	NaN	NaN	NaN	NaN	NaN	NaN	NaN	NaN	NaN	NaN	NaN	NaN	20.9727	21.0149	2	2	2	1.7	113.36	0.0050028	2.3579	3	0	0	1	0	0	0	0	0	0	0	0	0	0	0	1	1
AT1G05520	AT1G05520	AT1G05520.1;AT3G23660.2	Sec23/Sec24 protein transport family protein;(source:Araport11)	NaN	NaN	NaN	NaN	NaN	NaN	NaN	NaN	NaN	NaN	NaN	NaN	NaN	NaN	NaN	NaN	2	2	2	3.6	86.356	0	4.1585	2	0	0	0	0	0	0	1	0	0	0	0	0	0	0	0	1
BHLH128	AT1G05805	AT1G05805.1	basic helix-loop-helix (bHLH) DNA-binding superfamily protein;(source:Araport11)	NaN	NaN	NaN	NaN	NaN	21.8589	21.2482	NaN	NaN	NaN	NaN	NaN	NaN	NaN	21.4709	21.1221	2	2	2	5.8	38.951	0	4.0054	5	0	0	0	0	0	1	1	1	0	0	0	0	0	1	1	0
UGT89C1	AT1G06000	AT1G06000.1	encodes a flavonol-7-O-rhamnosyltransferase involved in the formation of rhamnosylated flavonols	NaN	NaN	NaN	20.1484	NaN	NaN	NaN	19.6254	NaN	NaN	NaN	20.2625	NaN	NaN	NaN	19.5757	3	3	3	8.5	48.122	0	10.526	10	1	0	0	2	0	0	0	2	0	0	0	1	2	0	0	2
CLO	AT1G06220	AT1G06220.1;AT5G25230.1	Encodes a protein with similarity to splicing factor Snu114. Snu114 is thought to be involved in activation of the splicosome. Loss of GFA1 function results in reduced female fertility. Approximately 50% of ovules abort due to defects in the female gametophyte. In mutant gametophytes antipodal cells express egg cell markers suggesting a defect in specification of cell fate.GFA1 is also required t…	NaN	NaN	20.3605	NaN	NaN	21.3937	20.8633	21.3143	NaN	NaN	20.6674	20.6044	NaN	21.4576	20.9308	21.6764	12	12	12	15.5	110.44	0	35.182	40	0	1	2	2	0	5	5	4	0	1	3	2	0	6	3	6
TPS7	AT1G06410	AT1G06410.1	Encodes an enzyme putatively involved in trehalose biosynthesis. Though the protein has both trehalose-6-phosphate synthase (TPS)-like and trehalose-6-phosphate phosphatase (TPP)-like domains; neither activity has been detected in enzymatic assays nor has the protein been able to complement yeast TPS or TPP mutants.	20.7853	NaN	20.4502	20.1624	21.1737	20.2991	20.5647	19.9334	NaN	NaN	NaN	20.2449	21.0884	20.6218	20.4246	20.1111	6	6	4	8.1	96.687	0	11.457	7	0	0	1	1	1	0	1	0	0	0	0	0	0	0	1	2
HPD	AT1G06570	AT1G06570.1	Mutation of the PDS1 locus disrupts the activity of p-hydroxyphenylpyruvate dioxygenase (HPPDase); the first committed step in the synthesis of both plastoquinone and tocopherols in plants.	NaN	NaN	NaN	NaN	NaN	NaN	20.4826	20.4371	NaN	NaN	NaN	20.2578	NaN	NaN	NaN	NaN	3	3	3	7.4	48.815	0	8.0016	6	0	0	0	1	0	1	1	1	0	0	0	1	0	1	0	0
AT1G06650	AT1G06650	AT1G06650.2	encodes a protein whose sequence is similar to 2-oxoglutarate-dependent dioxygenase The mRNA is cell-to-cell mobile.	NaN	NaN	NaN	NaN	22.0223	NaN	20.7463	NaN	NaN	NaN	NaN	NaN	NaN	NaN	21.0422	NaN	3	3	1	10.8	42.02	0	10.458	6	0	0	0	0	1	0	2	0	0	0	0	0	0	0	3	0
PTI11	AT1G06700	AT1G06700.1;AT2G30740.1;AT3G59350.6;AT2G43230.2;AT2G41970.1	Plays role in abscisic acid (ABA)-dependent pathway in response to dehydration; forms homo- or heterodimers in a kinase active dependent manner.	NaN	NaN	NaN	NaN	NaN	NaN	NaN	NaN	NaN	NaN	NaN	NaN	NaN	NaN	NaN	NaN	2	2	2	9.1	39.819	0	5.5699	3	0	0	0	2	0	0	0	1	0	0	0	0	0	0	0	0
AT1G06760	AT1G06760	AT1G06760.1	winged-helix DNA-binding transcription factor family protein;(source:Araport11)	NaN	19.2202	NaN	NaN	NaN	22.6869	NaN	21.2486	NaN	NaN	NaN	NaN	NaN	21.4226	NaN	NaN	5	4	4	14.2	28.946	0	12.028	14	0	1	0	0	0	5	0	5	0	0	0	0	0	3	0	0
TIC110	AT1G06950	AT1G06950.1	Encodes a protein thought to be a part of the translocon at the chloroplast inner envelope. Involved in protein import into the chloroplast and chloroplast biogenesis. C-terminal half of Tic110 functions as scaffolds for protein-protein interactions.	NaN	NaN	NaN	NaN	NaN	NaN	NaN	NaN	NaN	NaN	NaN	NaN	NaN	NaN	NaN	NaN	1	1	1	1.1	112.12	0.0017804	2.7643	1	0	0	0	1	0	0	0	0	0	0	0	0	0	0	0	0
AT1G06960	AT1G06960	AT1G06960.1	Similar to U2B'. Functions in cold stress induced alternative splicing.	NaN	NaN	NaN	20.652	NaN	21.1549	20.7874	21.3833	NaN	20.9302	20.5711	20.9015	21.2305	21.9681	21.4432	21.601	1	1	1	3.5	26.223	0.009375	2.0052	11	0	0	0	1	0	1	1	1	0	1	1	1	1	1	1	1
FKFBP	AT1G07110	AT1G07110.1	Encodes the bifunctional enzyme fructose-6-phosphate 2-kinase/fructose-2;6-bisphosphatase.	NaN	NaN	NaN	NaN	NaN	NaN	NaN	NaN	NaN	NaN	NaN	NaN	NaN	NaN	NaN	NaN	1	1	1	1.5	82.558	0.0098344	1.9908	1	0	0	0	0	0	0	0	0	0	0	0	1	0	0	0	0
AT1G07310	AT1G07310	AT1G07310.1	Calcium-dependent lipid-binding (CaLB domain) family protein;(source:Araport11)	NaN	NaN	NaN	NaN	NaN	NaN	NaN	NaN	NaN	NaN	NaN	NaN	NaN	NaN	NaN	NaN	1	1	1	4.5	39.013	0.0017857	2.7911	1	0	0	0	0	0	0	0	0	0	0	0	0	0	0	1	0
PCNA	AT1G07370	AT1G07370.1;AT2G29570.1	Encodes putative proliferating cell nuclear antigen involved in cell cycle regulation. May be sumoylated.	NaN	NaN	NaN	NaN	NaN	NaN	NaN	NaN	NaN	NaN	NaN	NaN	NaN	NaN	NaN	NaN	1	1	1	5.7	29.122	0	7.3024	1	0	0	0	0	0	0	0	0	0	0	0	0	1	0	0	0
RABA2B	AT1G07410	AT1G07410.1;AT5G59150.1;AT3G46830.1	RAB GTPase homolog A2B;(source:Araport11)	NaN	NaN	NaN	20.1876	NaN	NaN	19.9918	NaN	NaN	19.8308	19.9489	NaN	20.8009	NaN	NaN	19.5433	4	2	2	15	23.688	0	4.3193	6	0	0	0	1	0	0	1	0	0	1	1	0	1	0	0	1
SCL14	AT1G07530	AT1G07530.1	Encodes a member of the GRAS family of transcription factors. The protein interacts with the TGA2 transcription factor and affects the transcription of stress-responsive genes. The protein is found in the nucleus and is also exported to the cytoplasm.	NaN	NaN	NaN	NaN	21.2446	20.9395	21.0672	20.4387	NaN	NaN	NaN	NaN	21.3318	20.9601	22.2055	20.6105	6	6	6	10.3	85.928	0	27.091	21	0	0	0	0	2	2	4	2	0	0	0	0	2	1	5	3
RPS15AF	AT1G07770	AT1G07770.1;AT5G59850.1	Encodes cytoplasmic ribosomal protein S15a.	NaN	23.0572	22.8286	23.2607	NaN	NaN	NaN	22.9083	NaN	22.5841	NaN	23.0175	NaN	22.6304	NaN	22.449	5	5	1	35.4	14.804	0	10.916	15	0	1	1	2	0	0	0	2	0	1	0	3	0	1	0	4
ECA1	AT1G07810	AT1G07810.1;AT1G07670.1	Encodes an ER-type Ca2+-pumping ATPase. The mRNA is cell-to-cell mobile.	NaN	NaN	NaN	NaN	NaN	NaN	NaN	NaN	NaN	NaN	NaN	NaN	NaN	NaN	NaN	NaN	3	3	3	2.7	116.36	0	5.2341	3	0	0	0	1	0	0	0	0	0	0	0	1	0	0	0	1
APX1	AT1G07890	AT1G07890.1	Encodes a cytosolic ascorbate peroxidase APX1. Ascorbate peroxidases are enzymes that scavenge hydrogen peroxide in plant cells. Eight types of APX have been described for Arabidopsis: three cytosolic (APX1; APX2; APX6); two chloroplastic types (stromal sAPX; thylakoid tAPX); and three microsomal (APX3; APX4; APX5) isoforms. At least part of the induction of heat shock proteins during light stres…	22.3941	22.2047	23.0511	23.5552	20.5119	21.8121	21.2076	22.6956	21.8837	22.7069	22.2254	23.2121	23.5509	22.6966	22.77	23.2764	8	8	8	40.8	27.561	0	53.388	61	2	3	5	9	2	2	2	3	2	3	3	6	5	4	4	6
AT1G07990	AT1G07990	AT1G07990.1	SIT4 phosphatase-associated family protein;(source:Araport11)	NaN	NaN	NaN	NaN	NaN	NaN	NaN	NaN	NaN	NaN	NaN	NaN	NaN	NaN	NaN	NaN	3	1	1	4.6	89.588	0.0050847	2.4395	1	0	0	0	0	1	0	0	0	0	0	0	0	0	0	0	0
AT1G08050	AT1G08050	AT1G08050.1	Zinc finger (C3HC4-type RING finger) family protein;(source:Araport11)	NaN	NaN	NaN	NaN	NaN	NaN	20.3637	NaN	NaN	NaN	NaN	NaN	NaN	NaN	20.7621	NaN	2	2	2	3.3	70.117	0	3.9167	3	0	0	0	0	0	0	1	0	0	0	0	0	0	0	2	0
MOM	AT1G08060	AT1G08060.3	Encodes a transcriptional silencer that is required for proper expression of PRR/NLR immune receptor genes. The MOM1 complex facilitates the process of transgene silencing; influences DNA methylation and chromatin accessibility at some endogenous RdDM sites.	NaN	NaN	NaN	NaN	NaN	NaN	NaN	NaN	NaN	NaN	NaN	NaN	NaN	NaN	NaN	NaN	2	2	2	1	218.7	0.0074987	2.1238	2	0	1	0	0	0	0	0	0	0	0	1	0	0	0	0	0
ADT6	AT1G08250	AT1G08250.1;AT3G44720.1;AT2G27820.1;AT5G22630.1	Encodes a plastid-localized arogenate dehydratase involved in phenylalanine biosynthesis. Although this enzyme has sequence similarity to prephenate dehydratases; it is 98 times more active with arogenate than prephenate in enzymatic assays.	NaN	NaN	20.1497	NaN	NaN	NaN	19.7526	NaN	NaN	NaN	20.1427	NaN	NaN	20.4714	20.4956	NaN	4	4	4	11.4	44.801	0	9.6084	13	1	0	1	1	1	0	2	2	1	0	1	0	1	1	1	0
TGA9	AT1G08320	AT1G08320.1	bZIP transcription factor family protein;(source:Araport11)	NaN	NaN	NaN	NaN	NaN	23.6506	23.3475	23.0689	NaN	NaN	NaN	NaN	22.3876	23.5946	23.4782	23.1577	7	7	7	15	53.514	0	28.642	29	0	0	0	0	1	4	4	6	0	0	0	0	2	3	5	4
RPL10AA	AT1G08360	AT1G08360.1	Ribosomal protein L1p/L10e family;(source:Araport11)	21.1776	21.8325	21.8709	21.614	NaN	21.3906	21.0185	21.3796	20.7821	NaN	21.2985	21.2422	21.3055	21.3863	20.5435	21.4496	7	3	3	37.5	24.469	0	12.294	22	1	1	3	3	0	1	1	2	1	0	2	1	2	1	1	2
DCP1	AT1G08370	AT1G08370.1	Encodes DCP1 involved in mRNA decapping. DCP1 forms a mRNA decapping complex with DCP2 (At5g13570) and VCS (VARICOSE) (At3g13300). However; unlike DCP2; DCP1 itself does not have mRNA decapping activity in vitro. DCP1; DCP2 and VCS colocalize in cytoplasmic loci; which are putative Arabidopsis mRNA processing bodies. Null mutants of DCP1; DCP2; and VCS accumulate capped mRNAs with a reduced degra…	NaN	21.7078	21.6437	21.921	24.2181	22.9837	23.1078	22.9452	22.134	21.9188	21.0286	21.3398	23.7014	22.7871	23.1114	22.7821	7	7	7	23.7	40.61	0	33.513	44	1	1	3	3	3	5	4	5	1	2	1	1	3	3	4	4
LSG1-2	AT1G08410	AT1G08410.1	Encodes a large 60S subunit nuclear export GTPase 1 that is required for 40S maturation and is involved in ribosome biogenesis and affects multiple auxin-regulated development processes.	23.0953	22.0469	22.8211	22.69	22.4985	21.8953	22.2009	21.262	23.4041	22.4929	22.719	22.4264	22.8652	22.9543	23.4386	22.6508	14	14	14	25.1	66.742	0	57.701	98	5	4	8	6	4	4	7	2	7	6	11	6	4	7	11	6
ZIGA4	AT1G08680	AT1G08680.4	A member of ARF GAP domain (AGD); A thaliana has 15 members; grouped into four classes. AGD14 belongs to the class 4; together with AGD15.	NaN	NaN	NaN	NaN	NaN	NaN	20.8665	NaN	NaN	NaN	NaN	NaN	NaN	NaN	21.7074	NaN	2	2	2	5.1	71.559	0	8.0618	5	0	0	0	0	0	0	1	0	0	0	0	0	0	1	2	1
SNF4	AT1G09020	AT1G09020.1	Component of the regulatory subunit of SNF1-related protein kinase. As part of the regulatory complex it binds maltose which promotes kinase activity.	NaN	NaN	NaN	NaN	20.2682	NaN	NaN	19.5719	NaN	NaN	NaN	NaN	NaN	19.8551	NaN	20.0163	2	2	2	4.7	53.466	0	4.0431	6	0	0	0	0	2	0	0	2	0	0	0	0	0	1	0	1
IMPA4	AT1G09270	AT1G09270.1	Protein interacts with Agrobacterium proteins VirD2 and VirE2.	20.6308	20.9946	21.5709	22.0101	22.8584	22.411	23.2784	23.0531	21.0207	21.4051	21.6218	21.9312	22.7245	22.6545	23.2435	23.0598	11	10	9	27.3	59.445	0	71.69	74	1	1	4	6	2	6	7	7	2	4	5	6	4	5	6	8
ACLA-3	AT1G09430	AT1G09430.1	Encodes subunit A of the heteromeric enzyme ATP citrate lyase (ACL). In animals; ACL is encoded by a single gene; ACL in Arabidopsis is composed of two polypeptides; ACLA (encoded by 3 genes) and ACLB (encoded by 2 genes). The holoenzyme has an A(4)B(4)stoichiometry. Expression of both ACLA and ACLB but not of either of the subunits alone results in ACL activity.	NaN	NaN	NaN	NaN	NaN	NaN	NaN	NaN	NaN	NaN	NaN	NaN	NaN	NaN	NaN	NaN	6	2	2	14.2	46.945	0	4.0796	3	0	0	0	0	0	0	1	1	0	0	1	0	0	0	0	0
AT1G09520	AT1G09520	AT1G09520.1	hypothetical protein;(source:Araport11)	NaN	NaN	NaN	NaN	NaN	NaN	NaN	NaN	NaN	NaN	NaN	NaN	NaN	NaN	NaN	NaN	1	1	1	4.2	28.024	0.00061881	3.1916	2	0	0	0	0	0	0	0	1	0	0	0	0	0	0	0	1
AT1G09620	AT1G09620	AT1G09620.1	ATP binding/leucine-tRNA ligases/aminoacyl-tRNA ligase;(source:Araport11)	NaN	NaN	NaN	20.3322	NaN	NaN	NaN	NaN	NaN	NaN	NaN	20.2625	NaN	NaN	NaN	20.4869	4	4	4	4.9	123.45	0	23.715	7	0	0	0	3	0	0	0	1	0	0	0	1	0	0	0	2
RABA2A	AT1G09630	AT1G09630.1	Encodes a putative GTP-binding protein. Associates with organelles on a pathway from the Golgi to the plasma membrane in interphase. In dividing cells acts at the cell plate.	NaN	NaN	19.3682	20.424	NaN	NaN	NaN	19.9613	NaN	20.0927	NaN	20.0592	NaN	NaN	19.2245	NaN	4	1	1	18.4	24.108	0	5.6173	6	0	0	1	1	0	0	0	1	0	1	0	1	0	0	1	0
AT1G09640	AT1G09640	AT1G09640.1	Translation elongation factor EF1B; gamma chain;(source:Araport11)	NaN	NaN	NaN	NaN	NaN	NaN	NaN	NaN	NaN	NaN	NaN	NaN	NaN	NaN	NaN	NaN	6	3	3	17.4	46.66	0	16.471	3	0	0	0	0	0	0	0	0	0	0	0	0	2	0	0	1
AT1G09740	AT1G09740	AT1G09740.1	Adenine nucleotide alpha hydrolases-like superfamily protein;(source:Araport11)	NaN	NaN	21.1807	20.6585	NaN	20.5741	21.2019	20.999	NaN	20.6601	NaN	21.4724	NaN	21.0195	20.8287	21.0855	1	1	1	9.4	18.15	0	16.086	13	0	0	1	1	0	1	1	1	0	1	1	2	0	1	2	1
U2A'	AT1G09760	AT1G09760.1	U2 small nuclear ribonucleoprotein A;(source:Araport11)	NaN	NaN	20.712	20.4002	NaN	21.4969	20.9996	21.4427	21.1351	NaN	19.9051	20.2683	21.4538	21.3249	20.8167	21.4686	6	6	6	28.9	28.041	0	21.326	26	0	1	3	1	0	1	3	4	1	0	2	2	2	2	2	2
CDC5	AT1G09770	AT1G09770.1	Member of MYB3R- and R2R3- type MYB- encoding genes. Essential for plant innate immunity. Interacts with MOS4 and PRL1. The mRNA is cell-to-cell mobile.	NaN	NaN	21.0361	NaN	NaN	21.5826	21.1977	21.2537	NaN	NaN	21.1937	21.4778	NaN	21.6011	NaN	20.7752	5	5	5	6.6	95.766	0	13.075	18	0	0	1	0	0	1	3	1	0	2	2	2	0	4	1	1
PGM1	AT1G09780	AT1G09780.1	Encodes a 2;3-biphosphoglycerate-independent phosphoglycerate mutase that is involved in pollen development and stomatal movement.	21.6233	20.5989	19.3029	20.9895	21.4646	NaN	NaN	21.1113	NaN	20.7473	19.5477	21.0268	24.1432	20.9349	NaN	21.2625	6	6	4	14.7	60.579	0	23.947	16	1	1	0	1	1	0	0	1	0	1	0	2	6	1	0	1
DRP2A	AT1G10290	AT1G10290.1	involved in trafficking from the trans-Golgi Network to the central vacuole. The mRNA is cell-to-cell mobile.	25.8455	26.1823	26.9143	25.5006	25.6143	25.8562	25.5878	25.0775	25.998	26.0391	26.9388	25.6541	24.7235	25.8982	25.46	25.0181	55	24	24	64.7	99.165	0	323.31	362	16	23	41	23	10	22	28	16	15	22	47	32	8	20	22	17
AT1G10580	AT1G10580	AT1G10580.1	Transducin/WD40 repeat-like superfamily protein;(source:Araport11)	NaN	NaN	NaN	NaN	NaN	20.4803	19.9306	NaN	NaN	19.3523	NaN	NaN	NaN	20.4395	20.2852	20.4869	3	3	3	6.5	65.127	0	10.733	11	0	0	0	0	0	1	2	2	0	1	0	0	0	1	2	2
AT1G10590	AT1G10590	AT1G10590.3	Nucleic acid-binding; OB-fold-like protein;(source:Araport11)	NaN	NaN	NaN	NaN	NaN	NaN	NaN	NaN	NaN	NaN	NaN	NaN	NaN	NaN	NaN	NaN	1	1	1	8.5	17.122	0.00062422	3.247	1	0	0	0	0	0	0	0	0	0	0	0	1	0	0	0	0
ACLA-1	AT1G10670	AT1G10670.3;AT1G60810.1	One of the three genes encoding subunit A of the trimeric protein ATP Citrate Lyase. Antisense ACLA-1 plants cause a reduction in cytosolic acetyl-CoA metabolism and have upregulation of stress-related genes and down-regulation of primary metabolism and growth genes; suggesting the mutation restricts normal growth and developmental processes and puts the plant into a state of stress.	20.1139	NaN	20.595	22.4264	19.4402	20.2238	20.2597	22.2508	19.7938	20.5115	20.4232	22.1715	NaN	19.7575	19.3846	21.1385	8	8	4	21.9	49.049	0	20.271	36	1	0	3	5	1	1	2	6	1	1	2	6	0	2	2	3
TIF3H1	AT1G10840	AT1G10840.1	Encodes eukaryotic initiation factor 3H1 subunit (TIF3H1).	22.8588	22.7893	22.7515	23.1014	22.9386	22.6532	22.6855	22.525	23.2456	22.726	22.6135	22.8332	21.2503	22.5799	22.8223	23.0497	7	7	7	19.3	38.372	0	26.595	66	4	4	5	8	2	3	5	3	4	3	3	4	1	4	5	8
AT1G11300	AT1G11300	AT1G11300.1	The annotation for At1g11300 in TAIR10 is incorrect. This locus has been split into two At1g11300 (symbol: EGM1) and At1g11305 (symbol: EGM2) (Olivier Loudet; personal communication; 2013-04-03). See Comment field for revised annotation.	NaN	NaN	NaN	NaN	NaN	NaN	22.087	20.8758	NaN	NaN	20.5151	NaN	21.9625	NaN	NaN	NaN	7	7	6	11.1	91.541	0	16.916	10	0	0	0	0	1	1	3	1	0	0	1	0	1	0	2	0
SD113	AT1G11350	AT1G11350.1	S-domain-1 13;(source:Araport11)	NaN	NaN	NaN	NaN	NaN	NaN	NaN	NaN	NaN	NaN	NaN	NaN	NaN	NaN	NaN	NaN	2	2	1	2.7	93.233	0	5.8035	3	0	0	0	0	0	0	1	0	0	0	1	0	0	0	1	0
AT1G11480	AT1G11480	AT1G11480.1	eukaryotic translation initiation factor-like protein;(source:Araport11)	NaN	NaN	NaN	NaN	NaN	NaN	NaN	19.9027	NaN	NaN	NaN	NaN	20.96	NaN	20.9479	NaN	2	2	2	3.5	64.055	0	4.1586	5	0	0	0	0	0	0	0	1	0	0	0	0	1	1	2	0
ATPMEPCRA	AT1G11580	AT1G11580.2	Pectin methylesterase involved in root growth; plant-pathogen interactions.	NaN	NaN	NaN	NaN	NaN	NaN	NaN	NaN	NaN	NaN	NaN	NaN	NaN	NaN	NaN	NaN	2	2	2	4.2	64.065	0	10.22	2	0	0	0	0	0	0	0	0	0	0	0	0	2	0	0	0
RBP45B	AT1G11650	AT1G11650.2	Encodes an RNA binding protein with three RNA recognition motifs. The mRNA is cell-to-cell mobile.	NaN	NaN	NaN	NaN	NaN	NaN	NaN	NaN	NaN	NaN	NaN	NaN	NaN	NaN	NaN	NaN	2	2	2	7.9	44.114	0	4.4028	3	0	0	1	0	0	0	0	0	0	1	0	0	1	0	0	0
MED32	AT1G11760	AT1G11760.1	Required for expression of CBF-controlled cold-responsive genes. Required for recruitment of the Mediator complex and RNA polymerase II to CBF-controlled cold-responsive genes. MED32 has now been annotated as the MED2 subunit of the Mediator complex. Mediator tail subunit; involved in transcriptional regulation. Mediator Complex Subunit; interacts with MED23; MED5; MED16; and MED23 the Regulation…	NaN	NaN	NaN	NaN	NaN	NaN	NaN	NaN	NaN	NaN	NaN	NaN	NaN	NaN	NaN	NaN	1	1	1	7.9	16.013	0.0050676	2.432	1	0	0	0	0	0	1	0	0	0	0	0	0	0	0	0	0
ATGLX1	AT1G11840	AT1G11840.6	Encodes Ni+ dependent glyoxalase I homolog ATGLX1.	21.9137	20.5659	20.5799	21.7304	21.4477	NaN	20.7564	NaN	NaN	21.4513	NaN	21.7541	24.2294	20.4835	20.8524	NaN	8	8	8	27.6	36.291	0	26.838	27	2	1	1	3	1	0	1	0	0	4	1	4	6	2	1	0
APA1	AT1G11910	AT1G11910.2	Encodes an aspartic proteinase that forms a heterodimer and is stable over a broad pH range (ph 3-8).	NaN	NaN	NaN	19.5766	NaN	NaN	NaN	NaN	NaN	NaN	NaN	NaN	NaN	NaN	NaN	18.8895	4	4	4	11	56.036	0	23.773	7	0	0	0	1	0	0	0	0	0	0	0	0	3	1	0	2
PFP-BETA1	AT1G12000	AT1G12000.1	Phosphofructokinase family protein;(source:Araport11)	NaN	21.7667	20.3538	21.8263	NaN	21.4588	19.7824	21.4237	NaN	21.6428	20.476	21.7605	21.6267	21.3468	20.2506	21.4081	11	11	11	31.1	61.459	0	83.791	58	1	3	3	8	0	4	2	7	0	3	4	10	2	4	3	4
AT1G12200	AT1G12200	AT1G12200.1	Putative flavin monooxygenase.	20.8631	20.4307	20.7172	20.3796	21.7532	19.1442	22.4333	18.0511	22.1145	22.445	22.7929	23.7261	22.2787	20.8277	22.8076	20.6377	13	13	13	38.7	52.982	0	82.564	61	1	2	2	2	3	1	6	0	3	4	7	12	5	3	7	3
AT1G12230	AT1G12230	AT1G12230.2	Aldolase superfamily protein;(source:Araport11)	20.4454	NaN	NaN	20.2985	NaN	NaN	NaN	20.4261	NaN	NaN	NaN	19.6063	21.1534	NaN	NaN	NaN	2	2	2	5.4	46.527	0	5.958	6	1	0	0	2	0	0	0	1	0	0	0	1	1	0	0	0
HOP1	AT1G12270	AT1G12270.1	Encodes one of the 36 carboxylate clamp (CC)-tetratricopeptide repeat (TPR) proteins (Prasad 2010; Pubmed ID: 20856808) with potential to interact with Hsp90/Hsp70 as co-chaperones.	27.5525	28.1072	27.8119	27.9333	27.3291	27.6657	27.728	27.5805	27.7694	28.0985	28.1662	28.1768	26.5709	27.8681	27.5872	27.5861	50	50	36	76.7	64.584	0	323.31	1258	43	70	93	107	38	72	86	89	62	87	100	125	34	80	81	91
KEU	AT1G12360	AT1G12360.1	encodes a Sec1 protein and expressed throughout the plant. physically interacts with Syntaxin1 and is required for cytokinesis.	NaN	NaN	20.8669	21.1032	21.1625	21.171	21.4872	NaN	20.7556	NaN	19.9644	20.8617	21.2398	21.1071	21.379	20.8942	3	3	3	4.1	75.082	0	5.9089	20	0	0	1	2	2	3	2	0	1	0	1	1	1	4	1	1
AT1G12380	AT1G12380	AT1G12380.1	hypothetical protein;(source:Araport11)	NaN	NaN	NaN	NaN	21.5648	NaN	21.6733	21.4609	NaN	NaN	NaN	NaN	NaN	21.7576	22.0589	21.5384	8	8	6	13.5	88.371	0	23.254	19	0	0	0	0	2	0	5	3	0	0	0	0	0	1	5	3
ARK3	AT1G12430	AT1G12430.2	Encodes the kinesin-like protein PAK has an Armadillo motif tail and is involved in guard cell development in Arabidopsis (from Genbank record AF159052).However; no defect in stomatal complexes has been observed in loss of function mutations. It accumulates at the preprophase band (PPB) in a cell-cycle and microtubule-dependent manner and is most highly expressed in cells where the placement of t…	NaN	NaN	NaN	NaN	NaN	NaN	19.8597	NaN	NaN	NaN	NaN	NaN	NaN	NaN	20.512	NaN	1	1	1	1	100.96	0.0074349	2.0817	2	0	0	0	0	0	0	1	0	0	0	0	0	0	0	1	0
VPS18	AT1G12470	AT1G12470.1	zinc ion binding protein;(source:Araport11)	NaN	NaN	NaN	NaN	NaN	NaN	NaN	NaN	NaN	NaN	NaN	NaN	NaN	NaN	NaN	NaN	2	2	2	1.9	112.32	0	3.9995	2	0	0	0	1	0	0	0	0	0	0	1	0	0	0	0	0
VHA-C	AT1G12840	AT1G12840.1	Encodes subunit C of the vacuolar H(+)-ATPase (V-ATPase). Bound and phosphorylated by AtWNK8. The mRNA is cell-to-cell mobile.	NaN	18.9263	20.3525	21.6404	NaN	19.1889	18.7187	20.7656	NaN	20.4069	20.3036	21.8085	20.5606	19.172	18.5744	21.4448	11	11	11	39.5	42.619	0	78.711	59	0	3	5	8	0	3	2	5	1	5	4	7	3	4	2	7
AT1G12850	AT1G12850	AT1G12850.1	Phosphoglycerate mutase family protein;(source:Araport11)	NaN	NaN	NaN	NaN	NaN	NaN	NaN	NaN	NaN	NaN	NaN	NaN	NaN	NaN	NaN	NaN	1	1	1	3	44.86	0.0017699	2.7363	1	0	0	0	0	1	0	0	0	0	0	0	0	0	0	0	0
LWD1	AT1G12910	AT1G12910.1	Encodes LIGHT-REGULATED WD1 (LWD1); a clock proteins regulating circadian period length and photoperiodic flowering.	NaN	NaN	NaN	NaN	NaN	NaN	NaN	NaN	NaN	NaN	NaN	NaN	22.0998	22.7976	NaN	NaN	5	5	5	18.8	39.088	0	32.935	9	0	0	0	0	0	0	1	3	0	1	1	0	1	1	0	1
ERF1-2	AT1G12920	AT1G12920.1;AT3G26618.1	Encodes a eukaryotic release factor one homolog.	NaN	NaN	NaN	NaN	NaN	NaN	NaN	NaN	NaN	NaN	NaN	NaN	NaN	NaN	NaN	NaN	3	3	3	6.7	48.941	0	5.2115	4	0	0	1	1	0	0	0	1	0	0	1	0	0	0	0	0
EIF4B2	AT1G13020	AT1G13020.1	Encodes eIF4B2; eukaryotic initiation factor 4B2.	22.4709	21.6591	20.8577	21.4537	22.8453	20.907	21.042	20.5499	22.3192	21.271	20.7403	20.6049	22.4668	21.0211	21.4285	20.8927	7	7	7	14.2	59.324	0	16.72	38	3	3	1	4	3	2	2	2	2	2	2	4	2	1	2	3
CYP71B28	AT1G13090	AT1G13090.2;AT3G26230.1;AT3G26270.1;AT3G26210.1;AT1G13110.1;AT3G26280.2	putative cytochrome P450	NaN	NaN	NaN	NaN	NaN	NaN	NaN	NaN	NaN	NaN	NaN	NaN	NaN	NaN	NaN	NaN	1	1	1	2.2	56.536	0.0045767	2.5365	1	0	0	0	0	0	0	0	1	0	0	0	0	0	0	0	0
AT1G13190	AT1G13190	AT1G13190.1	RNA-binding (RRM/RBD/RNP motifs) family protein;(source:Araport11)	NaN	NaN	NaN	NaN	NaN	NaN	21.1018	21.6996	NaN	NaN	NaN	NaN	NaN	NaN	21.5575	21.3642	2	2	2	4.4	61.399	0	5.9912	6	0	0	0	0	0	1	1	1	0	0	0	0	0	1	1	1
PP2AA3	AT1G13320	AT1G13320.1	one of three genes encoding the 65 kDa regulatory subunit of protein phosphatase 2A (PP2A)	20.6217	NaN	NaN	20.4314	21.268	NaN	19.6361	NaN	NaN	20.2583	NaN	19.9122	NaN	20.0854	NaN	NaN	5	3	3	10.6	65.516	0	6.1917	10	1	0	0	1	1	0	1	1	0	1	0	1	0	1	1	1
SOT8	AT1G13420	AT1G13420.1	Encodes a sulfotransferase. Unlike the related ST4A protein (At2g14920); in vitro experiments show that this enzyme does not act brassinosteroids. ST4B is expressed in the roots and transcript levels rise in response to cytokinin treatment.	21.6558	21.7942	21.8069	21.6031	22.7698	22.0644	22.2458	21.9503	22.2492	21.437	21.2123	21.9177	23.3454	22.4069	22.729	22.0543	4	4	4	14.8	37.709	0	12.415	24	1	1	1	0	1	2	2	1	1	2	2	1	2	2	3	2
GAPC2	AT1G13440	AT1G13440.1	The expression level of GAPC-2 is upregulated in Arabidopsis seedlings exposed to cadmium.	26.8169	27.6131	27.9517	27.6157	26.8743	27.8116	27.4569	27.6688	26.2609	27.6762	27.6169	27.4686	27.2842	27.5269	27.6565	27.457	24	24	2	78.7	36.913	0	323.31	615	17	35	53	41	19	41	49	42	20	45	47	46	27	42	44	47
ATE1	AT1G13690	AT1G13690.1	AtE1 - stimulates the ATPase activity of DnaK/DnaJ	NaN	NaN	NaN	NaN	NaN	NaN	NaN	NaN	NaN	NaN	NaN	NaN	NaN	NaN	NaN	NaN	2	2	2	11.9	19.809	0.00063091	3.3551	2	0	0	0	0	0	1	0	0	0	0	0	0	0	0	0	1
AT1G13930	AT1G13930	AT1G13930.1	Involved in response to salt stress. Knockout mutants are hypersensitive to salt stress. The mRNA is cell-to-cell mobile.	24.6609	25.7783	21.764	21.83	25.8642	25.1452	22.0156	22.0481	25.2438	26.0106	22.288	22.34	24.954	24.9736	22.2483	20.9104	8	8	8	74.8	16.163	0	120.15	76	6	8	2	3	6	7	3	3	4	12	1	2	6	7	3	3
AT1G13940	AT1G13940	AT1G13940.1	T-box transcription factor; putative (DUF863);(source:Araport11)	NaN	NaN	NaN	NaN	NaN	NaN	NaN	NaN	NaN	NaN	NaN	NaN	NaN	NaN	NaN	NaN	2	2	2	2.4	112.94	0	3.7477	2	0	0	0	0	0	0	1	0	0	0	0	0	0	0	1	0
VIK	AT1G14000	AT1G14000.1	Encodes a protein with similarity to members of the C1 subgroup of MAP kinase kinase kinases. Interacts physically with the receptor kinase BRL2/VH1 and appears to be involved in auxin and brassinosteriod signaling. The mRNA is cell-to-cell mobile.	NaN	NaN	19.9368	NaN	21.2329	NaN	21.3485	21.2894	NaN	NaN	19.7501	21.2169	20.5787	NaN	22.9399	22.6198	11	11	10	28.1	49.335	0	34.978	32	0	0	2	1	2	1	3	3	0	0	2	2	2	0	8	6
RPL10A	AT1G14320	AT1G14320.1	Encodes a ribosomal protein L10 and may be involved in translation regulation. Semi-dominant mutations in SAC552 can suppress defects in acaulis5; which encodes a thermospermine synthase; by enhancing translation of acl5 and itself.	NaN	NaN	21.6589	21.2638	NaN	21.7835	20.5419	21.4701	NaN	20.388	21.2491	21.0089	NaN	20.7121	20.3119	21.0625	6	1	0	30.5	24.917	0	14.339	19	0	0	2	2	0	1	2	1	0	1	2	2	0	2	2	2
AT1G14460	AT1G14460	AT1G14460.1	AAA-type ATPase family protein;(source:Araport11)	NaN	NaN	NaN	NaN	NaN	NaN	NaN	NaN	NaN	NaN	NaN	NaN	NaN	NaN	NaN	NaN	1	1	1	0.6	124.89	0.0011976	2.8661	2	0	0	0	0	0	0	0	0	0	0	1	0	0	1	0	0
AL7	AT1G14510	AT1G14510.1;AT2G02470.1	Encodes a member of the Alfin1-like family of nuclear-localized PHD (plant homeodomain) domain containing proteins. All AL proteins except AL3 bind to di- or trimethylated histone H3 (H3K4me3/2). Members of this family include: AT5G05610 (AL1); AT3G11200 (AL2); AT3G42790 (AL3); AT5G26210 (AL4); AT5G20510 (AL5); AT2G02470 (AL6); AT1G14510 (AL7).	NaN	NaN	NaN	NaN	NaN	NaN	NaN	NaN	NaN	NaN	NaN	NaN	NaN	20.8139	NaN	20.798	2	2	2	7.9	28.285	0	6.4724	6	0	0	0	0	1	0	1	1	0	0	0	0	0	2	0	1
TWN2	AT1G14610	AT1G14610.1	Required for proper proliferation of basal cells.	NaN	NaN	NaN	NaN	NaN	NaN	NaN	NaN	NaN	NaN	NaN	NaN	NaN	NaN	NaN	NaN	3	3	3	2.3	125.92	0	4.218	2	0	0	0	1	0	0	0	0	0	1	0	0	0	0	0	0
AT1G14650	AT1G14650	AT1G14650.1	SWAP (Suppressor-of-White-APricot)/surp domain-containing protein / ubiquitin family protein;(source:Araport11)	NaN	NaN	19.872	NaN	NaN	NaN	20.6219	21.0918	NaN	NaN	NaN	20.4262	NaN	20.7052	NaN	NaN	3	3	3	5.4	87.593	0	9.2848	10	0	0	1	0	0	0	1	2	0	0	0	1	0	2	1	2
OBE3	AT1G14740	AT1G14740.1	Encodes a PHD-finger protein that; with TTA1; is redundantly required for MP-dependent embryonic root meristem initiation.	NaN	NaN	NaN	NaN	20.8328	22.3989	22.714	22.2741	NaN	NaN	NaN	NaN	NaN	21.6942	21.5689	21.7593	7	7	7	9.5	82.388	0	19.849	24	0	0	0	0	1	5	5	4	0	0	0	0	0	3	4	2
DRP1C	AT1G14830	AT1G14830.1	Encodes a dynamin-like protein that is involved in mitochondrial morphogenesis and pollen development. Protein is localized as speckles in the cytoplasm; partially co-localizes with mitochondrial markers; cell plate of dividing cells; and the tip of root hairs; root cap cells; and expanding part of trichoblasts.	27.7296	27.8519	28.4915	27.9437	27.7655	27.5171	27.727	27.6079	28.1518	27.8495	28.8577	28.0713	26.9548	27.6226	27.6914	27.4423	57	57	47	82.6	68.722	0	323.31	1330	66	81	111	84	54	69	91	83	69	85	122	115	42	84	86	88
ABCG35	AT1G15210	AT1G15210.1	pleiotropic drug resistance 7;(source:Araport11)	NaN	21.1591	20.7694	21.5976	NaN	21.7002	20.892	21.4003	NaN	21.3186	20.8946	21.5802	20.9331	21.612	20.9519	21.7002	12	12	6	8.6	162.57	0	26.831	60	0	5	3	5	0	6	2	4	0	5	3	7	3	7	3	7
AATP2	AT1G15500	AT1G15500.1;AT1G80300.1	TLC ATP/ADP transporter;(source:Araport11)	NaN	NaN	NaN	20.5169	NaN	NaN	NaN	NaN	NaN	20.5584	NaN	20.601	NaN	20.3595	NaN	NaN	3	3	3	5	67.529	0	7.0174	8	0	1	0	3	0	0	0	0	0	1	0	2	0	1	0	0
AVP1	AT1G15690	AT1G15690.1	Encodes a H(+)-translocating (pyrophosphate-energized) inorganic pyrophosphatase (H(+)-PPase; EC 3.6.1.1) located in the vacuolar membrane. Expression is found in all tissues examined; including meristems and floral organ primordium. Expression is particularly enhanced in pollen; and is repressed by light. Over expression and loss of function phenotypes suggest AVP1 is involved in regulation of a…	23.998	24.196	23.4614	23.8475	NaN	23.2536	22.8079	23.1415	24.4676	24.2419	23.7791	24.1478	NaN	23.7769	23.2159	23.3772	15	15	15	19.1	80.819	0	102.25	132	10	11	10	13	0	5	4	7	4	13	13	16	0	10	7	9
TPL	AT1G15750	AT1G15750.1	Encodes a protein with several WD40 repeats at the C-terminus and predicted protein-protein interaction domains at the N-terminus. Together with the TOPLESS-RELATED PROTEINS (TPRs); it is thought to be involved in transcriptional repression of root-promoting genes in the top half of the embryo during the transition stage of embryogenesis. It can also interact with IAA12 through the EAR domain of …	19.887	20.8358	21.24	20.9644	26.1477	26.8578	26.5116	26.8932	NaN	21.7526	19.5596	21.4344	25.5068	26.7532	26.1402	26.7297	46	46	14	54.5	124.3	0	323.31	402	2	5	7	7	25	48	51	64	2	7	5	7	22	44	44	62
AT1G15780	AT1G15780	AT1G15780.2	mediator of RNA polymerase II transcription subunit 15a-like protein;(source:Araport11)	NaN	NaN	NaN	NaN	NaN	NaN	NaN	NaN	NaN	NaN	NaN	NaN	NaN	NaN	NaN	NaN	2	2	2	1.8	150.23	0	5.5202	2	0	0	0	0	0	0	0	2	0	0	0	0	0	0	0	0
RPS12A	AT1G15930	AT1G15930.1;AT2G32060.1	Ribosomal protein L7Ae/L30e/S12e/Gadd45 family protein;(source:Araport11)	NaN	NaN	NaN	NaN	NaN	NaN	NaN	NaN	NaN	NaN	NaN	NaN	NaN	NaN	NaN	NaN	2	2	2	19.4	15.377	0	3.8007	3	0	0	0	1	0	0	0	0	0	1	0	0	1	0	0	0
CCR1	AT1G15950	AT1G15950.1	Encodes a cinnamoyl CoA reductase. Involved in lignin biosynthesis. The mRNA is cell-to-cell mobile.	NaN	NaN	NaN	NaN	NaN	NaN	NaN	NaN	NaN	NaN	NaN	NaN	NaN	NaN	NaN	NaN	2	2	2	8.1	37.488	0	4.1258	2	0	0	0	0	0	0	0	0	0	0	0	0	2	0	0	0
SYP51	AT1G16240	AT1G16240.1	Encodes one of 24 Arabidopsis syntaxins. Its mRNA has been shown to be expressed; TGNE/PM localized.	NaN	NaN	NaN	NaN	21.2132	NaN	NaN	NaN	NaN	20.3773	NaN	NaN	NaN	20.5787	NaN	NaN	1	1	1	6	25.889	0	4.1639	3	0	0	0	0	1	0	0	0	0	1	0	0	0	1	0	0
AT1G16350	AT1G16350	AT1G16350.1	Aldolase-type TIM barrel family protein;(source:Araport11)	NaN	NaN	NaN	NaN	NaN	NaN	NaN	NaN	NaN	NaN	NaN	NaN	NaN	NaN	NaN	NaN	2	2	2	6.6	54.051	0.0040138	2.5505	2	0	0	0	1	0	0	0	0	0	0	1	0	0	0	0	0
SR45	AT1G16610	AT1G16610.3	Encodes SR45; a member of the highly conserved family of serine/arginine-rich (SR) proteins; which play key roles in pre-mRNA splicing and other aspects of RNA metabolism. SR45 is a spliceosome protein; interacts with SR33 and the U1-70K protein of the U1 snRNP. Also involved in plant sugar response. sr45-1 mutation confers hypersensitivity to ABA and glucose during early seedling growth. Phospho…	NaN	NaN	21.5517	20.5258	NaN	21.3071	22.3481	21.4672	NaN	NaN	22.0726	20.6231	NaN	21.5906	21.7479	21.6959	1	1	1	3.5	46.597	0	3.9875	11	0	0	1	1	1	1	1	1	0	0	1	1	0	1	1	1
AT1G16820	AT1G16820	AT1G16820.1	vacuolar ATP synthase catalytic subunit-related / V-ATPase-related / vacuolar proton pump-like protein;(source:Araport11)	NaN	NaN	NaN	NaN	NaN	NaN	NaN	NaN	NaN	24.5213	NaN	NaN	NaN	NaN	24.1543	NaN	1	1	1	16.1	10.444	0	4.4672	3	0	0	0	0	0	0	0	0	0	1	0	0	0	0	1	1
KU70	AT1G16970	AT1G16970.1	Ku80 and ku70 form the heterodimer complex Ku; required for proper maintenance of the telomeric C strand. Ku regulates the extension of the telomeric G strand. Interacts with WEX; and this interaction stimulates the WEX exonuclease activity.	NaN	NaN	NaN	NaN	NaN	NaN	NaN	NaN	NaN	NaN	NaN	NaN	NaN	NaN	NaN	NaN	1	1	1	2.3	70.29	0.0051049	2.4543	1	0	0	0	0	0	0	0	0	0	0	0	0	0	1	0	0
STIPL1	AT1G17070	AT1G17070.1	Encodes a homologue of spliceosome disassembly factor NTR1. Required for correct expression and splicing of DOG1; a regulator of seed dormancy. The mRNA is cell-to-cell mobile.	NaN	NaN	NaN	NaN	NaN	NaN	NaN	NaN	NaN	NaN	NaN	NaN	NaN	NaN	NaN	NaN	2	2	2	2.7	96.883	0.0017668	2.7291	2	0	0	0	0	0	0	0	0	0	0	0	0	0	1	0	1
GSTU24	AT1G17170	AT1G17170.1	Encodes glutathione transferase belonging to the tau class of GSTs. Naming convention according to Wagner et al. (2002). It is involved in the detoxification of the environmental pollutant 2;4;6-trinitrotoluene. Arabidopsis plants over-expressing At1g17170 were more resistant to TNT; removed more TNT from sterile and soil-based media; and had reduced levels of glutathione when grown in the presen…	21.8887	21.0372	NaN	21.7832	NaN	NaN	NaN	NaN	NaN	21.6362	20.8509	21.5472	NaN	NaN	NaN	NaN	3	2	2	13.3	25.306	0	5.0988	10	1	1	1	3	0	0	0	0	0	1	1	1	0	0	0	1
GSTU25	AT1G17180	AT1G17180.1	Encodes glutathione transferase belonging to the tau class of GSTs. Naming convention according to Wagner et al. (2002). Detoxification of the environmental pollutant 2;4;6-trinitrotoluene. Arabidopsis plant over-expressing At1g17180 were more resistant to TNT; removed more TNT from sterile and soil-based media; and had reduced levels of glutathione when grown in the presence of TNT.	NaN	NaN	NaN	NaN	NaN	NaN	NaN	NaN	21.5864	NaN	NaN	NaN	22.4464	NaN	NaN	NaN	2	2	2	9	25.59	0	5.6308	5	1	0	0	1	0	0	0	0	1	0	0	0	1	0	0	1
GSTU26	AT1G17190	AT1G17190.1	Encodes glutathione transferase belonging to the tau class of GSTs. Naming convention according to Wagner et al. (2002).	NaN	NaN	20.2318	19.5744	NaN	NaN	NaN	NaN	NaN	NaN	NaN	19.8056	NaN	NaN	NaN	NaN	2	2	2	7.3	25.779	0	3.7843	3	0	0	1	1	0	0	0	0	0	0	0	1	0	0	0	0
ATILP1	AT1G17210	AT1G17210.1;AT1G48950.1	IAP-like protein 1;(source:Araport11)	NaN	NaN	NaN	NaN	NaN	NaN	20.7334	NaN	NaN	NaN	NaN	NaN	NaN	NaN	21.4103	21.4837	2	2	2	2.5	103.09	0	7.4537	5	0	0	0	0	0	0	1	1	0	0	0	0	0	0	2	1
ALAAT1	AT1G17290	AT1G17290.1	Encodes for alanine aminotransferase (ALAAT1); involved in alanine catabolism during plants recovery from hypoxia The mRNA is cell-to-cell mobile.	20.8707	NaN	NaN	20.1081	NaN	NaN	NaN	NaN	NaN	NaN	NaN	19.548	22.5358	NaN	NaN	20.0834	2	2	2	3.9	59.82	0	5.8812	7	1	1	0	1	0	0	0	0	0	0	0	1	2	0	0	1
TAF12B	AT1G17440	AT1G17440.1	Encodes one of two Arabidopsis proteins with similarity to the TBP-associated factor TAF12. The gene product is an EIN3-interacting TFIID transcription factor required for proper ethylene response; including ERF1 induction. Loss of function mutants show enhanced response to ethylene. Located in nucleus and expressed throughout the plant. Required for ERF1 expression. Cytokinin-hypersensitive 1 (C…	NaN	NaN	NaN	NaN	NaN	NaN	NaN	21.5524	NaN	NaN	NaN	NaN	NaN	NaN	NaN	21.1759	2	2	2	3.1	74.805	0.00062383	3.2454	4	0	0	0	0	0	0	1	2	0	0	0	0	0	0	0	1
PP2AB2	AT1G17720	AT1G17720.1	type 2A protein serine/threonine phosphatase 55 kDa B	NaN	21.15	20.5525	21.2626	NaN	21.5456	21.304	21.4837	21.4242	21.2438	20.9172	21.0054	22.0028	21.4653	21.6878	21.7145	5	5	4	13.2	56.274	0	41.836	22	0	1	2	2	0	2	3	1	1	1	1	1	1	2	3	1
PGDH	AT1G17745	AT1G17745.2	encodes a 3-Phosphoglycerate dehydrogenase The mRNA is cell-to-cell mobile.	NaN	NaN	NaN	NaN	NaN	NaN	NaN	NaN	NaN	NaN	NaN	20.2229	21.8604	NaN	NaN	NaN	4	2	2	6.1	69.733	0	4.0756	5	0	0	0	0	0	0	0	0	0	1	0	2	2	0	0	0
CSTF77	AT1G17760	AT1G17760.1	Encodes a homolog of the mammalian protein CstF77; a polyadenylation factor subunit. RNA 3&#8242;-end?processing factor of antisense FLC transcript. Mediates silencing of the floral repressor gene FLC. Member of CstF complex.	NaN	NaN	NaN	NaN	21.276	21.0778	21.0393	NaN	NaN	NaN	NaN	NaN	NaN	21.3958	NaN	NaN	5	5	5	9.3	82.649	0	14.067	9	0	0	0	0	1	2	1	1	0	0	0	0	0	2	1	1
BTF3	AT1G17880	AT1G17880.1	basic transcription factor 3;(source:Araport11)	NaN	NaN	21.9647	21.8671	22.1897	21.5009	22.2252	21.7788	NaN	21.1904	21.193	21.0709	22.1639	21.7335	22.0321	22.2502	6	4	4	45.5	17.946	0	269.22	31	0	0	2	2	3	2	3	3	0	2	3	1	2	2	3	3
PAPS1	AT1G17980	AT1G17980.1	Encodes a poly(A) polymerase. Located in the nucleus. It limits founder-cell recruitment to organ primordia and suppresses the salicylic acid-independent immune response downstream of EDS1/PAD4. It also mediates pollen maturation by regulating sperm cell differentiation.	NaN	NaN	NaN	NaN	21.829	20.4221	NaN	21.3018	NaN	NaN	NaN	NaN	NaN	21.3711	21.0183	21.4363	3	3	3	3.8	80.183	0	5.6287	13	0	0	0	0	2	1	1	3	0	0	0	0	2	2	1	1
AT1G18070	AT1G18070	AT1G18070.3	Translation elongation factor EF1A/initiation factor IF2gamma family protein;(source:Araport11)	21.8956	22.7137	22.4316	23.0672	22.898	22.1485	22.7597	22.3011	22.3868	22.9233	22.6524	22.6599	22.3386	22.404	22.847	22.4494	10	10	10	19.2	60.506	0	51.065	107	4	8	8	9	4	8	8	5	3	7	11	9	3	6	7	7
RACK1A	AT1G18080	AT1G18080.1	Encodes the Arabidopsis thaliana homolog of the tobacco WD-40 repeat ArcA gene. It is a scaffold protein that acts downstream of and is phosphorylated by WNK8 in the glucose responsiveness and flowering pathways . Knockout mutants show insensitivity to gibberellin in GA-induced seed germination.	20.6931	20.9719	21.4019	22.9299	20.9171	19.8677	19.3909	21.6513	NaN	NaN	20.4913	20.8644	24.1724	18.7486	19.1497	21.3162	13	13	10	51.1	35.747	0	62.987	48	1	2	3	7	1	1	2	5	1	2	4	2	11	2	1	3
MPK8	AT1G18150	AT1G18150.1	Encodes mitogen-activated protein kinase 8 (MPK8). MPK8 connects protein phosphorylation; Ca2+; and ROS in the wound-signaling pathway.	22.8297	23.2122	23.0292	23.258	23.0019	22.9017	23.3145	22.954	23.196	23.004	22.9296	23.0614	23.2696	23.1237	23.3302	22.928	16	16	6	36.5	66.231	0	83.942	88	3	3	9	9	3	3	8	7	3	3	7	7	4	4	8	7
AT1G18160	AT1G18160	AT1G18160.1;AT1G73660.1;AT5G03730.1;AT4G24480.1	required for ABA- and osmotic-stress-MAP3 kinase required for activation of SnRK2 kinases; enabling robust ABA and osmotic stress signal transduction.	NaN	NaN	20.439	NaN	NaN	NaN	NaN	NaN	NaN	NaN	20.7188	NaN	NaN	NaN	21.1464	20.6021	2	2	1	1.9	108.16	0	4.4749	4	0	0	1	0	0	0	0	0	0	0	1	0	0	0	1	1
AT1G18270	AT1G18270	AT1G18270.3	ketose-bisphosphate aldolase class-II family protein;(source:Araport11)	NaN	NaN	20.25	NaN	NaN	20.618	20.3628	20.6617	NaN	NaN	NaN	20.113	NaN	NaN	NaN	NaN	4	4	4	4.2	149.43	0	10.472	11	0	1	2	1	0	2	2	2	0	0	0	1	0	0	0	0
ARP4	AT1G18450	AT1G18450.1	Encodes a gene similar to actin-related proteins in other organisms. Member of nuclear ARP family of genes. Component of chromatin remodeling complexes; involved in chromatin-mediated gene regulation. Phenotype of the arp4-1 mutant allele revealed partial sterility due to defects in anther development. Targeting the distinct; 3' UTR of AtARP4 transcripts with RNA interference caused a drastic red…	NaN	NaN	NaN	NaN	23.2264	24.1037	23.9986	24.1036	NaN	NaN	NaN	NaN	22.9377	23.0633	22.5535	24.4125	14	14	14	41	48.936	0	84.228	59	0	0	0	0	2	7	12	10	0	0	0	0	3	6	4	15
SLP2	AT1G18480	AT1G18480.1	Calcineurin-like metallo-phosphoesterase superfamily protein;(source:Araport11)	NaN	NaN	NaN	20.0755	NaN	NaN	NaN	20.5542	NaN	NaN	NaN	19.5683	NaN	NaN	NaN	20.351	1	1	1	4.6	43.281	0.00063251	3.3629	4	0	0	0	1	0	0	0	1	0	0	0	1	0	0	0	1
RPL6A	AT1G18540	AT1G18540.1	Ribosomal protein L6 family protein;(source:Araport11)	24.755	24.5931	24.2387	23.8583	24.3426	24.6275	23.4782	24.2288	24.6127	24.2356	24.0854	23.6888	24.9233	24.5	23.5297	23.9802	14	14	6	53.6	26.152	0	64.045	146	6	11	14	10	6	11	7	8	10	11	12	8	10	9	5	8
AT1G18560	AT1G18560	AT1G18560.1	BED zinc finger and hAT dimerization domain-containing protein;(source:Araport11)	NaN	NaN	NaN	NaN	NaN	NaN	21.0465	NaN	NaN	NaN	NaN	NaN	NaN	NaN	NaN	19.8689	5	5	5	11.9	78.166	0	28.293	10	0	0	0	0	1	1	1	4	0	0	0	0	0	1	1	1
AT1G18610	AT1G18610	AT1G18610.1	Galactose oxidase/kelch repeat superfamily protein; induced by calcium.	NaN	NaN	NaN	NaN	NaN	NaN	NaN	NaN	NaN	NaN	NaN	NaN	NaN	NaN	NaN	NaN	1	1	1	2.3	60.857	0.001771	2.7384	1	0	0	0	0	0	0	1	0	0	0	0	0	0	0	0	0
AT1G18660	AT1G18660	AT1G18660.4	Membrane localized protein of unknown function. Involved in negative regulation of immune response. Mutants have increased resistance to pathogens.	NaN	19.5093	19.1506	21.0971	21.5461	20.8701	22.7364	21.9395	NaN	19.6699	20.1372	20.6805	21.0613	20.7828	22.4764	21.8394	10	10	10	23.4	55.924	0	71.753	58	0	2	1	5	4	2	8	7	1	2	2	6	3	2	6	7
WRKY61	AT1G18860	AT1G18860.1	member of WRKY Transcription Factor; Group II-b	NaN	NaN	NaN	NaN	NaN	21.0078	21.6024	NaN	NaN	NaN	NaN	NaN	NaN	21.3301	NaN	21.8345	3	3	3	8.1	58.597	0	7.5557	6	0	0	0	0	0	1	1	1	0	0	0	0	0	2	0	1
GLP1	AT1G18970	AT1G18970.1	Encodes a germin-like protein with possible oxalate oxidase activity (based on GenBank record).	NaN	NaN	NaN	NaN	NaN	NaN	NaN	NaN	NaN	NaN	NaN	NaN	NaN	NaN	NaN	NaN	1	1	1	5.5	23.213	0	4.1289	1	0	0	0	0	0	0	0	0	0	0	0	0	1	0	0	0
MORC6	AT1G19100	AT1G19100.1;AT4G24970.1;AT5G50780.1	Encodes a member of the conserved Microrchidia (MORC) adenosine triphosphatase (ATPase) family; predicted to catalyze alterations in chromosome superstructure. Required for heterochromatin condensation and gene silencing.	NaN	NaN	NaN	NaN	NaN	NaN	NaN	NaN	NaN	NaN	NaN	NaN	NaN	NaN	NaN	NaN	1	1	1	1.5	74.174	0.005042	2.4071	1	0	0	0	0	0	0	1	0	0	0	0	0	0	0	0	0
ARF19	AT1G19220	AT1G19220.1	Encodes an auxin response factor that contains the conserved VP1-B3 DNA-binding domain at its N-terminus and the Aux/IAA-like domains III and IV present in most ARFs at its C-terminus. The protein interacts with IAA1 (yeast two hybrid) and other auxin response elements such as ER7 and ER9 (yeast one hybrid). ARF19 protein can complement many aspects of the arf7 mutant phenotype and ; together wit…	NaN	NaN	NaN	NaN	NaN	NaN	NaN	NaN	NaN	NaN	NaN	NaN	NaN	NaN	NaN	NaN	4	3	3	4.6	120.57	0	5.5047	5	0	0	0	0	0	0	1	2	0	0	0	0	0	0	1	1
AT1G19480	AT1G19480	AT1G19480.1	DNA glycosylase superfamily protein;(source:Araport11)	NaN	NaN	19.7379	19.552	22.9848	22.3428	22.4316	23.4544	NaN	NaN	19.0433	19.3773	22.3067	22.0187	21.8157	22.7337	7	7	7	27.2	41.895	0	42.329	38	1	0	2	2	2	2	4	7	0	1	1	1	2	3	3	7
NFD5	AT1G19520	AT1G19520.1	Ribosomal pentatricopeptide repeat protein	NaN	NaN	NaN	NaN	NaN	NaN	NaN	NaN	NaN	NaN	NaN	NaN	NaN	NaN	NaN	NaN	2	2	2	2.5	82.535	0.0060506	2.2806	2	0	0	0	1	1	0	0	0	0	0	0	0	0	0	0	0
DHAR1	AT1G19570	AT1G19570.1	Encodes a member of the dehydroascorbate reductase gene family. Critical for a mutualistic symbiosis between the host Arabidopsis and the root colonizing fungus Piriformospora indica.Encodes about 50-60% of extractable leaf GSH-dependent DHAR activity; but single knockout mutants show unaltered ascorbate and glutathione status in optimal and oxidative stress conditions (PMID:28381499). Acts redun…	22.0328	NaN	NaN	22.72	NaN	NaN	NaN	22.2689	NaN	NaN	NaN	22.9512	24.4865	NaN	NaN	22.9031	9	9	9	54.5	23.641	0	26.673	24	1	1	0	3	0	0	0	3	0	0	0	4	6	0	0	6
AT1G19880	AT1G19880	AT1G19880.1	Encodes a regulator of chromatin condensation 1 (RCC1) family protein; confers plasticity of rosette diameter in response to changes in N availability.	NaN	NaN	NaN	20.108	21.4384	20.8988	20.5622	20.6907	NaN	NaN	NaN	19.5774	21.3325	NaN	21.0216	20.8245	2	2	2	4.1	57.841	0	5.8888	13	0	0	0	1	2	1	1	1	0	0	0	1	1	2	2	1
TUBB5	AT1G20010	AT1G20010.1	beta tubulin	22.087	21.5542	21.6509	21.8726	NaN	22.1116	20.936	21.8072	21.7544	21.93	NaN	21.9211	22.4428	NaN	21.6659	21.5821	20	6	4	54.1	50.342	0	41.816	34	2	2	2	3	0	2	2	5	2	2	0	5	2	1	1	3
FREE1	AT1G20110	AT1G20110.1	Encodes a protein that is localized to the peripheral membrane of late endosomal compartments. Involved in the regulation of mulitivesicular/prevacuolar compartment protein sorting. Loss of function mutations are embryo lethal. Regulates IRT1-dependent metal transport and metal homeostasis. The mRNA is cell-to-cell mobile.	22.0962	22.1847	22.9742	22.7764	25.0147	24.3592	24.8459	24.5528	22.954	22.7159	22.6932	22.9433	24.1796	24.5301	25.137	24.3809	16	16	16	31.9	65.395	0	161.83	176	3	5	9	7	14	16	18	17	7	7	6	7	12	14	18	16
RPN3A	AT1G20200	AT1G20200.1	PAM domain (PCI/PINT associated module) protein;(source:Araport11)	NaN	21.3925	20.6306	22.4145	NaN	21.3772	20.4064	21.6109	NaN	21.4129	20.5287	21.9092	20.4253	21.4209	19.8038	22.0086	13	13	6	32.8	55.582	0	47.295	55	1	3	3	9	0	3	3	6	0	3	3	6	2	4	2	7
SMT2	AT1G20330	AT1G20330.1	Encodes a sterol-C24-methyltransferases involved in sterol biosynthesis. Mutants display altered sterol composition; serrated petals and sepals and altered cotyledon vascular patterning as well as ectopic endoreduplication. This suggests that suppression of endoreduplication is important for petal morphogenesis and that normal sterol composition is required for this suppression.	NaN	NaN	20.1769	NaN	NaN	NaN	NaN	NaN	NaN	20.683	NaN	NaN	NaN	NaN	NaN	NaN	2	2	2	6.4	40.45	0	4.3475	4	0	0	1	2	0	0	0	0	0	1	0	0	0	0	0	0
COR47	AT1G20440	AT1G20440.1	Belongs to the dehydrin protein family; which contains highly conserved stretches of 7-17 residues that are repetitively scattered in their sequences; the K-; S-; Y- and lysine rich segments. Cold regulated gene; amino acid sequence homology with Group II LEA (late embryogenesis abundant) proteins. Also responds to osmotic stress; ABA; dehydration and inhibits e.coli growth while overexpressed. C…	NaN	NaN	NaN	NaN	NaN	NaN	NaN	NaN	NaN	NaN	NaN	NaN	NaN	NaN	NaN	NaN	3	1	1	7.2	29.896	0	3.8139	2	0	0	0	0	0	0	0	1	1	0	0	0	0	0	0	0
ERD10	AT1G20450	AT1G20450.1	Encodes a gene induced by low temperature and dehydration. Inhibits e.coli growth while overexpressed. Belongs to the dehydrin protein family; which contains highly conserved stretches of 7-17 residues that are repetitively scattered in their sequences; the K-; S-; Y- and lysine rich segments. LTI29 and LTI30 double overexpressors confer cold tolerance. Localized to membranes and cytoplasm.	NaN	21.0876	20.5971	19.68	NaN	20.7874	20.2425	NaN	20.4486	21.4688	20.0967	21.0584	NaN	21.199	20.4115	19.8809	2	2	2	15	29.547	0	39.803	13	0	1	1	1	0	1	1	0	1	1	1	2	0	1	1	1
SMD3B	AT1G20580	AT1G20580.1;AT1G76300.1	Core component of spliceosomal snRNP.	NaN	NaN	NaN	NaN	22.2659	NaN	NaN	22.3955	NaN	NaN	NaN	NaN	NaN	NaN	22.2051	22.5471	3	3	3	19.8	14.237	0	4.4902	9	0	0	1	0	1	0	0	3	0	0	0	0	0	1	1	2
CAT3	AT1G20620	AT1G20620.6	Catalase; catalyzes the breakdown of hydrogen peroxide (H2O2) into water and oxygen.The mRNA is cell-to-cell mobile.It is a target for SUMOlaytion (PMID: 21413927).Transnitrosylates GSNOR1 and mutants suppress the gnsnor1 phenotype.	22.9398	22.01	21.3319	22.3507	23.5931	22.5392	22.4437	22.4769	22.4402	22.3715	21.3848	22.0758	24.6069	22.552	22.5561	22.8425	8	8	5	18.5	63.559	0	69.141	48	3	3	1	2	3	2	3	3	2	4	2	3	7	3	4	3
AT1G20670	AT1G20670	AT1G20670.1	DNA-binding bromodomain-containing protein; interacts with core SWI/SNF complex components.	NaN	NaN	NaN	NaN	NaN	21.6	21.3661	22.0573	NaN	NaN	NaN	NaN	NaN	NaN	21.3284	21.6694	2	2	2	2.9	72.955	0	6.2318	6	0	0	0	0	0	1	2	1	0	0	0	0	0	0	1	1
AT1G20760	AT1G20760	AT1G20760.1	EH domain containing protein.	NaN	21.3942	19.7113	21.5481	NaN	22.2286	22.2125	22.2267	NaN	21.0135	21.3002	20.4686	20.5308	22.5935	21.8617	22.0984	12	12	12	14.2	109.82	0	144.4	66	0	3	1	5	1	8	9	7	1	2	4	4	2	8	5	6
AHL27	AT1G20900	AT1G20900.1	Encodes an AT hook domain containing protein that acts redundantly with SOB3 to modulate hypocotyl growth inhibition in response to light.	NaN	NaN	NaN	NaN	23.2026	23.3872	22.9463	23.0459	NaN	NaN	NaN	NaN	22.5697	23.3664	22.7343	22.7171	2	2	2	8.4	31.842	0	20.825	16	0	0	0	0	2	2	2	2	0	0	0	0	2	2	2	2
ARID6	AT1G20910	AT1G20910.1	ARID/BRIGHT DNA-binding domain-containing protein;(source:Araport11)	NaN	NaN	NaN	NaN	NaN	NaN	NaN	NaN	NaN	NaN	NaN	NaN	NaN	NaN	NaN	NaN	1	1	1	3.5	44.265	0.0060142	2.2237	2	0	0	0	0	0	0	1	0	0	0	0	0	0	0	0	1
PFP-ALPHA1	AT1G20950	AT1G20950.1	Phosphofructokinase family protein;(source:Araport11)	22.0529	24.2151	22.3483	24.2069	NaN	24.8986	22.3426	24.5791	NaN	23.6728	22.7599	23.4666	22.6435	24.3545	22.7985	24.5037	17	17	9	35.2	67.118	0	61.682	74	1	7	3	11	0	5	2	6	1	6	4	9	2	5	4	8
BRR2A	AT1G20960	AT1G20960.1	Similar to DEAD/DExH box ATP-dependent RNA helicase . Required for proper splicing of FLC. Mutants have reduced FLC levels and are early flowering.	NaN	20.698	20.5445	19.7835	18.9997	22.9186	19.4505	19.8705	19.1745	20.0834	20.4805	19.117	18.7128	22.6811	21.0033	22.5462	23	23	22	12.1	247.1	0	65.494	74	0	3	5	2	1	14	5	8	0	3	3	3	1	10	4	12
IGMT4	AT1G21130	AT1G21130.1	O-methyltransferase family protein;(source:Araport11)	NaN	NaN	NaN	NaN	NaN	NaN	NaN	NaN	NaN	NaN	NaN	NaN	NaN	NaN	NaN	NaN	4	4	0	11.5	40.747	0	6.8116	3	0	0	0	1	1	0	0	1	0	0	0	0	0	0	0	0
TOL3	AT1G21380	AT1G21380.1	Encodes a member of the Arabidopsis TOL (TOM1-LIKE) family of ubiquitin binding proteins that acts redundantly in the recognition and further endocytic sorting of a PIN-FORMED (PIN)-type auxin carrier protein at the plasma membrane; modulating dynamic auxin distribution and associated growth responses.	NaN	NaN	21.1847	21.4727	22.3782	21.4141	22.8991	22.1863	NaN	18.8707	21.7678	21.3551	22.6149	21.8505	23.0342	21.6693	5	5	5	16.2	55.791	0	59.499	48	0	0	4	4	3	2	5	5	0	1	3	4	3	4	6	4
SCL1	AT1G21450	AT1G21450.1	Encodes a scarecrow-like protein (SCL1). Member of GRAS gene family. The mRNA is cell-to-cell mobile.	NaN	NaN	NaN	NaN	NaN	NaN	NaN	NaN	NaN	NaN	NaN	NaN	NaN	NaN	NaN	NaN	1	1	1	1.7	66.7	0	4.2287	2	0	0	0	0	1	0	1	0	0	0	0	0	0	0	0	0
AT1G21630	AT1G21630	AT1G21630.2	TPLATE Adaptor complex subunit.	21.6333	23.523	23.2389	22.9787	23.1108	23.9912	24.081	23.7229	NaN	23.1935	23.0503	22.9271	22.7119	24.006	23.9608	23.7575	23	23	23	28.1	135.39	0	141.17	165	2	10	11	8	5	14	19	16	2	13	9	12	4	12	12	16
AT1G21660	AT1G21660	AT1G21660.1	Chaperone DnaJ-domain superfamily protein;(source:Araport11)	NaN	NaN	NaN	NaN	NaN	NaN	NaN	NaN	NaN	NaN	NaN	NaN	NaN	NaN	NaN	NaN	1	1	1	4.4	56.91	0	3.8447	1	0	0	0	0	0	0	1	0	0	0	0	0	0	0	0	0
SWI3C	AT1G21700	AT1G21700.1	Member of the Arabidopsis SWI3 gene family. Protein physically interacts with ATSWI3B and ATSWI3A; the other two members of the SWI3 family. Homologous to yeast SWI3 & RSC8; components of the SWI/SNF and RSC chromatin remodeling complexes. Identified as a specific subunit of BRM-associated SWI/SNF (BAS) complexes (PMID:36471048). Also referred to as CHB3 in Zhou et al (2003).	NaN	NaN	NaN	NaN	NaN	21.8264	21.8827	22.3673	NaN	NaN	NaN	NaN	NaN	21.6682	21.6339	21.9822	5	5	5	7.9	88.249	0	20.713	18	0	0	0	0	0	2	3	4	0	0	0	0	0	2	3	4
KIN7C	AT1G21730	AT1G21730.1;AT5G06670.1;AT3G12020.2	P-loop containing nucleoside triphosphate hydrolases superfamily protein;(source:Araport11)	NaN	NaN	NaN	NaN	NaN	NaN	NaN	NaN	NaN	NaN	NaN	NaN	NaN	NaN	NaN	NaN	1	1	1	1.1	98.455	0.0017523	2.6903	2	0	0	1	0	0	0	0	0	0	0	0	0	1	0	0	0
PDIL1-1	AT1G21750	AT1G21750.1	Encodes a protein disulfide isomerase-like (PDIL) protein; a member of a multigene family within the thioredoxin (TRX) superfamily; isoform contains non-consensus GA donor splice site at intron 9. Transcript levels for this gene are up-regulated in response to three different chemical inducers of ER stress (dithiothreitol; beta-mercaptoethanol; and tunicamycin). Neither AtIRE1-2 nor AtbZIP60 appe…	NaN	NaN	NaN	19.7405	NaN	NaN	NaN	NaN	NaN	NaN	NaN	NaN	22.859	NaN	NaN	NaN	4	4	4	9.2	55.601	0	11.773	5	0	0	0	1	0	0	0	0	0	0	0	0	4	0	0	0
SHM6	AT1G22020	AT1G22020.1;AT1G36370.1	Encodes a putative serine hydroxymethyltransferase; involved in protein ubiquination; histone binding; regulation of DNA methylation; chromatin organization.	NaN	NaN	NaN	NaN	NaN	NaN	NaN	NaN	NaN	NaN	NaN	NaN	NaN	NaN	NaN	NaN	2	2	2	3.5	66.646	0	4.0012	5	0	0	0	0	0	1	2	1	0	0	0	0	0	0	0	1
TGA3	AT1G22070	AT1G22070.1	Encodes a transcription factor. Like other TGAla-related factors; TGA3 has a highly conserved bZIP region and exhibits similar DNA-binding properties.	NaN	NaN	NaN	NaN	23.4405	22.8315	24.2107	23.8395	NaN	NaN	NaN	NaN	23.1693	23.6018	24.4767	24.6122	11	11	10	38.3	43.755	0	72.81	57	0	0	0	0	6	2	10	8	0	0	0	0	4	6	9	12
PAPP2C	AT1G22280	AT1G22280.3	Encodes a phytochrome-associated protein; PAPP2C (phytochrome-associated protein phosphatase type 2C). PAPP2C interacts in the nucleus with phyA (phytochrome A) and phyB. Functions as a regulator of phytochrome-interacting factor PIF3 by dephosphorylating phytochromes in the nucleus.	23.9942	23.1809	23.4618	NaN	25.1209	23.5536	24.138	24.0969	24.6119	23.4343	23.6609	NaN	24.9839	24.0541	24.4187	23.6049	1	1	1	4.5	31.434	0.000612	3.0791	18	1	2	2	0	1	1	1	1	1	1	2	0	1	1	2	1
GRF10	AT1G22300	AT1G22300.1	Encodes a 14-3-3 protein. This protein is reported to interact with the BZR1 transcription factor involved in brassinosteroid signaling and may affect the nucleocytoplasmic shuttling of BZR1. Might act as a stabilization factor to mediate the oligomerization of REM on the plasma membrane.	22.46	21.7066	21.4152	22.0096	22.1891	21.7923	21.5508	21.9053	21.7377	21.8946	21.1021	21.8772	22.9922	21.3748	21.6162	22.1262	6	5	4	29.1	28.915	0	18.261	42	4	1	3	4	1	2	3	3	1	2	3	4	3	2	3	3
UGT85A2	AT1G22360	AT1G22360.1	UDP-glucosyl transferase 85A2;(source:Araport11)	NaN	NaN	NaN	NaN	NaN	NaN	NaN	NaN	NaN	NaN	NaN	NaN	NaN	NaN	NaN	NaN	3	3	3	7.9	54.364	0	3.6429	2	0	0	0	2	0	0	0	0	0	0	0	0	0	0	0	0
AT1G22410	AT1G22410	AT1G22410.1	Class-II DAHP synthetase family protein;(source:Araport11)	NaN	21.9098	21.9229	22.452	NaN	22.2974	21.7441	22.1892	NaN	22.0688	21.825	22.2988	21.9853	22.2428	22.0428	22.3839	10	9	7	25	58.326	0	103.97	78	0	3	7	8	1	4	6	8	0	5	6	10	4	6	5	5
COX6B-1	AT1G22450	AT1G22450.1	subunit 6b of cytochrome c oxidase	NaN	NaN	NaN	NaN	NaN	NaN	NaN	NaN	NaN	NaN	NaN	NaN	NaN	NaN	NaN	NaN	1	1	1	5.2	21.195	0.0070423	2.1735	1	0	0	0	0	0	0	0	0	0	0	0	1	0	0	0	0
PATL2	AT1G22530	AT1G22530.1	PATLs belong to a family of proteins having a Golgi dynamics (GOLD) domain in tandem with the Sec14p-like domain. PATLs are auxin regulated. Quadruple mutants (patl2456) show altered PIN1 lateralization in root endodermis cells.	21.743	23.267	23.5981	23.4427	23.2018	23.2068	23.0867	23.4298	23.3573	23.5204	23.3094	23.525	21.4041	23.673	23.3469	23.4978	21	21	18	40.8	76.007	0	144.23	148	2	7	17	10	3	7	10	10	5	12	13	18	3	12	9	10
PGM3	AT1G23190	AT1G23190.1	Encodes a cytosolic phosphoglucomutase (PGM). Two Arabidopsis PGM proteins (AT1G70730/PGM2 and AT1G23190/PGM3) have high sequence similarities and redundant functions. Mature plants possessing a single cPGM allele had a major reduction in cPGM activity. Whereas pgm2 and pgm3 single mutants are undistinguishable from the wild type; loss of both PGM2 and PGM3 severely impairs male and female gameto…	21.4118	21.3145	NaN	21.1618	NaN	21.2068	NaN	21.4729	NaN	20.7307	20.2943	20.8508	22.6291	21.3439	NaN	21.2755	5	5	5	8.2	63.17	0	12.621	21	1	2	0	2	0	2	0	2	0	1	1	3	4	1	0	2
MED23	AT1G23230	AT1G23230.1	Mediator tail subunit; involved in transcriptional regulation. Mediator Complex Subunit; interacts with MED2; MED5; MED16 in the Regulation of Phenylpropanoid Biosynthesis.	NaN	NaN	NaN	NaN	NaN	21.2286	20.9045	20.802	NaN	NaN	NaN	NaN	NaN	20.8629	20.622	21.282	12	12	12	8.8	180.09	0	32.511	37	0	0	0	0	1	5	5	8	0	0	0	0	0	6	4	8
GGAT1	AT1G23310	AT1G23310.1;AT1G70580.1	Identified by cloning the gene that corresponded to a purified protein having glyoxylate aminotransferase activity. Localized to the peroxisome and thought to be involved in photorespiration/ metabolic salvage pathway.	NaN	NaN	NaN	20.2434	NaN	NaN	20.8628	21.0668	NaN	NaN	NaN	NaN	NaN	20.4376	21.2747	20.6368	3	3	3	6.2	53.301	0	4.6997	9	0	0	0	2	0	0	1	1	0	0	0	0	1	1	2	1
RPS27AA	AT1G23410	AT1G23410.1;AT3G62250.1;AT2G47110.1;AT3G52590.1;AT2G36170.1;AT2G35635.1;AT1G31340.1;AT4G05050.1;AT1G55060.1;AT4G02890.3;AT5G03240.1;AT1G65350.1;AT5G37640.1;AT5G20620.1;AT4G05320.2;AT3G09790.1	cytosolic ribosomal protein gene; part of eS31 family	25.9568	25.9842	26.28	25.9257	26.4591	26.3209	26.1125	26.157	26.296	26.09	26.0156	25.8543	26.1844	26.2233	25.9136	26.0085	6	6	6	35.3	17.671	0	78.163	110	5	7	8	8	4	7	8	7	5	8	8	7	7	6	8	7
SPDSYN1	AT1G23820	AT1G23820.1	Spermidine synthase.	NaN	20.3447	20.8545	NaN	NaN	20.863	21.0322	20.935	NaN	20.6975	NaN	20.7855	21.9522	20.8873	20.8912	20.7782	4	4	4	17.1	36.553	0	9.6432	23	1	1	2	2	0	2	2	2	0	2	1	2	2	1	2	1
TPS9	AT1G23870	AT1G23870.1;AT1G70290.1	Encodes an enzyme putatively involved in trehalose biosynthesis. The protein has a trehalose synthase (TPS)-like domain that may or may not be active as well as a trehalose phosphatase (TPP)-like domain. The mRNA is cell-to-cell mobile.	NaN	NaN	NaN	NaN	NaN	NaN	NaN	NaN	NaN	NaN	NaN	NaN	NaN	NaN	NaN	NaN	4	2	2	6.1	98.495	0	4.2423	2	0	0	0	1	0	0	0	0	0	0	0	0	0	0	1	0
GAMMA-ADR	AT1G23900	AT1G23900.1	Encodes large subunit of the heterotetrameric adaptor protein complex AP-1. AP-1 is required for clathrin coated vesicles budding from the trans-Golgi network or plasma membrane.	NaN	NaN	NaN	NaN	NaN	NaN	20.0304	19.9418	NaN	NaN	NaN	NaN	NaN	19.8204	20.0297	20.1911	3	3	3	3.5	96.468	0	11.502	12	1	1	0	0	1	0	2	1	0	0	0	0	1	1	2	2
AT1G24050	AT1G24050	AT1G24050.1	RNA-processing; Lsm domain-containing protein;(source:Araport11)	22.5027	21.9501	22.4176	22.2904	23.3842	22.87	22.7013	22.8867	22.643	22.7464	22.2242	22.1652	22.9477	22.1907	22.8418	23.0086	7	7	7	56.4	20.491	0	56.082	44	1	1	2	2	4	4	3	3	2	4	2	3	2	2	3	6
IAR4	AT1G24180	AT1G24180.1	Arabidopsis thaliana pyruvate dehydrogenase E1a-like subunit. 81% identical to a previously characterized Arabidopsis mitochondrial PDH E1a-subunit; At1g59900. Serine 296 phosphorylation of IAR4 has critical function in root hair formation and root development. Changing Ser296 in IAR4 to Ala resulted in a phenotype intermediate between mutant and wild-type; while substitution to Asp was either le…	NaN	NaN	NaN	20.7675	NaN	NaN	NaN	20.8052	NaN	NaN	NaN	20.8532	21.5585	NaN	NaN	20.8967	6	6	6	20.6	43.358	0	21.233	10	0	0	0	1	0	1	0	2	0	0	0	2	2	0	0	2
SNL3	AT1G24190	AT1G24190.3	Enhances AtERF7-mediated transcriptional repression. RNAi lines show ABA hypersensitivity. Interacts with ERF7 and HDA19.	NaN	NaN	NaN	NaN	NaN	NaN	NaN	NaN	NaN	NaN	NaN	NaN	NaN	NaN	NaN	NaN	1	1	1	0.9	151.78	0.0051078	2.4559	0	0	0	0	0	0	0	0	0	0	0	0	0	0	0	0	0
G6PD3	AT1G24280	AT1G24280.1	Encodes a plastidic glucose-6-phosphate dehydrogenase that is sensitive to reduction by DTT and whose mRNA is most highly expressed in root.	NaN	NaN	NaN	21.498	21.0833	21.908	20.1221	21.5399	NaN	NaN	NaN	21.6456	21.2842	NaN	21.0141	20.9362	7	6	1	13.2	67.358	0	22.937	25	0	0	0	4	1	4	1	3	0	0	0	4	3	2	1	2
AT1G24300	AT1G24300	AT1G24300.1	GYF domain-containing protein;(source:Araport11)	22.4036	22.9792	23.111	22.5105	24.0291	24.4078	24.8447	24.0678	22.3912	22.8621	22.3535	22.3644	23.3761	24.4338	24.8107	24.4008	37	37	29	37.6	166.27	0	323.31	238	4	8	16	7	5	22	36	23	3	9	10	8	5	22	33	27
AT1G24360	AT1G24360	AT1G24360.1	Dual mitochondrial and plastid localized b-ketoacyl- ACP reductase; a component of the fatty acid synthase complex.	21.8817	22.2278	NaN	29.9621	30.2445	NaN	NaN	NaN	30.4232	NaN	NaN	NaN	NaN	NaN	NaN	NaN	3	3	3	13.8	33.548	0	10.377	10	1	1	0	2	1	1	0	1	1	0	0	0	2	0	0	0
CCT5	AT1G24510	AT1G24510.1	TCP-1/cpn60 chaperonin family protein;(source:Araport11)	22.7949	22.6505	21.2472	22.741	22.3703	22.3638	22.3023	22.3777	22.5279	22.4315	NaN	21.9263	23.0604	22.3336	22.085	22.5753	7	7	7	12.5	59.384	0	34.043	55	2	4	2	7	2	4	5	4	3	2	1	2	4	3	4	6
OVA9	AT1G25350	AT1G25350.2	glutamine-tRNA ligase; putative / glutaminyl-tRNA synthetase; putative / GlnRS;(source:Araport11)	NaN	NaN	NaN	NaN	NaN	NaN	NaN	NaN	NaN	NaN	NaN	NaN	NaN	NaN	NaN	NaN	1	1	1	1	92.121	0.0050279	2.3871	1	0	0	0	0	0	0	0	0	0	0	0	0	1	0	0	0
AT1G25420	AT1G25420	AT1G25420.1	Regulator of Vps4 activity in the MVB pathway protein;(source:Araport11)	NaN	NaN	NaN	NaN	19.8641	NaN	19.3812	19.0159	NaN	NaN	NaN	NaN	NaN	18.35	19.5843	NaN	1	1	1	2.8	35.813	0	3.6925	9	0	0	0	0	1	1	1	1	0	0	0	0	2	1	1	1
PP2AA1	AT1G25490	AT1G25490.1	One of three genes encoding phosphoprotein phosphatase 2A regulatory subunit A; Recessive ethylene-response mutant EER1 displays increased ethylene sensitivity in the hypocotyl and stem	NaN	22.2673	21.7092	22.3914	21.8509	21.8658	22.2094	22.3173	21.5788	22.0595	21.4971	22.2964	22.5372	22.2122	22.2307	22.3123	8	8	6	16.2	65.493	0	23.848	46	1	3	2	3	2	1	3	7	1	3	3	5	4	3	2	3
MED25	AT1G25540	AT1G25540.1	Encodes a nuclear protein that acts in a phyB pathway (but downstream of phyB) and induces flowering in response to suboptimal light conditions. PFT1 promotes flowering in CO dependent and independent pathways and integrates several environmental stimuli; such as light quality and JA-dependent defenses. Mutants are hypo-responsive to far-red and hyper-responsive to red light and flower late under…	NaN	NaN	NaN	NaN	NaN	21.1465	21.5216	21.062	NaN	NaN	NaN	NaN	NaN	21.3098	21.1214	20.882	2	2	2	4.1	89.565	0	14.41	9	0	0	0	0	0	2	1	2	0	0	0	0	0	1	1	2
ELF5A-2	AT1G26630	AT1G26630.1	Eukaryotic translation initiation factor 5A-2. Involved in programmed cell death triggered as a response to pseudomonas syringae infection. Loss of function mutants are more resistant to infection. The mRNA is cell-to-cell mobile.	20.2381	19.5102	19.1626	18.9511	NaN	19.4954	NaN	NaN	NaN	20.0103	18.9274	18.4566	20.8448	19.6613	18.6515	18.882	1	1	1	6.3	17.14	0.0011969	2.8504	12	1	1	1	1	0	1	0	0	0	1	1	1	1	1	1	1
GSTU13	AT1G27130	AT1G27130.1	Encodes glutathione transferase belonging to the tau class of GSTs. Naming convention according to Wagner et al. (2002). GSTU13 acts in the pathogen triggered pathway for indole glucosinolate metabolisms that involves also PENETRATION2 myrosinase. It is likely the enzyme that conjugates GSH with unstable indol-3-ylmethyl-ITCs formed upon PEN2-mediated IG hydrolysis; particularly in the branch of …	NaN	NaN	NaN	NaN	NaN	NaN	NaN	NaN	NaN	NaN	NaN	NaN	NaN	NaN	NaN	NaN	1	1	1	5.3	25.131	0.0040161	2.5518	1	0	0	0	0	0	0	0	0	0	0	0	0	1	0	0	0
RPL17A	AT1G27400	AT1G27400.1;AT1G67430.1	Ribosomal protein L22p/L17e family protein;(source:Araport11)	25.6362	24.8922	24.6305	24.4085	25.3322	25.1927	24.1329	24.8644	25.0892	24.6636	24.4937	24.491	25.1391	24.5255	23.7551	24.5296	8	8	8	46.6	19.897	0	36.123	128	8	9	10	7	8	9	8	10	7	7	9	11	6	7	5	7
AT1G27430	AT1G27430	AT1G27430.1	GYF domain-containing protein;(source:Araport11)	20.2386	20.23	20.4202	18.3716	21.2488	22.2453	22.6699	22.54	19.5865	19.4164	18.3626	NaN	20.5961	22.6325	23.2938	21.6176	22	14	14	22.7	165.43	0	120.66	56	1	2	3	2	1	5	7	7	1	1	2	1	1	7	11	4
APT1	AT1G27450	AT1G27450.3	Adenosine phosphoribosyl transferase(E.C:2.4.2.7); involved in the one-step salvage of adenine to AMP.	20.6446	NaN	20.0209	20.2921	19.1981	19.2057	20.0966	20.6027	19.3601	NaN	19.9016	20.2549	22.7429	NaN	20.108	20.0422	4	4	4	17.6	30.988	0	14.113	20	1	0	1	3	1	2	1	1	1	0	1	1	5	0	1	1
AT1G27595	AT1G27595	AT1G27595.1	Encodes a protein of unknown function containing a Symplekin C domain that is involved in negative regulation of glucose response. Mutants show increased sensitivity to glucose with a variety of assays.	NaN	NaN	NaN	19.8969	NaN	20.9107	20.7229	20.8743	NaN	NaN	NaN	NaN	NaN	21.695	20.6607	21.3655	6	6	6	4.5	145.45	0	15.063	22	0	0	1	1	0	3	3	3	0	0	0	0	0	4	3	4
FIP1	AT1G28200	AT1G28200.1	VirF-interacting protein FIP1	20.9406	NaN	20.0316	20.6718	21.2198	NaN	20.354	NaN	20.2354	20.3595	19.9875	20.2651	NaN	21.1003	20.7016	19.9825	2	2	2	9.3	27.958	0	6.5653	14	1	0	1	1	1	0	1	0	1	1	1	1	0	1	2	2
ATNUDT15	AT1G28960	AT1G28960.1	Encodes a ppGpp pyrophosphohydrolase.	22.095	21.5466	21.3752	21.4586	22.8601	21.3004	21.5308	21.4463	22.2195	21.2799	21.0876	21.2508	22.8475	21.6832	22.0703	21.5637	4	4	4	17.1	32.824	0	12.206	36	1	2	3	3	2	2	2	2	2	2	2	2	2	2	4	3
RPN6	AT1G29150	AT1G29150.1	specifically interacts with FUS6/COP11 via the C-terminal domain of FUS6/COP11 and associates with an ATPase subunit of the 19S proteasome regulatory complex; AtS6A. The mRNA is cell-to-cell mobile.	NaN	NaN	19.9237	21.2084	NaN	21.1108	NaN	20.86	NaN	20.1385	19.7756	19.8356	21.7012	21.0402	20.5919	21.9337	5	5	5	12.9	46.749	0	18.704	24	0	0	2	3	0	2	0	2	0	2	0	2	2	2	2	5
AT1G29350	AT1G29350	AT1G29350.1;AT1G29370.1	RNA polymerase II degradation factor-like protein (DUF1296);(source:Araport11)	NaN	NaN	20.3209	20.6363	NaN	NaN	NaN	NaN	NaN	NaN	NaN	NaN	NaN	NaN	21.4821	NaN	2	2	2	3.5	90.878	0	6.5816	7	0	1	1	1	0	1	1	0	0	0	0	0	0	0	2	0
AT1G29880	AT1G29880	AT1G29880.1	glycyl-tRNA synthetase / glycine-tRNA ligase;(source:Araport11)	NaN	NaN	NaN	NaN	NaN	NaN	NaN	NaN	NaN	NaN	NaN	NaN	NaN	NaN	NaN	NaN	2	2	2	3.4	81.943	0	5.6903	1	0	0	0	0	0	0	0	0	0	0	0	0	1	0	0	0
CARB	AT1G29900	AT1G29900.1	Encodes carbamoyl phosphate synthetase (CPS) large subunit (CARB); also named as VEN3. Heterologous expression of the Arabidopsis VEN3 and VEN6 genes in a CPS-deficient Escherichia coli strain fully restored bacterial growth in minimal medium; demonstrating the enzymatic activity of the VEN3 and VEN6 proteins.	NaN	NaN	NaN	NaN	NaN	NaN	NaN	NaN	NaN	NaN	NaN	NaN	NaN	NaN	NaN	NaN	2	2	2	1.5	129.96	0.0051253	2.4823	2	0	0	0	0	0	0	0	0	0	0	0	1	1	0	0	0
AT1G30230	AT1G30230	AT1G30230.2	Encodes a guanine nucleotide exchange factor that plays an important role in translation elongation. It is localized in the plasma membrane and cytosol. Mutants display ectopic lignin deposition as well as cell expansion defects	NaN	NaN	NaN	NaN	NaN	NaN	NaN	NaN	NaN	NaN	NaN	NaN	NaN	NaN	NaN	NaN	3	3	2	16.9	28.776	0	6.6103	4	0	1	0	0	0	0	0	0	0	0	0	0	2	0	0	1
ERD4	AT1G30360	AT1G30360.1	Early-responsive to dehydration stress protein (ERD4);(source:Araport11)	NaN	21.4532	19.8136	21.7786	NaN	20.9501	21.5735	20.8913	NaN	21.0313	NaN	21.2961	NaN	21.3248	NaN	21.2357	5	5	5	9.1	81.934	0	16.049	25	0	3	0	4	0	2	1	2	0	2	0	4	0	4	0	3
ABCC1	AT1G30400	AT1G30400.1;AT2G34660.1	glutathione S-conjugate transporting ATPase (AtMRP1) mRNA. An ABCC-type arsenite-phytochelatin transporter. The expression of this gene is upregulated by herbicide safeners such as benoxacor and fenclorim.	NaN	20.9366	NaN	20.231	NaN	20.4708	NaN	19.9355	NaN	NaN	NaN	19.6254	NaN	20.4394	NaN	19.9618	2	2	2	1.2	181.92	0	4.6362	14	0	2	0	2	0	2	1	1	0	1	0	2	0	2	0	1
DRT111	AT1G30480	AT1G30480.1	recombination and DNA-damage resistance protein (DRT111). Part of SWAP1-SFPS-RRC1 splicing factor complex which modulates pre-mRNA. splicing to promote photomorphogenesis	NaN	NaN	NaN	NaN	NaN	NaN	NaN	NaN	NaN	NaN	NaN	NaN	NaN	NaN	NaN	NaN	3	3	3	8.5	42.318	0	5.5553	4	0	0	0	0	0	0	1	1	0	0	0	0	0	0	1	1
YchF1	AT1G30580	AT1G30580.1	GTP binding protein;(source:Araport11)	22.4934	22.0171	22.3079	22.4899	22.4418	21.9982	21.8533	21.9454	22.6165	22.2286	21.7874	22.347	23.3566	22.0119	22.0934	22.2204	11	11	11	33.5	44.471	0	36.659	72	5	3	4	6	2	4	3	6	4	5	4	7	3	4	7	5
AT1G30630	AT1G30630	AT1G30630.1	Member of the Coat Protein I (COPI) complex is a seven-subunit coatomer complex consisting of the &#945;; &#946;; &#946;&#8242;; &#947;; &#948;; &#949;; and &#950; proteins. COPI is required for retrograde transport from the Golgi to the endoplasmic reticulum; Golgi maintenance; and cell plate formation.	22.0475	21.4302	21.3812	21.9574	22.0571	21.8887	21.8841	21.7558	21.0254	21.8281	21.6766	21.7971	22.3798	22.1203	22.1866	22.068	8	8	8	43.2	32.602	0	67.527	67	3	2	4	5	2	3	5	6	2	4	6	5	2	4	8	6
AT1G30820	AT1G30820	AT1G30820.1	Cytidine triphosphate synthase.	NaN	NaN	NaN	NaN	NaN	NaN	NaN	NaN	NaN	NaN	NaN	NaN	NaN	NaN	NaN	NaN	1	1	1	2.2	65.728	0.0074826	2.1127	0	0	0	0	0	0	0	0	0	0	0	0	0	0	0	0	0
ARPC2A	AT1G30825	AT1G30825.1	Involved in trichome maturation. mutant displays enlarged trichomes	NaN	NaN	19.6892	19.9369	NaN	NaN	19.8877	19.683	NaN	NaN	NaN	NaN	NaN	NaN	19.7049	19.4908	3	3	3	10.1	36.04	0	6.7942	10	0	0	2	2	0	0	2	1	0	0	0	0	0	0	1	2
AT1G31050	AT1G31050	AT1G31050.6	Together with PFA2 and PFA3 governs the competence of pericycle cells to initiate lateral root primordium formation.	NaN	NaN	NaN	NaN	NaN	20.9473	21.4882	20.9285	NaN	NaN	NaN	NaN	NaN	20.5698	20.532	19.9693	3	3	3	11.4	49.48	0	23.58	10	0	0	0	0	0	2	3	2	0	0	0	0	0	1	1	1
AT1G31730	AT1G31730	AT1G31730.1	Encodes a component of the AP4 complex and is involved in vacuolar sorting of storage proteins.	NaN	21.2771	20.2419	20.6653	21.5938	20.3903	21.7784	21.1625	NaN	20.8872	NaN	20.0114	NaN	21.2219	21.5081	21.2744	10	10	10	11.7	103.73	0	23.994	27	0	1	2	2	1	1	5	3	0	1	0	2	0	2	4	3
PMK	AT1G31910	AT1G31910.1	GHMP kinase family protein;(source:Araport11)	NaN	NaN	NaN	NaN	NaN	NaN	NaN	NaN	NaN	NaN	NaN	NaN	NaN	NaN	NaN	NaN	2	2	2	9.5	54.409	0	4.0172	3	0	0	0	0	0	0	1	0	0	0	0	2	0	0	0	0
SCAMP4	AT1G32050	AT1G32050.1	SCAMP family protein;(source:Araport11)	NaN	NaN	NaN	NaN	NaN	NaN	NaN	NaN	NaN	NaN	NaN	NaN	NaN	20.4157	20.9522	20.9221	1	1	1	3.8	30.06	0.0093555	1.9998	3	0	0	0	0	0	0	0	0	0	0	0	0	0	1	1	1
BZIP68	AT1G32150	AT1G32150.1	Encodes a G group bZIP transcription factor family member that can bind cis elements with an ACGT core; such as G-box; Hex; C-box and As-1. The protein is localized in the nucleus and can homodimerize and can heterodimerize with other G group members.	NaN	NaN	NaN	NaN	NaN	20.1363	NaN	20.0299	NaN	NaN	NaN	NaN	NaN	NaN	NaN	NaN	1	1	1	3.1	40.867	0	3.9523	2	0	0	0	0	0	1	0	1	0	0	0	0	0	0	0	0
PKP3	AT1G32440	AT1G32440.1;AT5G52920.1	encodes a chloroplast pyruvate kinase beta subunit. The enzyme is less active than the other chloroplast pyruvate kinase beta subunit encoded by AT5G52920. Involved in seed oil biosynthesis. Can partially complement the AT5G52920 mutant.	NaN	21.3456	20.7603	NaN	NaN	21.1539	NaN	20.3527	NaN	21.358	NaN	NaN	22.2859	NaN	NaN	NaN	1	1	1	1.9	62.614	0.0012041	2.8989	8	0	1	1	1	0	1	0	1	0	1	0	1	1	0	0	0
ESP3	AT1G32490	AT1G32490.1;AT2G35340.1	Encodes a homolog of the yeast PRP2 protein; one of four related DEAH RNA helicases identified as essential cofactors for RNA splicing. Involved in ABI4-regulated ABA signaling under high glucose condition in early seedling growth.	NaN	NaN	NaN	NaN	NaN	NaN	NaN	NaN	NaN	NaN	NaN	NaN	NaN	NaN	NaN	NaN	4	3	3	4.2	118.83	0	5.2212	3	0	0	0	0	0	0	0	1	0	0	0	0	0	0	1	1
AT1G33050	AT1G33050	AT1G33050.1	hypothetical protein;(source:Araport11)	NaN	NaN	NaN	NaN	NaN	NaN	NaN	NaN	NaN	NaN	NaN	NaN	NaN	NaN	20.4495	20.344	2	2	2	3.6	75.281	0.00061614	3.165	3	0	0	0	0	0	0	0	0	0	0	0	0	0	0	2	1
RPL9B	AT1G33140	AT1G33140.1;AT1G33120.1	Encodes ribosomal protein L9. Identified in a screen for enhancers of as1. as1/pgy double mutants show defects in leaf vascular patterning and adaxial cell fate. Double mutant analysis indicates pgy genes function in the same pathway as REV; KAN1 and KAN2. The mRNA is cell-to-cell mobile.	25.0566	24.8987	24.9492	25.0325	24.8874	24.8737	24.4754	24.969	25.039	24.7975	24.7227	25.0428	24.6648	24.5602	24.2072	25.0475	15	15	10	68	22.017	0	177.81	247	13	15	18	22	10	13	15	18	14	17	18	19	12	11	13	19
AT-GTL1	AT1G33240	AT1G33240.1	Encodes a plant transcriptional activator that contains two separate; but similar; trihelix DNA-binding domains; similar to GT-2. Gene is expressed in all aerial parts of the plant; with higher level of expression in siliques. At-GTL2 was thought to be a duplicated copy of this gene but is likely to be a cloning artefact; the result of a chimeric clone. Regulates ploidy-dependent cell growth in t…	NaN	NaN	NaN	NaN	NaN	22.6309	22.08	22.1243	NaN	NaN	NaN	NaN	20.5115	22.3183	21.9427	22.3131	6	6	6	7.8	74.212	0	12.518	21	0	0	0	0	1	6	2	3	0	0	0	0	1	3	3	2
MOS2	AT1G33520	AT1G33520.1	Has single homolog in Arabidopsis; also homologs in human; mouse and C. elegans; contains one G-patch domain (known to mediate RNA-protein interactions) and two KOW domains (may bind RNA and/or protein); localized to the nucleus; mutant suppresses high SA levels and constitutive disease resistance in snc1 npr1 background; required for basal resistance against Pseudomonas syringae maculicola ES432…	NaN	NaN	NaN	NaN	NaN	20.9141	NaN	20.9427	NaN	NaN	NaN	NaN	NaN	21.0322	21.7107	20.9039	1	1	1	2.8	51.027	0.0050195	2.3759	5	0	0	0	0	0	1	0	1	0	0	0	0	0	1	1	1
STT3B	AT1G34130	AT1G34130.1	Encodes homolog of yeast STT3; a subunit of oligosaccharyltransferase.	NaN	NaN	NaN	NaN	NaN	NaN	NaN	NaN	NaN	NaN	NaN	NaN	NaN	NaN	NaN	NaN	2	2	2	2.4	82.979	0	4.6767	2	0	0	0	0	0	0	0	1	0	1	0	0	0	0	0	0
AT1G34220	AT1G34220	AT1G34220.1	ISTL1 acts with LIP5 in endosomal trafficking within the tapetum during pollen development. Mutants have reduced transmission through both male and female gametophytes.	NaN	NaN	NaN	NaN	NaN	NaN	NaN	NaN	NaN	NaN	NaN	NaN	NaN	NaN	NaN	NaN	1	1	1	1.7	72.573	0	3.9674	2	0	0	0	1	0	0	0	0	0	0	0	0	0	0	1	0
ARF22	AT1G34390	AT1G34390.1	auxin response factor 22;(source:Araport11)	NaN	NaN	NaN	NaN	NaN	NaN	NaN	NaN	21.1355	21.9128	NaN	NaN	NaN	NaN	NaN	NaN	1	1	1	2.5	67.732	0.0050647	2.4303	2	0	0	0	0	0	0	0	0	1	1	0	0	0	0	0	0
EMB3003	AT1G34430	AT1G34430.1	2-oxoacid dehydrogenases acyltransferase family protein;(source:Araport11)	NaN	NaN	20.6252	21.6111	NaN	NaN	19.6088	21.1663	NaN	NaN	20.2591	21.3767	NaN	NaN	NaN	21.3082	3	3	2	8	48.306	0	10.364	9	0	0	1	2	0	0	1	1	0	0	1	1	0	0	0	2
GF14 PHI	AT1G35160	AT1G35160.2	GF14 protein phi chain member of 14-3-3 protein family. This protein is reported to interact with the BZR1 transcription factor involved in brassinosteroid signaling and may affect the nucleocytoplasmic shuttling of BZR1 The mRNA is cell-to-cell mobile.	21.9033	NaN	21.4807	21.3753	22.1651	20.2779	21.9444	22.1874	21.8118	NaN	NaN	NaN	22.9884	21.4667	21.7553	21.9001	7	3	3	24.1	33.356	0	11.037	20	1	0	2	1	1	1	2	2	1	1	0	1	2	1	2	2
CINV1	AT1G35580	AT1G35580.1	CINV1 / A/N-InvG is an alkaline/neutral invertase that breaks sucrose down into fructose and glucose (GH100). The exact localization of CINV1 remains under investigation but there is evidence that fluorescently-tagged CINV1 localizes to the cytoplasm. atinvg mutants have reduced root growth; reduced invertase activity; and increased expression of antioxidant genes under basal conditions. The leve…	NaN	20.7039	20.4645	21.1998	NaN	20.6599	20.7636	21.7371	NaN	20.3993	NaN	21.2445	21.3434	20.9709	NaN	21.0967	9	9	9	21.6	62.834	0	49.275	32	0	1	1	3	0	2	3	6	0	2	1	5	2	1	1	4
ANN1	AT1G35720	AT1G35720.1	Encodes a member of the annexin gene family; a diverse; multigene family of calcium-dependent; membrane-binding proteins. The protein was determined to have peroxidase activity. This activity is thought to be dependent on the presence of post-translational modifications (most likely phosphorylation). The protein was shown to be present as a mixture of monomer and homodimer. The homodimerization s…	22.3195	21.492	20.6571	22.8139	NaN	20.9912	20.7872	22.2617	NaN	21.2043	NaN	22.9635	23.6876	21.0718	NaN	22.6135	16	16	16	61.2	36.203	0	82.351	75	5	3	4	10	0	4	4	7	0	4	0	14	8	3	0	9
ACC1	AT1G36160	AT1G36160.1	Encodes acetyl-CoA carboxylase. Mutant displays uncoordinated cell divisions which are enhanced by cytokinins. Mutant also has aberrant organization of the apical region in the embryo and abnormal root and shoot development and is deficient in freezing tolerance after cold acclimation. Essential for very long chain fatty acid elongation. The mRNA is cell-to-cell mobile.	29.6828	29.9757	29.7328	29.6621	28.7024	29.249	28.8796	28.9913	29.9114	29.9791	29.9732	29.8134	27.9594	29.2228	28.979	29.3727	159	159	115	75.6	251.38	0	323.31	5229	269	333	408	400	180	300	315	305	308	384	445	467	155	311	300	349
ACC2	AT1G36180	AT1G36180.1	acetyl-CoA carboxylase 2 (ACC2) The mRNA is cell-to-cell mobile.	NaN	NaN	21.2567	NaN	NaN	NaN	NaN	NaN	NaN	NaN	20.7727	NaN	NaN	NaN	NaN	NaN	45	1	1	22.4	262.73	0	24.051	3	0	0	1	0	0	0	1	0	0	0	1	0	0	0	0	0
NIA2	AT1G37130	AT1G37130.1	Identified as a mutant resistant to chlorate. Encodes nitrate reductase structural gene. Involved in nitrate assimilation. Has nitrate reductase activity. Up-regulated by the fungus P. indica. Binds transcription factor At2g35940. The mRNA is cell-to-cell mobile.	NaN	NaN	NaN	NaN	NaN	NaN	18.2522	NaN	NaN	NaN	NaN	NaN	22.0714	21.5032	22.8632	21.6481	9	9	9	10.4	102.84	0	28.223	23	0	0	0	0	0	0	1	0	0	0	0	0	3	2	11	6
RPL35AB	AT1G41880	AT1G41880.1	Ribosomal protein L35Ae family protein;(source:Araport11)	NaN	NaN	NaN	NaN	NaN	NaN	NaN	NaN	NaN	NaN	NaN	NaN	NaN	NaN	NaN	NaN	5	1	1	54.1	12.799	0	12.26	1	0	0	0	0	0	0	0	0	0	0	0	0	0	0	0	1
ARP1	AT1G43170	AT1G43170.1	Encodes a cytoplasmic ribosomal protein. The mRNA is cell-to-cell mobile.	24.2901	24.3543	24.5437	24.2845	24.0053	25.2489	23.8205	24.6331	23.1083	23.9875	24.1573	24.2242	24.1338	24.5335	23.5599	24.1955	24	24	24	53.2	44.559	0	148.13	251	9	15	21	23	10	24	12	22	6	14	17	16	10	17	15	20
PTB3	AT1G43190	AT1G43190.1	polypyrimidine tract-binding protein 3;(source:Araport11)	20.1009	19.6825	NaN	20.0817	20.9838	20.0551	19.8676	19.8979	NaN	20.3204	NaN	19.532	21.1831	20.0457	20.0982	NaN	1	1	1	2.1	48.233	0.00062267	3.233	12	1	1	0	1	1	1	1	1	0	1	0	1	1	1	1	0
AT1G43690	AT1G43690	AT1G43690.1	ubiquitin interaction motif-containing protein;(source:Araport11)	NaN	21.2681	21.931	22.0558	21.6648	21.8952	22.793	22.1682	22.0922	22.3477	21.5959	22.1052	21.4711	22.2482	22.8371	22.4957	10	10	10	26.9	65.463	0	164	54	1	1	2	3	4	4	7	4	2	4	3	4	1	5	5	4
VIP1	AT1G43700	AT1G43700.1	Encodes a VirE2-interacting protein. VIP1 mediates nuclear translocation of VirE2 via its amino half; and interacts with histone H2A via it carboxyl half. Involved in osmosensory response. The mRNA is cell-to-cell mobile.	NaN	NaN	NaN	NaN	NaN	NaN	NaN	NaN	NaN	NaN	NaN	NaN	NaN	NaN	NaN	NaN	1	1	1	2.9	37.791	0.004561	2.4964	1	0	0	0	0	0	0	0	0	0	0	0	0	0	0	1	0
SDC	AT1G43710	AT1G43710.1	Encodes a serine decarboxylase that is involved in ethanolamine metabolism and is crucial for plant growth.	NaN	NaN	NaN	20.3433	NaN	NaN	NaN	NaN	NaN	NaN	NaN	NaN	21.2868	NaN	NaN	20.4549	1	1	1	2.5	54.076	0	4.4752	3	0	0	0	1	0	0	0	0	0	0	0	0	1	0	0	1
SEU	AT1G43850	AT1G43850.1	Encodes a transcriptional co-regulator of AGAMOUS; that functions with LEUNIG to repress AG in the outer floral whorls.SEU phase separates upon hyperosmotic stress to form nuclear condensates. SEU condensation is indispensable for osmotic stress tolerance; and loss of SEU dramatically compromises the expression of stress tolerance genes (PMID:36376475).	19.278	19.241	19.7847	19.5262	25.826	25.9714	25.6198	25.6707	19.835	20.671	18.5804	19.7577	25.1097	25.8847	25.4256	25.1538	27	27	27	37.1	96.231	0	288.73	237	1	2	3	4	19	28	24	34	1	5	3	6	19	29	28	31
RABC1	AT1G43890	AT1G43890.1;AT5G03530.1	Ras-related small GTPase; affects stomatal development by regulating lipid droplet dynamics. Physically interacts with SEIPIN2/3; two orthologues of mammalian seipin; which function in the formation of lipid droplets.	21.4988	22.1016	21.1727	21.9035	21.3944	21.8799	NaN	20.8528	21.4576	21.8197	NaN	NaN	22.8406	21.459	21.1258	20.666	2	2	2	9	23.53	0	5.1545	20	2	1	1	2	1	2	0	1	1	2	0	1	3	1	1	1
AT1G44800	AT1G44800	AT1G44800.1	Encodes Siliques Are Red 1 (SIAR1). Functions as a bidirectional amino acid transporter that is crucial for the amino acid homeostasis of siliques. Member of nodulin MtN21-like transporter family.	NaN	NaN	NaN	NaN	NaN	20.6236	20.128	20.3335	NaN	NaN	NaN	NaN	NaN	20.4247	NaN	20.0973	1	1	1	3	39.947	0.0011955	2.8349	5	0	0	0	0	0	1	1	1	0	0	0	0	0	1	0	1
AT1G44835	AT1G44835	AT1G44835.2	YbaK/aminoacyl-tRNA synthetase-associated domain-containing protein;(source:Araport11)	NaN	21.1076	21.5123	20.5365	NaN	20.2007	NaN	NaN	NaN	21.5366	20.6654	20.6034	NaN	NaN	NaN	NaN	4	4	4	16.6	33.81	0	9.0089	11	0	1	2	1	0	1	0	0	0	1	2	3	0	0	0	0
ATTLL1	AT1G45201	AT1G45201.3	Target of AtGRP7 regulation.	21.3177	22.415	22.4264	22.6757	22.4419	22.5048	22.7157	22.7582	20.897	22.599	21.1237	23.1616	22.8114	22.2963	22.46	22.8629	9	9	9	22.6	57.715	0	27.174	54	1	2	4	6	3	2	4	4	1	3	1	9	2	2	4	6
RD21A	AT1G47128	AT1G47128.1	Cysteine proteinase precursor-like protein/ dehydration stress-responsive gene (RD21). Has been shown to have peptide ligase activity and protease activity in vitro. RD21 is involved in immunity to the necrotrophic fungal pathogen Botrytis cinerea.Activity detected in root; leaf; flower and cell culture.	NaN	22.8261	22.7493	22.813	NaN	22.8645	23.0423	22.8286	NaN	22.7801	23.0085	23.1337	NaN	23.3471	22.6806	23.1805	4	4	4	11.9	50.966	0	18.551	25	0	1	1	2	0	2	3	3	0	2	2	3	2	1	2	1
PAF2	AT1G47250	AT1G47250.1;AT5G42790.1	Encodes 20S proteasome subunit PAF2 (PAF2).	NaN	NaN	NaN	NaN	NaN	NaN	NaN	20.8057	NaN	NaN	NaN	NaN	21.5223	NaN	21.7343	NaN	2	2	2	12.6	30.41	0	7.7935	5	0	0	0	0	0	0	0	1	0	0	0	0	2	0	1	1
AT1G47370	AT1G47370	AT1G47370.1;AT5G45230.1	RBA1 variant in Ag0 background is a TIR-only receptor protein that binds to the bacterial type III effector protein HopBA. The Col-0 variant; which is not expressed; is likely a psuedogene and more highly methylated than the Ag0 variant which is expressed.	NaN	NaN	NaN	NaN	21.2679	NaN	21.5685	20.3744	NaN	NaN	NaN	NaN	21.9091	21.2044	22.0244	21.0118	1	1	1	2.5	42.117	0.0070537	2.19	5	0	0	0	0	0	0	0	1	0	0	0	0	1	1	1	1
AT1G47710	AT1G47710	AT1G47710.2	Inhibitor of pro-apoptotic proteases; which is involved in the regulation of the programmed cell death induction.	NaN	NaN	NaN	NaN	NaN	NaN	NaN	NaN	NaN	NaN	NaN	NaN	NaN	NaN	NaN	NaN	2	2	2	5	45.814	0.00061576	3.1594	3	0	0	0	0	0	0	0	1	0	0	0	0	1	0	0	1
FPP6	AT1G47900	AT1G47900.1	filament-like protein (DUF869);(source:Araport11)	NaN	NaN	NaN	NaN	NaN	NaN	NaN	NaN	NaN	NaN	NaN	NaN	NaN	NaN	NaN	NaN	2	2	2	1.9	118.54	0.0023202	2.6105	2	0	0	0	0	0	0	1	0	0	0	0	0	0	0	0	1
KU80	AT1G48050	AT1G48050.1	Ku80 and ku70 form the heterodimer complex Ku; required for proper maintenance of the telomeric C strand. Ku regulates the extension of the telomeric G strand. Interacts with WEX; and this interaction stimulates the WEX exonuclease activity. Binds double stranded DNA breaks as a heterodimer with Ku70; involved in non-homologous end joining repair. Mutants are defective in T-DNA integration. Over …	NaN	NaN	NaN	NaN	NaN	20.5568	NaN	19.5234	NaN	NaN	NaN	NaN	NaN	20.3909	NaN	19.9117	4	4	4	7.9	76.687	0	8.8435	8	0	0	0	0	0	1	0	3	0	0	0	0	0	2	0	2
AT1G48090	AT1G48090	AT1G48090.2	calcium-dependent lipid-binding family protein;(source:Araport11)	NaN	NaN	NaN	NaN	NaN	NaN	NaN	NaN	NaN	NaN	NaN	NaN	NaN	NaN	NaN	NaN	2	2	2	0.5	464.91	0	4.3352	2	0	0	0	0	0	0	0	0	0	0	0	0	0	0	2	0
DCD	AT1G48420	AT1G48420.1	Encodes an enzyme that decomposes D-cysteine into pyruvate; H2S; and NH3. Only D-cysteine but not L-cysteine was converted by D-CDes to pyruvate; H2S; and NH3. There is conflicting evidence on its 1-aminocyclopropane-1-carboxylate deaminase activity. Involved in regulating ethylene levels. DCD enhances plant cadmium tolerance by promoting hydrogen sulfide production.	NaN	NaN	20.6417	20.2936	NaN	NaN	20.7025	NaN	NaN	20.5093	NaN	21.0278	NaN	NaN	NaN	20.4687	3	3	3	12.5	43.9	0	22.819	8	0	0	2	2	0	0	0	0	1	1	0	2	0	0	0	0
NMT2	AT1G48600	AT1G48600.2	Encodes a phosphoethanolamine N-methyltransferase that catalyses the last two methylation steps of the three sequential methylations of phosphoethanolamine (PEA) that are required for the synthesis of phosphocholine (PCho) in plants.	20.4743	21.3962	21.872	22.248	22.2916	22.3536	22.2892	22.5988	21.8164	22.0907	21.711	22.4437	22.6604	22.2937	22.1449	22.5206	15	9	8	36.7	56.045	0	43.767	77	2	4	5	7	4	5	4	6	3	5	4	6	5	5	5	7
AT1G48610	AT1G48610	AT1G48610.1	AT hook motif-containing protein;(source:Araport11)	NaN	20.7517	NaN	NaN	20.471	23.6047	NaN	22.1257	NaN	19.8623	NaN	NaN	21.5223	23.5075	NaN	21.7507	11	11	11	64.6	21.674	0	48.106	37	0	1	0	0	2	9	0	8	0	1	0	0	3	8	0	5
HON5	AT1G48620	AT1G48620.1	This gene is predicted to encodes a histone H1/H5 family member. A plant line expressing an RNAi construct targeted against HON5 shows a reduced level of agrobacterium-mediated root transformation.	NaN	NaN	NaN	NaN	21.4499	21.0522	NaN	NaN	NaN	NaN	NaN	NaN	NaN	21.0364	NaN	NaN	5	5	5	16.7	51.391	0	15.32	8	0	0	0	0	1	3	0	2	0	0	0	0	0	1	1	0
RACK1B	AT1G48630	AT1G48630.1	Encodes a protein with similarity to mammalian RACKs. RACKs function to shuttle activated protein kinase C to different subcellular sites and may also function as a scaffold through physical interactions with other proteins. RACK1B has no phenotype on its own and probably acts redundantly with RACK1A and RACK1C.	NaN	NaN	NaN	21.3246	NaN	NaN	NaN	NaN	NaN	NaN	NaN	20.5058	NaN	NaN	NaN	20.3991	10	1	1	35.6	35.8	0.0012165	2.9884	4	0	0	0	1	0	0	0	0	0	0	0	1	1	0	0	1
RPS7A	AT1G48830	AT1G48830.1	Ribosomal protein S7e family protein;(source:Araport11)	22.0981	21.9233	20.6065	22.9388	21.8994	21.789	NaN	22.6904	21.9475	22.2738	21.0348	22.9153	22.5821	20.8725	NaN	22.2515	5	5	5	30.9	21.922	0	14.474	22	1	2	1	3	1	2	0	1	1	2	1	1	2	1	0	3
EMB1144	AT1G48850	AT1G48850.1	Flavoenzyme-encoding gene essential for embryo development.	NaN	NaN	NaN	NaN	NaN	NaN	NaN	NaN	NaN	NaN	NaN	NaN	NaN	NaN	NaN	NaN	2	2	2	5.7	47.317	0	5.7652	2	0	0	0	0	0	0	0	1	0	0	0	0	0	0	1	0
SRP-54C	AT1G48900	AT1G48900.1	Signal recognition particle; SRP54 subunit protein;(source:Araport11)	NaN	21.4322	20.7981	21.0475	20.726	21.3003	21.6312	20.9523	21.279	21.2676	21.0862	20.8602	22.2247	21.4388	22.1685	21.4169	9	9	9	20.2	54.781	0	25.223	39	1	2	1	3	2	1	3	3	1	2	2	5	2	2	5	4
NUCL1	AT1G48920	AT1G48920.1	Encodes ATNUC-L1 (NUCLEOLIN LIKE 1); the predominant form of the two nucleolin proteins found in Arabidopsis. This protein is involved in rRNA processing; ribosome biosynthesis; and vascular pattern formation. PARL1 localizes to the nucleolus and parl1 mutants accumulate elevated levels of the unspliced 35S pre-rRNA. parl1 mutants also have defects in cotyledon; leaf; sepal; and petal vein patter…	NaN	21.977	22.6039	21.5319	NaN	21.7965	21.2787	21.5692	NaN	22.1403	22.8009	21.8276	22.3446	21.5991	21.4229	21.6843	7	7	7	11.7	58.773	0	16.201	33	0	2	5	2	0	1	2	2	0	3	4	2	2	3	3	2
SCD1	AT1G49040	AT1G49040.1	Encodes soluble protein containing N-terminal DENN domain and eight C-terminal WD-40 repeats. Involved in cytokinesis of guard mother cells and leaf epidermal cells. The overall growth and development of mutant plants is severely affected; they are smaller than wt; with defects in seedling development; leaf expansion and flower morphology which renders the mutant conditionally sterile.	NaN	20.8918	20.5259	20.6643	21.1168	21.005	21.3912	20.6488	20.7322	20.7146	21.2613	20.5888	20.8392	21.2507	21.8415	21.3312	7	7	7	5.8	131.59	0	17.327	30	0	2	1	3	1	2	1	3	1	1	1	3	1	3	4	3
AT1G49350	AT1G49350	AT1G49350.1	Pseudouridine kinase that catalyzes first step in pseudouridine degradation. Acts together with PUMY in the peroxisome to prevent toxic pseudouridine monophosphate accumulation.	NaN	NaN	NaN	NaN	21.1837	21.6548	20.5391	21.282	NaN	NaN	NaN	NaN	NaN	20.6276	21.2198	21.5882	6	6	6	18.3	40.32	0	17.478	16	0	0	0	1	2	4	1	1	0	0	0	0	1	2	1	3
PAB8	AT1G49760	AT1G49760.1	polyadenylate-binding protein; putative / PABP; putative; similar to poly(A)-binding protein GB:AAF66825 GI:7673359 from (Nicotiana tabacum). Highly and ubiquitously expressed. Member of the class II PABP family.	NaN	NaN	NaN	NaN	NaN	21.2866	20.1953	NaN	NaN	NaN	NaN	NaN	22.0047	NaN	20.3404	NaN	3	2	2	4.6	72.779	0	4.5429	8	0	0	1	1	1	1	1	1	0	0	0	0	1	0	1	0
TUBA4	AT1G50010	AT1G50010.1;AT1G04820.1	Encodes alpha-2;4 tubulin. TUA2 and TUA4 encode identical proteins. The mRNA is cell-to-cell mobile.	24.1953	23.7433	24.3643	24.7231	23.7011	24.0662	23.9484	24.3984	23.3479	24.3674	23.9438	24.745	24.5339	24.1444	24.1655	24.546	22	22	1	62.9	49.54	0	323.31	310	9	10	28	29	9	18	19	25	8	16	19	29	16	21	24	30
ALATS	AT1G50200	AT1G50200.2	Alanyl-tRNA synthetase;(source:Araport11)	NaN	NaN	NaN	NaN	NaN	NaN	NaN	NaN	NaN	NaN	NaN	NaN	NaN	NaN	NaN	NaN	3	3	3	3.5	111.32	0	7.4165	8	0	0	0	1	0	0	0	1	0	1	1	0	0	0	1	3
FYPP1	AT1G50370	AT1G50370.1	Calcineurin-like metallo-phosphoesterase superfamily protein;(source:Araport11)	NaN	NaN	NaN	21.7341	21.8615	NaN	21.8983	21.4961	NaN	21.5212	NaN	NaN	22.3274	NaN	21.8701	21.9189	4	4	1	16.2	34.819	0	19.402	15	0	0	0	2	2	0	2	2	0	1	0	0	2	0	1	3
CHR28	AT1G50410	AT1G50410.1	Encodes a member of the SNF2 family of helicase-like proteins and is involved in RNA-directed DNA methylation. It is functionally redundant with FRG1.	NaN	NaN	NaN	NaN	NaN	20.4229	20.9759	20.3763	NaN	NaN	NaN	NaN	NaN	20.8447	21.2497	22.5132	8	8	7	9.7	108.11	0	23.96	18	0	0	0	0	0	2	4	3	0	0	0	0	0	3	1	5
DWF5	AT1G50430	AT1G50430.1	Mutants are defective in Brassinosteroid biosynthesis (delta7-sterol-C7 reduction step) and have a dwarf phenotype. EXO70 interactor and presumed negative secretion regulator.	NaN	NaN	NaN	20.1431	NaN	NaN	NaN	NaN	NaN	NaN	NaN	19.5697	NaN	NaN	NaN	NaN	1	1	1	3	49.59	0.0045714	2.5246	2	0	0	0	1	0	0	0	0	0	0	0	1	0	0	0	0
HIT1	AT1G50500	AT1G50500.2	encodes a member of VPS53 family protein involved in the retrograde trafficking of vesicles to the late Golgi. Mutants in this gene are more sensitive to heat and osmotic stress.	NaN	NaN	NaN	19.6893	21.4482	21.7267	21.5507	21.9652	NaN	18.6789	18.8671	18.5566	NaN	21.7248	22.0945	22.1605	14	14	14	21	94.673	0	63.474	49	0	0	0	3	5	4	5	6	0	1	2	2	1	5	8	7
AT1G50570	AT1G50570	AT1G50570.1	Calcium-dependent lipid-binding (CaLB domain) family protein;(source:Araport11)	20.8233	21.0604	21.3698	21.6417	21.4631	20.312	22.6515	21.6171	21.5946	21.1222	21.945	21.6313	NaN	21.0054	22.1444	21.7448	6	6	6	18	42.152	0	53.904	44	2	1	3	3	2	3	5	1	1	3	4	4	1	5	3	3
SCL5	AT1G50600	AT1G50600.2	Encodes a scarecrow-like protein (SCL5). Member of GRAS gene family.	NaN	NaN	NaN	NaN	NaN	NaN	NaN	NaN	NaN	NaN	NaN	NaN	NaN	NaN	NaN	NaN	2	2	2	3.3	67.169	0	3.9116	3	0	0	0	0	0	0	1	1	0	0	0	0	0	0	0	1
AT1G50670	AT1G50670	AT1G50670.1	OTU-like cysteine protease family protein;(source:Araport11)	21.4691	NaN	NaN	20.6993	NaN	20.6906	NaN	21.0504	NaN	20.4778	NaN	20.2934	NaN	NaN	NaN	20.9068	3	3	3	17.3	23.425	0	12.941	13	0	0	0	2	1	1	0	3	0	1	1	1	0	0	0	3
AUG4	AT1G50710	AT1G50710.1	HAUS augmin-like complex subunit;(source:Araport11)	NaN	NaN	NaN	NaN	21.6152	NaN	20.9844	NaN	NaN	NaN	NaN	NaN	NaN	NaN	NaN	NaN	1	1	1	2.4	47.769	0.0075269	2.1268	2	0	0	0	0	1	0	1	0	0	0	0	0	0	0	0	0
AT1G51160	AT1G51160	AT1G51160.1	TRAPP protein BET5 homolog.	NaN	NaN	NaN	NaN	NaN	NaN	NaN	NaN	NaN	NaN	NaN	NaN	NaN	NaN	NaN	NaN	2	2	2	14.2	18.965	0	4.9133	2	0	0	0	0	0	0	0	1	0	0	0	0	0	0	0	1
AT1G51580	AT1G51580	AT1G51580.1	RNA-binding KH domain-containing protein;(source:Araport11)	NaN	NaN	19.8374	NaN	NaN	NaN	20.0211	19.6439	NaN	NaN	19.5833	NaN	NaN	20.2548	20.3639	20.3955	1	1	1	1.6	67.114	0.0074192	2.0751	8	0	0	1	0	0	0	1	1	0	0	1	1	0	1	1	1
GATA28	AT1G51600	AT1G51600.1	member of a novel family of plant-specific GATA-type transcription factors.	NaN	NaN	NaN	NaN	NaN	NaN	NaN	NaN	NaN	NaN	NaN	NaN	NaN	NaN	NaN	NaN	1	1	1	3.3	33.129	0.0074113	2.0738	0	0	0	0	0	0	0	0	0	0	0	0	0	0	0	0	0
ATB ALPHA	AT1G51690	AT1G51690.5	55 kDa B regulatory subunit of phosphatase 2A mRNA;	NaN	NaN	NaN	NaN	NaN	NaN	NaN	NaN	NaN	NaN	NaN	NaN	NaN	NaN	NaN	NaN	2	1	1	3.1	68.066	0.0089239	2.0321	1	0	0	0	0	0	0	0	0	0	0	0	0	1	0	0	0
UBP6	AT1G51710	AT1G51710.1	Ubiquitin-specific protease 6 (UBP6). Deubiquinating enzyme. Interacts with calmodulin.	21.576	21.2303	21.2751	21.4295	22.1203	21.8454	21.8104	21.8715	21.9287	22.0081	21.517	21.8305	22.7197	21.8084	22.4182	22.3899	6	6	6	13.7	53.695	0	18.433	43	1	3	2	2	1	3	3	3	2	3	3	2	3	2	4	6
AT1G51720	AT1G51720	AT1G51720.1	Amino acid dehydrogenase family protein;(source:Araport11)	NaN	NaN	NaN	NaN	NaN	21.2107	NaN	19.9299	NaN	NaN	NaN	NaN	NaN	NaN	NaN	NaN	2	2	2	3.5	70.935	0	3.4992	4	0	0	0	0	0	1	0	1	0	0	0	0	0	0	0	2
AT1G51980	AT1G51980	AT1G51980.1	Insulinase (Peptidase family M16) protein;(source:Araport11)	NaN	NaN	NaN	20.3522	NaN	NaN	NaN	20.5798	NaN	NaN	NaN	20.7705	22.0564	NaN	NaN	20.9059	7	7	7	23.1	54.401	0	44.845	14	0	0	0	3	0	0	0	2	0	0	0	3	3	0	0	3
TRZ3	AT1G52160	AT1G52160.1	Encodes a tRNase Z.	NaN	NaN	19.8697	19.7306	20.9494	NaN	21.7509	21.7547	NaN	NaN	NaN	19.549	NaN	21.2957	22.5569	22.0547	9	9	9	11.5	98.639	0	37.859	32	0	0	1	1	2	1	6	4	0	1	2	1	0	3	6	4
AT1G52360	AT1G52360	AT1G52360.2	Part of Coat Protein Complexes (COPs). The presence of &#946;?1-COP and &#946;?2-COP is required for female and male gametophyte development.	21.6982	22.0365	21.7846	22.304	22.3403	22.6408	22.9162	22.717	21.1007	22.1248	21.9062	22.283	22.396	22.8118	22.8205	23.0635	21	21	4	26.6	109.77	0	85.05	131	5	8	9	9	4	8	13	10	3	6	4	8	6	15	11	12
NUP50A	AT1G52380	AT1G52380.1	NUP50 (Nucleoporin 50 kDa) protein;(source:Araport11)	20.9122	22.0755	21.3281	21.7452	21.9483	22.4257	22.7749	23.1322	21.7155	21.7597	20.8536	22.2589	22.1295	22.8152	20.0625	22.4657	6	6	6	22.7	46.592	0	49.589	52	1	3	2	4	2	6	5	6	1	3	3	5	2	4	1	4
PLDALPHA2	AT1G52570	AT1G52570.1	member of C2-PLD subfamily	24.0775	NaN	24.0654	24.4048	24.4118	23.3189	24.4645	23.8758	24.2509	23.7951	24.245	24.4317	23.6524	23.4924	24.4077	23.7147	12	3	3	13.1	91.597	0	17.992	35	1	0	3	5	2	1	3	4	1	1	2	4	1	1	4	2
AT1G52670	AT1G52670	AT1G52670.1	Single hybrid motif superfamily protein;(source:Araport11)	27.1656	26.8539	27.4702	26.9118	26.5915	25.5794	26.1576	26.0172	27.4249	27.0873	27.1856	26.9381	25.1545	25.7382	25.5319	26.2697	11	11	11	67.9	29.573	0	323.31	284	17	20	27	21	11	14	14	17	24	18	24	26	7	13	13	18
AT1G52730	AT1G52730	AT1G52730.1;AT3G15610.1	Participates in ABA signaling through the regulation of MYB30.	NaN	20.3733	21.4837	21.1431	20.7812	22.7854	23.7521	21.6937	NaN	19.9022	19.5978	19.6641	20.4821	21.7785	23.8124	23.2368	13	13	13	53.9	37.754	0	78.976	53	0	1	4	3	1	5	9	4	0	1	2	1	1	3	10	8
CSE	AT1G52760	AT1G52760.1	Encodes caffeoyl shikimate esterase and is involved in lignin biosynthesis. CSE converts caffeoyl shikimate to caffiate. Loss of function mutations have reduced lignin content and collapsed vessel elements. It is also reported to function as a lysophospholipase 2 (LysoPL2) involved in tolerance to cadmium-induced oxidative stress. Binds Acyl-CoA-binding protein 2 (ACBP2).	22.0529	NaN	21.9991	22.1306	NaN	NaN	NaN	21.8325	NaN	21.6501	NaN	21.9286	NaN	NaN	NaN	21.7848	3	3	3	13.9	36.975	0	15.932	19	2	2	2	3	0	0	0	2	1	2	0	1	1	1	0	2
ATMAP4K ALPHA1	AT1G53165	AT1G53165.3	Protein kinase superfamily protein;(source:Araport11)	NaN	NaN	19.7495	NaN	NaN	21.4596	NaN	20.8428	NaN	NaN	NaN	20.3562	NaN	NaN	21.0881	21.0748	4	4	3	6.1	76.518	0	9.1053	18	0	1	1	2	1	1	0	3	0	1	0	2	0	2	2	2
mMDH1	AT1G53240	AT1G53240.1;AT3G15020.1	mMDH1 encodes a mitochrondrial malate dehydrogenase. It is expressed at higher levels than the other mitochrondrial isoform mMDH2 (At3G15020) according to transcript and proteomic analyses.	20.3566	19.8688	NaN	20.4793	NaN	18.9433	NaN	NaN	NaN	NaN	NaN	NaN	23.639	19.4953	NaN	20.3157	6	5	5	27.9	35.804	0	85.748	16	1	2	0	3	0	1	0	0	0	0	0	0	6	1	0	2
DJ1B	AT1G53280	AT1G53280.1	Encodes a homolog of animal DJ-1 superfamily protein. In the A. thaliana genome; three genes encoding close homologs of human DJ-1 were identified AT3G14990 (DJ1A); AT1G53280 (DJ1B) and AT4G34020 (DJ1C). Among the three homologs; DJ1C is essential for chloroplast development and viability. It exhibits glyoxalase activity towards glyoxal and methylglyoxal.	NaN	19.454	NaN	NaN	NaN	NaN	NaN	19.2235	NaN	NaN	NaN	NaN	NaN	NaN	19.5618	NaN	2	2	2	6.6	46.99	0	5.1143	6	0	1	0	0	0	0	1	1	0	0	0	0	1	1	1	0
PPC1	AT1G53310	AT1G53310.1	Encodes one of four Arabidopsis phosphoenolpyruvate carboxylase proteins.Plays an important role in carbon and nitrogen metabolism.	24.0376	23.7931	24.0662	24.0545	24.796	24.128	24.7641	24.3372	23.9997	23.9243	23.6828	23.9436	24.3097	24.3865	24.8485	24.357	47	19	17	56.9	110.28	0	123.56	168	7	6	15	10	8	7	16	14	7	9	11	11	5	10	18	14
MPK18	AT1G53510	AT1G53510.1	Member of MAP Kinase familly. Target of MPKKK20 phosphorylation. Mutant root growth is sensitive oryzalin and suggestive of a role in signaling during microtubule organization.	NaN	NaN	NaN	NaN	NaN	NaN	NaN	NaN	NaN	NaN	NaN	NaN	NaN	NaN	NaN	NaN	4	2	1	8.1	69.351	0.0065182	2.1977	2	0	0	0	0	0	0	1	0	0	0	0	0	0	1	0	0
NTMC2T6.1	AT1G53590	AT1G53590.1;AT3G14590.2	Calcium-dependent lipid-binding (CaLB domain) family protein;(source:Araport11)	NaN	NaN	NaN	NaN	NaN	NaN	19.9676	NaN	NaN	NaN	NaN	NaN	NaN	19.1581	20.3483	NaN	2	2	2	2.8	84.9	0	5.0329	6	0	0	0	0	0	1	1	1	0	1	0	0	0	1	1	0
RPT1A	AT1G53750	AT1G53750.1	26S proteasome AAA-ATPase subunit RPT1a (RPT1a) mRNA;	NaN	NaN	NaN	21.95	NaN	NaN	NaN	20.0933	NaN	NaN	NaN	21.4852	20.7146	NaN	20.3016	21.1535	9	9	9	24.9	47.803	0	19.982	21	0	1	0	4	0	0	0	2	0	1	0	7	1	2	1	2
GLL22	AT1G54000	AT1G54000.1	GDSL-motif esterase/acyltransferase/lipase. Enzyme group with broad substrate specificity that may catalyze acyltransfer or hydrolase reactions with lipid and non-lipid substrates.	NaN	20.5097	20.5914	20.7164	NaN	21.3995	21.7569	22.0164	NaN	20.8895	20.6902	20.9345	20.6166	20.771	21.2053	21.2189	10	10	10	39.6	43.194	0	51.946	68	0	3	4	4	0	6	7	9	0	5	5	4	2	6	6	7
ALDH7B4	AT1G54100	AT1G54100.1	Aldehyde dehydrogenase	NaN	NaN	NaN	NaN	NaN	NaN	NaN	20.7275	NaN	NaN	NaN	19.9623	NaN	NaN	NaN	20.6747	2	2	2	4.1	54.208	0	5.2373	4	0	0	0	0	0	0	0	1	0	0	0	1	1	0	0	1
TAF9	AT1G54140	AT1G54140.1	putative TATA binding protein associated factor 21kDa	NaN	NaN	NaN	NaN	NaN	21.5894	20.7875	21.1644	NaN	NaN	NaN	NaN	NaN	NaN	NaN	20.6674	2	2	2	11.5	20.597	0	6.0906	7	0	0	0	0	0	1	1	2	0	0	0	0	0	1	0	2
CID3	AT1G54170	AT1G54170.1	ataxin-2-related; similar to SCA2 (GI:1770390) (Homo sapiens); similar to ataxin-2 (GI:3005020) (Mus musculus). Member of a family of PAM2 motif containing proteins.	21.1718	21.961	22.0396	21.9849	21.6371	22.0779	22.2245	22.1129	21.4025	21.7448	21.7614	21.6189	NaN	22.2039	22.4673	22.1517	4	4	4	7.2	65.389	0	11.114	19	1	1	1	1	1	1	1	1	1	1	1	1	1	2	2	2
TIF4A-2	AT1G54270	AT1G54270.1	member of eIF4A - eukaryotic initiation factor 4A	25.3663	25.0551	25.2045	25.4154	25.2478	24.9695	24.8151	25.257	25.2674	25.2449	24.8385	25.2337	25.4823	25.027	25.1204	25.3505	24	24	6	71.1	46.762	0	273.04	270	9	10	21	24	10	16	16	25	11	16	17	27	11	16	17	24
HIRD11	AT1G54410	AT1G54410.1	Encodes a KS-type dehydrin can reduce the formation of reactive oxygen species (ROS) from Cu.	NaN	NaN	NaN	NaN	NaN	NaN	20.045	NaN	NaN	NaN	NaN	NaN	NaN	18.9262	NaN	NaN	1	1	1	18.4	10.796	0	6.1081	2	0	0	0	0	0	0	1	0	0	0	0	0	0	1	0	0
XRN4	AT1G54490	AT1G54490.1	Involved in the ethylene response. XRN4 does not appear to regulate ethylene signaling via an RNA-INDUCED SILENCING COMPLEX-based RNA silencing mechanism but acts by independent means. Endogenous suppressor of posttranscriptional gene silencing. The mRNA is cell-to-cell mobile.	NaN	NaN	NaN	NaN	NaN	NaN	20.9996	NaN	NaN	NaN	NaN	NaN	21.0106	20.7858	NaN	NaN	8	8	8	9.5	107.78	0	19.327	16	0	0	0	0	1	1	2	1	0	0	0	0	2	2	4	3
HTA3	AT1G54690	AT1G54690.1;AT1G08880.1;AT5G54640.1;AT4G27230.1;AT3G20670.1;AT1G51060.1	Encodes HTA3; a histone H2A protein. H2AX is a meiosis-specific isoform of histone H2A. Upon DSB formation; rapid accumulation of phosphorylated H2AX (&#947;-H2AX) occurs around the break site. _x0001_H2AX foci accumulate in early G2. Immunolocalization studies in spread preparations of wild-type meiocytes at G2/early leptotene revealed the accumulation of numerous rather diffuse &#947;-H2AX foci…	22.4789	NaN	NaN	22.8651	24.5443	23.6488	NaN	24.0362	23.0418	NaN	NaN	NaN	NaN	25.3683	23.4925	24.5123	3	3	2	28.2	14.783	0	17.747	16	2	0	0	2	1	1	0	1	1	1	0	1	1	3	1	1
ATG18H	AT1G54710	AT1G54710.1	autophagy 18h-like protein;(source:Araport11)	NaN	NaN	NaN	20.149	NaN	NaN	19.8428	NaN	NaN	NaN	NaN	NaN	NaN	NaN	20.1129	NaN	2	2	2	3.8	100.51	0	7.8838	5	0	0	0	1	0	0	2	0	0	0	0	0	0	0	2	0
AT1G54920	AT1G54920	AT1G54920.3	hypothetical protein;(source:Araport11)	NaN	NaN	NaN	NaN	NaN	NaN	NaN	NaN	NaN	NaN	NaN	NaN	NaN	20.6667	20.6969	20.5626	2	2	2	2	99.472	0	4.491	7	0	0	0	1	0	0	0	0	0	1	0	0	0	1	2	2
HUB2	AT1G55250	AT1G55250.1	Encodes one of two orthologous E3 ubiquitin ligases in Arabidopsis that are involved in monoubiquitination of histone H2B.	NaN	NaN	NaN	NaN	NaN	NaN	NaN	21.283	20.3799	NaN	NaN	20.5924	NaN	21.4533	21.3896	21.6978	7	7	7	7.4	103.39	0	14.653	21	0	0	1	2	0	0	0	3	1	1	1	1	0	4	2	5
GCT	AT1G55325	AT1G55325.2	Encodes the Arabidopsis homolog of the transcriptional regulator MED13; is dynamically expressed during embryogenesis and regulates both developmental timing and the radial pattern formation.	NaN	19.4194	18.8604	18.9582	21.201	22.4728	22.3696	22.3343	NaN	NaN	NaN	17.8984	18.8315	22.6087	22.0204	22.5261	23	23	23	17.6	217.27	0	76.267	86	0	2	2	3	6	15	11	12	0	1	0	1	1	11	10	11
NUP214	AT1G55540	AT1G55540.2	Nuclear pore complex protein;(source:Araport11)	NaN	NaN	20.7582	20.8304	NaN	21.2507	21.14	20.9909	NaN	20.7071	21.0749	20.7106	NaN	21.1832	20.9864	20.4557	9	9	9	6.1	192.93	0	34.02	52	0	1	4	4	1	4	5	4	0	3	5	4	0	6	6	5
UKL3	AT1G55810	AT1G55810.4	One of the homologous genes predicted to encode proteins with UPRT domains (Uracil phosphoribosyltransferase). Five of these genes (At5g40870; At3g27190; At1g55810; At4g26510 and At3g27440) show a high level of identity; and are annotated as also containing a N-terminal uracil kinase (UK) domain. These genes are referred to as UKL1 (UK-like 1); UKL2; UKL3; UKL4 and UKL5; respectively.	22.5858	22.2115	22.3168	22.6641	23.0429	22.4028	23.0696	22.4183	22.4309	22.0771	22.1168	21.9459	22.586	22.4471	23.2048	22.0342	9	7	6	25.2	54.812	0	29.466	37	1	1	2	4	1	2	5	3	1	1	2	2	2	3	5	2
AT1G55830	AT1G55830	AT1G55830.2	Potential retriever-interacting protein; required for root and root hair growth.	NaN	NaN	NaN	NaN	NaN	NaN	NaN	NaN	NaN	NaN	NaN	NaN	NaN	NaN	NaN	NaN	1	1	1	1.8	56.882	0.0089615	2.0538	1	0	0	0	1	0	0	0	0	0	0	0	0	0	0	0	0
LOS1	AT1G56070	AT1G56070.1	encodes a translation elongation factor 2-like protein that is involved in cold-induced translation. Mutations in this gene specifically blocks low temperature-induced transcription of cold-responsive genes but induces the expression of CBF genes and mutants carrying the recessive mutations fail to acclimate to cold and is freezing sensitive.	24.5299	23.9785	23.7627	24.3891	24.4585	24.0508	23.8238	23.9701	23.854	23.8804	23.4701	24.0473	24.9956	24.1521	23.81	24.2452	38	38	38	53.6	93.89	0	303.38	336	15	16	24	32	12	19	16	28	15	19	18	28	25	21	23	25
NOP56	AT1G56110	AT1G56110.1;AT3G12860.1	NOP56-like protein	NaN	21.5237	20.9284	20.8564	NaN	21.2309	21.1828	20.6985	NaN	20.8545	21.1933	20.6724	NaN	NaN	NaN	20.5927	4	4	4	7.5	58.673	0	10.472	21	0	1	2	3	0	1	2	1	0	1	3	3	0	1	0	3
AT1G56130	AT1G56130	AT1G56130.2;AT1G67520.6;AT4G11900.1;AT3G16030.6;AT1G56140.1	Component of a recognition mechanism for both cellulose and MLG-derived oligosaccharides perception and downstream Pattern-Triggered Immunity (PTI).	NaN	NaN	NaN	NaN	NaN	NaN	NaN	NaN	NaN	NaN	NaN	NaN	NaN	NaN	NaN	NaN	2	2	2	1.8	113.04	0.00061387	3.1267	2	0	0	0	1	0	0	0	0	0	0	1	0	0	0	0	0
AT1G56145	AT1G56145	AT1G56145.2;AT1G20650.1;AT1G76360.1;AT3G26940.1;AT2G07180.1;AT5G13160.1;AT2G05940.1;AT3G17420.1;AT3G28690.2;AT3G01300.1;AT2G24230.1;AT5G15080.1;AT2G42960.1;AT5G35580.2;AT3G59110.1;AT5G18610.1;AT1G07870.2;AT1G14370.1;AT5G02800.1;AT1G61590.1;AT1G74490.1;AT5G56460.1;AT1G76370.1;AT3G24790.2;AT3G20530.1;AT1G69790.1;AT4G13190.1;AT5G01020.1;AT2G28590.1;AT2G26290.1;AT1G26970.1;AT3G07070.1;AT4G35600.2;AT1…	LRR-malectin receptor kinase; required for cellooligomer-induced responses. Component of a recognition mechanism for both cellulose and MLG-derived oligosaccharides perception and downstream Pattern-Triggered Immunity (PTI).	NaN	22.7815	22.1444	21.1965	NaN	22.4499	22.2129	22.1237	NaN	NaN	NaN	22.1178	22.8633	22.4114	22.4621	22.2269	2	2	2	3.5	114.87	0.002331	2.6395	14	0	1	1	1	0	1	2	2	0	0	0	1	1	1	2	1
SAR1B	AT1G56330	AT1G56330.1;AT4G02080.1;AT3G62560.1;AT1G09180.1	Encodes a small GTP-binding protein implicated in ER to cis-Golgi transport of other proteins. A member of ARF-like GTPase family. A thaliana has 21 members; in two subfamilies; ARF and ARF-like (ARL) GTPases. The protein is found associated to the ER and free in the cytosol.	21.5666	NaN	21.7674	22.5633	21.4104	20.0576	20.9808	21.9686	21.3081	20.8675	20.8176	21.8492	21.4552	19.8488	NaN	22.0877	7	7	7	49.7	21.986	0	27.679	43	3	0	3	5	2	1	3	6	3	2	3	4	2	1	0	5
CRT1	AT1G56340	AT1G56340.1	Encodes one of three Arabidopsis calreticulins. In CRT-deficient mouse fibroblasts; this protein restores ER Ca2+ levels. Post-transcriptionally regulates together with CRT2 VAMP721/722 levels under ER stress. Loss-of-function results in activation of the ethylene signaling pathway; reduced susceptibility to Verticillium longisporum.	NaN	NaN	NaN	NaN	NaN	NaN	NaN	NaN	NaN	NaN	NaN	NaN	NaN	NaN	NaN	NaN	3	3	1	7.8	48.527	0	7.6794	3	0	0	0	0	0	0	0	0	0	0	0	0	3	0	0	0
TPR5	AT1G56440	AT1G56440.1	Encodes one of the 36 carboxylate clamp (CC)-tetratricopeptide repeat (TPR) proteins (Prasad 2010; Pubmed ID: 20856808) with potential to interact with Hsp90/Hsp70 as co-chaperones.	NaN	20.4624	20.1834	20.4524	22.3194	20.907	21.589	20.2813	21.4229	20.5421	20.4163	20.1758	22.1605	21.2717	23.0559	21.706	9	9	9	22.1	53.64	0	38.56	35	0	1	1	1	3	2	4	1	1	1	1	2	2	4	6	5
AT1G57720	AT1G57720	AT1G57720.1	Translation elongation factor EF1B; gamma chain;(source:Araport11)	21.5395	21.0032	NaN	21.3449	NaN	21.3007	NaN	19.7842	NaN	20.9753	NaN	21.7894	23.7397	20.682	NaN	21.2788	7	7	4	19.4	46.4	0	39.133	30	1	2	1	6	0	2	0	2	0	2	1	5	4	1	0	3
RPL21E	AT1G57860	AT1G57860.1;AT1G57660.1;AT1G09690.1;AT1G09590.1	Translation protein SH3-like family protein;(source:Araport11)	23.1912	24.2654	23.9374	23.3951	22.9569	24.7023	22.9649	23.9694	23.1018	23.9824	23.5902	23.2476	23.7669	23.8899	22.698	23.5041	6	6	6	38.4	18.709	0	24.046	72	3	5	6	4	2	5	4	6	4	7	3	4	6	6	2	5
ZW9	AT1G58270	AT1G58270.1	ZW9 mRNA; complete cds The mRNA is cell-to-cell mobile.	NaN	NaN	NaN	NaN	NaN	20.5707	20.4889	21.3442	NaN	NaN	NaN	20.6178	NaN	20.4837	20.2873	21.2017	2	2	2	5.1	45.035	0	12.062	8	0	0	0	0	0	1	1	1	0	0	0	2	0	1	1	1
RPS2B	AT1G59359	AT1G59359.1;AT1G58983.1;AT1G58684.1;AT1G58380.1;AT3G57490.1	Ribosomal protein S5 family protein;(source:Araport11)	23.0762	23.5613	24.0245	23.7509	23.1833	23.9264	23.5246	23.8629	22.201	23.4242	23.4933	23.5331	23.4162	23.5091	23.3429	23.7755	13	13	3	45.8	30.771	0	71.963	141	3	10	11	11	6	9	12	13	3	6	12	12	6	8	9	10
DRP2B	AT1G59610	AT1G59610.1	A high molecular weight GTPase whose GTP-binding domain shows a low homology to those of other plant dynamin-like proteins.Contains a pleckstrin homologous domain. DRP2B and DRP1A participate together in clathrin-coated vesicle formation during endocytosis. The mRNA is cell-to-cell mobile.	26.4308	26.8115	27.5456	26.3086	26.371	26.4338	26.3295	25.9433	26.499	26.7086	27.666	26.521	25.2828	26.5044	26.0554	25.7549	58	58	27	67.8	100.23	0	323.31	1056	47	64	110	72	45	62	70	66	52	63	102	76	32	73	62	60
ARF1	AT1G59750	AT1G59750.1;AT5G62000.1	Encodes a member of the auxin response factor family. ARFs bind to the cis element 5'-TGTCTC-3' ARFs mediate changes in gene expression in response to auxin. ARF's form heterodimers with IAA/AUX genes. ARF1 enhances mutant phenotypes of ARF2 and may act with ARF2 to control aspects of maturation and senescence.ARF1:LUC and 3xHA:ARF1 proteins have a half-life of ~3-4 hours and their degradation is…	NaN	NaN	NaN	NaN	NaN	NaN	NaN	NaN	NaN	NaN	NaN	NaN	NaN	NaN	NaN	NaN	1	1	1	2.6	73.667	0.0017595	2.7096	1	0	0	0	0	0	0	0	1	0	0	0	0	0	0	0	0
MTR4	AT1G59760	AT1G59760.1	Encodes MTR4; a putative RNA helicase and exosome co-factor. Required for proper rRNA biogenesis and development.	NaN	NaN	NaN	NaN	NaN	NaN	NaN	20.3727	NaN	NaN	NaN	NaN	NaN	20.1356	NaN	NaN	7	7	7	7.4	111.89	0	11.544	9	0	0	0	0	0	0	1	3	0	0	0	1	1	2	1	0
ABCG36	AT1G59870	AT1G59870.1	ATP binding cassette transporter. Localized to the plasma membrane in uninfected cells. In infected leaves; the protein concentrated at infection sites. Contributes to nonhost resistance to inappropriate pathogens that enter by direct penetration in a salicylic acid?dependent manner. Required for mlo resistance. Has Cd transporter activity (Cd2+ extrusion pump) and contributes to heavy metal resi…	NaN	NaN	20.2511	NaN	NaN	NaN	NaN	NaN	NaN	20.0297	NaN	NaN	NaN	NaN	NaN	20.2341	9	3	3	6.7	165.08	0	13.611	6	0	1	1	0	0	0	1	0	0	1	0	0	0	1	0	1
SNL5	AT1G59890	AT1G59890.2	SIN3-like 5;(source:Araport11)	NaN	NaN	NaN	NaN	NaN	NaN	NaN	NaN	NaN	NaN	NaN	NaN	NaN	NaN	NaN	NaN	2	2	2	2	133.03	0	4.5309	2	0	0	0	0	0	0	0	1	0	0	0	0	0	0	0	1
FH7	AT1G59910	AT1G59910.1	Member of family of cytoskeletal-interacting proteins which have the ability to stimulate actin nucleation and barbed-end capping through the combined activity of conserved formin-homology 1 (FH1) and formin-homology 2 (FH2) domains.	NaN	NaN	NaN	NaN	NaN	NaN	19.6631	NaN	NaN	NaN	NaN	NaN	NaN	20.2353	NaN	NaN	1	1	1	1.3	98.581	0	3.6325	2	0	0	0	0	0	0	1	0	0	0	0	0	0	1	0	0
AT1G59960	AT1G59960	AT1G59960.1	NAD(P)-linked oxidoreductase superfamily protein;(source:Araport11)	NaN	NaN	NaN	NaN	NaN	NaN	NaN	NaN	NaN	NaN	NaN	NaN	NaN	NaN	NaN	NaN	1	1	1	3.4	36.73	0.0074389	2.0834	1	0	0	0	0	0	0	0	0	0	0	0	0	1	0	0	0
AT1G60070	AT1G60070	AT1G60070.2	Gamma subunit 1 of AP-1 adaptor protein complex.	NaN	NaN	NaN	NaN	NaN	NaN	NaN	NaN	NaN	NaN	NaN	NaN	NaN	NaN	NaN	NaN	3	3	3	3.5	98.818	0	5.537	4	0	0	0	0	0	0	2	1	0	0	0	1	0	0	0	0
AT1G60080	AT1G60080	AT1G60080.1	3-5-exoribonuclease family protein;(source:Araport11)	NaN	NaN	20.3565	20.5114	NaN	NaN	20.739	21.0603	NaN	NaN	NaN	20.3292	NaN	20.3948	20.8304	21.0307	3	3	3	11.9	32.698	0	9.3885	18	0	0	3	2	0	0	2	3	0	0	0	3	0	1	2	2
TPS10	AT1G60140	AT1G60140.1	Encodes an enzyme putatively involved in trehalose biosynthesis. The protein has a trehalose synthase (TPS)-like domain that may or may not be active as well as a trehalose phosphatase (TPP)-like domain.	NaN	NaN	19.4355	19.9963	NaN	NaN	21.5302	20.5879	NaN	NaN	NaN	NaN	NaN	NaN	NaN	19.5437	7	7	5	11	97.323	0	30.138	17	0	0	1	2	1	0	6	6	0	0	0	0	0	0	0	1
AT1G60420	AT1G60420	AT1G60420.1	Reduce transmission through pollen. The mRNA is cell-to-cell mobile.	NaN	NaN	NaN	20.852	NaN	20.809	NaN	21.1862	NaN	NaN	20.3646	21.0761	22.4023	21.6003	21.4084	21.1164	2	2	2	3.8	65.169	0	6.3181	12	0	0	0	2	0	0	0	2	0	0	1	2	1	1	1	2
ATVPS34	AT1G60490	AT1G60490.1	Encodes a phosphatidylinositol 3-kinase that is expressed in most plant tissues. Defects in VPS34 affect a number of cellular processes. Loss of function mutations are not transmitted through the male gametophyte due to defects in microgametogenesis therefore it is difficult to assess the effects of loss of VPS34 function in the whole plant. Involved in salt-stress responses.	21.9662	22.6236	23.145	22.7798	23.2995	23.5926	23.8084	23.7648	22.3565	22.6213	22.9093	22.4826	22.8301	23.6337	23.6308	23.8208	30	30	30	48.2	93.326	0	191.86	221	6	6	15	16	8	16	20	23	6	9	12	13	7	19	23	22
AT1G60750	AT1G60750	AT1G60750.1;AT1G60710.1;AT1G60680.1;AT1G60730.3;AT1G60690.1	NAD(P)-linked oxidoreductase superfamily protein;(source:Araport11)	22.1969	NaN	21.7228	21.307	23.1005	21.6829	22.0864	NaN	21.977	21.2055	21.3138	NaN	23.2498	NaN	21.9792	21.6149	2	2	2	8.2	36.351	0	7.8363	26	2	1	1	2	3	2	3	0	1	1	3	1	2	0	2	2
AP1M2	AT1G60780	AT1G60780.1	?1 adaptin component of heterotetrameric protein complex that regulates protein sorting at the trans-Golgi network/early endosome. The observed pleiotropic cellular and developmental defects in mutants are primarily due to defects in sorting of targets such as KNOLLE.	NaN	NaN	20.8187	NaN	NaN	19.8676	21.6146	20.9283	NaN	19.8202	20.4596	20.7206	NaN	20.2399	21.7448	20.5053	3	3	3	10.7	49.032	0	13.025	16	1	1	1	1	1	1	2	1	1	1	1	1	0	1	1	1
SRK2B	AT1G60940	AT1G60940.1;AT1G10940.2;AT2G23030.1;AT5G08590.1;AT5G63650.1	encodes a member of SNF1-related protein kinases (SnRK2) whose activity is activated by ionic (salt) and non-ionic (mannitol) osmotic stress.	NaN	NaN	20.4579	20.1963	NaN	19.8416	20.1632	20.3336	NaN	20.1977	NaN	NaN	21.8271	NaN	NaN	20.4573	2	1	1	8	41.039	0	5.2689	8	0	0	1	1	0	1	1	1	0	1	0	0	1	0	0	1
VIP5	AT1G61040	AT1G61040.1	Encodes a yeast Paf1C subunit homolog required for the expression of the MADS box gene FLC and other members of the FLC/MAF MADS-box gene family. Member of PAF-C complex.	NaN	NaN	NaN	NaN	NaN	NaN	19.6131	NaN	NaN	NaN	NaN	NaN	NaN	19.9189	NaN	NaN	2	2	2	4	71.319	0	7.9324	5	0	0	0	0	0	0	1	0	0	0	0	0	0	1	1	2
AT1G61730	AT1G61730	AT1G61730.1	DNA-binding storekeeper protein-related transcriptional regulator;(source:Araport11)	NaN	23.9786	24.4268	23.4375	23.8009	24.5559	23.2446	23.2805	21.9761	24.3025	24.3035	23.374	23.4778	24.5349	23.6129	23.4752	11	11	11	35.4	40.879	0	116.38	130	0	9	15	7	6	12	8	7	3	9	14	6	4	11	12	7
AT1G62020	AT1G62020	AT1G62020.1	Member of the Coat Protein I (COPI) complex is a seven-subunit coatomer complex consisting of the &#945;; &#946;; &#946;&#8242;; &#947;; &#948;; &#949;; and &#950; proteins. COPI is required for retrograde transport from the Golgi to the endoplasmic reticulum; Golgi maintenance; and cell plate formation. Required for the acceptance of compatible pollen.	NaN	21.2184	20.6811	21.1964	NaN	21.3423	21.0506	21.6216	NaN	NaN	20.4151	21.0192	21.666	21.2115	20.655	21.1819	31	7	7	30.3	136.56	0	49.036	27	0	1	5	1	0	1	3	3	0	0	2	4	1	1	3	2
KAS III	AT1G62640	AT1G62640.1	3-ketoacyl-acyl carrier protein synthase III (KAS III)	NaN	NaN	NaN	NaN	NaN	NaN	NaN	NaN	NaN	NaN	NaN	NaN	NaN	NaN	NaN	NaN	1	1	1	3	42.846	0.0012173	2.995	2	0	0	0	1	0	0	0	0	0	0	0	0	1	0	0	0
BFRUCT3	AT1G62660	AT1G62660.1	Glycosyl hydrolases family 32 protein;(source:Araport11)	NaN	NaN	NaN	NaN	NaN	20.4266	NaN	20.7335	NaN	NaN	NaN	NaN	22.7089	NaN	NaN	21.179	6	6	6	13.3	72.227	0	21.697	11	0	0	0	0	0	1	0	1	0	0	0	1	4	0	0	4
HOP2	AT1G62740	AT1G62740.1	Encodes one of the 36 carboxylate clamp (CC)-tetratricopeptide repeat (TPR) proteins (Prasad 2010; Pubmed ID: 20856808) with potential to interact with Hsp90/Hsp70 as co-chaperones. The mRNA is cell-to-cell mobile.	NaN	NaN	NaN	NaN	NaN	NaN	20.3072	20.8744	NaN	NaN	NaN	20.1661	NaN	NaN	NaN	NaN	13	1	1	14	64.519	0	4.3043	3	0	0	0	0	0	0	1	1	0	0	0	1	0	0	0	0
AT1G62870	AT1G62870	AT1G62870.1	hypothetical protein;(source:Araport11)	NaN	NaN	NaN	NaN	NaN	NaN	20.5118	NaN	NaN	NaN	NaN	NaN	NaN	NaN	20.1554	19.9967	5	3	3	7.5	86.094	0	10.724	4	0	0	0	0	0	0	1	0	0	0	0	0	0	0	2	1
NRS/ER	AT1G63000	AT1G63000.1	nucleotide-rhamnose synthase/epimerase-reductase;(source:Araport11)	20.7472	21.4804	21.9273	22.5507	NaN	21.7795	20.5162	22.3142	NaN	21.6207	21.423	22.7924	21.5944	21.8524	21.5681	22.5766	10	8	8	46.5	33.597	0	127.04	55	1	2	5	5	0	3	3	8	0	3	3	8	2	4	2	6
AT1G63310	AT1G63310	AT1G63310.1	hypothetical protein;(source:Araport11)	NaN	NaN	NaN	NaN	NaN	NaN	NaN	NaN	NaN	NaN	NaN	NaN	NaN	NaN	NaN	NaN	1	1	1	9.1	17.201	0	3.7533	1	0	0	1	0	0	0	0	0	0	0	0	0	0	0	0	0
AT1G63390	AT1G63390	AT1G63390.1;AT1G62600.1	flavin containing monooxygenase FMO GS-OX-like protein;(source:Araport11)	23.9211	23.672	22.0614	22.0822	23.8805	22.8148	21.7024	21.9294	23.8011	22.8855	22.1276	21.837	23.3671	22.7599	22.146	22.0328	1	1	1	4.8	18.768	0.0060241	2.2429	16	1	1	1	1	1	1	1	1	1	1	1	1	1	1	1	1
AT1G63660	AT1G63660	AT1G63660.1	GMP synthase (glutamine-hydrolyzing); putative / glutamine amidotransferase;(source:Araport11)	NaN	NaN	NaN	NaN	NaN	NaN	NaN	NaN	NaN	NaN	NaN	NaN	NaN	NaN	NaN	NaN	2	2	2	4.7	59.314	0	12.193	2	0	0	0	1	0	0	0	0	0	0	0	0	1	0	0	0
MDAR5	AT1G63940	AT1G63940.2	Monodehydroascorbate reductase 6	NaN	19.821	NaN	NaN	NaN	20.3254	NaN	NaN	NaN	NaN	NaN	NaN	NaN	NaN	NaN	NaN	10	10	10	28.4	53.301	0	40.152	15	0	1	0	2	0	1	0	2	0	1	0	0	6	0	0	2
PGD1	AT1G64190	AT1G64190.1	6-phosphogluconate dehydrogenase family protein;(source:Araport11)	NaN	NaN	NaN	20.1101	NaN	NaN	NaN	21.0344	NaN	NaN	NaN	20.1657	21.8686	NaN	NaN	20.5848	7	4	2	18.1	53.377	0	17.536	10	0	0	0	2	0	0	0	2	0	0	0	3	2	0	0	1
VHA-E3	AT1G64200	AT1G64200.1	vacuolar H+-ATPase subunit E isoform 3;(source:Araport11)	NaN	NaN	NaN	NaN	NaN	NaN	NaN	NaN	NaN	NaN	NaN	NaN	NaN	NaN	NaN	NaN	8	1	1	24.5	27.085	0	3.9309	1	0	0	1	0	0	0	0	0	0	0	0	0	0	0	0	0
RPN12A	AT1G64520	AT1G64520.1	regulatory particle non-ATPase 12A;(source:Araport11)	NaN	NaN	NaN	21.1768	NaN	NaN	NaN	NaN	NaN	21.1414	NaN	NaN	21.962	20.7926	20.5505	NaN	3	3	3	13.1	30.706	0	8.5653	14	0	0	2	2	0	1	0	1	0	1	1	0	1	1	1	3
ABCF3	AT1G64550	AT1G64550.1	Encodes a member of GCN subfamily. Predicted to be involved in stress-associated protein translation control. The mutant is affected in MAMP ((microbe-associated molecular patterns)-induced stomatal closure; but not other MAMP-induced responses in the leaves. Arabidopsis has five ABCF proteins; which are all closely related by sequence to yeast GCN20. None of these five are individually required …	20.6245	20.699	20.7583	20.807	20.9566	20.7183	20.4216	NaN	NaN	20.5384	20.2023	20.6577	20.9399	20.9843	21.4462	20.5426	3	3	3	6.4	79.643	0	34.222	25	1	2	1	4	1	2	1	0	0	2	2	1	1	2	3	2
AT1G65010	AT1G65010	AT1G65010.1	Encodes a microtubule-associated protein. Putative role in flower development. Comparison of SALK_061426C to Columbia wild type in normal lighting and under low light of 33 micromoles per meter-squared per second resulted in a trend toward earlier bolting in the mutant under low light (P=0.055) (Ann Stapleton and Patrick Pridgen; 2009; personal communication).	NaN	NaN	20.7905	21.3731	NaN	NaN	NaN	20.4453	NaN	20.9261	NaN	21.338	NaN	NaN	NaN	NaN	4	4	4	3.9	152.7	0	9.9124	13	0	0	1	2	0	1	2	2	0	2	1	1	0	1	0	0
UCH2	AT1G65650	AT1G65650.1	Peptidase C12; ubiquitin carboxyl-terminal hydrolase 1;(source:Araport11)	NaN	NaN	18.8303	NaN	NaN	19.6216	19.9647	20.3493	NaN	NaN	NaN	NaN	NaN	20.0751	20.2644	20.249	2	2	2	4.8	37.498	0	3.5292	8	0	0	1	0	0	1	1	1	0	0	0	0	0	1	2	1
SMP1	AT1G65660	AT1G65660.1;AT4G37120.1	Encodes a CCHC zinc finger protein that may function as a step II splicing factor. In an epigenetic allele of SMP1 (in which SMP1 and SMP2 mRNA is reduced) organs are smaller and contain fewer cells.	NaN	NaN	NaN	NaN	NaN	NaN	21.3089	20.5761	NaN	NaN	NaN	NaN	NaN	NaN	21.5111	NaN	2	2	2	4.5	61.977	0	4.0783	8	0	0	0	0	0	0	2	2	0	0	0	0	0	0	2	2
CICDH	AT1G65930	AT1G65930.1	Encodes a NADP+-isocitrate dehydrogenase that is believed to function in the cytosol. It appears to contribute to NADPH production under oxidative stress; and thereby to participate in redox signalling linked to defense responses. The mRNA is cell-to-cell mobile.	21.9953	21.5863	22.2749	23.1001	NaN	21.9127	21.6878	22.7473	NaN	21.9724	21.5941	22.4013	23.6534	21.6099	20.4863	22.3807	15	15	13	41	45.746	0	44.895	87	6	4	9	9	0	8	5	8	0	6	4	8	9	2	2	7
GAD2	AT1G65960	AT1G65960.2	glutamate decarboxylase (GAD2) The mRNA is cell-to-cell mobile.	NaN	21.0746	21.4845	21.7096	20.5506	21.4406	22.1447	21.3693	NaN	21.3873	21.4203	21.6992	22.1065	21.3778	21.8904	21.6412	11	8	8	31.6	56.14	0	59.932	48	0	1	5	7	1	2	5	4	0	3	4	3	2	3	5	3
PRXIIB	AT1G65980	AT1G65980.1	thioredoxin-dependent peroxidase	21.2729	19.512	19.9512	19.9491	20.4212	NaN	19.8328	20.2057	20.5859	20.5997	NaN	20.2979	21.9841	20.0397	19.688	20.363	2	2	2	16	17.428	0	5.9165	16	1	1	1	1	1	1	1	1	1	1	0	1	2	1	1	1
AT1G66070	AT1G66070	AT1G66070.1	Translation initiation factor eIF3 subunit;(source:Araport11)	20.8152	20.501	20.2645	20.7143	21.9738	NaN	20.4621	20.8031	21.3357	20.8891	NaN	20.3419	21.1805	20.76	20.5558	20.8765	4	4	4	17.3	25.507	0	11.614	33	1	2	2	3	2	0	2	3	3	3	1	2	1	3	3	2
ATGSR2	AT1G66200	AT1G66200.3	encodes a cytosolic glutamate synthetase; this enzyme has low affinity with substrate ammonium	NaN	NaN	20.5992	21.1261	NaN	21.6411	21.5755	21.8647	NaN	NaN	NaN	21.6338	22.9442	NaN	21.4075	NaN	6	6	2	24.4	40.39	0	90.96	22	0	0	2	3	0	1	2	3	0	0	1	4	3	0	1	2
BGLU21	AT1G66270	AT1G66270.1	BGLU21 encodes a beta-glucosidase that has a high level of activity against the naturally occuring secondary metabolite scopolin. Recombinant BGLU21 produced in insect cells shows lower levels of activity using the structurally similar substrates esculin (33%) and 4-MU-glucoside (9%). BGLU21 is glycosylated in planta and has a C-terminal ER retention signal. Transcript analysis as well as protein…	NaN	20.7398	NaN	21.7704	NaN	22.2182	22.5693	22.6946	NaN	21.2938	21.6471	22.2421	21.8548	NaN	22.0401	22.3227	11	7	5	29.8	59.663	0	33.933	44	0	1	0	4	0	4	6	7	0	2	3	3	3	0	5	6
BGLU22	AT1G66280	AT1G66280.1	Glycosyl hydrolase superfamily protein;(source:Araport11)	20.7956	21.3757	20.791	21.8693	21.5799	22.2551	21.9171	21.8899	21.5068	21.608	NaN	21.8599	22.1063	21.8894	21.9345	21.6549	10	5	5	25.6	59.78	0	22.021	27	1	1	1	3	1	2	2	3	1	1	1	3	1	1	2	3
ETR1	AT1G66340	AT1G66340.1	Similar to prokaryote sensory transduction proteins. Contains a histidine kinase and a response regulator domain. Homodimer. Membrane component. Binds ethylene. Mutations affect ethylene binding and metabolism of other plant hormones such as auxin; cytokinins; ABA and gibberellic acid. Ethylene receptor. Has histidine kinase activity. Is regulated by RTE1. Mutations in ETR1 block ethylene stimula…	NaN	NaN	NaN	NaN	NaN	NaN	NaN	NaN	NaN	NaN	NaN	NaN	NaN	NaN	NaN	NaN	1	1	1	1.8	82.565	0.0023188	2.6098	1	0	0	0	0	0	1	0	0	0	0	0	0	0	0	0	0
RPL10C	AT1G66580	AT1G66580.1	senescence associated gene 24;(source:Araport11)	24.0266	23.8118	24.7554	24.475	NaN	25.2904	23.821	24.9898	24.3415	24.1215	24.3056	24.1751	24.4581	24.7661	23.8854	24.504	7	7	1	34.4	24.929	0	22.967	72	2	2	7	7	0	6	5	6	1	5	8	6	3	4	4	6
AT1G66800	AT1G66800	AT1G66800.1	Its expression is enriched in non-root hair cells (compared to root hair cells) and this enrichment is associated with increase in the transcription-associated mark trimethylation of H3 lysine 4 (H3K4me3) and decrease in the Polycomb silencing-associated mark trimethylation of H3 lysine 27 (H3K27me3) in non-root hair cells relative to root-hair cells. Protein sequence is similar to Eucalyptus gun…	NaN	NaN	NaN	NaN	NaN	NaN	NaN	NaN	NaN	NaN	NaN	NaN	NaN	NaN	NaN	NaN	1	1	1	3.1	35.194	0.0079323	2.0714	2	0	0	0	1	0	0	0	0	0	0	0	1	0	0	0	0
RBCS-1A	AT1G67090	AT1G67090.1;AT5G38430.1;AT5G38420.1;AT5G38410.3	Encodes a member of the Rubisco small subunit (RBCS) multigene family: RBCS1A (At1g67090); RBCS1B (At5g38430); RBCS2B (At5g38420); and RBCS3B (At5g38410). Functions to yield sufficient Rubisco content for leaf photosynthetic capacity.	23.1803	NaN	NaN	NaN	NaN	NaN	NaN	NaN	NaN	NaN	NaN	NaN	23.2823	NaN	23.5337	NaN	2	2	2	8.9	20.216	0	4.2806	4	1	0	0	0	0	0	0	0	0	0	0	0	2	0	1	0
CRWN1	AT1G67230	AT1G67230.1	Encodes a nuclear coiled-coil protein related to the carrot peripheral nuclear protein NMCP1 that is involved in the determination of plant nuclear structure. Member of a small gene family in Arabidopsis containing 4 proteins (LNC1-4 or CRWN 1-4) with redundant functions in protection from oxidative damage; control of nuclear morphology and degradation of ABI5.	NaN	20.5593	NaN	NaN	NaN	NaN	NaN	20.7089	NaN	NaN	NaN	19.9398	NaN	21.4101	20.7702	20.9496	3	3	3	3.3	129.09	0	8.4882	16	0	1	1	1	0	0	1	2	0	1	0	2	0	3	1	3
AT1G67680	AT1G67680	AT1G67680.1;AT1G67650.1	SRP72 RNA-binding domain-containing protein;(source:Araport11)	NaN	NaN	NaN	20.6686	NaN	20.3998	NaN	20.6488	NaN	NaN	NaN	19.7236	NaN	NaN	NaN	NaN	2	2	2	2.7	73.069	0	4.6413	7	0	0	2	1	0	1	0	1	0	0	0	1	0	0	1	0
KCR1	AT1G67730	AT1G67730.1	Encodes one of the two Arabidopsis homologues to YBR159w encoding a S. cerevisiae beta-ketoacyl reductase (KCR); which catalyzes the first reduction during VLCFA (very long chain fatty acids; >18 carbon) elongation: KCR1 (At1g67730); KCR2 (At1g24470). Complementation of the yeast ybr159Delta mutant demonstrated that the two KCR proteins are divergent and that only AtKCR1 can restore heterologous …	NaN	NaN	20.6837	21.2562	NaN	21.2345	20.953	20.9493	20.6175	20.6445	20.4862	20.5507	NaN	21.2679	21.3767	21.2895	2	2	2	6.3	35.761	0	4.8346	13	0	0	1	2	0	1	1	1	1	1	1	1	0	1	1	1
HSFA8	AT1G67970	AT1G67970.1	member of Heat Stress Transcription Factor (Hsf) family	NaN	NaN	NaN	NaN	NaN	NaN	20.4431	NaN	NaN	NaN	NaN	NaN	NaN	NaN	21.5986	NaN	3	3	3	8.3	42.629	0	32.209	3	0	0	0	0	0	0	1	0	0	0	0	0	0	0	1	1
TPS6	AT1G68020	AT1G68020.2	Encodes an enzyme putatively involved in trehalose biosynthesis. The protein has a trehalose synthase (TPS)-like domain and a trehalose phosphatase (TPP)-like domain. It can complement a yeast mutant lacking both of these activities suggesting that this is a bifunctional enzyme.	23.3741	NaN	NaN	NaN	NaN	NaN	NaN	NaN	NaN	NaN	NaN	NaN	24.228	22.5911	NaN	NaN	4	2	1	5.6	97.702	0	4.9218	4	1	0	0	0	1	0	0	0	0	0	0	0	1	1	0	0
MAP70.1	AT1G68060	AT1G68060.1	Encodes a microtubule associated protein (MAP70-1). Expressed in all tissues.	NaN	21.4139	21.2771	21.3031	21.8866	21.2508	21.7228	20.6139	22.1015	21.2245	21.1822	21.0552	21.4798	21.1367	21.2088	21.2582	5	5	5	9.3	69.289	0	33.431	34	0	2	2	3	1	1	4	2	2	2	4	3	1	2	2	3
PAN	AT1G68640	AT1G68640.1	Encodes bZIP-transcription factor. Mutant plants have extra floral organs. PAN is essential for AG activation in early flowers of short-day-grown plants. Binds directly to 5'-AAGAAT-3'regulatory sequence in AG promoter.	NaN	NaN	NaN	NaN	NaN	NaN	NaN	NaN	NaN	NaN	NaN	NaN	NaN	NaN	NaN	NaN	3	1	1	6.2	50.457	0.0075431	2.1412	1	0	0	0	0	0	0	0	0	0	0	0	0	0	0	0	1
CRWN3	AT1G68790	AT1G68790.1	Member of small gene family in Arabidopsis containing 4 members (LNC1-4 or CRWN 1-4) with redundant functions in protection from oxidative damage; control of nuclear morphology and degradation of ABI5.	NaN	NaN	NaN	NaN	NaN	20.8139	NaN	NaN	NaN	NaN	NaN	NaN	NaN	NaN	NaN	20.7871	2	2	2	1.5	127.2	0.0017503	2.6803	4	0	0	0	0	0	1	0	0	0	0	0	0	0	1	1	1
BIM2	AT1G69010	AT1G69010.1	Encodes BES1-INTERACTING MYC-LIKE 2 (BIM2); a PAR1 (PHYTOCHROME RAPIDLY REGULATED 1)-interacting protein that positively modulates the shade avoidance syndrome in Arabidopsis seedlings.	NaN	NaN	NaN	NaN	NaN	21.4988	22.0488	21.7203	NaN	19.8173	NaN	20.6482	NaN	21.8562	21.6909	21.6405	10	10	10	37.3	34.487	0	48.196	37	0	0	0	0	0	4	8	5	0	1	0	3	0	6	6	4
AT1G69030	AT1G69030	AT1G69030.1	BSD domain-containing protein;(source:Araport11)	NaN	NaN	NaN	NaN	NaN	NaN	NaN	NaN	NaN	NaN	NaN	NaN	NaN	NaN	NaN	NaN	1	1	1	3.2	34.767	0.0065288	2.2093	1	0	0	0	0	0	0	0	0	0	0	0	0	0	0	0	1
SIK1	AT1G69220	AT1G69220.1	Encodes serine/threonine kinase 1 (SIK1); a Hippo homolog. Regulates cell proliferation and cell expansion.	NaN	20.8447	20.9337	NaN	NaN	NaN	NaN	NaN	NaN	20.8943	20.6452	20.6945	NaN	NaN	NaN	20.8058	3	3	3	4.1	92.72	0	8.1216	12	0	1	1	0	0	1	1	0	0	1	2	1	0	1	1	2
AT1G69510	AT1G69510	AT1G69510.1	cAMP-regulated phosphoprotein 19-related protein;(source:Araport11)	21.646	22.1654	19.7181	NaN	22.4906	21.7512	NaN	NaN	21.9938	22.1009	NaN	NaN	20.8244	21.676	NaN	NaN	3	3	3	22.6	15.096	0	7.6924	19	1	4	1	0	2	2	0	0	3	3	0	0	1	2	0	0
RPL34B	AT1G69620	AT1G69620.1;AT1G26880.1	putative 60S ribosomal protein L34 The mRNA is cell-to-cell mobile.	NaN	23.4648	23.1844	22.8384	24.4471	24.3734	22.4205	23.0606	23.8937	23.1096	22.6779	22.6518	NaN	23.5316	NaN	22.5719	2	2	1	16.8	13.65	0	8.3187	25	1	2	2	2	2	2	1	2	1	2	2	2	0	2	1	1
UPL2	AT1G70320	AT1G70320.1;AT1G55860.1	encodes a ubiquitin-protein ligase-like protein containing a HECT domain. There are six other HECT-domain UPLs in Arabidopsis.	NaN	NaN	NaN	NaN	NaN	NaN	NaN	NaN	NaN	NaN	NaN	NaN	NaN	NaN	NaN	NaN	2	2	2	0.5	403.61	0.004574	2.5322	2	0	0	0	1	0	1	0	0	0	0	0	0	0	0	0	0
ENT1	AT1G70330	AT1G70330.1	encodes an adenosine transporter that catalyze a proton-dependent adenosine transport. The mRNA is cell-to-cell mobile.	21.1419	21.0274	21.2706	21.6733	21.1275	21.2534	NaN	NaN	21.1333	21.2785	21.3458	21.7043	22.0737	21.7626	21.267	21.5764	3	3	3	6.4	49.344	0	6.2678	17	1	1	1	1	1	2	0	0	1	1	2	1	1	2	1	1
BCA4	AT1G70410	AT1G70410.2	Encodes a putative beta-carbonic anhydrase betaCA4. Together with betaCA1 (At3g01500) regulates CO2-controlled stomatal movements in guard cells; as well as attenuates immunity. Differential CA gene expression in response to changing atmospheric CO2 conditions contribute to altered disease resistance levels.	NaN	NaN	NaN	NaN	NaN	20.7242	NaN	20.1763	NaN	NaN	NaN	NaN	NaN	20.3238	NaN	20.2973	6	6	6	28.6	30.836	0	16.251	13	0	0	1	0	0	2	1	3	0	0	0	0	1	2	0	3
RPL27AC	AT1G70600	AT1G70600.1;AT1G23290.1	Ribosomal protein L18e/L15 superfamily protein;(source:Araport11)	22.5146	21.8574	22.2792	22.4709	21.6934	23.7493	21.7955	23.0084	21.9993	21.8014	22.1447	22.0806	21.9672	22.603	21.4734	22.5632	5	5	5	37.7	16.455	0	14.019	41	1	1	3	4	1	4	3	4	2	2	3	2	2	3	3	3
AT1G70770	AT1G70770	AT1G70770.1	Involved in cell wall modifications resulting in resistance to the biotroph Hpa.	22.2415	22.6721	22.042	22.4894	22.0418	22.2765	22.0563	22.2908	22.0627	22.4335	21.8925	22.2997	22.814	22.4372	22.1943	22.4261	15	15	15	28.2	66.864	0	58.769	127	4	9	9	12	6	6	7	11	3	7	8	13	9	7	7	9
MLP28	AT1G70830	AT1G70830.1	MLP-like protein 28;(source:Araport11)	21.6725	NaN	20.0332	21.144	20.9574	NaN	NaN	NaN	21.0847	NaN	NaN	20.5334	22.9619	19.3133	20.5329	20.9996	2	1	1	9	37.614	0.00063052	3.3515	10	1	0	1	1	1	0	1	0	1	0	0	1	1	0	1	1
MLP34	AT1G70850	AT1G70850.1	MLP-like protein 34;(source:Araport11)	21.7104	NaN	NaN	21.269	20.87	NaN	NaN	20.1934	20.8192	NaN	NaN	21.7623	22.5252	NaN	NaN	20.7148	5	5	4	21.5	35.57	0	27.492	19	2	0	0	3	1	0	0	2	1	0	0	5	3	0	0	2
AT1G71235	AT1G71235	AT1G71235.1	hypothetical protein;(source:Araport11)	NaN	NaN	NaN	NaN	NaN	NaN	21.4523	22.1746	NaN	NaN	22.0723	21.8302	NaN	NaN	NaN	NaN	1	1	1	7.4	16.854	0.0017513	2.6847	4	0	0	0	0	0	0	1	1	0	0	1	1	0	0	0	0
AT1G71410	AT1G71410	AT1G71410.1	One of two paralogs in Arabidopsis.SCYL2B is a membrane localized protein that interacts with components of clathrin-mediated vesicle trafficking pathways. Loss of both SCYL2B and .SCYL2A results in severe growth defects.	NaN	NaN	NaN	NaN	NaN	NaN	20.405	NaN	NaN	NaN	NaN	NaN	NaN	NaN	NaN	19.7987	3	3	3	4.5	98.763	0	9.2084	6	0	0	0	0	0	2	1	0	0	0	0	0	0	0	1	2
TFCE	AT1G71440	AT1G71440.1	Encodes tubulin-folding cofactor E. Mutant embryos consist of one or a few grossly enlarged cells; surrounded by an endosperm that fails to cellularize and contains a few big nuclei.	NaN	NaN	NaN	20.7727	NaN	NaN	20.3044	NaN	21.0021	NaN	NaN	20.609	21.0707	20.2829	21.6986	20.3966	5	5	5	10.4	58.241	0	18.576	21	0	0	0	3	1	0	0	1	2	0	1	2	3	3	3	2
CSTF64	AT1G71800	AT1G71800.1	RNA 3&#8242;-end?processing factor of antisense FLC transcript. Mediates silencing of the floral repressor gene FLC. Member of CstF complex.	NaN	NaN	NaN	NaN	NaN	NaN	NaN	21.1122	NaN	NaN	NaN	NaN	NaN	20.4807	20.753	20.877	2	2	2	5.2	50.136	0	9.0524	6	0	0	0	0	0	1	0	2	0	0	0	0	0	1	1	1
SEC6	AT1G71820	AT1G71820.2	Encodes a member of the exocyst complex gene family. The exocyst is a protein complex involved in tethering vesicles to the plasma membrane during regulated or polarized secretion.	NaN	NaN	NaN	NaN	NaN	20.035	NaN	20.3443	NaN	NaN	NaN	20.1857	NaN	20.3903	NaN	NaN	3	3	3	4.4	88.448	0	6.7156	7	0	0	0	0	0	3	1	1	0	0	0	1	0	1	0	0
PTP1	AT1G71860	AT1G71860.1	Encodes a protein with tyrosine phosphatase activity that is downregulated in response to cold and upregulated in response to salt stress.	NaN	NaN	NaN	NaN	NaN	NaN	NaN	NaN	NaN	NaN	NaN	NaN	NaN	NaN	NaN	NaN	3	3	3	11.8	37.798	0	5.4365	3	0	0	1	0	0	0	0	0	0	0	0	1	0	0	1	0
PATL1	AT1G72150	AT1G72150.1	novel cell-plate-associated protein that is related in sequence to proteins involved in membrane trafficking in other eukaryotes The mRNA is cell-to-cell mobile.	23.2538	22.8238	22.8259	22.8755	23.331	22.6088	22.6436	22.6556	23.202	22.9018	22.7727	22.9882	22.8753	22.9654	22.8061	22.564	13	10	10	27.9	64.046	0	44.776	71	3	4	6	8	3	3	5	5	2	5	4	6	3	5	3	6
PATL3	AT1G72160	AT1G72160.1	Sec14p-like phosphatidylinositol transfer family protein;(source:Araport11)	22.301	22.7383	23.1731	23.0141	22.7839	22.933	23.589	23.4241	23.5017	22.9635	23.2895	23.493	23.1579	23.2224	24.081	23.1167	11	11	11	29.6	56.104	0	41.342	110	1	4	8	9	3	4	8	11	4	7	10	9	5	7	10	10
CEPR2	AT1G72180	AT1G72180.1	Encodes a leucine-rich repeat receptor kinase that functions as a receptor for CEP1 peptide. Mediates nitrate uptake signaling.	NaN	NaN	NaN	NaN	NaN	NaN	NaN	23.5747	NaN	NaN	NaN	NaN	NaN	NaN	NaN	23.4506	2	2	2	3.5	107.9	0.0098395	1.9911	2	0	0	0	0	0	0	0	1	0	0	0	0	0	0	0	1
RPSAA	AT1G72370	AT1G72370.1	acidic protein associated to 40S ribosomal subunit of ribosomes. Involved in polysome formation during active protein synthesis. Expressed in actively growing tissue.	25.228	24.907	24.6686	25.0488	25.0799	24.9924	24.4405	24.7582	24.7643	24.7867	24.2282	24.6053	25.5275	24.7868	24.631	24.7591	12	12	12	47.7	32.291	0	138.94	179	8	10	12	22	7	10	10	15	9	11	9	15	5	12	10	14
PHL	AT1G72390	AT1G72390.1	nuclear receptor coactivator;(source:Araport11)	NaN	NaN	NaN	NaN	20.7176	21.2477	20.8442	21.3303	NaN	NaN	NaN	NaN	NaN	21.1327	20.7396	21.1596	5	5	5	5.3	143.31	0	15.756	15	0	0	0	0	1	2	2	3	0	0	0	0	0	3	1	3
AT1G72410	AT1G72410	AT1G72410.1	COP1-interacting protein-like protein;(source:Araport11)	NaN	NaN	NaN	NaN	NaN	NaN	20.076	NaN	NaN	NaN	18.9276	NaN	NaN	NaN	20.1021	NaN	2	2	2	1.8	130	0	12.831	6	0	0	0	1	0	0	1	0	0	0	2	0	0	1	1	0
AT1G72550	AT1G72550	AT1G72550.1	tRNA synthetase beta subunit family protein;(source:Araport11)	NaN	NaN	NaN	19.8902	NaN	NaN	NaN	NaN	NaN	NaN	NaN	19.7354	NaN	NaN	NaN	NaN	1	1	1	1.8	67.542	0.0088773	2.0147	2	0	0	0	1	0	0	0	0	0	0	0	1	0	0	0	0
TIF4A-3	AT1G72730	AT1G72730.1	DEA(D/H)-box RNA helicase family protein;(source:Araport11)	NaN	NaN	NaN	20.1752	NaN	NaN	NaN	NaN	NaN	NaN	NaN	20.4606	NaN	NaN	NaN	NaN	15	1	1	44.7	46.77	0.0049806	2.3231	2	0	0	0	1	0	0	0	0	0	0	0	1	0	0	0	0
TIM23-2	AT1G72750	AT1G72750.1	translocase inner membrane subunit 23-2;(source:Araport11)	NaN	NaN	NaN	NaN	NaN	NaN	NaN	NaN	NaN	NaN	NaN	NaN	NaN	NaN	NaN	NaN	1	1	1	8	19.878	0	3.9844	1	0	0	1	0	0	0	0	0	0	0	0	0	0	0	0	0
AT1G72880	AT1G72880	AT1G72880.1	Survival protein SurE-like phosphatase/nucleotidase;(source:Araport11)	20.1587	NaN	NaN	NaN	NaN	NaN	NaN	NaN	NaN	NaN	NaN	NaN	NaN	NaN	20.2149	20.0487	2	2	2	8.3	40.673	0	4.4918	3	0	0	0	1	0	0	0	0	0	0	0	0	0	0	1	1
CHMP1B	AT1G73030	AT1G73030.1;AT1G17730.1	Encodes an ESCRT-related protein: CHMP1A/AT1G73030; CHMP1B/AT1G17730. CHMP1A and B mediate multivesicular body sorting of auxin carriers and are required for plant development. ESCRT: Endosomal Sorting Complexes Required For Transport machinery; CHMP: Charged Multivesicular Body Protein/Chromatin Modifying Protein.	NaN	NaN	NaN	NaN	21.8594	NaN	NaN	NaN	NaN	NaN	NaN	NaN	21.5529	NaN	NaN	20.8586	2	2	2	10.3	22.691	0	15.439	5	0	0	0	0	1	0	0	1	0	0	0	0	1	0	0	2
AT1G73180	AT1G73180	AT1G73180.1	Eukaryotic translation initiation factor eIF2A family protein;(source:Araport11)	25.4481	24.7662	25.597	25.3928	25.5444	24.5224	25.1226	24.807	25.5242	25.2583	25.3856	25.3669	25.1402	25.0803	25.6378	25.1936	25	25	25	62.8	56.297	0	323.31	421	17	18	29	34	15	22	28	28	21	23	32	38	20	31	36	29
AT1G73230	AT1G73230	AT1G73230.1	Nascent polypeptide-associated complex NAC;(source:Araport11)	NaN	NaN	21.6744	21.5402	23.228	22.7608	23.0423	22.6766	NaN	20.8764	19.8208	20.8344	22.7858	22.5194	23.1942	23.0461	8	8	6	46.1	18.004	0	156.11	64	0	0	3	5	4	5	6	5	0	2	2	4	5	9	6	8
AT1G73460	AT1G73460	AT1G73460.1;AT1G73450.1	Protein kinase superfamily protein;(source:Araport11)	21.0149	22.3957	22.8765	22.6717	21.6761	21.9204	23.134	22.5881	21.9543	22.2496	22.7785	22.5156	21.7606	22.6594	23.2568	22.7163	19	19	15	21.9	131.24	0	74.758	108	1	6	11	10	2	5	9	12	3	5	6	9	3	7	11	8
AT1G73600	AT1G73600	AT1G73600.2	Encodes a S-adenosyl-L-methionine-dependent phosphoethanolamine N-methyltransferase whose expression is responsive to both phosphate (Pi) and phosphite (Phi) in roots. It catalyzes the three sequential P-base methylation of phosphoethanolamine to phosphocholine. Homologous biochemical function to NMT1 (At3g18000). Double mutants of NMT1 and NMT3 are defective in leaf; root; flower; seed; and poll…	NaN	NaN	20.9242	21.8835	NaN	NaN	21.5317	NaN	NaN	NaN	21.1348	21.3878	20.4742	21.5731	21.5465	21.8612	6	2	2	11.9	57.843	0	21.547	9	0	0	0	1	0	0	1	0	0	0	0	1	1	1	3	1
AT1G73650	AT1G73650	AT1G73650.3	3-oxo-5-alpha-steroid 4-dehydrogenase (DUF1295);(source:Araport11)	19.6614	20.1462	19.7412	20.7683	NaN	20.3971	NaN	20.526	NaN	20.4419	NaN	20.1621	NaN	20.0089	NaN	20.2731	2	2	2	7	34.417	0	5.0954	14	1	1	1	2	0	1	0	2	0	1	0	2	0	1	0	2
MPK15	AT1G73670	AT1G73670.1	member of MAP Kinase The mRNA is cell-to-cell mobile.	NaN	NaN	NaN	NaN	NaN	NaN	NaN	NaN	NaN	NaN	NaN	NaN	NaN	NaN	NaN	NaN	9	2	1	17.2	65.25	0.0050223	2.3823	2	0	0	1	0	0	0	0	0	0	0	0	0	0	0	0	1
SMU1	AT1G73720	AT1G73720.1	Encodes SMU1; a protein involved in RNA splicing.	21.5012	22.053	22.039	22.4358	23.1311	23.0962	23.4629	23.6917	21.9634	22.3107	22.2823	22.1576	22.5796	23.5627	23.6815	23.8216	19	19	19	52.6	57.723	0	132.15	158	3	4	6	15	6	10	15	16	4	6	10	13	4	11	17	18
ESP1	AT1G73840	AT1G73840.1	Resembles the CstF64 family of RNA processing factors that are conserved between yeast and mammals. In mammals; CstF64 is a component of the CstF complex which is required for mRNA 3'end formation along with other factors.	NaN	NaN	NaN	NaN	NaN	NaN	NaN	NaN	NaN	NaN	NaN	NaN	NaN	NaN	NaN	NaN	1	1	1	2.8	41.83	0.0012092	2.9349	1	0	0	0	0	0	1	0	0	0	0	0	0	0	0	0	0
TTM1	AT1G73980	AT1G73980.1;AT1G26190.1	TTM1 is a triphosphate tunnel metalloenzyme that displays pyrophosphatase activity. It contains both a uridine kinase (UK) domain;CYTH domain; a coiled-coil domain and a transmembrane domain at the C-terminal Mutants show a delay in leaf senescence. Can functionally complement TTM1 and vise versa. (PMID:28733390)	NaN	NaN	NaN	NaN	NaN	NaN	NaN	20.4696	NaN	NaN	NaN	NaN	NaN	20.7214	20.738	20.7459	1	1	1	1.2	72.407	0.0017825	2.7857	5	0	0	0	1	0	0	0	1	0	0	0	0	0	1	1	1
RPL6B	AT1G74060	AT1G74060.1;AT1G74050.1	Ribosomal protein L6 family protein;(source:Araport11)	24.5459	25.0166	23.976	23.6904	24.382	25.1001	23.1773	24.0787	24.3631	24.3661	23.8027	23.2823	24.5753	24.9682	22.7981	24.068	14	6	6	48.5	26.008	0	16.776	54	3	3	3	4	1	6	2	4	2	4	5	3	3	6	1	4
SOT16	AT1G74100	AT1G74100.1	encodes a desulfoglucosinolate sulfotransferase; involved in the final step of glucosinolate core structure biosynthesis. Has a broad-substrate specificity with different desulfoglucosinolates; the best substrate is indole-3-methyl-dsGS; followed by benzyl-dsGS. Expression was induced by wounding; jasmonate and ethylene stimulates.	NaN	NaN	NaN	21.3661	NaN	NaN	NaN	NaN	NaN	NaN	NaN	20.7943	22.908	NaN	NaN	NaN	1	1	1	2.7	39.219	0.0028818	2.5797	4	0	0	1	1	0	0	0	0	0	0	0	1	1	0	0	0
RPL35AC	AT1G74270	AT1G74270.1;AT1G07070.1	Ribosomal protein L35Ae family protein;(source:Araport11)	24.9317	24.7537	23.2638	23.2651	24.6224	24.7962	21.9148	23.4595	24.7934	24.2242	23.0667	22.8895	23.1189	24.2042	22.475	22.9951	5	5	1	53.6	12.916	0	56.94	54	3	5	5	5	2	4	2	4	4	3	2	5	1	2	2	5
AT1G74910	AT1G74910	AT1G74910.1	KONJAC1 is imilar to sugar pyrophosphorylases but has an insertion of 2 AA in the pyrophosphorylase consensus motif that is highly conserved in GMPPs. It lacks GDP-mannose pyrophosphorylase activity but can simulate the GDP-mannose pyrophosphorylase activity of VTC1.	NaN	NaN	NaN	NaN	NaN	NaN	NaN	NaN	NaN	NaN	NaN	19.577	20.3767	NaN	NaN	NaN	2	2	2	4.6	45.563	0	4.1048	4	0	0	1	0	0	0	0	1	0	0	0	1	1	0	0	0
AT1G75220	AT1G75220	AT1G75220.1	Encodes a vacuolar glucose exporter that is induced in response to factors that activate vacuolar glucose pools like darkness; heat stress and wounding and repressed during conditions that trigger glucose accumulation in the vacuole like cold stress and external sugar supply.	NaN	NaN	NaN	NaN	NaN	20.8772	NaN	NaN	NaN	NaN	19.8654	NaN	NaN	NaN	NaN	NaN	1	1	1	3.1	52.901	0.007431	2.0761	1	0	0	0	0	0	1	0	0	0	0	0	0	0	0	0	0
DHAR2	AT1G75270	AT1G75270.1	One of three functional dehydroascorbate reductases. Catalyzes the glutathione (GSH)-dependent reduction of dehydroascorbate. DHAR2 is a cytoplasmic enzyme.	NaN	NaN	NaN	NaN	NaN	NaN	NaN	20.7582	NaN	NaN	NaN	20.333	NaN	NaN	NaN	NaN	3	3	3	14.6	23.407	0	4.8155	5	0	0	0	1	0	0	0	1	0	0	0	2	0	0	1	0
SKP1A	AT1G75950	AT1G75950.1	SKP1 is core component of the SCF family of E3 ubiquitin ligases and serves to tether the rest of the complex to an F-box protein; which provides specificity in binding to ubiquitin ligase substrate proteins. Predominately expressed from leptotene to pachytene. Negatively regulates recombination. Interacts with P0; a silencing suppressor protein encoded by poleroviruses by means of a conserved mi…	NaN	NaN	NaN	NaN	NaN	NaN	NaN	19.4035	NaN	NaN	NaN	NaN	NaN	NaN	19.6419	NaN	2	2	2	21.2	17.857	0	9.3406	3	0	0	0	0	0	1	0	1	0	0	0	0	0	0	1	0
AT1G76010	AT1G76010	AT1G76010.1	Together with other ALBA proteins phase separates into stress granules and processing bodies under heat stress and directly binds to and recruits mRNAs to protect from degradation. Confers thermotolerance through stabilizing HSF messenger RNAs in cytoplasmic granules.	NaN	NaN	NaN	NaN	NaN	NaN	NaN	NaN	NaN	NaN	NaN	NaN	NaN	NaN	NaN	NaN	2	2	2	5.7	37.382	0.0017773	2.7536	2	0	0	0	0	0	0	0	1	0	0	0	1	0	0	0	0
VHA-B1	AT1G76030	AT1G76030.1;AT1G20260.1	One of three genes encoding the vacuolar ATP synthase subunit B1. This subunit was shown to interact with the gene product of hexokinase1 (ATHXK1). This interaction; however; is solely restricted to the nucleus. The protein binds to and co-localizes with F-actin; bundles F-actin to form higher-order structure; and stabilizes actin filaments in vitro. The mRNA is cell-to-cell mobile.	25.2819	25.9123	25.5999	25.9782	25.6491	25.6618	26.0144	25.9011	25.7507	25.9255	26.1421	25.891	25.5285	25.6811	26.0814	25.9429	26	26	5	72.8	54.107	0	323.31	503	19	27	39	39	18	25	35	33	24	33	44	44	21	27	37	38
SMT3	AT1G76090	AT1G76090.1	Encodes S-adenosyl-methionine-sterol-C-methyltransferase; an enzyme in the sterol biosynthetic pathway.	NaN	NaN	20.8103	20.6506	NaN	20.0727	NaN	NaN	NaN	NaN	NaN	20.5091	NaN	NaN	20.5869	NaN	2	2	2	7	40.124	0	27.648	10	0	0	2	2	0	1	0	1	0	0	0	2	0	1	1	0
ERD14	AT1G76180	AT1G76180.1	Encodes a dehydrin protein whose expression is induced early on in response to dehydration stress. This gene's expression to cold occurs in two waves; with early induction occurring within 1 h and secondary induction occurring 5 h after the beginning of cold stress. Expression is also induced in response to ABA but not in response to 2;4-D; BA; and GA3. ERD14 protein is capable of binding Ca2+; e…	NaN	23.3761	23.0111	23.8296	NaN	22.8077	23.5215	23.9029	NaN	24.0202	22.7357	23.8931	NaN	22.8043	23.1272	23.2265	5	5	3	22.7	20.786	0	20.659	33	0	1	4	3	0	2	2	4	1	2	3	4	0	2	2	3
OST1A	AT1G76400	AT1G76400.1	Ribophorin I;(source:Araport11)	NaN	NaN	NaN	NaN	NaN	NaN	NaN	NaN	NaN	NaN	NaN	NaN	NaN	NaN	NaN	NaN	2	2	2	3.1	68.641	0.0050905	2.4398	2	0	0	0	1	0	1	0	0	0	0	0	0	0	0	0	0
AHL29	AT1G76500	AT1G76500.1	Encodes an AT hook domain containing protein. Identified in a screen of activation tagged lines that suppress the long-hypocotyl phenotype of a weak phyB allele. Affects cell elongation in the hypocotyl and leaves.Acts redundantly with ESC to modulate hypocotyl growth inhibition in response to light	NaN	NaN	NaN	NaN	NaN	NaN	NaN	NaN	NaN	NaN	NaN	NaN	NaN	NaN	NaN	NaN	2	1	1	9.3	30.614	0	8.118	1	0	0	0	0	0	0	0	0	0	0	0	0	0	0	0	1
PFP-ALPHA2	AT1G76550	AT1G76550.1	Phosphofructokinase family protein. Target of miRNA sRNA6.	NaN	20.7024	20.6083	21.2171	NaN	19.8987	NaN	20.5371	NaN	20.6779	NaN	NaN	NaN	19.845	20.3524	20.8263	10	2	2	17.7	67.558	0	15.471	11	0	1	1	2	0	1	0	1	0	1	0	1	0	1	1	1
OPR1	AT1G76680	AT1G76680.2	Encodes a member of an alpha/beta barrel fold family of FMN-containing oxidoreductases. One of the closely related 12-oxophytodienoic acid reductases. This enzyme is not expected to participate in jasmonic acid biosynthesis because during in vitro assays; it shows very little activity with the naturally occurring OPDA isomer. Shows activity towards 2;4;6-trinitrotoluene. Expressed predominately i…	24.2868	NaN	23.2193	23.1767	23.0482	23.3735	22.7886	22.7031	22.674	23.466	22.7744	22.8041	25.3788	23.2292	23.0683	23.0979	10	10	10	30	44.015	0	26.428	55	4	0	4	6	1	2	5	4	1	2	4	3	7	2	5	5
IGMT5	AT1G76790	AT1G76790.1	Encodes a protein with similarity to N-acetylserotonin O-methyltransferase (ASMT) but it does not have ASMT activity in vitro.	21.7696	NaN	21.386	22.126	22.3962	NaN	21.6821	21.755	21.8194	NaN	NaN	22.2283	22.7795	21.1158	21.129	22.2324	6	6	5	20.7	40.222	0	13.643	34	1	1	3	4	1	1	2	4	1	1	2	3	2	2	2	4
AT1G76810	AT1G76810	AT1G76810.1	Functions in 18S rRNA maturation at the late 40S assembly stage as part of a regulatory crosstalk among ribosome biogenesis; messenger RNA (mRNA) translation initiation; and siRNA biogenesis in plants.	NaN	NaN	20.6701	NaN	NaN	20.6606	NaN	NaN	NaN	20.7343	20.3381	20.9203	NaN	21.0826	NaN	20.8702	3	3	3	2.5	142.11	0	4.8931	10	0	1	0	2	0	1	1	0	0	1	1	1	1	0	0	1
SEC5A	AT1G76850	AT1G76850.1;AT1G21170.2	Encodes a member of the exocyst complex gene family. The exocyst is a protein complex involved in tethering vesicles to the plasma membrane during regulated or polarized secretion. The mRNA is cell-to-cell mobile.	NaN	NaN	NaN	NaN	NaN	NaN	NaN	NaN	NaN	NaN	NaN	NaN	NaN	NaN	NaN	NaN	2	2	2	1.9	121.9	0	5.0276	5	0	0	1	0	0	2	1	0	0	0	0	0	0	1	0	0
AT1G76880	AT1G76880	AT1G76880.1	DF1 is a putative transcription factor required for the synthesis of seed mucilage polysaccharides. The df1 seeds produce almost 50% less mucilage than wild-type; but show less severe defects than the myb5 and ttg2 mutants.	NaN	NaN	NaN	NaN	21.0425	22.1033	21.8999	22.4312	NaN	NaN	NaN	NaN	NaN	22.0883	21.5718	22.4115	5	4	4	8.6	67.878	0	11.266	21	0	0	0	0	2	3	3	4	0	0	0	0	0	2	2	5
[truncated: 1,430 more rows]
