# Supplementary material for: Redox-inactive CC-type glutaredoxins interfere with TGA transcription factor–dependent repression of target promoters in roots
Source: Plant Cell. 2025 Mar 7;37(3):koaf038. doi: 10.1093/plcell/koaf038 (PMC11887855; doi:10.1093/plcell/koaf038)
Supplement: koaf038_Supplementary_Data [file koaf038_supplementary_data.zip › Supplementary Data Set S5 Statistical analysis.xlsx]

## Sheet: Fig. 1A
Supplementary Data Set S5: Statistical analysis
10mM NO3-
Ordinary one-way ANOVA
F	17.74
P value	<0.0001
P value summary	****
Significant diff. among means (P < 0.05)?	Yes
R squared	0.7689
Brown-Forsythe test
F (DFn. DFd)	1.050 (3. 16)
P value	0.3975
P value summary	ns
Are SDs significantly different (P < 0.05)?	No
Bartlett's test
Bartlett's statistic (corrected)	8534
P value	0.0362
P value summary	*
Are SDs significantly different (P < 0.05)?	Yes
ANOVA table	SS	DF	MS	F (DFn. DFd)	P value
Treatment (between columns)	690.4	3	230.1	F (3. 16) = 17.74	P<0.0001
Residual (within columns)	207.5	16	1997-12-01
Total	897.9	19
Data summary
Number of treatments (columns)	4
Number of values (total)	20
Tukey's multiple comparisons test	Mean Diff.	95.00% CI of diff.	Below threshold?	Summary	Adjusted P Value
Col-0 10mM NO3- vs. tga1/4 10mM NO3-	1524	-4.992 to 8.040	No	ns	0.9072	A-B
Col-0 10mM NO3- vs. cepd 10mM NO3-	1993-11-01	5.418 to 18.45	Yes	***	0.0004	A-C
Col-0 10mM NO3- vs. cepd tga1/4 10mM NO3-	-3976	-10.49 to 2.540	No	ns	0.3339	A-D
tga1/4 10mM NO3- vs. cepd 10mM NO3-	1941-10-01	3.894 to 16.93	Yes	**	0.0016	B-C
tga1/4 10mM NO3- vs. cepd tga1/4 10mM NO3-	-5.5	-12.02 to 1.016	No	ns	0.1142	B-D
cepd 10mM NO3- vs. cepd tga1/4 10mM NO3-	-15.91	-22.43 to -9.394	Yes	****	<0.0001	C-D
Test details	Mean 1	Mean 2	Mean Diff.	SE of diff.	n1	n2	q	DF
Col-0 10mM NO3- vs. tga1/4 10mM NO3-	19.64	2024-12-18	1524	2278	5	5	0.9463	16
Col-0 10mM NO3- vs. cepd 10mM NO3-	19.64	1971-07-01	1993-11-01	2278	5	5	1941-07-01	16
Col-0 10mM NO3- vs. cepd tga1/4 10mM NO3-	19.64	23.62	-3976	2278	5	5	2469	16
tga1/4 10mM NO3- vs. cepd 10mM NO3-	2024-12-18	1971-07-01	1941-10-01	2278	5	5	6464	16
tga1/4 10mM NO3- vs. cepd tga1/4 10mM NO3-	2024-12-18	23.62	-5.5	2278	5	5	3415	16
cepd 10mM NO3- vs. cepd tga1/4 10mM NO3-	1971-07-01	23.62	-15.91	2278	5	5	9879	16
Compact letter display
cepd tga1/4 10mM NO3-	A
Col-0 10mM NO3-	A
tga1/4 10mM NO3-	A
cepd 10mM NO3-	B
1mM NO3-
Ordinary one-way ANOVA
F	31.35
P value	<0.0001
P value summary	****
Significant diff. among means (P < 0.05)?	Yes
R squared	0.8546
Brown-Forsythe test
F (DFn. DFd)	0.5361 (3. 16)
P value	0.6642
P value summary	ns
Are SDs significantly different (P < 0.05)?	No
Bartlett's test
Bartlett's statistic (corrected)	2015-05-01
P value	0.1611
P value summary	ns
Are SDs significantly different (P < 0.05)?	No
ANOVA table	SS	DF	MS	F (DFn. DFd)	P value
Treatment (between columns)	117	3	39	F (3. 16) = 31.35	P<0.0001
Residual (within columns)	2024-09-19	16	1244
Total	136.9	19
Data summary
Number of treatments (columns)	4
Number of values (total)	20
Tukey's multiple comparisons test	Mean Diff.	95.00% CI of diff.	Below threshold?	Summary	Adjusted P Value
Col-0 1mM NO3- vs. tga1/4 1mM NO3-	-0.2593	-2.277 to 1.759	No	ns	0.9824	A-B
Col-0 1mM NO3- vs. cepd 1mM NO3-	4345	2.327 to 6.363	Yes	****	<0.0001	A-C
Col-0 1mM NO3- vs. cepd tga1/4 1mM NO3-	-2293	-4.311 to -0.2753	Yes	*	0.0233	A-D
tga1/4 1mM NO3- vs. cepd 1mM NO3-	4604	2.586 to 6.622	Yes	****	<0.0001	B-C
tga1/4 1mM NO3- vs. cepd tga1/4 1mM NO3-	-2034	-4.052 to -0.01594	Yes	*	0.0479	B-D
cepd 1mM NO3- vs. cepd tga1/4 1mM NO3-	-6638	-8.656 to -4.620	Yes	****	<0.0001	C-D
Test details	Mean 1	Mean 2	Mean Diff.	SE of diff.	n1	n2	q	DF
Col-0 1mM NO3- vs. tga1/4 1mM NO3-	6499	6758	-0.2593	0.7054	5	5	0.5199	16
Col-0 1mM NO3- vs. cepd 1mM NO3-	6499	2154	4345	0.7054	5	5	8711	16
Col-0 1mM NO3- vs. cepd tga1/4 1mM NO3-	6499	8792	-2293	0.7054	5	5	4598	16
tga1/4 1mM NO3- vs. cepd 1mM NO3-	6758	2154	4604	0.7054	5	5	9231	16
tga1/4 1mM NO3- vs. cepd tga1/4 1mM NO3-	6758	8792	-2034	0.7054	5	5	4078	16
cepd 1mM NO3- vs. cepd tga1/4 1mM NO3-	2154	8792	-6638	0.7054	5	5	13.31	16
Compact letter display
cepd tga1/4 1mM NO3-	A
tga1/4 1mM NO3-	B
Col-0 1mM NO3-	B
cepd 1mM NO3-	C

## Sheet: Fig. 1B
Supplementary Data Set S5: Statistical analysis
10mM NO3-
F	66.38
P value	<0.0001
P value summary	****
Significant diff. among means (P < 0.05)?	Yes
R squared	0.9256
Brown-Forsythe test
F (DFn. DFd)	0.6411 (3. 16)
P value	0.5996
P value summary	ns
Are SDs significantly different (P < 0.05)?	No
Bartlett's test
Bartlett's statistic (corrected)	3479
P value	0.3234
P value summary	ns
Are SDs significantly different (P < 0.05)?	No
ANOVA table	SS	DF	MS	F (DFn. DFd)	P value
Treatment (between columns)	6700	3	2233	F (3. 16) = 66.38	P<0.0001
Residual (within columns)	538.3	16	33.64
Total	7238	19
Data summary
Number of treatments (columns)	4
Number of values (total)	20
Tukey's multiple comparisons test	Mean Diff.	95.00% CI of diff.	Below threshold?	Summary	Adjusted P Value
Col-0 10mM NO3- vs. tga1/4 10mM NO3-	-12.86	-23.36 to -2.369	Yes	*	0.014	A-B
Col-0 10mM NO3- vs. cepd 10mM NO3-	33.78	23.28 to 44.27	Yes	****	<0.0001	A-C
Col-0 10mM NO3- vs. cepd tga1/4 10mM NO3-	-8498	-18.99 to 1.997	No	ns	0.1356	A-D
tga1/4 10mM NO3- vs. cepd 10mM NO3-	46.64	36.14 to 57.14	Yes	****	<0.0001	B-C
tga1/4 10mM NO3- vs. cepd tga1/4 10mM NO3-	4366	-6.129 to 14.86	No	ns	0.6414	B-D
cepd 10mM NO3- vs. cepd tga1/4 10mM NO3-	-42.27	-52.77 to -31.78	Yes	****	<0.0001	C-D
Test details	Mean 1	Mean 2	Mean Diff.	SE of diff.	n1	n2	q	DF
Col-0 10mM NO3- vs. tga1/4 10mM NO3-	44.61	57.47	-12.86	3668	5	5	4959	16
Col-0 10mM NO3- vs. cepd 10mM NO3-	44.61	1983-10-01	33.78	3668	5	5	2024-02-13	16
Col-0 10mM NO3- vs. cepd tga1/4 10mM NO3-	44.61	53.11	-8498	3668	5	5	3276	16
tga1/4 10mM NO3- vs. cepd 10mM NO3-	57.47	1983-10-01	46.64	3668	5	5	17.98	16
tga1/4 10mM NO3- vs. cepd tga1/4 10mM NO3-	57.47	53.11	4366	3668	5	5	1683	16
cepd 10mM NO3- vs. cepd tga1/4 10mM NO3-	1983-10-01	53.11	-42.27	3668	5	5	2024-03-16	16
Compact letter display
tga1/4 10mM NO3-	A
cepd tga1/4 10mM NO3-	A B
Col-0 10mM NO3-	B
cepd 10mM NO3-	C
1mM NO3-
Ordinary one-way ANOVA
F	2021-10-01
P value	0.0005
P value summary	***
Significant diff. among means (P < 0.05)?	Yes
R squared	0.6568
Brown-Forsythe test
F (DFn. DFd)	2.671 (3. 16)
P value	0.0826
P value summary	ns
Are SDs significantly different (P < 0.05)?	No
Bartlett's test
Bartlett's statistic (corrected)	2024-07-15
P value	0.0018
P value summary	**
Are SDs significantly different (P < 0.05)?	Yes
ANOVA table	SS	DF	MS	F (DFn. DFd)	P value
Treatment (between columns)	1172	3	390.6	F (3. 16) = 10.21	P=0.0005
Residual (within columns)	612.4	16	38.27
Total	1784	19
Data summary
Number of treatments (columns)	4
Number of values (total)	20
Tukey's multiple comparisons test	Mean Diff.	95.00% CI of diff.	Below threshold?	Summary	Adjusted P Value
Col-0 1mM NO3- vs. tga1/4 1mM NO3-	-5794	-16.99 to 5.400	No	ns	0.471	A-B
Col-0 1mM NO3- vs. cepd 1mM NO3-	2024-09-15	3.896 to 26.28	Yes	**	0.0069	A-C
Col-0 1mM NO3- vs. cepd tga1/4 1mM NO3-	1969-04-01	-6.504 to 15.88	No	ns	0.6364	A-D
tga1/4 1mM NO3- vs. cepd 1mM NO3-	20.88	9.690 to 32.08	Yes	***	0.0004	B-C
tga1/4 1mM NO3- vs. cepd tga1/4 1mM NO3-	1948-10-01	-0.7102 to 21.68	No	ns	0.0705	B-D
cepd 1mM NO3- vs. cepd tga1/4 1mM NO3-	-10.4	-21.59 to 0.7942	No	ns	0.0734	C-D
Test details	Mean 1	Mean 2	Mean Diff.	SE of diff.	n1	n2	q	DF
Col-0 1mM NO3- vs. tga1/4 1mM NO3-	15.85	21.65	-5794	3913	5	5	2094	16
Col-0 1mM NO3- vs. cepd 1mM NO3-	15.85	0.762	2024-09-15	3913	5	5	5454	16
Col-0 1mM NO3- vs. cepd tga1/4 1mM NO3-	15.85	2016-11-01	1969-04-01	3913	5	5	1695	16
tga1/4 1mM NO3- vs. cepd 1mM NO3-	21.65	0.762	20.88	3913	5	5	7548	16
tga1/4 1mM NO3- vs. cepd tga1/4 1mM NO3-	21.65	2016-11-01	1948-10-01	3913	5	5	3789	16
cepd 1mM NO3- vs. cepd tga1/4 1mM NO3-	0.762	2016-11-01	-10.4	3913	5	5	3759	16
Compact letter display
tga1/4 1mM NO3-	A
Col-0 1mM NO3-	A
cepd tga1/4 1mM NO3-	A B
cepd 1mM NO3-	B

## Sheet: Fig. 1C
Supplementary Data Set S5: Statistical analysis
10mM NO3-
ANOVA summary
F	4022
P value	0.0277
P value summary	*
Significant diff. among means (P < 0.05)?	Yes
R squared	0.4458
Brown-Forsythe test
F (DFn. DFd)	0.5236 (3. 15)
P value	0.6727
P value summary	ns
Are SDs significantly different (P < 0.05)?	No
Bartlett's test
Bartlett's statistic (corrected)	1774
P value	0.6206
P value summary	ns
Are SDs significantly different (P < 0.05)?	No
ANOVA table	SS	DF	MS	F (DFn. DFd)	P value
Treatment (between columns)	725.9	3	242	F (3. 15) = 4.022	P=0.0277
Residual (within columns)	902.5	15	60.16
Total	1628	18
Data summary
Number of treatments (columns)	4
Number of values (total)	19
Tukey's multiple comparisons test	Mean Diff.	95.00% CI of diff.	Below threshold?	Summary	Adjusted P Value
Col-0 10mM NO3- vs. tga1/4 10mM NO3-	-17.56	-32.56 to -2.563	Yes	*	0.0194	A-B
Col-0 10mM NO3- vs. cepd 10mM NO3-	-4248	-18.39 to 9.891	No	ns	0.8221	A-C
Col-0 10mM NO3- vs. cepd tga1/4 10mM NO3-	-6658	-20.80 to 7.481	No	ns	0.5432	A-D
tga1/4 10mM NO3- vs. cepd 10mM NO3-	13.31	-1.685 to 28.31	No	ns	0.0906	B-C
tga1/4 10mM NO3- vs. cepd tga1/4 10mM NO3-	2024-09-10	-4.095 to 25.90	No	ns	0.1992	B-D
cepd 10mM NO3- vs. cepd tga1/4 10mM NO3-	-2.41	-16.55 to 11.73	No	ns	0.9598	C-D
Test details	Mean 1	Mean 2	Mean Diff.	SE of diff.	n1	n2	q	DF
Col-0 10mM NO3- vs. tga1/4 10mM NO3-	39.65	57.21	-17.56	5203	5	4	4773	15
Col-0 10mM NO3- vs. cepd 10mM NO3-	39.65	43.9	-4248	4906	5	5	1225	15
Col-0 10mM NO3- vs. cepd tga1/4 10mM NO3-	39.65	46.31	-6658	4906	5	5	1919	15
tga1/4 10mM NO3- vs. cepd 10mM NO3-	57.21	43.9	13.31	5203	4	5	3618	15
tga1/4 10mM NO3- vs. cepd tga1/4 10mM NO3-	57.21	46.31	2024-09-10	5203	4	5	2963	15
cepd 10mM NO3- vs. cepd tga1/4 10mM NO3-	43.9	46.31	-2.41	4906	5	5	0.6948	15
Compact letter display
tga1/4 10mM NO3-	A
cepd tga1/4 10mM NO3-	A B
cepd 10mM NO3-	A B
Col-0 10mM NO3-	B
1mM NO3-
Ordinary one-way ANOVA
F	88.92
P value	<0.0001
P value summary	****
Significant diff. among means (P < 0.05)?	Yes
R squared	0.9434
Brown-Forsythe test
F (DFn. DFd)	1.680 (3. 16)
P value	0.2112
P value summary	ns
Are SDs significantly different (P < 0.05)?	No
ANOVA table	SS	DF	MS	F (DFn. DFd)	P value
Treatment (between columns)	888.7	3	296.2	F (3. 16) = 88.92	P<0.0001
Residual (within columns)	53.31	16	3332
Total	942.1	19
Data summary
Number of treatments (columns)	4
Number of values (total)	20
Tukey's multiple comparisons test	Mean Diff.	95.00% CI of diff.	Below threshold?	Summary	Adjusted P Value
Col-0 1mM NO3- vs. tga1/4 1mM NO3-	1024	-2.279 to 4.327	No	ns	0.8116	A-B
Col-0 1mM NO3- vs. cepd 1mM NO3-	-14.24	-17.55 to -10.94	Yes	****	<0.0001	A-C
Col-0 1mM NO3- vs. cepd tga1/4 1mM NO3-	2132	-1.171 to 5.435	No	ns	0.2888	A-D
tga1/4 1mM NO3- vs. cepd 1mM NO3-	-15.27	-18.57 to -11.97	Yes	****	<0.0001	B-C
tga1/4 1mM NO3- vs. cepd tga1/4 1mM NO3-	1108	-2.195 to 4.411	No	ns	0.7736	B-D
cepd 1mM NO3- vs. cepd tga1/4 1mM NO3-	16.38	13.07 to 19.68	Yes	****	<0.0001	C-D
Test details	Mean 1	Mean 2	Mean Diff.	SE of diff.	n1	n2	q	DF
Col-0 1mM NO3- vs. tga1/4 1mM NO3-	2132	1108	1024	1154	5	5	1254	16
Col-0 1mM NO3- vs. cepd 1mM NO3-	2132	16.38	-14.24	1154	5	5	17.45	16
Col-0 1mM NO3- vs. cepd tga1/4 1mM NO3-	2132	0	2132	1154	5	5	2612	16
tga1/4 1mM NO3- vs. cepd 1mM NO3-	1108	16.38	-15.27	1154	5	5	2024-07-18	16
tga1/4 1mM NO3- vs. cepd tga1/4 1mM NO3-	1108	0	1108	1154	5	5	1357	16
cepd 1mM NO3- vs. cepd tga1/4 1mM NO3-	16.38	0	16.38	1154	5	5	2024-06-20	16
Compact letter display
cepd 1mM NO3-	A
Col-0 1mM NO3-	B
tga1/4 1mM NO3-	B
cepd tga1/4 1mM NO3-	B

## Sheet: Fig. 1D
Supplementary Data Set S5: Statistical analysis
Column A	Col-0
vs.	vs.
Column B	cepd
Test details
Test name	Unpaired t test
Variance assumption	Individual variance for each row
Multiple comparisons	False Discovery Rate (FDR)
Method	Two-stage step-up (Benjamini. Krieger. and Yekutieli)
Desired FDR (Q)	0.01
Number of tests performed	3
Number of rows omitted	0
	Discovery?	P value	Mean of Col-0	Mean of cepd	Difference	SE of difference	t ratio	df	q value
Seedling	No	0.972547	1951-03-01	3506	0.004059	0.1161	0.03496	16	0.327424
Shoot	Yes	0.00034	3696	3003	0.6922	0.1527	4532	16	0.000172
Root	Yes	<0.000001	3194	4489	-1294	0.0798	16.22	16	<0.000001

## Sheet: Fig. 1E
Supplementary Data Set S5: Statistical analysis
Column A	Col-0
vs.	vs.
Column B	cepd
Test details
Test name	Unpaired t test
Variance assumption	Individual variance for each row
Multiple comparisons	False Discovery Rate (FDR)
Method	Two-stage step-up (Benjamini. Krieger. and Yekutieli)
Desired FDR (Q)	0.01
Number of tests performed	3
Number of rows omitted	0
	Discovery?	P value	Mean of Col-0	Mean of cepd	Difference	SE of difference	t ratio	df	q value
Seedling	Yes	<0.000001	32.81	9967	22.84	1623	2024-08-14	16	<0.000001
Shoot	Yes	<0.000001	20.56	6578	13.98	1085	1989-12-01	16	<0.000001
Root	Yes	<0.000001	2026-12-01	3389	8867	0.7241	2025-12-01	16	<0.000001
Inlet
Column A	Col-0
vs.	vs.
Column B	cepd
Test details
Test name	Unpaired t test
Variance assumption	Individual variance for each row
Multiple comparisons	False Discovery Rate (FDR)
Method	Two-stage step-up (Benjamini. Krieger. and Yekutieli)
Desired FDR (Q)	0.01
Number of tests performed	1
Number of rows omitted	0
Discovery?	P value	Mean of Col-0	Mean of cepd	Difference	SE of difference	t ratio	df	q value
No	0.088566	1702	2006	-0.3043	0.1678	1813	16	0.089452

## Sheet: Fig. 1F
Supplementary Data Set S5: Statistical analysis
Column A	Col-0
vs.	vs.
Column B	cepd
Test details
Test name	Unpaired t test
Variance assumption	Individual variance for each row
Multiple comparisons	False Discovery Rate (FDR)
Method	Two-stage step-up (Benjamini. Krieger. and Yekutieli)
Desired FDR (Q)	0.01
Number of tests performed	3
Number of rows omitted	0
	Discovery?	P value	Mean of Col-0	Mean of cepd	Difference	SE of difference	t ratio	df	q value
Seedling	Yes	<0.000001	1142	0.3505	0.7912	0.04431	17.86	16	<0.000001
Shoot	Yes	<0.000001	0.7511	0.1985	0.5526	0.03003	2024-04-18	16	<0.000001
Root	Yes	<0.000001	0.3906	0.152	0.2386	0.02544	9376	16	<0.000001
Inlet
Column A	Col-0
vs.	vs.
Column B	cepd
Test details
Test name	Unpaired t test
Variance assumption	Individual variance for each row
Multiple comparisons	False Discovery Rate (FDR)
Method	Two-stage step-up (Benjamini. Krieger. and Yekutieli)
Desired FDR (Q)	0.01
Number of tests performed	1
Number of rows omitted	0
Discovery?	P value	Mean of Col-0	Mean of cepd	Difference	SE of difference	t ratio	df	q value
Yes	0.001382	1976	1342	0.6334	0.164	3861	16	0.001396

## Sheet: Fig. 2A
Supplementary Data Set S5: Statistical analysis
Two-way ANOVA	Ordinary
Alpha	0.05
Source of Variation	% of total variation	P value	P value summary	Significant?
Interaction	5514	<0.0001	****	Yes
Row Factor	81.85	<0.0001	****	Yes
Column Factor	2017-10-01	<0.0001	****	Yes
ANOVA table	SS (Type III)	DF	MS	F (DFn. DFd)	P value
Interaction	46.38	3	15.46	F (3. 31) = 33.87	P<0.0001
Row Factor	688.5	1	688.5	F (1. 31) = 1508	P<0.0001
Column Factor	85.57	3	28.52	F (3. 31) = 62.49	P<0.0001
Residual	14.15	31	0.4564
Difference between row means
Predicted (LS) mean of FN	-15.22
Predicted (LS) mean of LN	-6.79
Difference between predicted means	-8426
SE of difference	0.217
95% CI of difference	-8.869 to -7.984
Data summary
Number of columns (Column Factor)	4
Number of rows (Row Factor)	2
Number of values	39
Bonferroni's multiple comparisons test	Predicted (LS) mean diff.	95.00% CI of diff.	Below threshold?	Summary	Adjusted P Value
FN
Col-0 vs. tga1/4	-1922	-3.126 to -0.7177	Yes	***	0.0005
Col-0 vs. cepd	-0.1743	-1.452 to 1.103	No	ns	>0.9999
Col-0 vs. cepd tga1/4	-1931	-3.135 to -0.7269	Yes	***	0.0005
tga1/4 vs. cepd	1748	0.4704 to 3.025	Yes	**	0.0033
tga1/4 vs. cepd tga1/4	-0.009209	-1.213 to 1.195	No	ns	>0.9999
cepd vs. cepd tga1/4	-1757	-3.034 to -0.4796	Yes	**	0.0031
LN
Col-0 vs. tga1/4	0.1607	-1.044 to 1.365	No	ns	>0.9999
Col-0 vs. cepd	6025	4.821 to 7.230	Yes	****	<0.0001
Col-0 vs. cepd tga1/4	0.5827	-0.6216 to 1.787	No	ns	>0.9999
tga1/4 vs. cepd	5865	4.660 to 7.069	Yes	****	<0.0001
tga1/4 vs. cepd tga1/4	0.422	-0.7823 to 1.626	No	ns	>0.9999
cepd vs. cepd tga1/4	-5443	-6.647 to -4.239	Yes	****	<0.0001
Col-0
FN vs. LN	-11.13	-12.00 to -10.25	Yes	****	<0.0001
tga1/4
FN vs. LN	-9043	-9.914 to -8.171	Yes	****	<0.0001
cepd
FN vs. LN	-4926	-5.850 to -4.001	Yes	****	<0.0001
cepd tga1/4
FN vs. LN	-8612	-9.483 to -7.740	Yes	****	<0.0001
Test details	Predicted (LS) mean 1	Predicted (LS) mean 2	Predicted (LS) mean diff.	SE of diff.	N1	N2	t	DF
FN
Col-0 vs. tga1/4	-16.22	-14.3	-1922	0.4273	5	5	4498	31
Col-0 vs. cepd	-16.22	-16.05	-0.1743	0.4532	5	4	0.3845	31
Col-0 vs. cepd tga1/4	-16.22	-14.29	-1931	0.4273	5	5	1952-04-01	31
tga1/4 vs. cepd	-14.3	-16.05	1748	0.4532	5	4	3856	31
tga1/4 vs. cepd tga1/4	-14.3	-14.29	-0.009209	0.4273	5	5	0.02155	31
cepd vs. cepd tga1/4	-16.05	-14.29	-1757	0.4532	4	5	3877	31
LN
Col-0 vs. tga1/4	-5098	-5259	0.1607	0.4273	5	5	0.3761	31
Col-0 vs. cepd	-5098	-11.12	6025	0.4273	5	5	2024-01-14	31
Col-0 vs. cepd tga1/4	-5098	-5.68	0.5827	0.4273	5	5	1364	31
tga1/4 vs. cepd	-5259	-11.12	5865	0.4273	5	5	13.73	31
tga1/4 vs. cepd tga1/4	-5259	-5.68	0.422	0.4273	5	5	0.9876	31
cepd vs. cepd tga1/4	-11.12	-5.68	-5443	0.4273	5	5	1974-12-01	31
Col-0
FN vs. LN	-16.22	-5098	-11.13	0.4273	5	5	2024-04-26	31
tga1/4
FN vs. LN	-14.3	-5259	-9043	0.4273	5	5	21.16	31
cepd
FN vs. LN	-16.05	-11.12	-4926	0.4532	4	5	1987-10-01	31
cepd tga1/4
FN vs. LN	-14.29	-5.68	-8612	0.4273	5	5	20.15	31

## Sheet: Fig. 2B
Supplementary Data Set S5: Statistical analysis
Two-way ANOVA	Ordinary
Alpha	0.05
Source of Variation	% of total variation	P value	P value summary	Significant?
Interaction	5773	<0.0001	****	Yes
Row Factor	0.1849	0.2011	ns	No
Column Factor	89.51	<0.0001	****	Yes
ANOVA table	SS (Type III)	DF	MS	F (DFn. DFd)	P value
Interaction	14.68	3	4894	F (3. 31) = 17.76	P<0.0001
Row Factor	0.4702	1	0.4702	F (1. 31) = 1.706	P=0.2011
Column Factor	227.7	3	75.89	F (3. 31) = 275.4	P<0.0001
Residual	8543	31	0.2756
Difference between row means
Predicted (LS) mean of FN	-9016
Predicted (LS) mean of LN	-8796
Difference between predicted means	-0.2202
SE of difference	0.1686
95% CI of difference	-0.5640 to 0.1236
Data summary
Number of columns (Column Factor)	4
Number of rows (Row Factor)	2
Number of values	39
Bonferroni's multiple comparisons test	Predicted (LS) mean diff.	95.00% CI of diff.	Below threshold?	Summary	Adjusted P Value
FN
Col-0 vs. tga1/4	-2951	-3.887 to -2.016	Yes	****	<0.0001
Col-0 vs. cepd	2816	1.880 to 3.752	Yes	****	<0.0001
Col-0 vs. cepd tga1/4	-3704	-4.640 to -2.769	Yes	****	<0.0001
tga1/4 vs. cepd	5767	4.832 to 6.703	Yes	****	<0.0001
tga1/4 vs. cepd tga1/4	-0.7532	-1.689 to 0.1825	No	ns	0.1824
cepd vs. cepd tga1/4	-6.52	-7.456 to -5.585	Yes	****	<0.0001
LN
Col-0 vs. tga1/4	-0.5077	-1.443 to 0.4280	No	ns	0.818
Col-0 vs. cepd	5207	4.272 to 6.143	Yes	****	<0.0001
Col-0 vs. cepd tga1/4	-0.3953	-1.388 to 0.5972	No	ns	>0.9999
tga1/4 vs. cepd	5715	4.779 to 6.651	Yes	****	<0.0001
tga1/4 vs. cepd tga1/4	0.1125	-0.8800 to 1.105	No	ns	>0.9999
cepd vs. cepd tga1/4	-5603	-6.595 to -4.610	Yes	****	<0.0001
Col-0
FN vs. LN	-2256	-2.933 to -1.579	Yes	****	<0.0001
tga1/4
FN vs. LN	0.1873	-0.4899 to 0.8644	No	ns	0.5768
cepd
FN vs. LN	0.1352	-0.5420 to 0.8123	No	ns	0.6867
cepd tga1/4
FN vs. LN	1053	0.3347 to 1.771	Yes	**	0.0054
Test details	Predicted (LS) mean 1	Predicted (LS) mean 2	Predicted (LS) mean diff.	SE of diff.	N1	N2	t	DF
FN
Col-0 vs. tga1/4	-9976	-7025	-2951	0.332	5	5	8889	31
Col-0 vs. cepd	-9976	-12.79	2816	0.332	5	5	8482	31
Col-0 vs. cepd tga1/4	-9976	-6272	-3704	0.332	5	5	2016-11-01	31
tga1/4 vs. cepd	-7025	-12.79	5767	0.332	5	5	17.37	31
tga1/4 vs. cepd tga1/4	-7025	-6272	-0.7532	0.332	5	5	2269	31
cepd vs. cepd tga1/4	-12.79	-6272	-6.52	0.332	5	5	19.64	31
LN
Col-0 vs. tga1/4	-7.72	-7212	-0.5077	0.332	5	5	1529	31
Col-0 vs. cepd	-7.72	-12.93	5207	0.332	5	5	15.68	31
Col-0 vs. cepd tga1/4	-7.72	-7325	-0.3953	0.3521	5	4	1122	31
tga1/4 vs. cepd	-7212	-12.93	5715	0.332	5	5	17.21	31
tga1/4 vs. cepd tga1/4	-7212	-7325	0.1125	0.3521	5	4	0.3193	31
cepd vs. cepd tga1/4	-12.93	-7325	-5603	0.3521	5	4	15.91	31
Col-0
FN vs. LN	-9976	-7.72	-2256	0.332	5	5	6796	31
tga1/4
FN vs. LN	-7025	-7212	0.1873	0.332	5	5	0.564	31
cepd
FN vs. LN	-12.79	-12.93	0.1352	0.332	5	5	0.4072	31
cepd tga1/4
FN vs. LN	-6272	-7325	1053	0.3521	5	4	1999-02-01	31

## Sheet: Fig. 2C
Supplementary Data Set S5: Statistical analysis
Two-way ANOVA	Ordinary
Alpha	0.05
Source of Variation	% of total variation	P value	P value summary	Significant?
Interaction	3723	<0.0001	****	Yes
Row Factor	60.32	<0.0001	****	Yes
Column Factor	35.01	<0.0001	****	Yes
ANOVA table	SS (Type III)	DF	MS	F (DFn. DFd)	P value
Interaction	1988-11-01	3	3962	F (3. 31) = 17.22	P<0.0001
Row Factor	192.5	1	192.5	F (1. 31) = 836.7	P<0.0001
Column Factor	111.8	3	37.25	F (3. 31) = 161.9	P<0.0001
Residual	7133	31	0.2301
Difference between row means
Predicted (LS) mean of FN	-9786
Predicted (LS) mean of LN	-5.33
Difference between predicted means	-4456
SE of difference	0.154
95% CI of difference	-4.770 to -4.142
Data summary
Number of columns (Column Factor)	4
Number of rows (Row Factor)	2
Number of values	39
Bonferroni's multiple comparisons test	Predicted (LS) mean diff.	95.00% CI of diff.	Below threshold?	Summary	Adjusted P Value
FN
Col-0 vs. tga1/4	-0.7478	-1.603 to 0.1072	No	ns	0.1167
Col-0 vs. cepd	2654	1.747 to 3.561	Yes	****	<0.0001
Col-0 vs. cepd tga1/4	-0.4916	-1.347 to 0.3634	No	ns	0.6917
tga1/4 vs. cepd	3402	2.495 to 4.308	Yes	****	<0.0001
tga1/4 vs. cepd tga1/4	0.2562	-0.5988 to 1.111	No	ns	>0.9999
cepd vs. cepd tga1/4	-3145	-4.052 to -2.238	Yes	****	<0.0001
LN
Col-0 vs. tga1/4	0.9406	0.08557 to 1.796	Yes	*	0.0246
Col-0 vs. cepd	1977-05-01	4.915 to 6.625	Yes	****	<0.0001
Col-0 vs. cepd tga1/4	1505	0.6495 to 2.360	Yes	***	0.0001
tga1/4 vs. cepd	4829	3.974 to 5.684	Yes	****	<0.0001
tga1/4 vs. cepd tga1/4	0.564	-0.2910 to 1.419	No	ns	0.4353
cepd vs. cepd tga1/4	-4265	-5.120 to -3.410	Yes	****	<0.0001
Col-0
FN vs. LN	-6156	-6.775 to -5.537	Yes	****	<0.0001
tga1/4
FN vs. LN	-4468	-5.086 to -3.849	Yes	****	<0.0001
cepd
FN vs. LN	-3.04	-3.696 to -2.384	Yes	****	<0.0001
cepd tga1/4
FN vs. LN	-4.16	-4.779 to -3.541	Yes	****	<0.0001
Test details	Predicted (LS) mean 1	Predicted (LS) mean 2	Predicted (LS) mean diff.	SE of diff.	N1	N2	t	DF
FN
Col-0 vs. tga1/4	-9432	-8685	-0.7478	0.3034	5	5	2465	31
Col-0 vs. cepd	-9432	-12.09	2654	0.3218	5	4	8247	31
Col-0 vs. cepd tga1/4	-9432	-8941	-0.4916	0.3034	5	5	1962-01-01	31
tga1/4 vs. cepd	-8685	-12.09	3402	0.3218	5	4	1957-10-01	31
tga1/4 vs. cepd tga1/4	-8685	-8941	0.2562	0.3034	5	5	0.8444	31
cepd vs. cepd tga1/4	-12.09	-8941	-3145	0.3218	4	5	9775	31
LN
Col-0 vs. tga1/4	-3276	-4217	0.9406	0.3034	5	5	2024-01-03	31
Col-0 vs. cepd	-3276	-9046	1977-05-01	0.3034	5	5	2024-02-19	31
Col-0 vs. cepd tga1/4	-3276	-4781	1505	0.3034	5	5	4959	31
tga1/4 vs. cepd	-4217	-9046	4829	0.3034	5	5	15.92	31
tga1/4 vs. cepd tga1/4	-4217	-4781	0.564	0.3034	5	5	1859	31
cepd vs. cepd tga1/4	-9046	-4781	-4265	0.3034	5	5	2024-06-14	31
Col-0
FN vs. LN	-9432	-3276	-6156	0.3034	5	5	20.29	31
tga1/4
FN vs. LN	-8685	-4217	-4468	0.3034	5	5	14.73	31
cepd
FN vs. LN	-12.09	-9046	-3.04	0.3218	4	5	9447	31
cepd tga1/4
FN vs. LN	-8941	-4781	-4.16	0.3034	5	5	13.71	31

## Sheet: Fig. 2D
Supplementary Data Set S5: Statistical analysis
Two-way ANOVA	Ordinary
Alpha	0.05
Source of Variation	% of total variation	P value	P value summary	Significant?
Interaction	7996	<0.0001	****	Yes
Row Factor	63.3	<0.0001	****	Yes
Column Factor	45.32	<0.0001	****	Yes
ANOVA table	SS (Type III)	DF	MS	F (DFn. DFd)	P value
Interaction	37.86	2	18.93	F (2. 16) = 35.89	P<0.0001
Row Factor	299.7	1	299.7	F (1. 16) = 568.2	P<0.0001
Column Factor	214.6	2	107.3	F (2. 16) = 203.4	P<0.0001
Residual	1944-08-01	16	0.5275
Difference between row means
Predicted (LS) mean of FN	-13.58
Predicted (LS) mean of LN	-5771
Difference between predicted means	-7814
SE of difference	0.3278
95% CI of difference	-8.509 to -7.119
Data summary
Number of columns (Column Factor)	3
Number of rows (Row Factor)	2
Number of values	22
Bonferroni's multiple comparisons test	Predicted (LS) mean diff.	95.00% CI of diff.	Below threshold?	Summary	Adjusted P Value
FN
Col-0 vs. HA	0.5762	-1.196 to 2.348	No	ns	>0.9999
Col-0 vs. HA-ROXY9	-8081	-9.763 to -6.400	Yes	****	<0.0001
HA vs. HA-ROXY9	-8658	-10.14 to -7.175	Yes	****	<0.0001
LN
Col-0 vs. HA	4914	3.541 to 6.287	Yes	****	<0.0001
Col-0 vs. HA-ROXY9	-0.9774	-2.460 to 0.5053	No	ns	0.2915
HA vs. HA-ROXY9	-5891	-7.144 to -4.638	Yes	****	<0.0001
Col-0
FN vs. LN	-11.63	-13.03 to -10.22	Yes	****	<0.0001
HA
FN vs. LN	-7.29	-8.379 to -6.201	Yes	****	<0.0001
HA-ROXY9
FN vs. LN	-4524	-5.612 to -3.435	Yes	****	<0.0001
Test details	Predicted (LS) mean 1	Predicted (LS) mean 2	Predicted (LS) mean diff.	SE of diff.	N1	N2	t	DF
FN
Col-0 vs. HA	-16.09	-16.66	0.5762	0.663	2	3	0.8691	16
Col-0 vs. HA-ROXY9	-16.09	-8005	-8081	0.629	2	4	1985-12-01	16
HA vs. HA-ROXY9	-16.66	-8005	-8658	0.5547	3	4	15.61	16
LN
Col-0 vs. HA	-4459	-9372	4914	0.5136	3	6	9568	16
Col-0 vs. HA-ROXY9	-4459	-3481	-0.9774	0.5547	3	4	1762	16
HA vs. HA-ROXY9	-9372	-3481	-5891	0.4688	6	4	1957-12-01	16
Col-0
FN vs. LN	-16.09	-4459	-11.63	0.663	2	3	17.54	16
HA
FN vs. LN	-16.66	-9372	-7.29	0.5136	3	6	2024-02-14	16
HA-ROXY9
FN vs. LN	-8005	-3481	-4524	0.5136	4	4	8809	16

[truncated: 41 more sheets: Fig. 2E, Fig. 2F, Fig. 3A, Fig. 3B, Fig. 3C, Fig. 3D, Fig. 4A, Fig. 4B, Fig. 4C, Fig. 5DPER10, Fig. 5DCLE3, Fig. 5DPER71, Fig. 6A, Fig. 6B, Fig. 8A, Fig. 8B, Fig. 8C, Fig. 9A, Fig. 9B, Fig. 9C …]
